# Supplementary material for: An ancient role for CYP73 monooxygenases in phenylpropanoid biosynthesis and embryophyte development
Source: EMBO J. 2024 Aug 1;43(18):13. doi: 10.1038/s44318-024-00181-7 (PMC11405693; doi:10.1038/s44318-024-00181-7)
Supplement: Supplementary file 3 — Dataset EV1 [file 44318_2024_181_MOESM3_ESM.zip]

Archive with 7 entries (6 files):
- EMBOJ-2023-115933_DatasetEV1/
- EMBOJ-2023-115933_DatasetEV1/EMBOJ-2023-115933_DatasetEV1.fasta
- __MACOSX/EMBOJ-2023-115933_DatasetEV1/._EMBOJ-2023-115933_DatasetEV1.fasta
- EMBOJ-2023-115933_DatasetEV1/.DS_Store
- __MACOSX/EMBOJ-2023-115933_DatasetEV1/._.DS_Store
- EMBOJ-2023-115933_DatasetEV1/EMBOJ-2023-115933_DatasetEV1_legend.txt
- __MACOSX/EMBOJ-2023-115933_DatasetEV1/._EMBOJ-2023-115933_DatasetEV1_legend.txt
