# Supplementary material for: An ancient role for CYP73 monooxygenases in phenylpropanoid biosynthesis and embryophyte development
Source: EMBO J. 2024 Aug 1;43(18):13. doi: 10.1038/s44318-024-00181-7 (PMC11405693; doi:10.1038/s44318-024-00181-7)
Supplement: Supplementary file 3 — Dataset EV1 [file 44318_2024_181_MOESM3_ESM.zip › EMBOJ-2023-115933_DatasetEV1/EMBOJ-2023-115933_DatasetEV1.fasta]

>Physcomicromitrium_sp|YEPO_scaffold_2081946 cf._Physcomicromitrium_sp
------------------------------------------------------------
------------------------------------------------------------
------------------------------------------------------------
------------------------------------------------------------
------------------------------------------------------------
------------------------------------------------------------
------------------------------------------------------------
------------------------------------------------------------
------------------------------------------------------------
------------------------------------------ATGGGAGCAGGATGGAAG
GAGGCCATGGCGCTGGGGCTGGCTGGAGCTGGAGTGGCCAGAGTGTTGGCTATTAGTGAG
GATGTGGTTGATAATGCAGCGGTG------------------------------------
------------------------------------------------------------
------------------------------------------------------------
------------------------------------------------------------
------------------------------------------------------------
------------------------------------------------------------
------------------------------------------------------------
------------------------------------------------------------
------------------------------------------------------------
------------------------------------------------------------
------------------------------------------------------------
------------------------------------------------------------
------------------------------------------------------------
------------------------------------------------------------
------------------------------------------------------------
------------------------------------------------------------
------------------------------------------------------------
------------------------------------------------------------
------------------------------------------------------------
------------------------------------------------------------
------------------------------------------------------------
------------------------------------------------------------
------------------------------------------------------------
------------------------------------------------------------
---------------TCGAGTTTCATGAAGCAGTTCATG---------------------
---------------AACCTG------------------------GAAGGCGCAGTG---
------------CAGGCA------------CTG------CTC------GTGGCGGTTCTT
---------TTGGGA---------------------------------------------
---TTGCTC---------ATCGCGAAG------CTGCGC---------------------
------------GCGCCC---------------AAG---CTC------AAG---CTTCCC
------------------------------------CCT---------------------
------------------------GGCCCTGTT---------GCC------CTTCCCATT
------------GTC---------------------------------------------
------------------------------------------------------------
---------GGA------------AAC------TGGTTG---------------------
------------CAGGTC---------GGAGATGAC---TTG------------------
------------------------------------AAC---CATAGA---------AAC
TTGGCTGAGATG------------------TCTCAG---------------AAGTAT---
------------------GGC------------GAT---------------------GTG
TTTTTG---------CTCAAGATGGGG---CAGCGCAAT---------CTGGTCGTGGTG
TCCTCCCCTGAGGTA------GCCAAGGATGTCCTGCACACG---CAGAGTGTGGAATTC
GGCTCGCGA---------------ACACGC---------AACGTCGTGTTCGAC------
ATCTTC---------ACA---GGAGAT---GGCCAA---GACATGGTA---TTCACCGTC
------------TATGGC---GACCATTGGCGCCGGATGCGCAGG------------ATT
ATGACTGTCCCC---------------TTCTTCACTAACAAG---------GTGGTACAG
CAG------TCC------CGCGGTGCATGGGAAGATGAAGCC------CTGCGCGTTATC
CAGGATCTCAAA------------GCC---AAG------CCC------------------
------GAG---------GCGTCCACCACG------------------------------
------------------------------------------------------------
------------------------------------------------------------
------------------------------------------------------------
---------------------GGGGTCGTG---------ATC---CGG------AAGCGG
CTCCAGCTCATGATGTACAACATCATGTACCGCTTGATGTTCGAT---------------
------------------------------------------------------------
------------------------------------------------------TCC---
------------------------------------------------------------
------------------------------------------------------------
------------------------------------------------------------
------------------------------------------------------------
---------------CGG---------TTC------------------------------
------GAGAGCGAGGAG------------------------------------------
------------------------------------GATCCCCTGTATCTGAAT---CTC
AAGGCGCTTAATGGC---------------------GAGCGGTCGCGGTTG---GCGCAG
AGTTTCGAG------------TAC---AACTATGGTGACTTC------------ATCCCC
------GTGCTGCGG------CCATTG---------------------CTA---------
---------------CGC------GGGTACTTGAAGGTG---TGTCAGGAG---------
---ATCAAGGACCGG---------------------------------------------
------------------------------------------------------------
------------------------------------------------------------
------------------------------------------------------------
------------------------------------------------------------
------------------------------------------------------CGC---
CTGGCG------CTCTTCAAG---------AAGCAC------TTTTTG---GATGAG---
------------------CGCAAGAAATTGTTG------------------------TCA
---ACC---TCGGGACCC------AGGCCC------GACGGGGAG---------------
------------------------------------------------------------
---------------------AAGGCT---GCC------ATCGACCTAATTCTG------
------------------------GAA---------------------------------
---------GCGCAGAAG------------------------AAG---------------
---------GGC------------------------------------------------
------------------------------------------GAAATC---------AAC
GAA------------------------------GAAAAC------------------GTC
CTGTAC------------------------------------------ATCGTCGAGAAC
ATTAACGTCGCGGCCATTGAGACGACGCTCTGGTCCATCGAATGGGGAGTCGCAGAACTC
GTGAACAACCCGGAGATGCAGACCCGCATACGTGAAGAGCTCGAC---------AGCACT
CTC---------------------------------------------------------
---------------------GGC------------AAG---------------GGC---
------AAC------------CTCATCACT------------GAGCCCGACACCTACAAC
AACAAG---CTCCCC---------TACTTGTCGGCCTTCGTGAAAGAGGTGATGCGCCTG
CACATGGCCATCCCCTTGTTGGTG------CCTCACATGAAC---CTCCACCAGGCTAAG
CTCGCC---------------------GGC------------------------------
------------------------------------------------------------
---------------------------------------------TACGACATCCCCGCC
GAGAGC---------AAGATCCTCGTGAACGCTTGGTGGATCGCCAACAACCCCAAGCAC
TGG---GATCAACCCGAGAAATTCATGCCAGAGCGC---TTC------------------
---------------------------------CTGGAC------------------GGC
---------AAGATC---------GAG---------GCCAAG------------------
------------------GGC---------------GACGAC------------TTCCGG
---------------------------TTCCTGCCCTTCGGCTCCGGGCGAAGGTCGTGC
CCCGGCATCATTATCGCCATGCCGCTCCTGTCCATCGTCCTGGGCCGGTTGGTGCAATCC
TTGGAG---CTCCTCCCA------CCGCCTGGAACG------------AAGAAG------
---------------------------GTGGAC---------GTGAGCGAGAAG------
GGAGGCCAGTTC------------------------------------------------
------------------------------------------------------------
------------------------------------------------------------
------------------------------------------------------------
------------------------------------------------------------
------------------------------------------------------------
------------------------------------------------------AGCCTG
CACATC------------GCC---------------ACGCACTCTACCGTAGTC------
---------TGC---AAA------CCCATC---------------------GCTTAA---
------------------------------------------------------------
------------------------------------------------------------
------------------------------------------------------------
------------------------------------------------------------
------------------------------------------------------------
------------------------------------------------------------
------------------------------------------------------------
------------------------------------------------------------
------------------------------------------------------------
------------------------------------------------------------
------------------------------------------------------------
------------------------------------------------------------
------------------------------------------------------------
------------------------------------------------------------
------------------------------------------------------------
------------------------------------------------------------
------------------------------------------------------------
------------------------------------------------------------
------------------------------------------------------------
------------------------------------------------------------
------------------------------------------------------------
------------------------------------------------------------
------------------------------------------------------------
------------------------------------------------------------
------------------------------------------------------------
------------------------------------------------------------
------------------------------------------------------------
------------------------------------------------------------
------------------------------------------------------------
------------------------------------------------------------
------------------------------------------------------------
------------------------------------------------------------
------------------------------------------------------------
------------------------------------------------------------
------------------------------------------------------------
------------------------------------------------------------
------------------------------------------------------------
------------------------------------------------------------
------------------------------------------------------------
------------------------------------------------------------
------------------------------------------------------------
------------------------------------------------------------
------------------------------------------
>Ppatens|Pp3c25_10190V3.1 CYP73A49
------------------------------------------------------------
------------------------------------------------------------
------------------------------------------------------------
------------------------------------------------------------
------------------------------------------------------------
------------------------------------------------------------
------------------------------------------------------------
------------------------------------------------------------
------------------------------------------------------------
------------------------------------------ATGGGAGCAGGATGGAAG
GAGGCCATGGCGCTGGGGCTGGCTGGAGCTGGAGTGGCCCGAGTGTTGGCTATTAGTGAG
GATGTGGTTGATAATGCAGCGGTG------------------------------------
------------------------------------------------------------
------------------------------------------------------------
------------------------------------------------------------
------------------------------------------------------------
------------------------------------------------------------
------------------------------------------------------------
------------------------------------------------------------
------------------------------------------------------------
------------------------------------------------------------
------------------------------------------------------------
------------------------------------------------------------
------------------------------------------------------------
------------------------------------------------------------
------------------------------------------------------------
------------------------------------------------------------
------------------------------------------------------------
------------------------------------------------------------
------------------------------------------------------------
------------------------------------------------------------
------------------------------------------------------------
------------------------------------------------------------
------------------------------------------------------------
------------------------------------------------------------
---------------TCGAGTTTCGTGAAGCAGTTCATG---------------------
---------------AACCTG------------------------GAGGGCGCAGTG---
------------CAGGCA------------CTG------CTC------GTGGCGGTTCTT
---------TTGGGA---------------------------------------------
---TTGCTC---------ATCGCGAAG------CTGCGC---------------------
------------GCGCCC---------------AAG---CTC------AAT---CTTCCC
------------------------------------CCT---------------------
------------------------GGCCCTGTT---------GCC------CTTCCCATT
------------GTC---------------------------------------------
------------------------------------------------------------
---------GGA------------AAC------TGGTTG---------------------
------------CAGGTC---------GGAGATGAC---TTG------------------
------------------------------------AAC---CATAGA---------AAC
TTGGCTGAGATG------------------TCTCAG---------------AAGTAT---
------------------GGC------------GAT---------------------GTG
TTTTTA---------CTCAAGATGGGG---CAGCGCAAT---------CTGGTCGTGGTG
TCCTCCCCTGAGGTA------GCCAAGGAGGTCCTGCACACG---CAGAGTGTGGAATTC
GGCTCGCGA---------------ACACGC---------AACGTCGTGTTCGAC------
ATCTTC---------ACA---GGAAAT---GGCCAA---GACATGGTA---TTCACCGTC
------------TATGGC---GACCATTGGCGCCGGATGCGCAGG------------ATT
ATGACTGTCCCC---------------TTCTTCACTAACAAG---------GTGGTACAG
CAG------TCC------CGCGGTGCATGGGAAGATGAAGCC------CTGCGCGTTATC
CAGGATCTCAAA------------GCC---AAG------CCC------------------
------GAG---------GCGTCCACCACG------------------------------
------------------------------------------------------------
------------------------------------------------------------
------------------------------------------------------------
---------------------GGGGTCGTG---------ATC---CGG------AAGCGG
CTCCAGCTTATGATGTACAACATCATGTACCGCTTGATGTTCGAT---------------
------------------------------------------------------------
------------------------------------------------------TCC---
------------------------------------------------------------
------------------------------------------------------------
------------------------------------------------------------
------------------------------------------------------------
---------------CGG---------TTC------------------------------
------GAGAGCGAGGAG------------------------------------------
------------------------------------GATCCCCTGTTCCTGAAG---CTC
AAGGCGCTTAATGGC---------------------GAGCGGTCGCGGTTG---GCGCAG
AGTTTCGAG------------TAC---AACTATGGTGACTTC------------ATCCCC
------GTGTTGCGG------CCATTG---------------------CTA---------
---------------CGC------GGGTACTTGAAGGTG---TGTCAGGAG---------
---ATCAAGGACCGG---------------------------------------------
------------------------------------------------------------
------------------------------------------------------------
------------------------------------------------------------
------------------------------------------------------------
------------------------------------------------------CGC---
CTGGCG------CTCTTCAAG---------GAGCAC------TTTTTG---GATGAG---
------------------CGCAAGAAATTGTTG------------------------TCA
---ACC---TTGGGACCC------AGGCCC------GACGGGGAG---------------
------------------------------------------------------------
---------------------AAGGCT---GCC------ATCGACCTAATTCTG------
------------------------GAA---------------------------------
---------GCGCAGAAG------------------------AGG---------------
---------GGC------------------------------------------------
------------------------------------------GAAATC---------AAC
GAA------------------------------GAAAAC------------------GTC
CTGTAC------------------------------------------ATCGTCGAGAAC
ATTAACGTCGCGGCCATTGAGACGACTCTCTGGTCCATCGAATGGGGAGTTGCAGAGCTC
GTGAACAACCCGGAGATGCAGACCCGCATACGTGAAGAGCTCGAC---------AGCACT
CTA---------------------------------------------------------
---------------------GGC------------AAG---------------GGC---
------AAC------------CTCATCACT------------GAGCCCGACACCTACAAC
AACAAG---CTCCCC---------TACTTGTCGGCCTTCGTGAAAGAGGTGATGCGCCTG
CACATGGCCATCCCCTTGTTGGTG------CCCCACATGAAC---CTCCACCAGGCTAAG
CTCGCC---------------------GGC------------------------------
------------------------------------------------------------
---------------------------------------------TACGACATCCCCGCC
GAGAGC---------AAGATCCTCGTGAACGCGTGGTGGATCGCCAACAACCCCAACCAC
TGG---GATCAACCCGAGAAATTCATACCAGAGCGC---TTC------------------
---------------------------------CTGGAC------------------GGC
---------AAGATC---------GAG---------GCCAAG------------------
------------------GGC---------------GACGAC------------TTCCGG
---------------------------TTCCTGCCCTTCGGCTCCGGGCGAAGGTCATGC
CCCGGCATCATCATCGCCATGCCGCTCCTGTCCATCGTCCTGGGCCGGTTGGTGCAATCC
TTGGAG---CTCCTCCCA------CCGCCCGGAACG------------AAGAAG------
---------------------------GTGGAC---------GTGAGCGAGAAG------
GGAGGCCAGTTC------------------------------------------------
------------------------------------------------------------
------------------------------------------------------------
------------------------------------------------------------
------------------------------------------------------------
------------------------------------------------------------
------------------------------------------------------AGCCTG
CACATC------------GCC---------------ACGCACTCCACCGTGGTC------
---------TGC---AAA------CCCATC---------------------GCTTAA---
------------------------------------------------------------
------------------------------------------------------------
------------------------------------------------------------
------------------------------------------------------------
------------------------------------------------------------
------------------------------------------------------------
------------------------------------------------------------
------------------------------------------------------------
------------------------------------------------------------
------------------------------------------------------------
------------------------------------------------------------
------------------------------------------------------------
------------------------------------------------------------
------------------------------------------------------------
------------------------------------------------------------
------------------------------------------------------------
------------------------------------------------------------
------------------------------------------------------------
------------------------------------------------------------
------------------------------------------------------------
------------------------------------------------------------
------------------------------------------------------------
------------------------------------------------------------
------------------------------------------------------------
------------------------------------------------------------
------------------------------------------------------------
------------------------------------------------------------
------------------------------------------------------------
------------------------------------------------------------
------------------------------------------------------------
------------------------------------------------------------
------------------------------------------------------------
------------------------------------------------------------
------------------------------------------------------------
------------------------------------------------------------
------------------------------------------------------------
------------------------------------------------------------
------------------------------------------------------------
------------------------------------------------------------
------------------------------------------------------------
------------------------------------------------------------
------------------------------------------------------------
------------------------------------------
>Hsubimponens|LNSF_scaffold_2012180 Hypnum_subimponens
------------------------------------------------------------
------------------------------------------------------------
------------------------------------------------------------
------------------------------------------------------------
------------------------------------------------------------
------------------------------------------------------------
------------------------------------------------------------
------------------------------------------------------------
------------------------------------------------------------
------------------------------------------------ATGGAGTGGAAT
TCGAAGATGGCGGATTTGATAGCTAAGTTC------------------------------
------------------------------------------------------------
------------------------------------------------------------
------------------------------------------------------------
------------------------------------------------------------
------------------------------------------------------------
------------------------------------------------------------
------------------------------------------------------------
------------------------------------------------------------
------------------------------------------------------------
------------------------------------------------------------
------------------------------------------------------------
------------------------------------------------------------
------------------------------------------------------------
------------------------------------------------------------
------------------------------------------------------------
------------------------------------------------------------
------------------------------------------------------------
------------------------------------------------------------
------------------------------------------------------------
------------------------------------------------------------
------------------------------------------------------------
------------------------------------------------------------
------------------------------------------------------------
------------------------------------------------------------
---------------AGTAATTTTCAGACACCGGGATTT---------------------
---------------ACCTTA------------------------CAGAGTGTGGTG---
------------CAAGGG------------CTG------TGT------GTCGCCGTCTGT
---------GTGGGA---------------------------------------------
---TTGATC---------ATCGTGAAG------CTACGC---------------------
------------GCACCG---------------AAG---CTC------AAG---CTCCCC
------------------------------------CCT---------------------
------------------------GGCCCAATC---------GCC------GTTCCCATC
------------TTC---------------------------------------------
------------------------------------------------------------
---------GGA------------AAT------TGGCTG---------------------
------------CAGGTC---------GGCAATGAT---TTG------------------
------------------------------------AAC---CACAGG---------AAC
TTAGCCGAGATG------------------TCGCAG---------------AAATAC---
------------------GGT------------GAC---------------------GTG
TTCAAC---------CTAAGGATGGGA---CAACGCAAC---------TTCGTCGTCGTC
TCGTCTCCCGAGATC------GCTCGGGACGTCCTCCACACA---CAAGGAGTGGAATTC
GGCTCGCGA---------------ACGCGC---------AACGTCGTCTTCGAC------
ATCTTC---------ACG---GGAAAC---GGACAA---GACATGGCA---TTCACCATC
------------TACGGG---GAGCACTGGCGCAAGATGCGTCGC------------ATC
ATGACCATCCCG---------------TTTTTCACAAACAAA---------GTCGTCCAG
CAA------TCC------CGCACCGCATGGGAAGACGAAGCC------CTCAGCGCGATC
ACCGACATCCAA------------GCC---AAC------CCC------------------
------GCG---------GCCGCCACGACC------------------------------
------------------------------------------------------------
------------------------------------------------------------
------------------------------------------------------------
---------------------GGCATTGTG---------ATC---CGC------ACACGC
CTCCACCTCCTCATGTACAACGTCATCTACCGCCTGATGTTCGAT---------------
------------------------------------------------------------
------------------------------------------------------TCG---
------------------------------------------------------------
------------------------------------------------------------
------------------------------------------------------------
------------------------------------------------------------
---------------CGG---------TTC------------------------------
------GAGAGCGAGTCG------------------------------------------
------------------------------------GATCCATTGTACCTACAA---CTG
AAGGCGCTCAACAAT---------------------AAGCGAAGTCAGCTA---TCACAG
AGCTTCGAC------------TAC---AACTACGGCGACTTC------------ATCCCG
------GTGCTCCGC------CCGTTT---------------------CTA---------
---------------CGA------GGCTACTTAAAGATA---TGTCAAGAC---------
---CTCAAGGACCGC---------------------------------------------
------------------------------------------------------------
------------------------------------------------------------
------------------------------------------------------------
------------------------------------------------------------
------------------------------------------------------CGC---
ATGGCA------CTCTTCAAG---------GAGAGC------TTCCTG---GAGAAG---
------------------CGGGAGCAGCTTCTC------------------------GCC
---ACC------------------AAACCC------GACGTTGCA---------------
------------------------------------------------------------
---------------------AAAACC---GCC------ATCGACCACATTATG------
------------------------GAT---------------------------------
---------GCCGAGAAG------------------------AAA---------------
---------GGA------------------------------------------------
------------------------------------------GAGATT---------AAC
AAA------------------------------GACAAC------------------GTC
CTCTAC------------------------------------------ATCGTCGAGAAC
ATCAACGTCGCGGCCATCGAAACAACACTCTGGTCCATGGAATGGGGCGTGGCGGAGCTT
GTGAACAACCCTGCAATCCAGAGCCGCATCCGAGAGGAGCTCACC---------CAAATC
CTA---------------------------------------------------------
---------------------GGC------------AAG---------------GGC---
------AAC------------CTAATCACC------------GAGCCCGACACCTACAAC
AACAAG---CTCCCT---------TACCTCACCGCGTTTGTGAAAGAGGTCATGCGCCTC
CACATGGCCATTCCCATGCTGGTT------CCCCACATGAAC---CTCAAACAAGAGAAG
CTTGCC---------------------GGG------------------------------
------------------------------------------------------------
---------------------------------------------TACGACATCCCTGCT
GAGAGC---------AAGATCCTTGTGAACGCGTGGTGGATCGCGAATAACCCTAAGTAC
TGG---GATCAGCCAGAGAAGTTTATGCCGGAGCGG---TTC------------------
---------------------------------CTGAAT------------------GGG
---------GAGATT---------GAA---------GCCAAT------------------
------------------GGA---------------AACGAT------------TTCAAG
---------------------------TTCCTGCCGTTTGGGGCGGGACGGCGAGCGTGC
CCGGGGATTATTATTGCGATGCCGCTCTTGGCGATCGTGCTCGGGCGGCTGGTGCAGACG
TGCGAG---CTTCTACCT------CCTCCGGGAGTG------------GAGAAG------
---------------------------GTGGAT---------GTGAGAGAGAAG------
GGAGGGCAGTTC------------------------------------------------
------------------------------------------------------------
------------------------------------------------------------
------------------------------------------------------------
------------------------------------------------------------
------------------------------------------------------------
------------------------------------------------------AGTCTG
TTTATT------------GCC---------------ACTCACTCCACTGTCGTT------
---------GTC---AAA------CCCATC---------------------GCCGCTTGA
------------------------------------------------------------
------------------------------------------------------------
------------------------------------------------------------
------------------------------------------------------------
------------------------------------------------------------
------------------------------------------------------------
------------------------------------------------------------
------------------------------------------------------------
------------------------------------------------------------
------------------------------------------------------------
------------------------------------------------------------
------------------------------------------------------------
------------------------------------------------------------
------------------------------------------------------------
------------------------------------------------------------
------------------------------------------------------------
------------------------------------------------------------
------------------------------------------------------------
------------------------------------------------------------
------------------------------------------------------------
------------------------------------------------------------
------------------------------------------------------------
------------------------------------------------------------
------------------------------------------------------------
------------------------------------------------------------
------------------------------------------------------------
------------------------------------------------------------
------------------------------------------------------------
------------------------------------------------------------
------------------------------------------------------------
------------------------------------------------------------
------------------------------------------------------------
------------------------------------------------------------
------------------------------------------------------------
------------------------------------------------------------
------------------------------------------------------------
------------------------------------------------------------
------------------------------------------------------------
------------------------------------------------------------
------------------------------------------------------------
------------------------------------------------------------
------------------------------------------------------------
------------------------------------------
>Rloreus|WSPM_scaffold_2008339 Rhytidiadelphus_loreus
------------------------------------------------------------
------------------------------------------------------------
------------------------------------------------------------
------------------------------------------------------------
------------------------------------------------------------
------------------------------------------------------------
------------------------------------------------------------
------------------------------------------------------------
------------------------------------------------------------
------------------------------------------------ATGGAGTGGAAG
ATGGCAGATATGATAGCTAATTTC------------------------------------
------------------------------------------------------------
------------------------------------------------------------
------------------------------------------------------------
------------------------------------------------------------
------------------------------------------------------------
------------------------------------------------------------
------------------------------------------------------------
------------------------------------------------------------
------------------------------------------------------------
------------------------------------------------------------
------------------------------------------------------------
------------------------------------------------------------
------------------------------------------------------------
------------------------------------------------------------
------------------------------------------------------------
------------------------------------------------------------
------------------------------------------------------------
------------------------------------------------------------
------------------------------------------------------------
------------------------------------------------------------
------------------------------------------------------------
------------------------------------------------------------
------------------------------------------------------------
------------------------------------------------------------
---------------AATCCTTTTCAGACACCGGGATTC---------------------
---------------ACCTGG------------------------GAGAGTGTCGTG---
------------CAAGGA------------CTG------TGT------GTAGCCGTCTTT
---------GTGGGA---------------------------------------------
---TTGATC---------ATCGTGAAG------CTACGC---------------------
------------GCACCG---------------AAG---CTG------AAG---CTCCCC
------------------------------------CCT---------------------
------------------------GGCCCAATC---------GCT------TTTCCCATC
------------TTC---------------------------------------------
------------------------------------------------------------
---------GGA------------AAT------TGGCTG---------------------
------------CAGGTC---------GGCAATGAT---TTG------------------
------------------------------------AAC---CACAGG---------AAC
TTAGCCGAGATG------------------GCGAAC---------------AAATAC---
------------------GGT------------GAC---------------------GTG
TTCAAC---------CTCAGGATGGGA---CAACGCAAC---------TTCGTCGTCGTC
TCCTCTCCCGAGATC------GCCCAGGACGTCCTCCACACA---CAAGGAGTGGAATTC
GGCTCGCGA---------------ACGCGC---------AACGTCGTCTTCGAC------
ATCTTC---------ACG---GGAAAC---GGACAA---GACATGGCA---TTCACCATC
------------TACGGG---GAGCACTGGCGCAAGATGCGTCGC------------ATC
ATGACCATCCCG---------------TTCTTCACAAACAAA---------GTCGTCCAG
CAA------TCC------CGCACCGCATGGGAAGACGAAGCC------CTCCGCGCGATC
ACCGACATCCAA------------GCC---AAC------CCC------------------
------GCG---------GCCGCCACGACC------------------------------
------------------------------------------------------------
------------------------------------------------------------
------------------------------------------------------------
---------------------GGCATTGTG---------ATC---CGC------ACACGC
CTCCACCTCCTCATGTACAACGTCATCTACCGCCTGATGTTCGAC---------------
------------------------------------------------------------
------------------------------------------------------TCG---
------------------------------------------------------------
------------------------------------------------------------
------------------------------------------------------------
------------------------------------------------------------
---------------CGG---------TTC------------------------------
------GAGAGCGAGTCG------------------------------------------
------------------------------------GATCCGTTATACATAAAA---CTG
AAGGAGCTCAACAAT---------------------AAGCGAAGTCAGCTA---TCACAG
AGCTTCGAC------------TAC---AACTACGGCGACTTC------------ATCCCG
------GTGCTCCGC------CCGTTT---------------------CTA---------
---------------CGA------GGCTACTTAAAGGTA---TGTCAAGAC---------
---CTCAAGGACCGC---------------------------------------------
------------------------------------------------------------
------------------------------------------------------------
------------------------------------------------------------
------------------------------------------------------------
------------------------------------------------------CGC---
ATGGCG------CTCTTCAAG---------GAGAGC------TTCCTG---GAGAAG---
------------------CGGGAGCAGCTTCGC------------------------GCC
---ACC------------------AAACCC------GACGTTACA---------------
------------------------------------------------------------
---------------------AAAACC---GCC------ATCGACCACATTATG------
------------------------GAT---------------------------------
---------GCCGAGAAG------------------------AAA---------------
---------GGA------------------------------------------------
------------------------------------------GAGATT---------AAC
AAA------------------------------GACAAC------------------GTC
CTCTAC------------------------------------------ATCGTCGAGAAC
ATCAACGTCGCGGCCATCGAAACAACACTCTGGTCCATAGAATGGGGCGTGGCGGAGCTT
GTGAACAACCCTGCAATCCAGACCCGCATCCGAGAGGAGCTCACC---------CAAACC
CTA---------------------------------------------------------
---------------------GGC------------AAG---------------GGC---
------AAC------------CTAATCACC------------GAGCCCGACACCTACAAC
AACAAG---CTCCCT---------TACCTCACCGCGTTTGTGAAAGAGGTCATGCGCCTC
CACATGGCCATTCCCATGCTGGTT------CCCCACATGAAC---CTCAAACAAGAGAAG
CTTGCC---------------------GGA------------------------------
------------------------------------------------------------
---------------------------------------------TACGACATCCCTGCT
GAGAGC---------AAGATCCTTGTGAATGCGTGGTGGATCGCGAACAACCCAAAGTAC
TGG---GATCAGCCGGAGAAGTTTATGCCGGAGCGG---TTC------------------
---------------------------------CTGAAT------------------GGG
---------GAGATT---------GAA---------GCCAAT------------------
------------------GGA---------------AACGAT------------TTCCGG
---------------------------TTCCTGCCGTTTGGGGCGGGACGGCGAGCGTGC
CCGGGGATTATTATTGCGATGCCGCTCCTGGCGATCGTGTTGGGGCGCCTGGTGCAGACG
TGCGAG---CTTCTGCCG------CCTCCGGGAGTG------------AAGAAG------
---------------------------GTGGAT---------GTGAGAGAGAAG------
GGAGGGCAGTTC------------------------------------------------
------------------------------------------------------------
------------------------------------------------------------
------------------------------------------------------------
------------------------------------------------------------
------------------------------------------------------------
------------------------------------------------------AGTCTG
TTTATT------------GCC---------------ACTCACTCCACTGTCGTT------
---------GTC---AAA------CCCATC---------------------GCTGCTTGA
------------------------------------------------------------
------------------------------------------------------------
------------------------------------------------------------
------------------------------------------------------------
------------------------------------------------------------
------------------------------------------------------------
------------------------------------------------------------
------------------------------------------------------------
------------------------------------------------------------
------------------------------------------------------------
------------------------------------------------------------
------------------------------------------------------------
------------------------------------------------------------
------------------------------------------------------------
------------------------------------------------------------
------------------------------------------------------------
------------------------------------------------------------
------------------------------------------------------------
------------------------------------------------------------
------------------------------------------------------------
------------------------------------------------------------
------------------------------------------------------------
------------------------------------------------------------
------------------------------------------------------------
------------------------------------------------------------
------------------------------------------------------------
------------------------------------------------------------
------------------------------------------------------------
------------------------------------------------------------
------------------------------------------------------------
------------------------------------------------------------
------------------------------------------------------------
------------------------------------------------------------
------------------------------------------------------------
------------------------------------------------------------
------------------------------------------------------------
------------------------------------------------------------
------------------------------------------------------------
------------------------------------------------------------
------------------------------------------------------------
------------------------------------------------------------
------------------------------------------------------------
------------------------------------------
>Pelegans|QKQO_scaffold_2011996 Pseudotaxiphyllum_elegans
------------------------------------------------------------
------------------------------------------------------------
------------------------------------------------------------
------------------------------------------------------------
------------------------------------------------------------
------------------------------------------------------------
------------------------------------------------------------
------------------------------------------------------------
------------------------------------------------------------
------------------------------------------------ATGGAGTGGAAG
ATGGCAGATATGATATCTAATTTC------------------------------------
------------------------------------------------------------
------------------------------------------------------------
------------------------------------------------------------
------------------------------------------------------------
------------------------------------------------------------
------------------------------------------------------------
------------------------------------------------------------
------------------------------------------------------------
------------------------------------------------------------
------------------------------------------------------------
------------------------------------------------------------
------------------------------------------------------------
------------------------------------------------------------
------------------------------------------------------------
------------------------------------------------------------
------------------------------------------------------------
------------------------------------------------------------
------------------------------------------------------------
------------------------------------------------------------
------------------------------------------------------------
------------------------------------------------------------
------------------------------------------------------------
------------------------------------------------------------
------------------------------------------------------------
---------------AGTAATTTTCAGACACCGGGATTC---------------------
---------------ACCTTG------------------------GAGAGTCTAGTG---
------------CAAGGG------------CTG------TGT------GTCGCCGTATTT
---------GTGGGA---------------------------------------------
---CTGATC---------ATCGTGAAG------CTGCGC---------------------
------------GCACCA---------------AAG---CTC------AAG---CTCCCC
------------------------------------CCC---------------------
------------------------GGCCCAATC---------GCC------CTTCCCATC
------------GTC---------------------------------------------
------------------------------------------------------------
---------GGA------------AAT------TGGCTG---------------------
------------CAGATC---------GGCAATGAT---TTG------------------
------------------------------------AAC---CACAGG---------AAC
TTAGCCGAGATG------------------TCAAAG---------------AAATAC---
------------------GGC------------GAC---------------------GTA
TTCAAC---------CTCAGGATGGGA---CAACGCAAC---------TTCGTCGTCGTC
TCCTCTGCCGAGATC------GCCCGGGACGTCCTCCACACG---CAAGGAGTGGAATTC
GGCTCGCGA---------------ACGCGC---------AACGTCGTCTTCGAC------
ATCTTC---------ACG---GGAAAC---GGACAA---GACATGGCA---TTCACCATC
------------TATGGA---GAGCACTGGCGCAGGATGCGTCGC------------ATC
ATGACCATCCCA---------------TTTTTCACAAACAAG---------GTCGTCCAA
CGA------TCC------CGCACCGCATGGGAAGACGAAGCC------CTCCGCGCGATC
ACCGACATCCAA------------GCC---AAC------CCC------------------
------GTG---------GCCGCCACGACC------------------------------
------------------------------------------------------------
------------------------------------------------------------
------------------------------------------------------------
---------------------GGCATTGTG---------ATC---CGC------ACACGC
CTCCAGCTCCTCATGTACAACGTTATCTACCGCCTGATGTTCGAC---------------
------------------------------------------------------------
------------------------------------------------------TCG---
------------------------------------------------------------
------------------------------------------------------------
------------------------------------------------------------
------------------------------------------------------------
---------------CGG---------TTC------------------------------
------GAGAGCGAGTCG------------------------------------------
------------------------------------GATCCGTTGTACCTAAAA---CTG
AAGGCGCTCAACAAT---------------------AAGCGAAGTCAGCTA---TCACAG
AGTTTCGAC------------TAC---AACTACGGCGACTTC------------ATCCCG
------ATGTTCCGC------CCGTTT---------------------CTA---------
---------------CGA------GGCTACTTAAAGATA---TGTCAAGAC---------
---CTCAAGGACCGC---------------------------------------------
------------------------------------------------------------
------------------------------------------------------------
------------------------------------------------------------
------------------------------------------------------------
------------------------------------------------------CGC---
ATGGCG------CTCTTCAAA---------GAGAGC------TTCCTG---GAGAAG---
------------------CGGGAGAAGCTTCTC------------------------GCC
---ACC------------------AAACCC------GACGTAACA---------------
------------------------------------------------------------
---------------------AAAGCC---GCC------ATCGACCACATTATG------
------------------------GAT---------------------------------
---------TCCGAGAAG------------------------AAA---------------
---------GGC------------------------------------------------
------------------------------------------GAGATT---------AAC
AAA------------------------------GACAAC------------------GTC
CTCTAC------------------------------------------ATCGTCGAGAAC
ATCAACGTCGCGGCCATCGAAACAACACTCTGGTCCATGGAATGGGGCGTGGCGGAGCTT
GTGAACAACCCTGCAATCCAGACCCGCATCCGAGAGGAGCTCACC---------CAAACC
CTA---------------------------------------------------------
---------------------GGC------------AAG---------------GGC---
------AAC------------CTAATCACC------------GAGCCCGACACCTACAAC
AACAAG---CTCCCT---------TACCTCACCGCGTTTGTGAAAGAGGTCATGCGCCTC
CACATGTCTATTCCCATGCTGGTT------CCCCACATGAAC---CTCACCCAACAGAAG
CTTGCC---------------------GGG------------------------------
------------------------------------------------------------
---------------------------------------------TACGACATCCCTGCA
GAGAGC---------AAGATCCTTGTGAACGCGTGGTGGATCGCGAATAACCCTAGGGAC
TGG---GATCAGCCGGAGAAGTTTATGCCGGAGCGG---TTC------------------
---------------------------------CTGAAT------------------AGT
---------GAGATT---------GAA---------GCCTCT------------------
------------------GGA---------------AACGAT------------TTCCGT
---------------------------TTCCTGCCGTTTGGGGCGGGACGGCGAGCGTGC
CCAGGGATTATTATTGCGATGCCGCTCTTGGCGATCGTGCTTGGGCGCCTGGTGCAGACG
TGCGAG---CTTCTGCCA------CCTCCGGGAGTG------------GAGAAG------
---------------------------GTGGAT---------GTGAGCGAGAAG------
GGAGGGCAGTTC------------------------------------------------
------------------------------------------------------------
------------------------------------------------------------
------------------------------------------------------------
------------------------------------------------------------
------------------------------------------------------------
------------------------------------------------------AGTCTG
TTTATT------------GCC---------------ACTCACTCCACTGTCGTT------
---------GTC---AAA------GCCATC---------------------GCCGCTTGA
------------------------------------------------------------
------------------------------------------------------------
------------------------------------------------------------
------------------------------------------------------------
------------------------------------------------------------
------------------------------------------------------------
------------------------------------------------------------
------------------------------------------------------------
------------------------------------------------------------
------------------------------------------------------------
------------------------------------------------------------
------------------------------------------------------------
------------------------------------------------------------
------------------------------------------------------------
------------------------------------------------------------
------------------------------------------------------------
------------------------------------------------------------
------------------------------------------------------------
------------------------------------------------------------
------------------------------------------------------------
------------------------------------------------------------
------------------------------------------------------------
------------------------------------------------------------
------------------------------------------------------------
------------------------------------------------------------
------------------------------------------------------------
------------------------------------------------------------
------------------------------------------------------------
------------------------------------------------------------
------------------------------------------------------------
------------------------------------------------------------
------------------------------------------------------------
------------------------------------------------------------
------------------------------------------------------------
------------------------------------------------------------
------------------------------------------------------------
------------------------------------------------------------
------------------------------------------------------------
------------------------------------------------------------
------------------------------------------------------------
------------------------------------------------------------
------------------------------------------------------------
------------------------------------------
>Lsciuroides|ZACW_scaffold_2015130 Leucodon_sciuroides
------------------------------------------------------------
------------------------------------------------------------
------------------------------------------------------------
------------------------------------------------------------
------------------------------------------------------------
------------------------------------------------------------
------------------------------------------------------------
------------------------------------------------------------
------------------------------------------------------------
------------------------------------------------ATGGAGTGGAAG
ATGGCAGATATGATAGCTAATTTC------------------------------------
------------------------------------------------------------
------------------------------------------------------------
------------------------------------------------------------
------------------------------------------------------------
------------------------------------------------------------
------------------------------------------------------------
------------------------------------------------------------
------------------------------------------------------------
------------------------------------------------------------
------------------------------------------------------------
------------------------------------------------------------
------------------------------------------------------------
------------------------------------------------------------
------------------------------------------------------------
------------------------------------------------------------
------------------------------------------------------------
------------------------------------------------------------
------------------------------------------------------------
------------------------------------------------------------
------------------------------------------------------------
------------------------------------------------------------
------------------------------------------------------------
------------------------------------------------------------
------------------------------------------------------------
---------------AGTAATTTTCAGACACAGGGTTTC---------------------
---------------ACCTTG------------------------GAGAGTGTAGTG---
------------CAAGGG------------CTG------TGT------GTCGCCGTCTTT
---------GTGGGA---------------------------------------------
---CTGATT---------ATCGTGAAA------CTACGC---------------------
------------GCACCA---------------AAG---CTC------AAG---CTCCCC
------------------------------------CCT---------------------
------------------------GGCCCAATC---------GCC------CTTCCCATC
------------TTC---------------------------------------------
------------------------------------------------------------
---------GGA------------AAT------TGGCTG---------------------
------------CAGATC---------GGCAATGAT---TTG------------------
------------------------------------AAC---CACAGG---------AAC
TTAGCCGAGATG------------------TCGAAG---------------AAATAC---
------------------GGC------------GAC---------------------GTG
TTCAAC---------CTCAGGATGGGA---CAACGCAAC---------TTCGTCGTCGTC
TCTTCTCCCGAGATC------GCACGGGAGGTCCTTCACACA---CAAGGAGTAGAATTC
GGCTCGCGA---------------ACACGC---------AACGTCGTCTTCGAC------
ATCTTC---------ACA---GGAAAC---GGACAA---GACATGGCA---TTCACCGTC
------------TACGGA---GATCACTGGCGCAAGATGCGTCGC------------ATC
ATGACCATCCCA---------------TTCTTCACAAACAAA---------GTCGTCCAA
CAA------TCC------CGCACCGCATGGGAAGACGAAGCC------CTCCGCGTGATC
ACCGACATCCAA------------GCC---AAC------CCC------------------
------GTG---------GCCGCCACGACC------------------------------
------------------------------------------------------------
------------------------------------------------------------
------------------------------------------------------------
---------------------GGCATTGTG---------ATC---CGC------ACACGC
CTCCAGCTCCTCATGTACAACGTCATCTACCGCCTGATGTTCGAC---------------
------------------------------------------------------------
------------------------------------------------------TCG---
------------------------------------------------------------
------------------------------------------------------------
------------------------------------------------------------
------------------------------------------------------------
---------------CGG---------TTC------------------------------
------GAGAGCGAGTCA------------------------------------------
------------------------------------GATCCGTTGTTCCTAAAA---CTG
AAGGCACTTAACAAT---------------------CAGCGAAGTCAGCTA---GCACAG
AGCTTCGAC------------TAC---AACTACGGCGACTTC------------ATCCCT
------GTGCTCCGC------CCGTTT---------------------CTA---------
---------------CGA------GGCTACTTAAAGATA---TGTCAAGAC---------
---CTCAAGGACCGC---------------------------------------------
------------------------------------------------------------
------------------------------------------------------------
------------------------------------------------------------
------------------------------------------------------------
------------------------------------------------------CGT---
ATGGCG------CTCTTCAAG---------GAGAGC------TTCCTG---GAGAAG---
------------------CGGGAGGAGCTTCTC------------------------GCC
---ACC------------------AAACCC------GACGGTACA---------------
------------------------------------------------------------
---------------------AAAGCC---GCC------ATCGACCACATTATG------
------------------------GAT---------------------------------
---------GCCGAGAAG------------------------AAA---------------
---------GGA------------------------------------------------
------------------------------------------GAGATT---------AGC
AAA------------------------------GACAAC------------------GTC
CTCTAC------------------------------------------ATCGTCGAGAAC
ATCAACGTCGCGGCCATCGAAACAACACTCTGGTCCATAGAATGGGGCGTGGCGGAGCTT
GTGAACAACCCTGCAATCCAGACCCGCATCCGAGAGGAGCTCACC---------CAAATC
CTA---------------------------------------------------------
---------------------GGC------------AAG---------------GGC---
------AAC------------CTAATCACC------------GAGCCCGACACCTACAAC
AACAAG---CTCCCT---------TACCTCACCGCGTTTGTGAAAGAGGTCATGCGCCTC
CACATGGCCATTCCCTTGCTGGTT------CCCCACATGAAC---CTCAACCAAGAGAAG
CTTGCC---------------------GGG------------------------------
------------------------------------------------------------
---------------------------------------------TACGACATCCCTGCT
GAGAGC---------AAGATCCTGGTGAACGCATGGTGGATCGCGAATAACCCTAGGGAC
TGG---GATCAGCCGGAGAAGTTTATGCCGGAGCGG---TTC------------------
---------------------------------CTGAAT------------------GGG
---------AAGATT---------GAA---------GCCTCT------------------
------------------GGA---------------AACGAT------------TTCCGG
---------------------------TTCCTGCCGTTTGGGGCGGGACGACGAGCGTGC
CCGGGGCTTATTATTGCGATGCCGCTCATGGCGATCGTGTTCGGGCGCCTGGTGCAGACG
TGCGAG---CTTCTGCCA------CCTCCGGGAGTG------------GAGAAG------
---------------------------GTGGAT---------GTGAGAGAGAAG------
GGAGGGCAGTTT------------------------------------------------
------------------------------------------------------------
------------------------------------------------------------
------------------------------------------------------------
------------------------------------------------------------
------------------------------------------------------------
------------------------------------------------------AGTCTG
CACATC------------GCC---------------ACGCACTCCACTGTCGTT------
---------GTC---AAA------GCCATC---------------------GCCGCTTGA
------------------------------------------------------------
------------------------------------------------------------
------------------------------------------------------------
------------------------------------------------------------
------------------------------------------------------------
------------------------------------------------------------
------------------------------------------------------------
------------------------------------------------------------
------------------------------------------------------------
------------------------------------------------------------
------------------------------------------------------------
------------------------------------------------------------
------------------------------------------------------------
------------------------------------------------------------
------------------------------------------------------------
------------------------------------------------------------
------------------------------------------------------------
------------------------------------------------------------
------------------------------------------------------------
------------------------------------------------------------
------------------------------------------------------------
------------------------------------------------------------
------------------------------------------------------------
------------------------------------------------------------
------------------------------------------------------------
------------------------------------------------------------
------------------------------------------------------------
------------------------------------------------------------
------------------------------------------------------------
------------------------------------------------------------
------------------------------------------------------------
------------------------------------------------------------
------------------------------------------------------------
------------------------------------------------------------
------------------------------------------------------------
------------------------------------------------------------
------------------------------------------------------------
------------------------------------------------------------
------------------------------------------------------------
------------------------------------------------------------
------------------------------------------------------------
------------------------------------------------------------
------------------------------------------
>Fantipyretica|DHWX_scaffold_2012833 Fontinalis_antipyretica
------------------------------------------------------------
------------------------------------------------------------
------------------------------------------------------------
------------------------------------------------------------
------------------------------------------------------------
------------------------------------------------------------
------------------------------------------------------------
------------------------------------------------------------
------------------------------------------------------------
------------------------------------------------ATGGAGTGGAAG
ATGGCAGACATGATAGCAAATTTC------------------------------------
------------------------------------------------------------
------------------------------------------------------------
------------------------------------------------------------
------------------------------------------------------------
------------------------------------------------------------
------------------------------------------------------------
------------------------------------------------------------
------------------------------------------------------------
------------------------------------------------------------
------------------------------------------------------------
------------------------------------------------------------
------------------------------------------------------------
------------------------------------------------------------
------------------------------------------------------------
------------------------------------------------------------
------------------------------------------------------------
------------------------------------------------------------
------------------------------------------------------------
------------------------------------------------------------
------------------------------------------------------------
------------------------------------------------------------
------------------------------------------------------------
------------------------------------------------------------
------------------------------------------------------------
---------------AGGAATTTTCAGATTCATGGAATC---------------------
---------------ACCTTG------------------------GAGAGTGTAGTG---
------------CAAGGA------------CTG------TGT------GTAGCCGTCTTT
---------GTGGGA---------------------------------------------
---TTAATC---------ATCGTGAAG------CTACGC---------------------
------------GCACCG---------------AAG---CTC------AAG---CTCCCC
------------------------------------CCT---------------------
------------------------GGCCCAACC---------GCT------CTTCCCATC
------------TTC---------------------------------------------
------------------------------------------------------------
---------GGA------------AAT------TGGCTG---------------------
------------CAGGTC---------GGCAATGAC---TTG------------------
------------------------------------AAC---CACAGG---------AAC
TTAGCCGAGATG------------------TCGAAG---------------AAATAT---
------------------GGC------------GAC---------------------CTG
TTCCAC---------CTCAAGATGGGG---CAACGCAAT---------TTCATCATCGTC
TCCTCTCCCGAGATC------GCCCAGAACGTCCTCCACACA---CAAGGAGTGGAATTC
GGCTCGCGA---------------ACGCGC---------AACGTCGTCTTCGAC------
ATCTTC---------ACG---GGAAAC---GGACAA---GACATGGCC---TTCACCATC
------------TACGGG---GAGCACTGGCGCAAGATGCGTCGC------------ATC
ATGACCATCCCG---------------TTCTTCACGAACAAA---------GTCGTCCAA
CAA------TCC------CGCTTCGCATGGGAAGACGAAACC------CTCCGCGTGATC
AATGACATCCAA------------GCC---AAC------CCC------------------
------GTG---------GCCGCCACGACC------------------------------
------------------------------------------------------------
------------------------------------------------------------
------------------------------------------------------------
---------------------GGCGTTGTG---------ATC---CGC------ACACGC
CTCCAGCTCTTCATGTACAACGTCATCTACCGCCTGATGTTCGAC---------------
------------------------------------------------------------
------------------------------------------------------TCG---
------------------------------------------------------------
------------------------------------------------------------
------------------------------------------------------------
------------------------------------------------------------
---------------CGG---------TTC------------------------------
------GAGAGCGAGTCG------------------------------------------
------------------------------------GATCCGTTGTTCCTAAAA---CTG
ACGGCGCTCAACAAT---------------------CAGCGAAGTCAGCTG---GCACAG
AGCTTCGAC------------TAC---AACTACGGCGACTTC------------ATCCCG
------TTGCTCCGC------CCGTTT---------------------CTA---------
---------------CGA------GGTTACTTAAAGATA---TGTCAAGAC---------
---CTCAAGGATCGA---------------------------------------------
------------------------------------------------------------
------------------------------------------------------------
------------------------------------------------------------
------------------------------------------------------------
------------------------------------------------------CGC---
ATGGCA------CTCTTCAAG---------GAGAGC------TTCATG---GAGAAG---
------------------CGGGAGCAGCTTCTC------------------------GCC
---ACC------------------AAACCC------GACAGCAAG---------------
------------------------------------------------------------
---------------------AAAGCC---GCC------ATCGACCACATTGTG------
------------------------GAT---------------------------------
---------GCCGAGAAG------------------------AAA---------------
---------GGA------------------------------------------------
------------------------------------------GAGATT---------AAC
AAA------------------------------GACAAC------------------GTC
CTCTAC------------------------------------------ATCGTCGAGAAC
ATCAACGTCGCGGCCATCGAAACCACACTCTGGTCCATCGAGTGGGGCGTGGCGGAGCTC
GTGAACAACCCTGCCATCCAGAGCCGCATCCGAGAGGAGCTCACC---------CAAACC
CTA---------------------------------------------------------
---------------------GGC------------AAG---------------GGC---
------AAC------------CTCATCACC------------GAGCCCGACACCTACAAC
AACAAG---CTCCCT---------TACCTCACCGCGTTCGTGAAAGAGGTCATGCGCCTC
CACATGGCCATTCCCTTGCTGGTT------CCCCACATGAAC---CTCGAGCAAGCGAAG
CTGGCC---------------------GGG------------------------------
------------------------------------------------------------
---------------------------------------------TACGACATCCCTGCC
GAGAGC---------AAGATCCTGGTGAACGCGTGGTGGATCGCGAATAACCCGAAGTAC
TGG---GATGAGCCGGAGAAGTTCATGCCGGAGCGG---TTC------------------
---------------------------------CTGGAT------------------GGC
---------AAGATT---------GAA---------GCCTCC------------------
------------------GGA---------------AACGAT------------TACCGG
---------------------------TTCCTGCCATTCGGGGCGGGACGGCGAGCGTGC
CCGGGGATTATTATCGCCCTGCCGCTCCTGGCGATCGTGTTCGGGCGCCTGGTGCAGACG
TGCGAG---CTAATGCCG------CCTCCGGGAGTG------------GAGAAG------
---------------------------GTGGAT---------GTGAGAGAGAAG------
GGAGGGCAGTTC------------------------------------------------
------------------------------------------------------------
------------------------------------------------------------
------------------------------------------------------------
------------------------------------------------------------
------------------------------------------------------------
------------------------------------------------------AGTCTG
CATATT------------GCC---------------ACGCACTCCACGGTCGTC------
---------GTC---AAA------GCCATC---------------------GCCGTTTGA
------------------------------------------------------------
------------------------------------------------------------
------------------------------------------------------------
------------------------------------------------------------
------------------------------------------------------------
------------------------------------------------------------
------------------------------------------------------------
------------------------------------------------------------
------------------------------------------------------------
------------------------------------------------------------
------------------------------------------------------------
------------------------------------------------------------
------------------------------------------------------------
------------------------------------------------------------
------------------------------------------------------------
------------------------------------------------------------
------------------------------------------------------------
------------------------------------------------------------
------------------------------------------------------------
------------------------------------------------------------
------------------------------------------------------------
------------------------------------------------------------
------------------------------------------------------------
------------------------------------------------------------
------------------------------------------------------------
------------------------------------------------------------
------------------------------------------------------------
------------------------------------------------------------
------------------------------------------------------------
------------------------------------------------------------
------------------------------------------------------------
------------------------------------------------------------
------------------------------------------------------------
------------------------------------------------------------
------------------------------------------------------------
------------------------------------------------------------
------------------------------------------------------------
------------------------------------------------------------
------------------------------------------------------------
------------------------------------------------------------
------------------------------------------------------------
------------------------------------------------------------
------------------------------------------
>Rcapillare|XWHK_scaffold_2004991 Rosulabryum cf. capillare
------------------------------------------------------------
------------------------------------------------------------
------------------------------------------------------------
------------------------------------------------------------
------------------------------------------------------------
------------------------------------------------------------
------------------------------------------------------------
------------------------------------------------------------
------------------------------------------------------------
------------------------------------------------ATGGGGTGGGCG
CTGGCTATGGCGGGCGCGCTGGCCGCAGCCGGCGTGTCCTCTGTCTCGGCCACTGAGAGT
GCT---------------------------------------------------------
------------------------------------------------------------
------------------------------------------------------------
------------------------------------------------------------
------------------------------------------------------------
------------------------------------------------------------
------------------------------------------------------------
------------------------------------------------------------
------------------------------------------------------------
------------------------------------------------------------
------------------------------------------------------------
------------------------------------------------------------
------------------------------------------------------------
------------------------------------------------------------
------------------------------------------------------------
------------------------------------------------------------
------------------------------------------------------------
------------------------------------------------------------
------------------------------------------------------------
------------------------------------------------------------
------------------------------------------------------------
------------------------------------------------------------
------------------------------------------------------------
------------------------------------------------------------
---------------TCCAGCTTCTTGGCGCCCGTGATG---------------------
---------------AATTTG------------------------GAAAGCGTAGTG---
------------CAGGGG------------CTT------TTC------GTAGCTGTAGTG
---------GTTGCT---------------------------------------------
---TTGATC---------ATTGTGAAA------CTGCGC---------------------
------------GCTCCC---------------AAG---CTG------AAG---CTGCCC
------------------------------------CCT---------------------
------------------------GGCCCTGTG---------GCC------CTGCCCATC
------------GTC---------------------------------------------
------------------------------------------------------------
---------GGC------------AAC------TGGTTG---------------------
------------CAGGTT---------GGAGATGAT---TTG------------------
------------------------------------AAC---CACAGG---------AAT
TTGGCGGAGATG------------------TCACAG---------------AAATAC---
------------------GGT------------GAT---------------------GTG
TTCTTG---------TTGAAAATGGGG---CAGCGCAAC---------TTGGTGGTGGTG
TCCTCGCCCGAGTTT------GCCAAGGACGTTCTCCACACA---CAAGGAGTAGAATTC
GGCTCGCGC---------------ACCCGC---------AACGTGGTGTTCGAC------
ATCTTC---------ACG---GGCAAG---GGCCAA---GACATGGTG---TTCACAGTT
------------TACGGG---GAGCACTGGCGCCGCATGCGTCGC------------ATT
ATGACAGTGCCC---------------TTCTTCACCAACAAA---------GTAGTTCAG
CAG------TCA------CGGGGCGGGTGGGAGGACGAAGCC------CTGCGCGCCATT
GACGACGTCCTG------------GCC---AAA------CCT------------------
------GAG---------GCCGGTACTACG------------------------------
------------------------------------------------------------
------------------------------------------------------------
------------------------------------------------------------
---------------------GGTGTGGTG---------ATC---CGG------CGACGC
CTGCAGCTAATGATGTACAACATTATGTACCGCTTGATGTTCGAC---------------
------------------------------------------------------------
------------------------------------------------------TCG---
------------------------------------------------------------
------------------------------------------------------------
------------------------------------------------------------
------------------------------------------------------------
---------------CGG---------TTC------------------------------
------GAAAGCGAAGAG------------------------------------------
------------------------------------GATCCGCTTTACTTGAAG---CTT
AAGGCGCTCAACGGC---------------------GAGCGCTCTCGGTTG---GCTCAA
AGCTTCGAG------------TAT---AACTATGGTGACTTC------------ATTCCC
------GTGCTGCGT------CCCTTC---------------------CTG---------
---------------CGT------GGGTATCTCAAGGTG---TGTCAGCAG---------
---ATTAAAGACAGC---------------------------------------------
------------------------------------------------------------
------------------------------------------------------------
------------------------------------------------------------
------------------------------------------------------------
------------------------------------------------------AGG---
CTGGCT------CTCTTCAAG---------GAGCAT------TTCATC---AATGAG---
------------------CGCAAGAGGCTGTTG------------------------AGC
---ACG---CGCGGCGCC------TCCAGC------GACAATGAG---------------
------------------------------------------------------------
---------------------AAGTGC---GCC------ATCGACCACATTCTG------
------------------------GAC---------------------------------
---------GCGCAGAAC------------------------AAG---------------
---------GGC------------------------------------------------
------------------------------------------GAGATC---------AAT
GAA------------------------------GACAAC------------------GTG
CTGTAC------------------------------------------ATTGTGGAGAAT
ATTAATGTGGCTGCGATTGAAACGACTCTGTGGTCAATTGAGTGGGGCGTGGCCGAGCTC
GTGAACAACCCTGCGATGCAGACGCGCATCCGCAACGAGCTGGAT---------GAGACA
CTG---------------------------------------------------------
---------------------GGC------------AAG---------------GGC---
------AAC------------TTGATCACG------------GAGCCGGACACGTACAAC
AACAAG---CTGCCC---------TACTTGTCGGCATTCGTGAAGGAAGTGATGCGTCTG
CATATGGCCATCCCATTGCTGGTG------CCCCACATGAAC---TTGAATCAGGCAAAG
CTGGCG---------------------GGG------------------------------
------------------------------------------------------------
---------------------------------------------TACGACATTCCTGCC
GAGAGC---------AAGATCCTCGTGAACGCGTGGTGGATCGGCAACAACCCTAAGCAC
TGG---GACCAACCCGAGAAGTTCATGCCGGAGCGC---TTC------------------
---------------------------------CTGGAC------------------GGC
---------AGCATT---------GAG---------GCTACC------------------
------------------GGG---------------AACGAC------------TTCCGT
---------------------------TTCCTGCCTTTCGGGTCCGGGCGACGATCGTGC
CCTGGCATCATCATCGCCATGCCGCTTCTGTCCATTGTGCTCGGCCGCATGGTGCAGAAA
TGTGAA---CTGCTGCCC------CCTCCGGGCGTG------------AAGAAG------
---------------------------GTGGAT---------GTGAGGGAGAAG------
GGTGGGCAGTTC------------------------------------------------
------------------------------------------------------------
------------------------------------------------------------
------------------------------------------------------------
------------------------------------------------------------
------------------------------------------------------------
------------------------------------------------------AGTCTG
CACATC------------GCC---------------ACGCACTCCACCGTGGTC------
---------GTC---AAA------CCCCGT---------------------GCATAA---
------------------------------------------------------------
------------------------------------------------------------
------------------------------------------------------------
------------------------------------------------------------
------------------------------------------------------------
------------------------------------------------------------
------------------------------------------------------------
------------------------------------------------------------
------------------------------------------------------------
------------------------------------------------------------
------------------------------------------------------------
------------------------------------------------------------
------------------------------------------------------------
------------------------------------------------------------
------------------------------------------------------------
------------------------------------------------------------
------------------------------------------------------------
------------------------------------------------------------
------------------------------------------------------------
------------------------------------------------------------
------------------------------------------------------------
------------------------------------------------------------
------------------------------------------------------------
------------------------------------------------------------
------------------------------------------------------------
------------------------------------------------------------
------------------------------------------------------------
------------------------------------------------------------
------------------------------------------------------------
------------------------------------------------------------
------------------------------------------------------------
------------------------------------------------------------
------------------------------------------------------------
------------------------------------------------------------
------------------------------------------------------------
------------------------------------------------------------
------------------------------------------------------------
------------------------------------------------------------
------------------------------------------------------------
------------------------------------------------------------
------------------------------------------------------------
------------------------------------------------------------
------------------------------------------
>Bargenteum|JMXW_scaffold_2011343 Bryum_argenteum
------------------------------------------------------------
------------------------------------------------------------
------------------------------------------------------------
------------------------------------------------------------
------------------------------------------------------------
------------------------------------------------------------
------------------------------------------------------------
------------------------------------------------------------
------------------------------------------------------------
------------------------------------------------ATGGGGTGGGCG
CTGGCTATGGCGGGTGCGCTGGCCGCTGCCGGCGTATCCTCTGTGACGGCCACTGAGAGT
GAT---------------------------------------------------------
------------------------------------------------------------
------------------------------------------------------------
------------------------------------------------------------
------------------------------------------------------------
------------------------------------------------------------
------------------------------------------------------------
------------------------------------------------------------
------------------------------------------------------------
------------------------------------------------------------
------------------------------------------------------------
------------------------------------------------------------
------------------------------------------------------------
------------------------------------------------------------
------------------------------------------------------------
------------------------------------------------------------
------------------------------------------------------------
------------------------------------------------------------
------------------------------------------------------------
------------------------------------------------------------
------------------------------------------------------------
------------------------------------------------------------
------------------------------------------------------------
------------------------------------------------------------
---------------TCCAGCTTCCTGGCGCCCGTGATG---------------------
---------------AACTTG------------------------GAAAGCGTAGTG---
------------CAGGGG------------CTT------TTT------GTAGCTGTGGTG
---------GTTGCT---------------------------------------------
---ATAATC---------ATTGTGAAG------CTGCGC---------------------
------------GCTCCC---------------AAG---CTG------AAG---CTGCCT
------------------------------------CCT---------------------
------------------------GGCCCTGTG---------GCC------CTGCCCATC
------------GTC---------------------------------------------
------------------------------------------------------------
---------GGC------------AAC------TGGTTG---------------------
------------CAGGTT---------GGAGATGAT---TTG------------------
------------------------------------AAC---CACAGG---------AAT
TTGGCGGAGATG------------------TCTCAG---------------AAGTAC---
------------------GGT------------GAT---------------------GTG
TTCTTG---------TTGAAAATGGGA---CAGCGCAAC---------TTGGTGGTGGTG
TCCTCGCCCGAGATT------GCCAAGGACGTTCTCCACACA---CAAGGGACGGAATTC
GGCTCGCGC---------------ACTCGC---------AACGTGGTGTTTGAC------
ATTTTT---------ACC---GGTAAA---GGCCAA---GACATGGTG---TTTACAGTA
------------TACGGG---GATCACTGGCGCCGCATGCGTCGC------------ATT
ATGACAGTGCCC---------------TTCTTCACGAACAAG---------GTTGTTCAG
CAG------TCA------CGGGGCGCGTGGGAGGACGAAGCC------CTGCGCGCCATT
GACGACGTCTTG------------GCC---AAA------CCT------------------
------GAG---------GCCAGCACTTCG------------------------------
------------------------------------------------------------
------------------------------------------------------------
------------------------------------------------------------
---------------------GGCGTGGTG---------ATC---CGG------CGGCGC
CTGCAGCTGATGATGTACAACATCATGTACCGCTTGATGTTCGAC---------------
------------------------------------------------------------
------------------------------------------------------TCG---
------------------------------------------------------------
------------------------------------------------------------
------------------------------------------------------------
------------------------------------------------------------
---------------CGG---------TTC------------------------------
------GAGAGCGAAGAG------------------------------------------
------------------------------------GATCCGCTTTACCTCAAG---CTC
AAGGCACTCAACGGC---------------------GAGCGCTCTCGGTTG---GCTCAA
AGCTTCGAG------------TAC---AACTATGGTGACTTC------------ATCCCC
------GTGCTGCGT------CCCTTC---------------------CTG---------
---------------CGT------GGGTACCTCAAGATG---TGCCAGCAG---------
---GTCAAAGACAGC---------------------------------------------
------------------------------------------------------------
------------------------------------------------------------
------------------------------------------------------------
------------------------------------------------------------
------------------------------------------------------AGG---
CTGGCT------CTCTTCAAG---------GAGCAT------TTCATC---AATGAG---
------------------CGCAAGAGGCTGTTG------------------------AGC
---ACG---CGCGGCGCC------TCCAGC------GACAATGAG---------------
------------------------------------------------------------
---------------------AAGTGC---GCC------ATCGATCACATTTTG------
------------------------GAC---------------------------------
---------GCGCAGAAG------------------------AGG---------------
---------GGC------------------------------------------------
------------------------------------------GAGATC---------AAC
GAA------------------------------GACAAC------------------GTG
CTGTAC------------------------------------------ATCGTAGAGAAT
ATTAATGTGGCCGCAATTGAAACGACTCTGTGGTCAATTGAGTGGGGCGTGGCCGAGCTC
GTGAACAACCCTGAGATGCAGACGCGCATCCGCAACGAGCTGGAT---------GAGACT
TTG---------------------------------------------------------
---------------------GGC------------AAG---------------GGT---
------AAC------------TTGATCACG------------GAGCCGGACACGTACAAC
AACAAG---CTGCCC---------TACCTGTCGGCATTCGTGAAGGAAGTGATGCGATTG
CACATGGCCATCCCATTGCTGGTG------CCCCACATGAAC---CTGAACCAGGCAAAG
TTGGCG---------------------GGT------------------------------
------------------------------------------------------------
---------------------------------------------TACGACATCCCTGCC
GAGAGC---------AAGATCCTCGTGAACGCGTGGTGGATCGGCAACAACCCCCAGCAC
TGG---GACCAACCCGAGAGGTTTATGCCTGAGCGC---TTC------------------
---------------------------------CTGGAC------------------GGC
---------AGCATT---------GAG---------GCTACC------------------
------------------GGG---------------AACGAC------------TTCCGC
---------------------------TTCCTGCCTTTCGGGTCCGGGCGACGATCGTGC
CCTGGCATCATCATCGCCATGCCGCTTCTGTCCATTGTGCTCGGCCGCATGGTGCAGAAA
TGTGAA---CTGCTGCCC------CCTCCGGGCGTG------------GAGAAG------
---------------------------GTGGAT---------GTGAGGGAGAAG------
GGTGGGCAGTTC------------------------------------------------
------------------------------------------------------------
------------------------------------------------------------
------------------------------------------------------------
------------------------------------------------------------
------------------------------------------------------------
------------------------------------------------------AGTCTG
CACATC------------GCC---------------ACGCACTCTACTGTGGTC------
---------GTC---AGA------CCCCGT---------------------GCATAA---
------------------------------------------------------------
------------------------------------------------------------
------------------------------------------------------------
------------------------------------------------------------
------------------------------------------------------------
------------------------------------------------------------
------------------------------------------------------------
------------------------------------------------------------
------------------------------------------------------------
------------------------------------------------------------
------------------------------------------------------------
------------------------------------------------------------
------------------------------------------------------------
------------------------------------------------------------
------------------------------------------------------------
------------------------------------------------------------
------------------------------------------------------------
------------------------------------------------------------
------------------------------------------------------------
------------------------------------------------------------
------------------------------------------------------------
------------------------------------------------------------
------------------------------------------------------------
------------------------------------------------------------
------------------------------------------------------------
------------------------------------------------------------
------------------------------------------------------------
------------------------------------------------------------
------------------------------------------------------------
------------------------------------------------------------
------------------------------------------------------------
------------------------------------------------------------
------------------------------------------------------------
------------------------------------------------------------
------------------------------------------------------------
------------------------------------------------------------
------------------------------------------------------------
------------------------------------------------------------
------------------------------------------------------------
------------------------------------------------------------
------------------------------------------------------------
------------------------------------------------------------
------------------------------------------
>Hciliata|YWNF_scaffold_2007683 Hedwigia_ciliata
------------------------------------------------------------
------------------------------------------------------------
------------------------------------------------------------
------------------------------------------------------------
------------------------------------------------------------
------------------------------------------------------------
------------------------------------------------------------
------------------------------------------------------------
------------------------------------------------------------
------------------------------------------------------------
------ATGGCGGGGGCGCTGGCAGGAGCTGGCGTGACGACCGTGATGGCCACGGAGAGC
GCTGCGGGG---------------------------------------------------
------------------------------------------------------------
------------------------------------------------------------
------------------------------------------------------------
------------------------------------------------------------
------------------------------------------------------------
------------------------------------------------------------
------------------------------------------------------------
------------------------------------------------------------
------------------------------------------------------------
------------------------------------------------------------
------------------------------------------------------------
------------------------------------------------------------
------------------------------------------------------------
------------------------------------------------------------
------------------------------------------------------------
------------------------------------------------------------
------------------------------------------------------------
------------------------------------------------------------
------------------------------------------------------------
------------------------------------------------------------
------------------------------------------------------------
------------------------------------------------------------
------------------------------------------------------------
---------------AGTGCTTTCCTGGCGCCCGTGATG---------------------
---------------AACTTG------------------------GAGAGCGCGGTG---
------------CAGGCG------------CTG------TTC------GTGGCTGTGCTG
---------GTGGCA---------------------------------------------
---TTGATT---------GTTGTCAAG------CTGCGC---------------------
------------GCCCCC---------------AAG---CTC------AAG---CTGCCC
------------------------------------CCC---------------------
------------------------GGCCCTGTG---------GCC------CTGCCCATC
------------GTC---------------------------------------------
------------------------------------------------------------
---------GGC------------AAC------TGGTTA---------------------
------------CAGGTT---------GGAGATGAT---TTG------------------
------------------------------------AAC---CACAGG---------AAC
TTGGCGGAGATG------------------TCAGAG---------------AAGTAC---
------------------GGC------------GAC---------------------GTG
TTCCTG---------CTGAAGATGGGG---CAACGCAAC---------TTGGTGGTGGTG
TCCTCGCCCGACATC------GCCAAGGAGGTGCTCCACACA---CAGGGAGTGGAATTC
GGGTCCCGC---------------ACGCGC---------AACGTGGTGTTCGAC------
ATCTTT---------ACG---GGGAAA---GGCCAG---GACATGGTG---TTCACCGTC
------------TACGGC---GAGCATTGGCGGCGCATGCGCCGC------------ATC
ATGACGGTCCCC---------------TTCTTCACCAACAAG---------GTGGTACAG
CAG------TCG------CGCGGCGCGTGGGAGGACGAGGCC------CTCCGCGCCATC
AACGACGTCACG------------GCG---AAT------CCC------------------
------AAC---------TCGGGCACCACG------------------------------
------------------------------------------------------------
------------------------------------------------------------
------------------------------------------------------------
---------------------GGCGTCGTG---------ATC---CGA------AAACGC
CTGCAGCTCATGATGTACAACATCATGTACAGGCTCATGTTCGAT---------------
------------------------------------------------------------
------------------------------------------------------TCC---
------------------------------------------------------------
------------------------------------------------------------
------------------------------------------------------------
------------------------------------------------------------
---------------CGG---------TTC------------------------------
------GAGAGTGAGGAG------------------------------------------
------------------------------------GATCCGCTTTACCTGAAA---CTC
AAAGCGCTCAACGGC---------------------GAACGCAGCCGGCTG---GCGCAG
AGCTTCGAG------------TAC---AACTACGGTGACTTC------------ATCCCG
------GTCCTGCGT------CCCTTT---------------------TTA---------
---------------CGC------GGGTACCTGAAAGTG---TGCCAACAG---------
---ATCAAGGACCGT---------------------------------------------
------------------------------------------------------------
------------------------------------------------------------
------------------------------------------------------------
------------------------------------------------------------
------------------------------------------------------CGA---
TTGGCC------CTCTTCAAG---------GAGTAC------TTTCTC---GACGAG---
------------------CGCAAGAAGCTCCTG------------------------TCC
---ACG---CGCGGGGTG------GCCTCC------AACGCGGAC---------------
------------------------------------------------AAC---------
---------------------AAGTGC---GCC------ATCGACCACATCCTG------
------------------------GAC---------------------------------
---------GCGCAGAAG------------------------AAG---------------
---------GGC------------------------------------------------
------------------------------------------GAGATC---------AAC
GAG------------------------------GACAAC------------------GTG
CTGTAC------------------------------------------ATCATCGAGAAC
ATCAACGTGGCCGCCATCGAGACCACGCTGTGGTCCATCGAGTGGGGAGTCGCCGAGCTC
GTGAACAACCCGGAGATGCAGAGCCGCCTCCGCGACGAGCTCGAT---------GGGATC
CTG---------------------------------------------------------
---------------------GGA------------CGT---------------AAC---
------AAC------------CTCATCACG------------GAGCCCGATACGTACAAC
AACAAA---CTGCCC---------TTCCTCTCCGCGTTCGTGAAGGAAGTCATGCGTCTG
CACATGGCGATTCCGTTGCTCGTC------CCCCACATGAAC---CTCCACCAGGCCAAG
CTCGCC---------------------GGG------------------------------
------------------------------------------------------------
---------------------------------------------TACGACATCCCCGCC
GAGAGC---------AAGATCCTGGTAAACGCGTGGTGGATTGGGAACAACCCCAAGCTC
TGG---GACCAGCCTGAGAAGTTCATGCCGGAACGC---TTC------------------
---------------------------------CTTGAT------------------GGT
---------AGCATT---------GAA---------GCGTCG------------------
------------------GGG---------------AATGAC------------TTCCGG
---------------------------TTCCTGCCTTTTGGGTCCGGGAGACGTTCCTGC
CCTGGGATCATCATCGCCATGCCACTCCTGTCCATTGTGCTTGGCCGGTTGGTGCAGACG
TGCGAG---CTCCTGCCT------CCTCCCGGCGTG------------AAGAAG------
---------------------------GTGGAC---------GTGCGCGAGAAG------
GGGGGTCAGTTC------------------------------------------------
------------------------------------------------------------
------------------------------------------------------------
------------------------------------------------------------
------------------------------------------------------------
------------------------------------------------------------
------------------------------------------------------AGCCTG
CACATC------------GCC---------------ACCCACTCCACTGTGGTT------
---------GTG---AAA------CCCCGA---------------------GCTTGA---
------------------------------------------------------------
------------------------------------------------------------
------------------------------------------------------------
------------------------------------------------------------
------------------------------------------------------------
------------------------------------------------------------
------------------------------------------------------------
------------------------------------------------------------
------------------------------------------------------------
------------------------------------------------------------
------------------------------------------------------------
------------------------------------------------------------
------------------------------------------------------------
------------------------------------------------------------
------------------------------------------------------------
------------------------------------------------------------
------------------------------------------------------------
------------------------------------------------------------
------------------------------------------------------------
------------------------------------------------------------
------------------------------------------------------------
------------------------------------------------------------
------------------------------------------------------------
------------------------------------------------------------
------------------------------------------------------------
------------------------------------------------------------
------------------------------------------------------------
------------------------------------------------------------
------------------------------------------------------------
------------------------------------------------------------
------------------------------------------------------------
------------------------------------------------------------
------------------------------------------------------------
------------------------------------------------------------
------------------------------------------------------------
------------------------------------------------------------
------------------------------------------------------------
------------------------------------------------------------
------------------------------------------------------------
------------------------------------------------------------
------------------------------------------------------------
------------------------------------------------------------
------------------------------------------
>Olyellii|CMEQ_scaffold_2009924 Orthotrichum_lyellii
------------------------------------------------------------
------------------------------------------------------------
------------------------------------------------------------
------------------------------------------------------------
------------------------------------------------------------
------------------------------------------------------------
------------------------------------------------------------
------------------------------------------------------------
------------------------------------------------------------
------------------------------------------------ATGTGGTGGAAA
GTGGCTATGGCGGGGGCGCTGGCAGGAGCGGGAGTGACGACAGTGATGGCCACTGAGGAC
GCG---------------------------------------------------------
------------------------------------------------------------
------------------------------------------------------------
------------------------------------------------------------
------------------------------------------------------------
------------------------------------------------------------
------------------------------------------------------------
------------------------------------------------------------
------------------------------------------------------------
------------------------------------------------------------
------------------------------------------------------------
------------------------------------------------------------
------------------------------------------------------------
------------------------------------------------------------
------------------------------------------------------------
------------------------------------------------------------
------------------------------------------------------------
------------------------------------------------------------
------------------------------------------------------------
------------------------------------------------------------
------------------------------------------------------------
------------------------------------------------------------
------------------------------------------------------------
------------------------------------------------------------
---------------AGTGGAATCCTGGCGCCCGTAATG---------------------
---------------AACTTG------------------------GAAAGCGTTGTA---
------------CAGGGG------------CTG------TTT------GTAGCGGTGCTG
---------GTAGCA---------------------------------------------
---TTAGTG---------GTTGTGAAG------CTGCGT---------------------
------------GCGCCC---------------AAG---CTG------AAG---CTGCCT
------------------------------------CCC---------------------
------------------------GGTCCTGTT---------GCC------CTGCCCATT
------------GTC---------------------------------------------
------------------------------------------------------------
---------GGC------------AAC------TGGTTG---------------------
------------CAGGTG---------GGAGATGAT---TTA------------------
------------------------------------AAC---CACAGG---------AAC
TTGGCTGAGATG------------------TCGCAG---------------AAGTAT---
------------------GGC------------GAC---------------------GTG
TTCTTG---------CTCAAGATGGGG---CAGCGCAAC---------TTGGTGGTGGTG
TCCTCGCCCGACATC------GCCAAGGACGTTCTGCACACG---CAGGGAGTGGAATTC
GGCTCGCGC---------------ACGCGC---------AACGTGGTGTTCGAC------
ATTTTC---------ACG---GGAAAG---GGTCAA---GACATGGTG---TTCACGACC
------------TACGGC---GAGCATTGGCGCCGCATGCGCCGC------------ATC
ATGACGGTGCCC---------------TTCTTCACCAATAAG---------GTGGTGCAG
CAA------TCG------CGGGGTGCGTGGGAGGATGAGGCG------CTCTGCGCGATT
GACGATATCAAG------------GCC---AAG------CCC------------------
------GAA---------GCGGGCACCACG------------------------------
------------------------------------------------------------
------------------------------------------------------------
------------------------------------------------------------
---------------------GGCGTGGTG---------ATC---CGT------AGACGC
CTGCAGCTGATGATGTACAACGTCATGTATCGCCTGATGTTCGAT---------------
------------------------------------------------------------
------------------------------------------------------TCC---
------------------------------------------------------------
------------------------------------------------------------
------------------------------------------------------------
------------------------------------------------------------
---------------CGG---------TTC------------------------------
------GAGAGCGAGGAG------------------------------------------
------------------------------------GATCCGCTCTACCTCAAG---CTC
AAGGCGCTCAACGGC---------------------GAGCGCTCGCGGTTG---GCGCAG
AGCTTCGAG------------TAC---AACTACGGCGACTTC------------ATCCCT
------GTGCTGCGT------CCCTTC---------------------CTG---------
---------------CGC------GGATACCTGAAGGTG---TGCCAGCAG---------
---ATCAAGGACCGC---------------------------------------------
------------------------------------------------------------
------------------------------------------------------------
------------------------------------------------------------
------------------------------------------------------------
------------------------------------------------------CGG---
CTGGCT------CTCTTCAAG---------GAGCAC------TTCCTC---GACGAG---
------------------CGGAAGAGGCTGCTG------------------------AGC
---ACT---CGGGGCACC------AGCTCC------GGCAAGGAG---------------
------------------------------------------------------------
---------------------AAGTGC---GCT------ATTGATCACATTCTT------
------------------------GAT---------------------------------
---------GCCCAGAAG------------------------AAG---------------
---------GGC------------------------------------------------
------------------------------------------GAGATC---------AAC
GAA------------------------------GACAAC------------------GTG
CTCTAC------------------------------------------ATCATCGAGAAC
ATTAATGTCGCGGCTATCGAGACGACGCTGTGGTCCATTGAGTGGGGCGTGGCCGAGCTT
GTGAACAACCCGGAGATTCAAACGCGTCTCCGCAACGAGCTCGAC---------GAGGTC
CTC---------------------------------------------------------
---------------------GGC------------GAA---------------GGG---
------AAC------------TTGATCACA------------GAGCCAGATACCTATAAC
AACAAG---CTGCCA---------TTCCTGACGGCGTTCGTGAAGGAGGTGATGCGCCTG
CACATGGCGATCCCGTTGCTGGTC------CCTCACATGAAT---CTGCACCAGGCCAAG
CTCGCA---------------------GGC------------------------------
------------------------------------------------------------
---------------------------------------------TACGACATCCCCGCC
GAGAGT---------AAGATCCTCGTCAACGCATGGTGGATTGGCAACAACCCCAAGCAC
TGG---GACCAACCGGAGAAGTTCATGCCAGAACGC---TTC------------------
---------------------------------CTCGAC------------------GGC
---------GCCATT---------GAG---------GCTTCC------------------
------------------GGC---------------AACGAC------------TTCCGC
---------------------------TTCTTGCCGTTCGGGTCCGGCCGACGGTCGTGC
CCAGGCATCATCATCGCCATGCCGCTCCTGTCGATTGTCCTCGGCCGTCTTGTGCAGACC
TGTGAG---CTGTTCCCT------CCTCCAGGCTTG------------AAGAAG------
---------------------------GTGGAC---------ACGGTCGAGAAG------
GGGGGTCAGTTC------------------------------------------------
------------------------------------------------------------
------------------------------------------------------------
------------------------------------------------------------
------------------------------------------------------------
------------------------------------------------------------
------------------------------------------------------AGCCTG
CACATT------------GCC---------------ACTCACTCTACTGTTGTA------
---------GTA---AAA------CCCCGA---------------------GCTTAA---
------------------------------------------------------------
------------------------------------------------------------
------------------------------------------------------------
------------------------------------------------------------
------------------------------------------------------------
------------------------------------------------------------
------------------------------------------------------------
------------------------------------------------------------
------------------------------------------------------------
------------------------------------------------------------
------------------------------------------------------------
------------------------------------------------------------
------------------------------------------------------------
------------------------------------------------------------
------------------------------------------------------------
------------------------------------------------------------
------------------------------------------------------------
------------------------------------------------------------
------------------------------------------------------------
------------------------------------------------------------
------------------------------------------------------------
------------------------------------------------------------
------------------------------------------------------------
------------------------------------------------------------
------------------------------------------------------------
------------------------------------------------------------
------------------------------------------------------------
------------------------------------------------------------
------------------------------------------------------------
------------------------------------------------------------
------------------------------------------------------------
------------------------------------------------------------
------------------------------------------------------------
------------------------------------------------------------
------------------------------------------------------------
------------------------------------------------------------
------------------------------------------------------------
------------------------------------------------------------
------------------------------------------------------------
------------------------------------------------------------
------------------------------------------------------------
------------------------------------------------------------
------------------------------------------
>Tpellucida|HVBQ_scaffold_2015454 Tetraphis_pellucida
------------------------------------------------------------
------------------------------------------------------------
------------------------------------------------------------
------------------------------------------------------------
------------------------------------------------------------
------------------------------------------------------------
------------------------------------------------------------
------------------------------------------------------------
------------------------------------------------------------
------------------------------------------------ATGGGGTGGACG
CTGGCTATGGCGGGCGCGCTGGCAGGAGCGGGAGTGACGACCGTGATGGCCGCTGAGGGT
GCG---------------------------------------------------------
------------------------------------------------------------
------------------------------------------------------------
------------------------------------------------------------
------------------------------------------------------------
------------------------------------------------------------
------------------------------------------------------------
------------------------------------------------------------
------------------------------------------------------------
------------------------------------------------------------
------------------------------------------------------------
------------------------------------------------------------
------------------------------------------------------------
------------------------------------------------------------
------------------------------------------------------------
------------------------------------------------------------
------------------------------------------------------------
------------------------------------------------------------
------------------------------------------------------------
------------------------------------------------------------
------------------------------------------------------------
------------------------------------------------------------
------------------------------------------------------------
------------------------------------------------------------
---------------AGCAGTTTCTTGGCGCCTGTGATG---------------------
---------------AACTTG------------------------GAAACCGTGGTA---
------------CAGGGG------------CTG------TTT------GTGGCGGTGGTT
---------GTGGCA---------------------------------------------
---TTGGTT---------GTTGTGAAG------CTGCGT---------------------
------------GCTCCC---------------AAG---CTG------AAG---CTGCCC
------------------------------------CCC---------------------
------------------------GGCCCCGTC---------GCC------CTGCCCGTC
------------GTC---------------------------------------------
------------------------------------------------------------
---------GGC------------AAC------TGGTTG---------------------
------------CAGGTG---------GGAGATGAC---TTG------------------
------------------------------------AAC---CACAGG---------AAC
TTGGCCGAGATG------------------TCGCAG---------------AAGTAC---
------------------GGC------------GAC---------------------GTG
TTTCTA---------CTCAAGATGGGG---CAGCGCAAC---------CTGGTGGTGGTG
TCCTCGCCCGACATC------GCCAAGGATGTTCTGCACACG---CAAGGAGTAGAATTC
GGCTCGCGC---------------ACCCGG---------AATGTGGTGTTTGAC------
ATCTTC---------ACG---GGCAAG---GGCCAG---GACATGGTA---TTCACGGTC
------------TACGGC---GAGCACTGGCGCCGCATGCGCCGG------------ATC
ATGACCGTGCCC---------------TTCTTCACCAACAAG---------GTGGTGCAG
CAA------TCC------CGGGGCGCGTGGGAGGACGAGGCG------CTCCGCGCCATC
GACGACATCAAG------------GCC---AAG------CCC------------------
------GAG---------GCGGGGACCACG------------------------------
------------------------------------------------------------
------------------------------------------------------------
------------------------------------------------------------
---------------------GGCGTGGTG---------ATC---CGG------AGACGC
TTGCAGCTGATGATGTACAATATCATGTACCGCCTGATGTTCGAC---------------
------------------------------------------------------------
------------------------------------------------------TCG---
------------------------------------------------------------
------------------------------------------------------------
------------------------------------------------------------
------------------------------------------------------------
---------------CGG---------TTC------------------------------
------GAGAGCGAGGAG------------------------------------------
------------------------------------GATCCGCTCTACCTCAAG---CTC
AAGGCGCTCAACGGC---------------------GAGCGCTCCCGGCTG---GCGCAG
AGCTTCGAG------------TAC---AACTACGGCGACTTC------------ATCCCC
------GTGCTGCGC------CCCTTC---------------------CTG---------
---------------CGC------GGGTACCTCAAGGTG---TGCCAGCAG---------
---ATCAAGGACCGC---------------------------------------------
------------------------------------------------------------
------------------------------------------------------------
------------------------------------------------------------
------------------------------------------------------------
------------------------------------------------------AGG---
CTGGCT------CTCTTCAAG---------GAGCAT------TTCCTC---GACGAG---
------------------CGCAAGAAGCTCCTG------------------------AGC
---ACC---AAAGGCGCC------ACCTCC------GACGGAGAG---------------
------------------------------------------------------------
---------------------AAGTGC---GCT------ATTGATCACATTCTC------
------------------------GAC---------------------------------
---------GCGCAGAAG------------------------AAG---------------
---------GGT------------------------------------------------
------------------------------------------GAGATC---------AAC
GAA------------------------------GACAAC------------------GTG
CTGTAC------------------------------------------ATTATCGAGAAC
ATTAACGTCGCCGCCATTGAAACCACTCTGTGGTCCATTGAGTGGGGCGTGGCGGAGCTC
GTGAACAACCCGGAGATGCAGACCCGTCTCCGCAACGAGCTTGAC---------CAGATT
CTC---------------------------------------------------------
---------------------GGC------------GAA---------------GGG---
------AAC------------TTGATCACA------------GAGCCGGACACTTACAAC
AACAAG---CTGCCG---------TTCTTGTCGGCGTTCGTGAAGGAGGTGATGCGCCTG
CACATGGCGATCCCGTTGCTGGTC------CCGCACATGAAC---CTGCACCAGGCTAAG
CTCGCG---------------------GGG------------------------------
------------------------------------------------------------
---------------------------------------------TACGATATCCCCGCC
GAGAGC---------AAGATTCTTGTCAACGCGTGGTGGATAGCCAATAACCCCAAGCTC
TGG---GACCAACCGGAGAAGTTCATGCCGGAGCGC---TTC------------------
---------------------------------CTGGAC------------------GGT
---------AGTATC---------GAA---------GCTTCC------------------
------------------GGC---------------AACGAC------------TTCCGC
---------------------------TTTCTGCCGTTCGGGGCCGGGCGACGCTCATGC
CCGGGCATCATCATTGCCATGCCGCTCCTGTCGATTGTTCTCGGCCGTCTTGTGCAGACC
TGTGAG---CTGCTGCCC------CCTCCGGGCGTG------------AAGAAG------
---------------------------GTAGAT---------ACAGCGGAGAAG------
GGGGGTCAATTC------------------------------------------------
------------------------------------------------------------
------------------------------------------------------------
------------------------------------------------------------
------------------------------------------------------------
------------------------------------------------------------
------------------------------------------------------AGTCTG
CACATT------------GCC---------------ACCCACTCCACGGTGGTT------
---------GTG---AAA------CCTCGT---------------------GCTTAA---
------------------------------------------------------------
------------------------------------------------------------
------------------------------------------------------------
------------------------------------------------------------
------------------------------------------------------------
------------------------------------------------------------
------------------------------------------------------------
------------------------------------------------------------
------------------------------------------------------------
------------------------------------------------------------
------------------------------------------------------------
------------------------------------------------------------
------------------------------------------------------------
------------------------------------------------------------
------------------------------------------------------------
------------------------------------------------------------
------------------------------------------------------------
------------------------------------------------------------
------------------------------------------------------------
------------------------------------------------------------
------------------------------------------------------------
------------------------------------------------------------
------------------------------------------------------------
------------------------------------------------------------
------------------------------------------------------------
------------------------------------------------------------
------------------------------------------------------------
------------------------------------------------------------
------------------------------------------------------------
------------------------------------------------------------
------------------------------------------------------------
------------------------------------------------------------
------------------------------------------------------------
------------------------------------------------------------
------------------------------------------------------------
------------------------------------------------------------
------------------------------------------------------------
------------------------------------------------------------
------------------------------------------------------------
------------------------------------------------------------
------------------------------------------------------------
------------------------------------------------------------
------------------------------------------
>Pelegans|QKQO_scaffold_2008216 Pseudotaxiphyllum_elegans
------------------------------------------------------------
------------------------------------------------------------
------------------------------------------------------------
------------------------------------------------------------
------------------------------------------------------------
------------------------------------------------------------
------------------------------------------------------------
------------------------------------------------------------
------------------------------------------------------------
------------------------------------------------ATGGGACGGAAG
CTGGCTATGGCGGGGTTGCTGGCAGCGGCGGCAGCGACGAGGGCGATGGCCGCGGAGAGC
GCG---------------------------------------------------------
------------------------------------------------------------
------------------------------------------------------------
------------------------------------------------------------
------------------------------------------------------------
------------------------------------------------------------
------------------------------------------------------------
------------------------------------------------------------
------------------------------------------------------------
------------------------------------------------------------
------------------------------------------------------------
------------------------------------------------------------
------------------------------------------------------------
------------------------------------------------------------
------------------------------------------------------------
------------------------------------------------------------
------------------------------------------------------------
------------------------------------------------------------
------------------------------------------------------------
------------------------------------------------------------
------------------------------------------------------------
------------------------------------------------------------
------------------------------------------------------------
------------------------------------------------------------
---------------GGCGGTTTCTTAGCGCCCGTGATG---------------------
---------------AACTTG------------------------GAAAGCGTGGTG---
------------CAGGGC------------CTG------TTC------GTGGCGGTGGTG
---------GTGGCA---------------------------------------------
---TTGATC---------GTGGTGAAG------CTGCGG---------------------
------------GCTCCC---------------AAG---CTG------AAG---CTGCCC
------------------------------------CCC---------------------
------------------------GGCCCCATC---------GCC------TTGCCCGTC
------------GTC---------------------------------------------
------------------------------------------------------------
---------GGC------------AAC------TGGTTG---------------------
------------CAGGTG---------GGCGATGAT---TTG------------------
------------------------------------AAC---CACCGA---------AAC
CTGGCCGAGATG------------------TCGCAG---------------AAGTAC---
------------------GGA------------GAC---------------------GTG
TTCCTG---------CTGAAGATGGGG---CAGCGAAAC---------CTGGTGGTGGTG
TCGTCGCCCGAAGTG------GCCAAGGAGGTGCTGCACACG---CAGGGCGTGGAGTTC
GGGTCGCGC---------------ACCCGG---------AACGTGGTGTTCGAC------
ATCTTC---------ACG---GGCAAG---GGCCAG---GACATGGTG---TTCACAGTG
------------TACGGC---GAGCACTGGCGACGCATGCGACGG------------ATC
ATGACGGTGCCC---------------TTCTTCACCAACAAG---------GTGGTGCAG
CAA------TCG------CGCGGCGCGTGGGAGGACGAGGCG------CTACGCGCCATC
CAAGACATCCAG------------GCC---CAG------CCC------------------
------AAC---------GCAGCGACCACG------------------------------
------------------------------------------------------------
------------------------------------------------------------
------------------------------------------------------------
---------------------GGCGTGGTC---------ATC---CGC------CGGCGC
CTGCAGCTGATGATGTACAACATCATGTACCGCCTGATGTTCGAC---------------
------------------------------------------------------------
------------------------------------------------------TCG---
------------------------------------------------------------
------------------------------------------------------------
------------------------------------------------------------
------------------------------------------------------------
---------------CGC---------TTC------------------------------
------GAGAGCGAGGAG------------------------------------------
------------------------------------GACCCGCTGTACCTGAAG---CTC
AAGGCGCTCAACGGC---------------------GAGCGCTCGCGCCTG---GCGCAG
AGCTTCGAG------------TAC---AACTACGGCGACTTC------------ATCCCC
------GTGCTGCGC------CCATTC---------------------CTG---------
---------------CGC------GGCTATCTCAAGGTG---TGCCAGCAG---------
---ATCAAGGACCGC---------------------------------------------
------------------------------------------------------------
------------------------------------------------------------
------------------------------------------------------------
------------------------------------------------------------
------------------------------------------------------CGC---
CTGGCT------CTGTTCAAG---------GAGCAC------TTCCTG---GACGAG---
------------------CGCAAGAAGCTGCTG------------------------AGC
---ACG---CGCGGCGCC---GCCGCGGGC------GACGGGGAG---------------
------------------------------------------------------------
---------------------AAGTGC---GCC------ATCGATCACATCCTG------
------------------------GAC---------------------------------
---------GCGCAGAAG------------------------AAG---------------
---------GGG------------------------------------------------
------------------------------------------GAGATC---------AAC
GAA------------------------------GACAAT------------------GTG
CTGTAC------------------------------------------ATCATCGAGAAC
ATCAACGTGGCCGCCATCGAAACCACGCTATGGTCCATCGAGTGGGGCGTGGCGGAGCTG
GTGAACCACCCGGAGATGCAGACGCGGCTGCGCGACGAGCTGGAC---------CAGGTG
CTG---------------------------------------------------------
---------------------GGC------------GCC---------------GGG---
------ACG------------CTGATCACG------------GAGCCGGACACATACAAC
AACAAG---CTGCCT---------TTCCTGTCGGCGTTCGTGAAGGAGGTGATGCGTCTG
CACATGGCCATTCCCCTGCTGGTG------CCGCACATGAAC---CTACACCAGGCCAAG
CTGGCG---------------------GGC------------------------------
------------------------------------------------------------
---------------------------------------------TACGACATCCCCGCC
GAGAGC---------AAGATCCTGGTGAACGCGTGGTGGATCGGCAACGACCCCAAGTTG
TGG---GAGCAGCCGGAGCAGTTCCGGCCGGAGCGC---TTC------------------
---------------------------------CTGGAC------------------GGC
---------AGTATC---------GAG---------GCGTCC------------------
------------------GGC---------------AACGAC------------TTCCGC
---------------------------TTCCTGCCGTTCGGGTCCGGGCGGCGCTCGTGT
CCGGGTATCATCATCGCCATGCCGCTGCTGTCGATCGTGCTGGGCCGACTCGTGCAGAGC
TGCGAC---CTGCTGCCC------CCGCCGGGCGCC------------AAGCGG------
---------------------------GTGGAC---------ACGGCGGAGAAG------
GGCGGCCAGTTC------------------------------------------------
------------------------------------------------------------
------------------------------------------------------------
------------------------------------------------------------
------------------------------------------------------------
------------------------------------------------------------
------------------------------------------------------AGCCTG
CACATT------------GCC---------------ACCCACTCCACCGTCGTT------
---------GTG---AAA------CCCCGA---------------------GCGGAGCTA
GTCGCTTAA---------------------------------------------------
------------------------------------------------------------
------------------------------------------------------------
------------------------------------------------------------
------------------------------------------------------------
------------------------------------------------------------
------------------------------------------------------------
------------------------------------------------------------
------------------------------------------------------------
------------------------------------------------------------
------------------------------------------------------------
------------------------------------------------------------
------------------------------------------------------------
------------------------------------------------------------
------------------------------------------------------------
------------------------------------------------------------
------------------------------------------------------------
------------------------------------------------------------
------------------------------------------------------------
------------------------------------------------------------
------------------------------------------------------------
------------------------------------------------------------
------------------------------------------------------------
------------------------------------------------------------
------------------------------------------------------------
------------------------------------------------------------
------------------------------------------------------------
------------------------------------------------------------
------------------------------------------------------------
------------------------------------------------------------
------------------------------------------------------------
------------------------------------------------------------
------------------------------------------------------------
------------------------------------------------------------
------------------------------------------------------------
------------------------------------------------------------
------------------------------------------------------------
------------------------------------------------------------
------------------------------------------------------------
------------------------------------------------------------
------------------------------------------------------------
------------------------------------------------------------
------------------------------------------
>Lsciuroides|ZACW_scaffold_2007418 Leucodon_sciuroides
------------------------------------------------------------
------------------------------------------------------------
------------------------------------------------------------
------------------------------------------------------------
------------------------------------------------------------
------------------------------------------------------------
------------------------------------------------------------
------------------------------------------------------------
------------------------------------------------------------
---------------------------------------------------GGGCGGAAG
CTGGCTATGGCGGGGTTGCTGGCAGCGGCGGGAGCGACGACGGCGATGGCCGCGGAGAGC
GCG---------------------------------------------------------
------------------------------------------------------------
------------------------------------------------------------
------------------------------------------------------------
------------------------------------------------------------
------------------------------------------------------------
------------------------------------------------------------
------------------------------------------------------------
------------------------------------------------------------
------------------------------------------------------------
------------------------------------------------------------
------------------------------------------------------------
------------------------------------------------------------
------------------------------------------------------------
------------------------------------------------------------
------------------------------------------------------------
------------------------------------------------------------
------------------------------------------------------------
------------------------------------------------------------
------------------------------------------------------------
------------------------------------------------------------
------------------------------------------------------------
------------------------------------------------------------
------------------------------------------------------------
---------------AGCGGTTTCTTAGCGCGTGTGATG---------------------
---------------AACTTG------------------------GAAACAGTGGTG---
------------CAGGGC------------CTG------TTT------GTGGCGGTGGTG
---------GTGGCA---------------------------------------------
---TTGATC---------GTGGTGAAG------CTACGG---------------------
------------GCTCCT---------------AAG---CTG------AAA---CTGCCC
------------------------------------CCC---------------------
------------------------GGCCCCATC---------GCC------CTGCCCGTC
------------GTC---------------------------------------------
------------------------------------------------------------
---------GGC------------AAC------TGGTTG---------------------
------------CAGGTG---------GGCGATGAT---TTG------------------
------------------------------------AAC---CACCGG---------AAC
CTGGCCGAGATG------------------TCGCAG---------------AAGTAC---
------------------GGG------------GAC---------------------GTG
TTCCTG---------CTGAAGATGGGG---CAGCGCAAC---------CTGGTGGTGGTG
TCGTCGCCAGAAGTG------GCCAAGGAGGTTCTGCACACG---CAGGGCGTGGAGTTC
GGGTCGCGC---------------ACCCGG---------AACGTGGTCTTCGAC------
ATCTTC---------ACG---GGCAAG---GGCCAG---GACATGGTG---TTCACGGTG
------------TACGGT---GAGCACTGGCGACGCATGCGGCGG------------ATC
ATGACGGTGCCC---------------TTCTTCACCAACAAG---------GTGGTGCAG
CAG------TCG------CGCGGCGCGTGGGAGGACGAGGCA------CTCCGCGCCATC
CAAGACATCCAG------------TCC---CAG------CCC------------------
------GAC---------GCGGCGACCACG------------------------------
------------------------------------------------------------
------------------------------------------------------------
------------------------------------------------------------
---------------------GGTGTGGTG---------ATC---CGC------CGGCGC
CTCCAGCTGATGATGTACAATATCATGTACCGCCTGATGTTCGAC---------------
------------------------------------------------------------
------------------------------------------------------TCG---
------------------------------------------------------------
------------------------------------------------------------
------------------------------------------------------------
------------------------------------------------------------
---------------CGC---------TTC------------------------------
------GAGAGCGAAGAC------------------------------------------
------------------------------------GACCCGCTATACCTGAAG---CTC
AAGGCGCTCAACGGC---------------------GAGCGCTCGCGCCTG---GCACAG
AGCTTCGAG------------TAC---AACTACGGCGACTTC------------ATCCCC
------GTGCTGCGC------CCCTTC---------------------CTA---------
---------------CGC------GGCTACCTCAAGGTG---TGCCAGCAG---------
---ATCAAAGACCGC---------------------------------------------
------------------------------------------------------------
------------------------------------------------------------
------------------------------------------------------------
------------------------------------------------------------
------------------------------------------------------CGC---
CTGGCT------CTATTCAAG---------GAACAC------TTTTTG---GACGAG---
------------------CGCAAGAAGCTGCTG------------------------AGC
---ACG---CGCGGCGCC---GCCGCGGCC------AACGGGGAG---------------
------------------------------------------------------------
---------------------AAGTGT---GCC------ATCGACCACATCCTG------
------------------------GAC---------------------------------
---------GCACAGAAG------------------------AAG---------------
---------GGC------------------------------------------------
------------------------------------------GAGATC---------AAC
GAA------------------------------GACAAC------------------GTT
CTGTAC------------------------------------------ATCATCGAGAAC
ATCAATGTGGCCGCCATCGAAACCACGCTGTGGTCCATCGAGTGGGGCGTGGCGGAACTG
GTGAACCACCCGGAGATGCAGACGCGGCTGCGCGACGAGCTGAAC---------CAGGTG
CTG---------------------------------------------------------
---------------------GGC------------GCA---------------GGG---
------ACG------------CTGATCACG------------GAGCCGGACACGTCCAAC
AACAAG---CTGCCC---------TTCCTGTCGGCATTCGTGAAGGAGGTGATGCGTCTG
CACATGGCCATCCCGCTGCTGGTG------CCGCACATGAAC---TTGCACCAAGCCAAG
CTGGCG---------------------GGC------------------------------
------------------------------------------------------------
---------------------------------------------TACGACATCCCCGCC
GAGAGC---------AAGATCCTGGTGAACGCGTGGTGGATCGGCAACGACCCCAAGTTG
TGG---GAGCAGCCGGAGCAGTTCCGGCCGGAGCGC---TTC------------------
---------------------------------CTGGAC------------------GGC
---------AGCATC---------GAG---------GCGTCC------------------
------------------GGC---------------AACGAC------------TTCCGC
---------------------------TTCCTGCCGTTCGGGTCCGGGCGGCGCTCGTGC
CCGGGCATCATAATCGCCATGCCGCTGCTGTCGCTCGTGCTGGGCCGACTCGTGCAGAGC
TGCGAC---CTACTGCCC------CCGCCGGGCGCC------------AAGCGG------
---------------------------GTGGAC---------ACGGCGGAGAAG------
GGCGGCCAGTTC------------------------------------------------
------------------------------------------------------------
------------------------------------------------------------
------------------------------------------------------------
------------------------------------------------------------
------------------------------------------------------------
------------------------------------------------------AGCCTG
CACATT------------GCT---------------ACCCACTCCACCGTCGTG------
---------GTG---AAA------CCCCGA---------------------GCGGAGCTG
GTAGCTTAA---------------------------------------------------
------------------------------------------------------------
------------------------------------------------------------
------------------------------------------------------------
------------------------------------------------------------
------------------------------------------------------------
------------------------------------------------------------
------------------------------------------------------------
------------------------------------------------------------
------------------------------------------------------------
------------------------------------------------------------
------------------------------------------------------------
------------------------------------------------------------
------------------------------------------------------------
------------------------------------------------------------
------------------------------------------------------------
------------------------------------------------------------
------------------------------------------------------------
------------------------------------------------------------
------------------------------------------------------------
------------------------------------------------------------
------------------------------------------------------------
------------------------------------------------------------
------------------------------------------------------------
------------------------------------------------------------
------------------------------------------------------------
------------------------------------------------------------
------------------------------------------------------------
------------------------------------------------------------
------------------------------------------------------------
------------------------------------------------------------
------------------------------------------------------------
------------------------------------------------------------
------------------------------------------------------------
------------------------------------------------------------
------------------------------------------------------------
------------------------------------------------------------
------------------------------------------------------------
------------------------------------------------------------
------------------------------------------------------------
------------------------------------------------------------
------------------------------------------------------------
------------------------------------------
>Sfabronia|IGUH_scaffold_2001059 Schwetschkeopsis_fabronia
------------------------------------------------------------
------------------------------------------------------------
------------------------------------------------------------
------------------------------------------------------------
------------------------------------------------------------
------------------------------------------------------------
------------------------------------------------------------
------------------------------------------------------------
------------------------------------------------------------
------------------------------------------------ATGGGGCGGAAG
CTGGCTATGGCGGGGTTGCTGGCAGCGGCGGGAGCGACGACGGCGATGGCCGCGGAGAGC
GCG---------------------------------------------------------
------------------------------------------------------------
------------------------------------------------------------
------------------------------------------------------------
------------------------------------------------------------
------------------------------------------------------------
------------------------------------------------------------
------------------------------------------------------------
------------------------------------------------------------
------------------------------------------------------------
------------------------------------------------------------
------------------------------------------------------------
------------------------------------------------------------
------------------------------------------------------------
------------------------------------------------------------
------------------------------------------------------------
------------------------------------------------------------
------------------------------------------------------------
------------------------------------------------------------
------------------------------------------------------------
------------------------------------------------------------
------------------------------------------------------------
------------------------------------------------------------
------------------------------------------------------------
---------------AGCGGTTTCTTAGCGCCTGTGATG---------------------
---------------AACTTG------------------------GAAACAGTGGTG---
------------CAGGGC------------CTG------TTT------GTGGCGGTGGTG
---------GTGGCA---------------------------------------------
---TTGATC---------GTGGTGAAG------CTACGG---------------------
------------GCTCCT---------------AAG---CTG------AAA---CTGCCC
------------------------------------CCC---------------------
------------------------GGCCCCATC---------GCC------CTGCCCGTC
------------GTC---------------------------------------------
------------------------------------------------------------
---------GGC------------AAC------TGGTTG---------------------
------------CAGGTG---------GGCGATGAT---TTG------------------
------------------------------------AAC---CACCGG---------AAC
CTGGCCGAGATG------------------TCGCAG---------------AAGTAC---
------------------GGG------------GAC---------------------GTG
TTCCTG---------CTGAAGATGGGG---CAGCGCAAC---------CTGGTGGTGGTG
TCGTCGCCAGAAGTG------GCCAAGGAGGTGCTGCACACG---CAGGGCGTGGAGTTC
GGGTCGCGC---------------ACCCGG---------AACGTGGTGTTCGAC------
ATCTTC---------ACG---GGCAAG---GGCCAG---GACATGGTG---TTCACGGTG
------------TATGGT---GAGCACTGGCGACGCATGCGGCGG------------ATC
ATGACGGTGCCC---------------TTCTTCACCAACAAG---------GTGGTGCAG
CAG------TCG------CGCGTCGCGTGGGAGGACGAGGCA------CTCCGCGCCATC
CGAGACATCCAG------------TTC---CAG------CCC------------------
------GAC---------GCGGCGACCACG------------------------------
------------------------------------------------------------
------------------------------------------------------------
------------------------------------------------------------
---------------------GGCGTGGTG---------ATC---CGC------CGGCGC
CTGCAGCTGATGATGTACAATATCATGTACCGCCTGATGTTCGAC---------------
------------------------------------------------------------
------------------------------------------------------TCG---
------------------------------------------------------------
------------------------------------------------------------
------------------------------------------------------------
------------------------------------------------------------
---------------CGC---------TTC------------------------------
------GAGAGCGAGGAG------------------------------------------
------------------------------------GACCCGCTATACCTGAAG---CTC
AAGGCGCTCAACGGC---------------------GAGCGCTCGCGCCTG---GCACAG
AGCTTCGAG------------TAC---AACTACGGCGATTTC------------ATCCCC
------GTGCTGCGC------CCCTTC---------------------CTA---------
---------------CGC------GGCTACCTCAAGGTG---TGCCAGCAG---------
---ATCAAAGACCGC---------------------------------------------
------------------------------------------------------------
------------------------------------------------------------
------------------------------------------------------------
------------------------------------------------------------
------------------------------------------------------CGC---
CTGGCT------CTATTCAAG---------GAACAC------TTCTTG---GACGAG---
------------------CGCAAGAAGCTGCTG------------------------AGC
---ACG---CGCGGCGCC---GCCGCGGCC------AACGGGGAG---------------
------------------------------------------------------------
---------------------AAGTGT---GCC------ATCGACCACATCCTG------
------------------------GAC---------------------------------
---------GCACAAAAG------------------------AAG---------------
---------GGC------------------------------------------------
------------------------------------------GAGATT---------AAC
GAA------------------------------AACAAC------------------GTT
CTGTAC------------------------------------------ATCATCGAGAAC
ATCAATGTGGCCGCCATCGAAACCACGCTGTGGTCCATCGAGTGGGGCGTGGCGGAACTG
GTGAACCACCCGGAGATGCAGACGCGGCTGCGCGACGAGCTGAAC---------CAGGTG
CTG---------------------------------------------------------
---------------------GGT------------GCA---------------GGG---
------ACG------------CTGATCACG------------GAGCCGGACACGTACAAT
AACAAG---CTGCCG---------TTCCTGTCGGCGTTCGTGAAGGAGGTGATGCGTCTG
CACATGGCCATCCCGCTGCTGGTG------CCGCACATGAAC---CTGCACCAAGCCAAG
CTGGCG---------------------GGC------------------------------
------------------------------------------------------------
---------------------------------------------TACGACATCCCCGCC
GAGAGC---------AAGATCCTGGTGAACGCGTGGTGGATCGGCAACGACCCCAAGTTG
TGG---GAGCAGCCGGAGCAGTTCCGGCCGGAGCGC---TTC------------------
---------------------------------CTAGAC------------------GGC
---------AGCATC---------GAG---------GCGTCC------------------
------------------GGC---------------AACGAC------------TTCCGC
---------------------------TTCCTGCCATTCGGGTCCGGGCGGCGCTCGTGC
CCGGGCATCATCATCGCCATGCCGCTGCTGTCGATCGTGCTGGGCCGACTCGTGCAGAGC
TGCGAC---CTACTGCCC------CCGCCGGGCGCC------------AAGCGG------
---------------------------GTGGAC---------ACGGCGGAGAAG------
GGCGGCCAGTTC------------------------------------------------
------------------------------------------------------------
------------------------------------------------------------
------------------------------------------------------------
------------------------------------------------------------
------------------------------------------------------------
------------------------------------------------------AGCCTG
CACATT------------GCT---------------ACCCACTCCACCGTCGTG------
---------GTG---AAA------CCGAGA---------------------GCGGAGCTG
GTAGCTTAA---------------------------------------------------
------------------------------------------------------------
------------------------------------------------------------
------------------------------------------------------------
------------------------------------------------------------
------------------------------------------------------------
------------------------------------------------------------
------------------------------------------------------------
------------------------------------------------------------
------------------------------------------------------------
------------------------------------------------------------
------------------------------------------------------------
------------------------------------------------------------
------------------------------------------------------------
------------------------------------------------------------
------------------------------------------------------------
------------------------------------------------------------
------------------------------------------------------------
------------------------------------------------------------
------------------------------------------------------------
------------------------------------------------------------
------------------------------------------------------------
------------------------------------------------------------
------------------------------------------------------------
------------------------------------------------------------
------------------------------------------------------------
------------------------------------------------------------
------------------------------------------------------------
------------------------------------------------------------
------------------------------------------------------------
------------------------------------------------------------
------------------------------------------------------------
------------------------------------------------------------
------------------------------------------------------------
------------------------------------------------------------
------------------------------------------------------------
------------------------------------------------------------
------------------------------------------------------------
------------------------------------------------------------
------------------------------------------------------------
------------------------------------------------------------
------------------------------------------------------------
------------------------------------------
>Tdelicatulum|EEMJ_scaffold_2008809 Thuidium_delicatulum
------------------------------------------------------------
------------------------------------------------------------
------------------------------------------------------------
------------------------------------------------------------
------------------------------------------------------------
------------------------------------------------------------
------------------------------------------------------------
------------------------------------------------------------
------------------------------------------------------------
------------------------------------------------ATGGGGCGGAAG
CTGGCCATGGCGGGGGTGCTGGCAGCGGCGGGAGTGACGACGGCGATGGCCGCGGAGAGC
GCG---------------------------------------------------------
------------------------------------------------------------
------------------------------------------------------------
------------------------------------------------------------
------------------------------------------------------------
------------------------------------------------------------
------------------------------------------------------------
------------------------------------------------------------
------------------------------------------------------------
------------------------------------------------------------
------------------------------------------------------------
------------------------------------------------------------
------------------------------------------------------------
------------------------------------------------------------
------------------------------------------------------------
------------------------------------------------------------
------------------------------------------------------------
------------------------------------------------------------
------------------------------------------------------------
------------------------------------------------------------
------------------------------------------------------------
------------------------------------------------------------
------------------------------------------------------------
------------------------------------------------------------
---------------GGCGGTTTCTTGGCGCCCGTGATG---------------------
---------------AACTTG------------------------GAAAGCTTGGTG---
------------CAGGGC------------CTG------TTT------GTGGCGGTGATG
---------GTGGCA---------------------------------------------
---TTGATT---------GTGGTGAAG------CTGCGG---------------------
------------GCTCCC---------------AAG---CTG------AAG---CTGCCC
------------------------------------CCC---------------------
------------------------GGCCCCATC---------GCC------CTGCCCGTT
------------GTC---------------------------------------------
------------------------------------------------------------
---------GGC------------AAC------TGGTTG---------------------
------------CAGGTG---------GGCGATGAT---TTA------------------
------------------------------------AAC---CACCGG---------AAC
CTGGCCGAGATG------------------TCGCAG---------------AAGTAC---
------------------GGA------------GAC---------------------GTG
TTCTTG---------CTGAAGATGGGA---CAGCGCAAC---------CTGGTGGTAGTG
TCGTCTCCTGAAGTG------GCGAAGGAGGTCCTTCACACG---CAGGGCGTGGAGTTC
GGGTCGCGC---------------ACCCGG---------AATGTGGTGTTCGAC------
ATCTTC---------ACG---GGCAAG---GGCCAG---GACATGGTG---TTCACGGTG
------------TACGGC---GAGCACTGGCGACGTATGCGACGG------------ATC
ATGACGGTGCCC---------------TTCTTCACTAACAAG---------GTGGTACAG
CAG------TCG------CGCGGCGCGTGGGAGGACGAGGCG------CTCCGCGCAATC
CAAGACATCCAG------------GCC---CAG------CCC------------------
------AAC---------GCGGCGACCACG------------------------------
------------------------------------------------------------
------------------------------------------------------------
------------------------------------------------------------
---------------------GGCGTGGTG---------ATC---CGC------CGGCGC
CTGCAGCTGATGATGTACAACATCATGTACCGCCTGATGTTCGAC---------------
------------------------------------------------------------
------------------------------------------------------TCG---
------------------------------------------------------------
------------------------------------------------------------
------------------------------------------------------------
------------------------------------------------------------
---------------CGC---------TTC------------------------------
------GAGAGCGAGGAG------------------------------------------
------------------------------------GACCCGCTGTATCTGAAG---CTC
AAGGCGCTCAACGGC---------------------GAGCGTTCGCGCCTG---GCGCAG
AGCTTCGAG------------TAC---AACTACGGCGATTTC------------ATCCCC
------GTGCTGCGC------CCCTTC---------------------CTG---------
---------------CGC------GGCTACCTCAAGGTG---TGCCAGCAG---------
---ATCAAGGACCGC---------------------------------------------
------------------------------------------------------------
------------------------------------------------------------
------------------------------------------------------------
------------------------------------------------------------
------------------------------------------------------CGC---
CTGGCT------CTGTTCAAG---------GAGCAC------TTCCTG---GACGAG---
------------------CGCAAGAAACTGCTG------------------------AGC
---ACG---CGCGGCGCC---TCCACAGCC------GACGGGGAG---------------
------------------------------------------------------------
---------------------AAGTGC---GCC------ATCGACCACATCCTG------
------------------------GAC---------------------------------
---------GCACAGAAG------------------------AAG---------------
---------GGC------------------------------------------------
------------------------------------------GAGATC---------AAC
GAA------------------------------GACAAC------------------GTG
CTATAC------------------------------------------ATCATCGAGAAC
ATCAACGTGGCCGCCATCGAAACCACGCTGTGGTCCATCGAGTGGGGCGTGGCGGAGCTT
GTGAACCACCCGGAAATGCAGACACGACTGCGCGACGAGCTAGAC---------CAGGTG
CTA---------------------------------------------------------
---------------------GGC------------GCC---------------GGG---
------ACG------------TTGATCACG------------GAACCGGACACGTACAAC
AACAAG---CTGCCC---------TTCTTGTCGGCGTTCGTGAAGGAGGTGATGCGTCTG
CACATGGCCATCCCGCTGCTGGTG------CCACACATGAAC---CTGCACCAGGCCAAG
CTGGCG---------------------GGC------------------------------
------------------------------------------------------------
---------------------------------------------TACGACATCCCCGCC
GAAAGC---------AAGATCCTGGTGAACGCGTGGTGGATCGGCAACGACCCCAAGTTG
TGG---GAGCAGCCGGAGCAGTTCCGGCCGGAGCGC---TTC------------------
---------------------------------CTAGAC------------------GGC
---------AGCATC---------GAA---------GCGTCC------------------
------------------GGC---------------AACGAC------------TTCCGA
---------------------------TTCCTGCCGTTCGGGTCCGGGCGGCGCTCGTGC
CCGGGCATCATTATCGCCATGCCGCTGCTGTCGATCGTGCTGGGCCGACTCGTACAGAGC
TGCGAG---CTGCTGCCC------CCGCCGGGCGCC------------AAGCGG------
---------------------------GTGGAC---------ACGGCAGAGAAG------
GGCGGCCAGTTC------------------------------------------------
------------------------------------------------------------
------------------------------------------------------------
------------------------------------------------------------
------------------------------------------------------------
------------------------------------------------------------
------------------------------------------------------AGTCTG
CACATT------------GCC---------------ACTCACTCCACCGTCGTG------
---------GTG---AAA------CCCCGA---------------------GCGGAGCCA
GTAGCTTAA---------------------------------------------------
------------------------------------------------------------
------------------------------------------------------------
------------------------------------------------------------
------------------------------------------------------------
------------------------------------------------------------
------------------------------------------------------------
------------------------------------------------------------
------------------------------------------------------------
------------------------------------------------------------
------------------------------------------------------------
------------------------------------------------------------
------------------------------------------------------------
------------------------------------------------------------
------------------------------------------------------------
------------------------------------------------------------
------------------------------------------------------------
------------------------------------------------------------
------------------------------------------------------------
------------------------------------------------------------
------------------------------------------------------------
------------------------------------------------------------
------------------------------------------------------------
------------------------------------------------------------
------------------------------------------------------------
------------------------------------------------------------
------------------------------------------------------------
------------------------------------------------------------
------------------------------------------------------------
------------------------------------------------------------
------------------------------------------------------------
------------------------------------------------------------
------------------------------------------------------------
------------------------------------------------------------
------------------------------------------------------------
------------------------------------------------------------
------------------------------------------------------------
------------------------------------------------------------
------------------------------------------------------------
------------------------------------------------------------
------------------------------------------------------------
------------------------------------------------------------
------------------------------------------
>Hsubimponens|LNSF_scaffold_2011981 Hypnum_subimponens
------------------------------------------------------------
------------------------------------------------------------
------------------------------------------------------------
------------------------------------------------------------
------------------------------------------------------------
------------------------------------------------------------
------------------------------------------------------------
------------------------------------------------------------
------------------------------------------------------------
------------------------------------------------ATGGGGCGGAAG
CTGGCCATGGCCGGTTTGCTCACAGCGGCGGGAGCGACGACGGCGATGGCCGCGGAGAGC
GCG---------------------------------------------------------
------------------------------------------------------------
------------------------------------------------------------
------------------------------------------------------------
------------------------------------------------------------
------------------------------------------------------------
------------------------------------------------------------
------------------------------------------------------------
------------------------------------------------------------
------------------------------------------------------------
------------------------------------------------------------
------------------------------------------------------------
------------------------------------------------------------
------------------------------------------------------------
------------------------------------------------------------
------------------------------------------------------------
------------------------------------------------------------
------------------------------------------------------------
------------------------------------------------------------
------------------------------------------------------------
------------------------------------------------------------
------------------------------------------------------------
------------------------------------------------------------
------------------------------------------------------------
---------------AGCGGTTTCTTGGCGCCCGTGATG---------------------
---------------AACTTG------------------------GAAAGCGTGGTG---
------------CAGGGC------------CTG------TTT------GTGGCGGTGGTG
---------GTGGCA---------------------------------------------
---TTGATC---------GTGGTGAAG------CTGCGG---------------------
------------GCTCCC---------------AAG---CTG------AAG---CTGCCT
------------------------------------CCC---------------------
------------------------GGCCCCATC---------GCC------CTGCCCGTC
------------GTC---------------------------------------------
------------------------------------------------------------
---------GGC------------AAC------TGGTTG---------------------
------------CAGGTG---------GGCGATGAT---TTG------------------
------------------------------------AAC---CACCGG---------AAC
CTGGCCGAGATG------------------TCGCAG---------------AAGTAC---
------------------GGA------------GAC---------------------GTG
TTCCTG---------CTGAAGATGGGG---CAGCGCAAC---------CTGGTGGTGGTG
TCGTCGCCTGAAGTG------GCCAAGGAGGTGCTGCACACC---CAGGGCGTGGAGTTC
GGGTCGCGC---------------ACCCGG---------AATGTGGTGTTCGAC------
ATCTTC---------ACG---GGCAAG---GGCCAG---GACATGGTG---TTCACGGTG
------------TACGGC---GAACACTGGCGACGCATGCGGCGA------------ATC
ATGACGGTGCCC---------------TTCTTCACCAACAAG---------GTAGTGCAG
CAG------TCG------CGCGGCGCGTGGGAGGACGAGGCG------CTCCGCGCCATC
CAAGACATCCAG------------GTC---CAG------CCC------------------
------AAT---------GCGGCGACCACG------------------------------
------------------------------------------------------------
------------------------------------------------------------
------------------------------------------------------------
---------------------GGCGTGGTG---------ATC---CGC------CGGCGC
CTGCAGCTGATGATGTACAACATCATGTACCGCCTGATGTTCGAC---------------
------------------------------------------------------------
------------------------------------------------------TCG---
------------------------------------------------------------
------------------------------------------------------------
------------------------------------------------------------
------------------------------------------------------------
---------------CGC---------TTC------------------------------
------GAGAGCGAGGAG------------------------------------------
------------------------------------GACCCGCTGTACCTGAAA---CTC
AAGGCGCTGAATGGC---------------------GAGCGCTCGCGCCTG---GCGCAG
AGCTTCGAG------------TAC---AACTACGGCGACTTC------------ATCCCC
------GTGCTGCGC------CCCTTC---------------------CTG---------
---------------CGC------GGCTACCTCAAGGTG---TGCCAGCAG---------
---ATCAAGGACCGC---------------------------------------------
------------------------------------------------------------
------------------------------------------------------------
------------------------------------------------------------
------------------------------------------------------------
------------------------------------------------------CGC---
CTGGCT------CTGTTCAAG---------GAGTAC------TTCCTG---GACGAG---
------------------CGCAAGAAGCTGCTG------------------------AGC
---ACG---CGCGGCGCC---GCCACGGCC------GACGGGGAG---------------
------------------------------------------------------------
---------------------AAGTGT---GCC------ATCGACCACATCCTG------
------------------------GAC---------------------------------
---------GCACAGAAG------------------------AAG---------------
---------GGC------------------------------------------------
------------------------------------------GAAATC---------AAC
GAA------------------------------GACAAC------------------GTG
CTATAC------------------------------------------ATCATCGAGAAC
ATCAACGTGGCCGCCATCGAAACCACGCTATGGTCCATCGAGTGGGGCGTGGCGGAGCTG
GTGAACAACCCGGAGATGCAGACGCGGCTGCGCGACGAGCTGGAC---------CAGGTG
CTG---------------------------------------------------------
---------------------GGT------------GCC---------------GGG---
------ACG------------CTGATCACG------------GAACCGGACACGTACAAC
AACAAG---CTGCCC---------TTCTTGTCGGCGTTCGTGAAGGAGGTGATGCGTCTG
CACATGGCCATCCCGCTGCTGGTG------CCACACATGAAC---CTGCACCAGGCCAAG
CTAGCG---------------------GGC------------------------------
------------------------------------------------------------
---------------------------------------------TACGATATCCCCGCC
GAGAGC---------AAGATCCTGGTGAACGCGTGGTGGATCGGCAACGACCCTAAGTTG
TGG---GAGCAACCGGAGCAATTCCGGCCGGAGCGC---TTC------------------
---------------------------------CTGGAT------------------GGC
---------AGCATC---------GAG---------GCGTCC------------------
------------------GGC---------------AACGAC------------TTCCGC
---------------------------TTCCTGCCGTTCGGGTCCGGGCGGCGCTCGTGC
CCGGGCATCATCATCGCCATGCCGCTGCTGTCGATCGTGCTGGGCCGACTCGTGCAGAGC
TGCGAG---CTGCTGCCC------CCGCCGGGCTCC------------AAGCGG------
---------------------------GTGGAC---------ACGGCAGAGAAG------
GGCGGCCAGTTC------------------------------------------------
------------------------------------------------------------
------------------------------------------------------------
------------------------------------------------------------
------------------------------------------------------------
------------------------------------------------------------
------------------------------------------------------AGTCTG
CACATT------------GCC---------------ACTCACTCTACCGTCGTG------
---------GTG---AAA------TCTCGA---------------------TCGGAGCTA
GTAGCTTAA---------------------------------------------------
------------------------------------------------------------
------------------------------------------------------------
------------------------------------------------------------
------------------------------------------------------------
------------------------------------------------------------
------------------------------------------------------------
------------------------------------------------------------
------------------------------------------------------------
------------------------------------------------------------
------------------------------------------------------------
------------------------------------------------------------
------------------------------------------------------------
------------------------------------------------------------
------------------------------------------------------------
------------------------------------------------------------
------------------------------------------------------------
------------------------------------------------------------
------------------------------------------------------------
------------------------------------------------------------
------------------------------------------------------------
------------------------------------------------------------
------------------------------------------------------------
------------------------------------------------------------
------------------------------------------------------------
------------------------------------------------------------
------------------------------------------------------------
------------------------------------------------------------
------------------------------------------------------------
------------------------------------------------------------
------------------------------------------------------------
------------------------------------------------------------
------------------------------------------------------------
------------------------------------------------------------
------------------------------------------------------------
------------------------------------------------------------
------------------------------------------------------------
------------------------------------------------------------
------------------------------------------------------------
------------------------------------------------------------
------------------------------------------------------------
------------------------------------------------------------
------------------------------------------
>Cdendroides|MIRS_scaffold_2008311 Climacium_dendroides
------------------------------------------------------------
------------------------------------------------------------
------------------------------------------------------------
------------------------------------------------------------
------------------------------------------------------------
------------------------------------------------------------
------------------------------------------------------------
------------------------------------------------------------
------------------------------------------------------------
------------------------------------------------ATGGGGCGGAAG
CTGGCCATGGCGGGGTTGCTGGCAGCGGCGGGAGCGACGACGGCGATGGCCGCGGAGAGC
GCG---------------------------------------------------------
------------------------------------------------------------
------------------------------------------------------------
------------------------------------------------------------
------------------------------------------------------------
------------------------------------------------------------
------------------------------------------------------------
------------------------------------------------------------
------------------------------------------------------------
------------------------------------------------------------
------------------------------------------------------------
------------------------------------------------------------
------------------------------------------------------------
------------------------------------------------------------
------------------------------------------------------------
------------------------------------------------------------
------------------------------------------------------------
------------------------------------------------------------
------------------------------------------------------------
------------------------------------------------------------
------------------------------------------------------------
------------------------------------------------------------
------------------------------------------------------------
------------------------------------------------------------
---------------AGTGGTTTCTTGGCGCCTGTGATG---------------------
---------------AACTTG------------------------GAAAGCGTGGTG---
------------CAGGGC------------CTG------TTT------GTGGCGGTGGTG
---------GTGGCA---------------------------------------------
---TTGATC---------GTGGTAAAG------CTGCGG---------------------
------------GCTCCC---------------AAG---CTG------AAG---TTGCCC
------------------------------------CCC---------------------
------------------------GGCCCCATC---------GCC------CTGCCCGTC
------------GTC---------------------------------------------
------------------------------------------------------------
---------GGC------------AAC------TGGTTG---------------------
------------CAGGTG---------GGCGATGAT---TTG------------------
------------------------------------AAC---CACCGG---------AAC
CTGGCCGAGATG------------------TCGCAG---------------AAGTAC---
------------------GGA------------GAC---------------------GTG
TTCCTG---------CTGAAGATGGGG---CAGCGCAAC---------CTGGTGGTGGTG
TCGTCGCCCGAAGTG------GCCAAGGAGGTGCTGCACACG---CAGGGCGTGGAGTTC
GGGTCGCGC---------------ACTCGG---------AATGTGGTGTTCGAC------
ATCTTC---------ACG---GGCAAG---GGCCAG---GACATGGTG---TTCACGGTG
------------TACGGC---GAGCACTGGCGACGCATGCGGCGG------------ATC
ATGACGGTGCCC---------------TTCTTCACCAACAAG---------GTGGTGCAG
CAG------TCG------CGCGGCGCGTGGGAGGACGAGGCG------CTCCGCGCCATT
CAAGACATTCAG------------GCC---CAG------CCC------------------
------AAC---------GCGGCAACCACG------------------------------
------------------------------------------------------------
------------------------------------------------------------
------------------------------------------------------------
---------------------GGCGTGGTG---------ATC---CGC------CGGCGC
CTGCAGCTGATGATGTACAACATCATGTACCGCCTGATGTTCGAC---------------
------------------------------------------------------------
------------------------------------------------------TCG---
------------------------------------------------------------
------------------------------------------------------------
------------------------------------------------------------
------------------------------------------------------------
---------------CGC---------TTC------------------------------
------GAGAGCGAGGAG------------------------------------------
------------------------------------GACCCGCTGTACCTGAAA---CTC
AAGGCGCTCAACGGC---------------------GAGCGCTCGCGCCTG---GCGCAG
AGTTTCGAG------------TAC---AACTACGGCGACTTC------------ATCCCC
------GTGCTGCGC------CCCTTC---------------------CTG---------
---------------CGC------GGCTACCTCAAGGTG---TGCCAGCAG---------
---ATCAAGGACCGC---------------------------------------------
------------------------------------------------------------
------------------------------------------------------------
------------------------------------------------------------
------------------------------------------------------------
------------------------------------------------------CGC---
CTGGCT------CTGTTCAAG---------GAGCAC------TTCCTG---GACGAG---
------------------CGCAAGAAGCTGCTG------------------------AGC
---ACG---CGCGGCGCC---GCCACGGCC------GACGGGGAG---------------
------------------------------------------------------------
---------------------AAGTGC---GCC------ATCGACCACATCCTG------
------------------------GAC---------------------------------
---------GCACAGAAG------------------------AAG---------------
---------GGC------------------------------------------------
------------------------------------------GAGATC---------AAC
GAA------------------------------GACAAC------------------GTG
CTGTAC------------------------------------------ATCATCGAGAAC
ATCAACGTGGCCGCCATCGAAACCACGCTCTGGTCCATCGAGTGGGGCGTGGCGGAGCTG
GTGAACCACCCGGAAATGCAGGCGCGGCTGCGCGACGAGCTGGAC---------CAGGTG
CTG---------------------------------------------------------
---------------------GGC------------GCC---------------GGG---
------ACG------------CTGATCACG------------GAGCCGGACACGTACAAC
AATAAG---CTGCCC---------TTCCTGTCGGCGTTCGTGAAGGAGGTGATGCGTCTG
CACATGGCAATCCCGCTGCTGGTG------CCGCACATGAAC---CTGAACCAGGCCAAG
CTGGCA---------------------GGG------------------------------
------------------------------------------------------------
---------------------------------------------TACGATATTCCCGCC
GAGAGC---------AAGATCCTGGTGAACGCGTGGTGGATCGGCAACGACCCCAAATTG
TGG---GAGCAGCCGGAGCAGTTCCGACCGGAGCGC---TTC------------------
---------------------------------CTGGAC------------------GGT
---------AGCATC---------GAG---------GCGTCC------------------
------------------GGC---------------AACGAC------------TTCCGC
---------------------------TTCCTGCCGTTCGGGTCCGGGCGGCGCTCGTGC
CCGGGCATCATCATCGCCATGCCGCTGCTGTCGATTGTGCTGGGCCGAATCGTGCAGACC
TGCGAA---CTGCTGCCC------CCGCCGGGCGCC------------AAGCGG------
---------------------------GTGGAC---------ACGGCGGAAAAG------
GGCGGTCAGTTC------------------------------------------------
------------------------------------------------------------
------------------------------------------------------------
------------------------------------------------------------
------------------------------------------------------------
------------------------------------------------------------
------------------------------------------------------AGTTTG
CACATT------------GCT---------------ACTCACTCTACCGTCGTG------
---------GTG---AAA------CCCCTA---------------------GCAGAGGTA
GTAGCTTAA---------------------------------------------------
------------------------------------------------------------
------------------------------------------------------------
------------------------------------------------------------
------------------------------------------------------------
------------------------------------------------------------
------------------------------------------------------------
------------------------------------------------------------
------------------------------------------------------------
------------------------------------------------------------
------------------------------------------------------------
------------------------------------------------------------
------------------------------------------------------------
------------------------------------------------------------
------------------------------------------------------------
------------------------------------------------------------
------------------------------------------------------------
------------------------------------------------------------
------------------------------------------------------------
------------------------------------------------------------
------------------------------------------------------------
------------------------------------------------------------
------------------------------------------------------------
------------------------------------------------------------
------------------------------------------------------------
------------------------------------------------------------
------------------------------------------------------------
------------------------------------------------------------
------------------------------------------------------------
------------------------------------------------------------
------------------------------------------------------------
------------------------------------------------------------
------------------------------------------------------------
------------------------------------------------------------
------------------------------------------------------------
------------------------------------------------------------
------------------------------------------------------------
------------------------------------------------------------
------------------------------------------------------------
------------------------------------------------------------
------------------------------------------------------------
------------------------------------------------------------
------------------------------------------
>Rloreus|WSPM_scaffold_2009869 Rhytidiadelphus_loreus
------------------------------------------------------------
------------------------------------------------------------
------------------------------------------------------------
------------------------------------------------------------
------------------------------------------------------------
------------------------------------------------------------
------------------------------------------------------------
------------------------------------------------------------
------------------------------------------------------------
------------------------------------------------ATGGGGCGGAAG
CTGGCCATGGCGGGGTTGCTGGCAGCGGCGGGAGCGACGACGGCGATGGCCGCGGAGAGC
GCG---------------------------------------------------------
------------------------------------------------------------
------------------------------------------------------------
------------------------------------------------------------
------------------------------------------------------------
------------------------------------------------------------
------------------------------------------------------------
------------------------------------------------------------
------------------------------------------------------------
------------------------------------------------------------
------------------------------------------------------------
------------------------------------------------------------
------------------------------------------------------------
------------------------------------------------------------
------------------------------------------------------------
------------------------------------------------------------
------------------------------------------------------------
------------------------------------------------------------
------------------------------------------------------------
------------------------------------------------------------
------------------------------------------------------------
------------------------------------------------------------
------------------------------------------------------------
------------------------------------------------------------
---------------ACCGGTTTTTTGGCGCCTGTGATG---------------------
---------------AACTTG------------------------GAAAGCGTGGTG---
------------CAGGGT------------CTG------TTT------GTGGCGGTGGTG
---------GTGGCA---------------------------------------------
---TTGATC---------GTGATGAAG------CTGCGG---------------------
------------GCTCCC---------------AAG---CTG------AAG---TTGCCC
------------------------------------CCC---------------------
------------------------GGCCCCATC---------GCC------CTGCCCGTC
------------GTC---------------------------------------------
------------------------------------------------------------
---------GGC------------AAC------TGGTTG---------------------
------------CAGGTG---------GGCGATGAT---TTG------------------
------------------------------------AAC---CACAGG---------AAC
CTGGCCGAGATG------------------TCCCAG---------------AAGTAC---
------------------GGA------------GAC---------------------GTG
TTCCTG---------CTGAAGATGGGG---CAGCGCAAC---------CTGGTGGTGGTG
TCGTCGCCCGAAGTG------GCCAAGGAGGTGCTGCACACG---CAGGGCGTGGAGTTC
GGGTCGCGC---------------ACCCGG---------AATGTGGTGTTCGAT------
ATCTTC---------ACG---GGCAAG---GGCCAG---GACATGGTG---TTCACGGTG
------------TACGGC---GAGCACTGGCGACGCATGCGGCGG------------ATC
ATGACGGTACCC---------------TTCTTCACCAACAAG---------GTGGTGCAG
CAG------TCG------CGCGGCGCGTGGGAGGACGAGGCG------CTCCGCGCCATT
CAAGACATCCAG------------GCC---CAG------CCC------------------
------AAC---------GCGGCAACCACG------------------------------
------------------------------------------------------------
------------------------------------------------------------
------------------------------------------------------------
---------------------GGCGTGGTG---------ATC---CGC------CGGCGC
CTGCAGCTGATGATGTACAACATCATGTACCGCCTGATGTTCGAC---------------
------------------------------------------------------------
------------------------------------------------------TCG---
------------------------------------------------------------
------------------------------------------------------------
------------------------------------------------------------
------------------------------------------------------------
---------------CGC---------TTC------------------------------
------GAGAGCGAGGAG------------------------------------------
------------------------------------GACCCGCTGTACCTGAAG---CTC
AAGGCGCTCAATGGC---------------------GAGCGCTCGCGCTTG---GCGCAG
AGCTTCGAG------------TAC---AACTACGGCGACTTC------------ATCCCC
------GTGCTGCGC------CCCTTC---------------------CTG---------
---------------CGC------GGCTACCTCAAGGTG---TGCCAGCAG---------
---ATCAAGGACCGC---------------------------------------------
------------------------------------------------------------
------------------------------------------------------------
------------------------------------------------------------
------------------------------------------------------------
------------------------------------------------------CGC---
CTGGCT------CTGTTCAAG---------GAGCAC------TTCCTG---GACGAG---
------------------CGCAAGAAGCTGCTG------------------------AGT
---ACG---CGCGGCGCC---GCCACGGCC------GACGGGGAG---------------
------------------------------------------------------------
---------------------AAGTGC---GCC------ATCGACCATATCCTG------
------------------------GAC---------------------------------
---------GCACAGAAG------------------------AAG---------------
---------GGC------------------------------------------------
------------------------------------------GAGATC---------AAC
GAA------------------------------GACAAC------------------GTG
CTGTAC------------------------------------------ATCATCGAGAAC
ATCAACGTGGCCGCCATCGAAACCACGCTGTGGTCCATCGAGTGGGGCGTGGCGGAGCTG
GTGAACCACCCGGAGATGCAGACGCGGCTGCGCGACGAGCTGGAC---------CAGGTG
CTG---------------------------------------------------------
---------------------GGC------------GCC---------------GGG---
------ACG------------CTGATCACG------------GAGCCGGACACGTACAAC
AACAAG---CTGCCC---------TTCCTGTCGGCGTTCGTGAAGGAGGTGATGCGTCTG
CACATGGCCATCCCGCTGCTGGTG------CCGCACATGAAC---CTGAACCAGGCCAAG
CTGGCG---------------------GGC------------------------------
------------------------------------------------------------
---------------------------------------------TACGACATCCCCGCC
GAGAGC---------AAGATCCTGGTGAACGCGTGGTGGATCGGCAACGACCCCAAGTTG
TGG---GAGCAGCCGGAGCAGTTCCGACCGGAGCGC---TTC------------------
---------------------------------CTGGAC------------------GGC
---------AGCATC---------GAG---------GCGTCC------------------
------------------GGC---------------AACGAC------------TTCCGT
---------------------------TTCCTGCCATTCGGGTCCGGGCGGCGCTCGTGC
CCGGGCATCATCATCGCCATGCCGCTGCTGTCGATCGTGCTGGGCCGAATCGTGCAGAGC
TGCGAC---CTGCTGCCC------CCGCCGGGCGCC------------AAGCGG------
---------------------------GTGGAC---------ACGGCGGAGAAG------
GGCGGCCAGTTC------------------------------------------------
------------------------------------------------------------
------------------------------------------------------------
------------------------------------------------------------
------------------------------------------------------------
------------------------------------------------------------
------------------------------------------------------AGTCTG
CACATT------------GCC---------------ACTCACTCCACCGTCGTG------
---------GTG---AAA------CCCCGA---------------------GCGGAGCTA
GTAGCTTAA---------------------------------------------------
------------------------------------------------------------
------------------------------------------------------------
------------------------------------------------------------
------------------------------------------------------------
------------------------------------------------------------
------------------------------------------------------------
------------------------------------------------------------
------------------------------------------------------------
------------------------------------------------------------
------------------------------------------------------------
------------------------------------------------------------
------------------------------------------------------------
------------------------------------------------------------
------------------------------------------------------------
------------------------------------------------------------
------------------------------------------------------------
------------------------------------------------------------
------------------------------------------------------------
------------------------------------------------------------
------------------------------------------------------------
------------------------------------------------------------
------------------------------------------------------------
------------------------------------------------------------
------------------------------------------------------------
------------------------------------------------------------
------------------------------------------------------------
------------------------------------------------------------
------------------------------------------------------------
------------------------------------------------------------
------------------------------------------------------------
------------------------------------------------------------
------------------------------------------------------------
------------------------------------------------------------
------------------------------------------------------------
------------------------------------------------------------
------------------------------------------------------------
------------------------------------------------------------
------------------------------------------------------------
------------------------------------------------------------
------------------------------------------------------------
------------------------------------------------------------
------------------------------------------
>Rserrulatum|JADL_scaffold_2004281 Rhynchostegium_serrulatum
------------------------------------------------------------
------------------------------------------------------------
------------------------------------------------------------
------------------------------------------------------------
------------------------------------------------------------
------------------------------------------------------------
------------------------------------------------------------
------------------------------------------------------------
------------------------------------------------------------
------------------------------------------------ATGGGGCGGAAG
CTGGCCATGGCGGGATTGCTGGCGGCGGCGGGAGCGACGACGGCGATGGCGGCGGAGAGC
ACG---------------------------------------------------------
------------------------------------------------------------
------------------------------------------------------------
------------------------------------------------------------
------------------------------------------------------------
------------------------------------------------------------
------------------------------------------------------------
------------------------------------------------------------
------------------------------------------------------------
------------------------------------------------------------
------------------------------------------------------------
------------------------------------------------------------
------------------------------------------------------------
------------------------------------------------------------
------------------------------------------------------------
------------------------------------------------------------
------------------------------------------------------------
------------------------------------------------------------
------------------------------------------------------------
------------------------------------------------------------
------------------------------------------------------------
------------------------------------------------------------
------------------------------------------------------------
------------------------------------------------------------
---------------GGCGGTTTCTTGGCGCCCGTGATG---------------------
---------------AACTTG------------------------GAAACCGTAGTG---
------------CAGGGC------------CTG------TTT------GTGGCAGTAGTG
---------GTGGCA---------------------------------------------
---TTGATC---------GTGGTGAAG------CTGCGG---------------------
------------GCTCCC---------------AAG---CTG------AAC---CTGCCC
------------------------------------CCC---------------------
------------------------GGCCCCCTC---------GCC------CTGCCCATC
------------GTC---------------------------------------------
------------------------------------------------------------
---------GGC------------AAC------TGGTTG---------------------
------------CAGGTG---------GGCGATGAT---TTG------------------
------------------------------------AAC---CACCGG---------AAC
CTGGCCGAGATG------------------TCGAAG---------------AAGTAC---
------------------GGA------------GAC---------------------GTG
TTCCTA---------CTGAAGATGGGG---CAGCGCAAC---------CTGGTGGTGGTG
TCGTCGCCCGAAGTG------GCCAAGGAGGTGCTGCACACA---CAGGGCGTAGAGTTC
GGGTCGCGC---------------ACTCGG---------AATGTAGTGTTCGAC------
ATCTTC---------ACG---GGCAAG---GGCCAG---GATATGGTG---TTCACAGTG
------------TACGGC---GAGCACTGGCGACGCATGCGGCGG------------ATC
ATGACGGTGCCC---------------TTCTTCACGAACAAG---------GTGGTGCAG
CAG------TCA------CGCGGCGCGTGGGAGGACGAGGCG------CTCCGCGCCATC
CAAGACATCCAG------------GCC---CAG------CCC------------------
------AAC---------GCGGCGACCACG------------------------------
------------------------------------------------------------
------------------------------------------------------------
------------------------------------------------------------
---------------------GGCGTGGTG---------ATC---CGC------CGACGT
CTGCAGCTGATGATGTACAACATTATGTACCGCCTGATGTTCGAC---------------
------------------------------------------------------------
------------------------------------------------------TCG---
------------------------------------------------------------
------------------------------------------------------------
------------------------------------------------------------
------------------------------------------------------------
---------------CGC---------TTC------------------------------
------GAGAGCGAGGAG------------------------------------------
------------------------------------GACCCGCTATACCTAAAG---CTC
AAGGCACTCAACGGC---------------------GAGCGCTCGCGCCTG---GCACAG
AGCTTCGAG------------TAC---AACTACGGCGACTTC------------ATCCCC
------GTGCTCCGC------CCCTTC---------------------CTG---------
---------------CGA------GGCTATCTCAAGGTG---TGCCAGCAG---------
---ATCAAGGACCGC---------------------------------------------
------------------------------------------------------------
------------------------------------------------------------
------------------------------------------------------------
------------------------------------------------------------
------------------------------------------------------CGC---
CTGGCT------CTATTCAAG---------GAGTAC------TTCCTG---GACGAG---
------------------CGCAAGAAGCTGCTG------------------------AGC
---ACG---CGCGGCGCA---ACCACGGCG------GACGGGGAT---------------
------------------------------------------------------------
---------------------AAGTGC---GCC------ATCGACCACATCCTG------
------------------------GAC---------------------------------
---------GCACAGAAG------------------------AAA---------------
---------GGC------------------------------------------------
------------------------------------------GAGATC---------AAC
GAA------------------------------GACAAT------------------GTG
CTGTAC------------------------------------------ATCATCGAGAAC
ATCAACGTGGCCGCCATCGAAACCACGCTGTGGTCCATCGAGTGGGGCGTGGCGGAGTTG
GTGAACCACCCAGAGATGCAGACCCGGCTGCGCGACGAGCTGGAC---------CAGGTG
CTG---------------------------------------------------------
---------------------GGT------------GCC---------------GGG---
------ACG------------CTGATCACG------------GAGCCGGACACGTACAAC
AACAAG---CTGCCC---------TACCTGTCGGCGTTCGTGAAGGAGGTGATGCGTCTG
CACATGGCCATCCCGCTGCTGGTG------CCGCACATGAAC---CTGCACCAGGCCAAG
CTGGCG---------------------GGC------------------------------
------------------------------------------------------------
---------------------------------------------TTCGACATACCCGCT
GAGAGC---------AAGATTCTGGTGAACGCGTGGTGGATCGGTAACGACCCCAAGTTG
TGG---GAGGAGCCGGAGCAGTTCCGGCCGGAGCGC---TTC------------------
---------------------------------CTGGAC------------------GGC
---------AGCATC---------GAG---------GCGTCC------------------
------------------GGC---------------AACGAC------------TTCCGC
---------------------------TTCTTACCGTTCGGGTCCGGGCGGCGCTCGTGC
CCGGGCATCATCATCGCCATGCCGCTGCTGTCGATCGTGCTGGGTCGGCTCGTGCAGAGC
TGCGAC---CTGCTGCCC------CCTCCGGGTACC------------AAACGG------
---------------------------GTGGAC---------ACGGCGGAGAAG------
GGCGGACAGTTC------------------------------------------------
------------------------------------------------------------
------------------------------------------------------------
------------------------------------------------------------
------------------------------------------------------------
------------------------------------------------------------
------------------------------------------------------AGTCTC
CACATT------------GCC---------------ACTCACTCCACCGTCGTG------
---------GTG---AAA------CCCCGG---------------------ACGCAGCTA
GTAGCTTAA---------------------------------------------------
------------------------------------------------------------
------------------------------------------------------------
------------------------------------------------------------
------------------------------------------------------------
------------------------------------------------------------
------------------------------------------------------------
------------------------------------------------------------
------------------------------------------------------------
------------------------------------------------------------
------------------------------------------------------------
------------------------------------------------------------
------------------------------------------------------------
------------------------------------------------------------
------------------------------------------------------------
------------------------------------------------------------
------------------------------------------------------------
------------------------------------------------------------
------------------------------------------------------------
------------------------------------------------------------
------------------------------------------------------------
------------------------------------------------------------
------------------------------------------------------------
------------------------------------------------------------
------------------------------------------------------------
------------------------------------------------------------
------------------------------------------------------------
------------------------------------------------------------
------------------------------------------------------------
------------------------------------------------------------
------------------------------------------------------------
------------------------------------------------------------
------------------------------------------------------------
------------------------------------------------------------
------------------------------------------------------------
------------------------------------------------------------
------------------------------------------------------------
------------------------------------------------------------
------------------------------------------------------------
------------------------------------------------------------
------------------------------------------------------------
------------------------------------------------------------
------------------------------------------
>Anattenuatus|QMWB_scaffold_2010732 Anomodon_attenuatus
------------------------------------------------------------
------------------------------------------------------------
------------------------------------------------------------
------------------------------------------------------------
------------------------------------------------------------
------------------------------------------------------------
------------------------------------------------------------
------------------------------------------------------------
------------------------------------------------------------
------------------------------------------------ATGGGGCGGAAG
CTGGCCATGGCGGGGGTGCTGGCAGCGGCGGGAGCGACGACGGCGATGGCCGCGGAGAGC
GAA---------------------------------------------------------
------------------------------------------------------------
------------------------------------------------------------
------------------------------------------------------------
------------------------------------------------------------
------------------------------------------------------------
------------------------------------------------------------
------------------------------------------------------------
------------------------------------------------------------
------------------------------------------------------------
------------------------------------------------------------
------------------------------------------------------------
------------------------------------------------------------
------------------------------------------------------------
------------------------------------------------------------
------------------------------------------------------------
------------------------------------------------------------
------------------------------------------------------------
------------------------------------------------------------
------------------------------------------------------------
------------------------------------------------------------
------------------------------------------------------------
------------------------------------------------------------
------------------------------------------------------------
---------------AGCGGTTTCTTGGCGCCCGTGATG---------------------
---------------AACTTG------------------------GAAAGCGCGGTG---
------------CAGGGC------------CTG------TTT------GTGGCGGTGGTA
---------GTGGCA---------------------------------------------
---TTGATC---------GTGGTGAAG------CTCCGG---------------------
------------GCTCCC---------------AAG---CTG------AAG---CTGCCC
------------------------------------CCC---------------------
------------------------GGCCCCATC---------GCC------CTGCCCATC
------------GTC---------------------------------------------
------------------------------------------------------------
---------GGC------------AAC------TGGTTG---------------------
------------CAGGTG---------GGCGATGAT---TTG------------------
------------------------------------AAT---CACCGG---------AAC
CTGGCCGAGATG------------------TCGAAG---------------AAGTAC---
------------------GGA------------GAC---------------------GTG
TTCCTG---------CTGAAGATGGGG---CAGCGCAAC---------CTGGTGGTGGTG
TCGTCGCCCGAAGTG------GCCAAGGAGGTCCTGCACACG---CAGGGCGTAGAGTTC
GGGTCGCGC---------------ACCCGG---------AATGTGGTGTTCGAC------
ATCTTC---------ACG---GGCAAG---GGCCAG---GACATGGTG---TTCACGGTG
------------TACGGC---GAGCACTGGCGACGCATGCGGCGG------------ATC
ATGACGGTACCC---------------TTCTTCACCAACAAG---------GTGGTGCAG
CAG------TCG------CGCGGCGCGTGGGAAGACGAGGCG------ATCCGCGCCATC
CAAGACATTCAG------------GCC---CAG------CCC------------------
------AAC---------GCGGCGACCACG------------------------------
------------------------------------------------------------
------------------------------------------------------------
------------------------------------------------------------
---------------------GGCGTGGTG---------ATC---CGC------CGGCGC
CTGCAGCTGATGATGTACAACATCATGTACCGCCTGATGTTCGAC---------------
------------------------------------------------------------
------------------------------------------------------TCG---
------------------------------------------------------------
------------------------------------------------------------
------------------------------------------------------------
------------------------------------------------------------
---------------CGC---------TTC------------------------------
------GAGAGCGAGGAG------------------------------------------
------------------------------------GACCCGCTGTACCTGAAG---CTC
AAGGCGCTCAACGGC---------------------GAACGCTCGCGCCTG---GCGCAG
AGCTTCGAG------------TAC---AACTACGGCGACTTC------------ATCCCC
------GTGCTGCGC------CCCTTC---------------------TTG---------
---------------CGC------GGCTACCTCAAGGTG---TGCCAGCAG---------
---ATCAAGGACCGC---------------------------------------------
------------------------------------------------------------
------------------------------------------------------------
------------------------------------------------------------
------------------------------------------------------------
------------------------------------------------------CGC---
CTGGCT------CTGTTCAAG---------GAGTAC------TTCCTG---GACGAG---
------------------CGCAAGAAGCTGCTG------------------------AGC
---ACA---CGCGGCGCC---GCCATGGCC------GACGGGGAG---------------
------------------------------------------------------------
---------------------AAGTGC---GCC------ATCGACCACATCCTG------
------------------------GAC---------------------------------
---------GCACAGAAG------------------------AAG---------------
---------GGC------------------------------------------------
------------------------------------------GAGATC---------AAC
GAA------------------------------GACAAC------------------GTG
CTGTAC------------------------------------------ATCGTCGAGAAC
ATCAACGTGGCCGCCATCGAAACCACGCTGTGGTCCATCGAGTGGGGCGTGGCCGAGCTG
GTGAACCACCCGGAGATGCAGACGCGGCTGCGCGACGAGCTGGAC---------CAGGTG
CTG---------------------------------------------------------
---------------------GGC------------GCC---------------GGG---
------ACG------------CTGATCACG------------GAGCCGGACACGTACAAC
AACAAG---CTGCCC---------TTCCTGTCGGCGTTCGTGAAGGAGGTAATGCGTCTG
CACATGGCCATCCCGCTGCTGGTG------CCGCACATGAAC---CTGCACCAGGCCAAG
CTGGCG---------------------GGC------------------------------
------------------------------------------------------------
---------------------------------------------TACGACATCCCCGCC
GAGAGC---------AAGATCCTGGTGAACGCGTGGTGGATCGGCAACGACCCCAAGTTG
TGG---GAGCAGCCGGAGCAGTTCCGGCCGGAGCGC---TTC------------------
---------------------------------CTGGAC------------------GGT
---------AGCATC---------GAG---------GCGTCC------------------
------------------GGC---------------AACGAC------------TTCCGC
---------------------------TTCCTGCCGTTCGGGTCCGGGCGGCGCTCGTGC
CCGGGCATCATCATCGCCATGCCGCTGCTGTCGATCGTGCTGGGCCGACTCGTGCAGAGC
TGCGAC---CTGCTGCCC------CCGCCGGGCACC------------AAGCGG------
---------------------------GTGGAC---------ACGGCGGAGAAG------
GGCGGCCAGTTC------------------------------------------------
------------------------------------------------------------
------------------------------------------------------------
------------------------------------------------------------
------------------------------------------------------------
------------------------------------------------------------
------------------------------------------------------AGTCTG
CACATT------------GCC---------------ACTCACTCCACCGTCGTG------
---------GTG---AAA------CCCCGA---------------------GCGGAGCTA
GTAGCTTAA---------------------------------------------------
------------------------------------------------------------
------------------------------------------------------------
------------------------------------------------------------
------------------------------------------------------------
------------------------------------------------------------
------------------------------------------------------------
------------------------------------------------------------
------------------------------------------------------------
------------------------------------------------------------
------------------------------------------------------------
------------------------------------------------------------
------------------------------------------------------------
------------------------------------------------------------
------------------------------------------------------------
------------------------------------------------------------
------------------------------------------------------------
------------------------------------------------------------
------------------------------------------------------------
------------------------------------------------------------
------------------------------------------------------------
------------------------------------------------------------
------------------------------------------------------------
------------------------------------------------------------
------------------------------------------------------------
------------------------------------------------------------
------------------------------------------------------------
------------------------------------------------------------
------------------------------------------------------------
------------------------------------------------------------
------------------------------------------------------------
------------------------------------------------------------
------------------------------------------------------------
------------------------------------------------------------
------------------------------------------------------------
------------------------------------------------------------
------------------------------------------------------------
------------------------------------------------------------
------------------------------------------------------------
------------------------------------------------------------
------------------------------------------------------------
------------------------------------------------------------
------------------------------------------
>Ccordifolium|TAVP_scaffold_2014154 Calliergon_cordifolium
------------------------------------------------------------
------------------------------------------------------------
------------------------------------------------------------
------------------------------------------------------------
------------------------------------------------------------
------------------------------------------------------------
------------------------------------------------------------
------------------------------------------------------------
------------------------------------------------------------
---------------------------------------------------------AAG
CTGGCCATGGCGGGGTTGCTGGCAGCGGCGGGAGCGACGACGGCGATGGCCGCGGAGAGC
GCT---------------------------------------------------------
------------------------------------------------------------
------------------------------------------------------------
------------------------------------------------------------
------------------------------------------------------------
------------------------------------------------------------
------------------------------------------------------------
------------------------------------------------------------
------------------------------------------------------------
------------------------------------------------------------
------------------------------------------------------------
------------------------------------------------------------
------------------------------------------------------------
------------------------------------------------------------
------------------------------------------------------------
------------------------------------------------------------
------------------------------------------------------------
------------------------------------------------------------
------------------------------------------------------------
------------------------------------------------------------
------------------------------------------------------------
------------------------------------------------------------
------------------------------------------------------------
------------------------------------------------------------
---------------AGCGGTTTCTTGGCGCCCGTGATG---------------------
---------------AACTTG------------------------GAAAGCGTGGTG---
------------CAGGGC------------CTG------TTT------GTGGCGGTGGTG
---------GTGGCA---------------------------------------------
---TTGATC---------GTGGTGAAG------CTGCGG---------------------
------------GCTCCC---------------AAG---CTG------AAG---CTACCC
------------------------------------CCC---------------------
------------------------GGCCCCATC---------GCC------CTGCCCGTC
------------GTC---------------------------------------------
------------------------------------------------------------
---------GGC------------AAC------TGGTTG---------------------
------------CAGGTG---------GGCGATGAT---TTG------------------
------------------------------------AAC---CACCGG---------AAT
CTGGCCGAGATG------------------TCGAAG---------------AAGTAC---
------------------GGA------------GAC---------------------GTC
TTCCTG---------CTGAAGATGGGA---CAGCGCAAC---------CTGGTGGTGGTA
TCGTCGCCCGAAGCG------GCCAAGGAGGTGCTGCACACG---CAGGGCGTAGAGTTC
GGGTCGCGC---------------ACCCGG---------AATGTGGTGTTCGAC------
ATCTTC---------ACG---GGCAAG---GGCCAG---GACATGGTG---TTCACGGTG
------------TACGGC---GAGCACTGGCGACGCATGCGGCGG------------ATC
ATGACGGTGCCC---------------TTCTTCACCAACAAG---------GTGGTGCAG
CAG------TCG------CGCGGCGCGTGGGAGGACGAGGCG------CTCCGCGCCATC
CAAGACATTCAG------------GTC---CAG------CCC------------------
------AAC---------GCGGCGACCACG------------------------------
------------------------------------------------------------
------------------------------------------------------------
------------------------------------------------------------
---------------------GGCGTGGTG---------ATC---CGC------CGGCGC
CTGCAGCTGATGATGTACAACATCATGTACCGCCTGATGTTCGAC---------------
------------------------------------------------------------
------------------------------------------------------TCG---
------------------------------------------------------------
------------------------------------------------------------
------------------------------------------------------------
------------------------------------------------------------
---------------CGC---------TTT------------------------------
------GAGAGCGAGGAG------------------------------------------
------------------------------------GACCCGCTGTACCTGAAG---CTC
AAGGCGCTCAACGGC---------------------GAGCGCTCGCGCCTT---GCGCAG
AGCTTCGAG------------TAC---AACTACGGTGACTTC------------ATCCCC
------GTGCTGCGC------CCCTTC---------------------CTG---------
---------------CGC------GGCTACCTCAAGGTG---TGCCAGCAG---------
---ATCAAGGACCGC---------------------------------------------
------------------------------------------------------------
------------------------------------------------------------
------------------------------------------------------------
------------------------------------------------------------
------------------------------------------------------CGC---
CTGGCT------CTGTTCAAG---------GAGCAC------TTCCTG---GACGAG---
------------------CGCAAGAAGCTGCTG------------------------AGC
---ACG---CGCGGCGCC---GCCACGGCC------GACGGGGAG---------------
------------------------------------------------------------
---------------------AAGTGC---GCC------ATCGACCACATCCTG------
------------------------GAC---------------------------------
---------GCACAGAAG------------------------AAG---------------
---------GGC------------------------------------------------
------------------------------------------GAGATC---------AAC
GAA------------------------------GACAAC------------------GTG
CTGTAC------------------------------------------ATCATCGAGAAC
ATCAATGTGGCCGCCATCGAAACCACGCTGTGGTCAATCGAATGGGGCGTGGCGGAGTTG
GTGAACCACCCAGAGATGCAGACGCGGCTGCGCGACGAGCTGAAC---------GAGGTG
CTG---------------------------------------------------------
---------------------GGC------------GTC---------------GGG---
------ACG------------CTAATCACG------------GAGCCGGACACGTACAAC
AACAAG---CTGCCC---------TTCCTGTCAGCGTTCGTGAAGGAGGTGATGCGTTTG
CACATGGCCATCCCGCTGCTGGTG------CCGCACATGAAC---CTGCACCAGGCCAAG
CTGGCG---------------------GGC------------------------------
------------------------------------------------------------
---------------------------------------------TACGACATCCCTGCC
GAGAGC---------AAGATCCTGGTCAACGCATGGTGGATCGGCAACGACCCCAAGTTA
TGG---GAACAGCCGGAGCAGTTCCGGCCGGAGCGC---TTC------------------
---------------------------------CTGGAC------------------GGC
---------AGCATT---------GAA---------GCATCC------------------
------------------GGC---------------AACGAC------------TTCCGC
---------------------------TTCCTGCCGTTCGGGTCCGGGCGGCGCTCGTGC
CCGGGAATCATCATCGCCATGCCGCTGCTGGCGATTGTGCTGGGCCGACTCGTGCAGAGC
TGTGAT---CTGCTGCCC------CCCCCGGGCGCC------------AAGCAG------
---------------------------GTGGAC---------ACGGCGGAGAAG------
GGCGGTCAGTTC------------------------------------------------
------------------------------------------------------------
------------------------------------------------------------
------------------------------------------------------------
------------------------------------------------------------
------------------------------------------------------------
------------------------------------------------------AGTCTG
CACATT------------GCC---------------ACTCACTCCACCGTCGTG------
---------GTG---AAA------CCCCGA---------------------GTAGAGCTA
GTAGCTTAA---------------------------------------------------
------------------------------------------------------------
------------------------------------------------------------
------------------------------------------------------------
------------------------------------------------------------
------------------------------------------------------------
------------------------------------------------------------
------------------------------------------------------------
------------------------------------------------------------
------------------------------------------------------------
------------------------------------------------------------
------------------------------------------------------------
------------------------------------------------------------
------------------------------------------------------------
------------------------------------------------------------
------------------------------------------------------------
------------------------------------------------------------
------------------------------------------------------------
------------------------------------------------------------
------------------------------------------------------------
------------------------------------------------------------
------------------------------------------------------------
------------------------------------------------------------
------------------------------------------------------------
------------------------------------------------------------
------------------------------------------------------------
------------------------------------------------------------
------------------------------------------------------------
------------------------------------------------------------
------------------------------------------------------------
------------------------------------------------------------
------------------------------------------------------------
------------------------------------------------------------
------------------------------------------------------------
------------------------------------------------------------
------------------------------------------------------------
------------------------------------------------------------
------------------------------------------------------------
------------------------------------------------------------
------------------------------------------------------------
------------------------------------------------------------
------------------------------------------------------------
------------------------------------------
>Pfontana|ORKS_scaffold_2007464 Philonotis_fontana
------------------------------------------------------------
------------------------------------------------------------
------------------------------------------------------------
------------------------------------------------------------
------------------------------------------------------------
------------------------------------------------------------
------------------------------------------------------------
------------------------------------------------------------
------------------------------------------------------------
------------------------------------------------ATGGGGCGGAAG
CTGGCTATGGCGCTGGCGGTCGCAGCAGCTGGAGTAGCGACCGTGATGGGCGCTGAGACT
------------------------------------------------------------
------------------------------------------------------------
------------------------------------------------------------
------------------------------------------------------------
------------------------------------------------------------
------------------------------------------------------------
------------------------------------------------------------
------------------------------------------------------------
------------------------------------------------------------
------------------------------------------------------------
------------------------------------------------------------
------------------------------------------------------------
------------------------------------------------------------
------------------------------------------------------------
------------------------------------------------------------
------------------------------------------------------------
------------------------------------------------------------
------------------------------------------------------------
------------------------------------------------------------
------------------------------------------------------------
------------------------------------------------------------
------------------------------------------------------------
------------------------------------------------------------
------------------------------------------------------------
---------------AGTAGTTTATTGGCGCCCGTGATG---------------------
---------------AACTTG------------------------GAAAGCGTGGTG---
------------CAGGGG------------CTG------TTT------GTGGCTGTGGTG
---------GTGGCA---------------------------------------------
---TTGATT---------GTTGTGAAG------CTGCGT---------------------
------------GCTCCC---------------AAG---TTG------AAG---CTGCCC
------------------------------------CCG---------------------
------------------------GGCCCTGTG---------GCG------CTTCCCGTC
------------GTC---------------------------------------------
------------------------------------------------------------
---------GGC------------AAC------TGGCTG---------------------
------------CAGGTG---------GGAGATGAT---TTG------------------
------------------------------------AAC---CACAGG---------AAC
TTGGCCGAGATG------------------TCCCAG---------------AAGTAC---
------------------GGC------------GAT---------------------GTG
TTCCTC---------TTGAAAATGGGG---CAACGCAAC---------TTGGTGGTTGTT
TCCTCCCCCGACATC------GCCAAGGACGTGCTCCACACT---CAAGGAGTGGAATTC
GGGTCCCGC---------------ACCCGG---------AACGTGGTCTTCGAC------
ATCTTC---------ACA---GGCAAG---GGCCAG---GACATGGTG---TTCACGGTG
------------TACGGG---GAGCACTGGCGCCGCATGCGCAGG------------ATC
ATGACCGTGCCC---------------TTCTTCACCAACAAG---------GTGGTGCAG
CAG------TCG------CGCGGCGCATGGGAAGACGAGGCG------CTCCGCGCTATC
GACGACGTCAAG------------GCC---AAG------CCC------------------
------GAA---------GCCGGCACTACT------------------------------
------------------------------------------------------------
------------------------------------------------------------
------------------------------------------------------------
---------------------GGCGTGGTG---------ATC---CGG------AAGCGC
CTGCAGCTGATGATGTACAACATCATGTACCGCTTGATGTTCGAC---------------
------------------------------------------------------------
------------------------------------------------------TCC---
------------------------------------------------------------
------------------------------------------------------------
------------------------------------------------------------
------------------------------------------------------------
---------------CGG---------TTC------------------------------
------GAGAGCGAGGAG------------------------------------------
------------------------------------GATCCGCTCTATCTCAAG---CTC
AAGGCGCTCAACGGT---------------------GAGCGCAGCCGGCTG---GCCCAG
AGCTTCGAG------------TAC---AACTACGGCGACTTC------------ATCCCC
------GTGTTGCGC------CCCTTC---------------------CTG---------
---------------CGC------GGGTACCTCAAGATG---TGCCAGCAG---------
---ATCAAGGACCGC---------------------------------------------
------------------------------------------------------------
------------------------------------------------------------
------------------------------------------------------------
------------------------------------------------------------
------------------------------------------------------AGG---
CTGGCT------CTTTTCAAG---------GAGTAC------TTCCTC---GACGAG---
------------------CGCAAGAAGTTGTTG------------------------AGC
---ACG---AGGGGTGCC------ACCTCC------GACGGTGAC---------------
------------------------------------------------------------
---------------------AAGTGC---GCC------ATCGACCACATTCTC------
------------------------GAT---------------------------------
---------GCACAGAAG------------------------AAG---------------
---------GGC------------------------------------------------
------------------------------------------GAGATC---------AAC
GAA------------------------------GACAAC------------------GTG
CTGTAC------------------------------------------ATCATCGAGAAC
ATCAACGTCGCAGCGATTGAAACCACTCTGTGGTCCATCGAGTGGGGAGTCGCGGAGCTC
GTGAACAACCCGGAGATGCAGACCCGGCTCCGCAACGAGCTCGAC---------CAGATC
CTC---------------------------------------------------------
---------------------GGC------------GTT---------------GGG---
------AAC------------TTGATCACG------------GAGCCTGACACATACAAC
AACAAG---CTACCA---------TTCCTGTCTGCGTTCGTCAAGGAAGTGATGCGTCTC
CACATGGCCATTCCGTTGCTGGTC------CCGCACATGAAT---CTCCACCAGGCCAAG
CTCGCG---------------------GGC------------------------------
------------------------------------------------------------
---------------------------------------------TACGACATCCCCGCT
GAGAGC---------AAGATCCTCGTCAACGCGTGGTGGATCGCTAACAACCCCAAGCAC
TGG---GACCAACCGGAGAAGTTCATGCCGGAGCGC---TTC------------------
---------------------------------CTGGAC------------------GGC
---------TCCATT---------GAA---------GCTTCC------------------
------------------GGC---------------AATGAC------------TTCCGC
---------------------------TTCCTGCCGTTCGGGTCCGGGCGACGATCGTGC
CCCGGCATCATCATCGCCATGCCGCTCCTATCGATTGTGCTCGGGCGTCTTGTGCAGACA
TGCGAG---CTCCTGCCA------CCTCCGGGCGTG------------AAGAAG------
---------------------------GTGGAT---------GTCAGCGAGAAG------
GGGGGTCAGTTC------------------------------------------------
------------------------------------------------------------
------------------------------------------------------------
------------------------------------------------------------
------------------------------------------------------------
------------------------------------------------------------
------------------------------------------------------AGTCTG
CACATC------------GCC---------------ACCCACTCCACTGTCGTT------
---------GTG---AAA------CCCAGA---------------------GCTTAA---
------------------------------------------------------------
------------------------------------------------------------
------------------------------------------------------------
------------------------------------------------------------
------------------------------------------------------------
------------------------------------------------------------
------------------------------------------------------------
------------------------------------------------------------
------------------------------------------------------------
------------------------------------------------------------
------------------------------------------------------------
------------------------------------------------------------
------------------------------------------------------------
------------------------------------------------------------
------------------------------------------------------------
------------------------------------------------------------
------------------------------------------------------------
------------------------------------------------------------
------------------------------------------------------------
------------------------------------------------------------
------------------------------------------------------------
------------------------------------------------------------
------------------------------------------------------------
------------------------------------------------------------
------------------------------------------------------------
------------------------------------------------------------
------------------------------------------------------------
------------------------------------------------------------
------------------------------------------------------------
------------------------------------------------------------
------------------------------------------------------------
------------------------------------------------------------
------------------------------------------------------------
------------------------------------------------------------
------------------------------------------------------------
------------------------------------------------------------
------------------------------------------------------------
------------------------------------------------------------
------------------------------------------------------------
------------------------------------------------------------
------------------------------------------------------------
------------------------------------------------------------
------------------------------------------
>Taustriaca|ZQRI_scaffold_2018580 Timmia_austriaca
------------------------------------------------------------
------------------------------------------------------------
------------------------------------------------------------
------------------------------------------------------------
------------------------------------------------------------
------------------------------------------------------------
------------------------------------------------------------
------------------------------------------------------------
------------------------------------------------------------
------------------------------------------------ATGGGGTGGAGG
GTGGCTATGGCGGTGGCCTTGGCAGGAGCTGGAGTGGCTAGAGTGTTGGCCGAGGAAGGA
GTAGCGGTT---------------------------------------------------
------------------------------------------------------------
------------------------------------------------------------
------------------------------------------------------------
------------------------------------------------------------
------------------------------------------------------------
------------------------------------------------------------
------------------------------------------------------------
------------------------------------------------------------
------------------------------------------------------------
------------------------------------------------------------
------------------------------------------------------------
------------------------------------------------------------
------------------------------------------------------------
------------------------------------------------------------
------------------------------------------------------------
------------------------------------------------------------
------------------------------------------------------------
------------------------------------------------------------
------------------------------------------------------------
------------------------------------------------------------
------------------------------------------------------------
------------------------------------------------------------
------------------------------------------------------------
---------------TCCAGTTTCGTGGCGCCGGTGATG---------------------
---------------AACTTT------------------------GAAAGCGTGGTG---
------------CAGGGG------------TTG------TTT------GTGGCTGTTGTT
---------GTCGGG---------------------------------------------
---TTGATC---------ATTGTTAAG------CTGCGT---------------------
------------GCGCCG---------------AAG---CTG------AAG---CTTCCC
------------------------------------CCT---------------------
------------------------GGCCCTGTT---------GCC------TTGCCCGTC
------------GTC---------------------------------------------
------------------------------------------------------------
---------GGG------------AAC------TGGTTG---------------------
------------CAGGTT---------GGAGATGAT---TTG------------------
------------------------------------AAC---CACAGG---------AAC
TTAGCCGAGATG------------------TCCGAG---------------AAGTAC---
------------------GGC------------GAT---------------------GTG
TTCATG---------CTCAAGATGGGA---CAGCGGAAT---------TTGGTCGTGGTG
TCGTCCCCGGACATT------GCCAAGGACGTCTTGCACACA---CAAGGAGTAGAATTC
GGGTCTAGA---------------ACCCGG---------AACGTCGTGTTCGAC------
ATCTTC---------ACG---GGGAAA---GGCCAA---GACATGGTG---TTCACCGTC
------------TATGGT---GAGCATTGGCGACGGATGCGCAGA------------ATC
ATGACAGTCCCT---------------TTTTTCACCAACAAG---------GTTGTGCAG
CAA------TCA------CGCGGTGCATGGGAAGATGAAGCC------ATCCGTGCCATT
GATGATGTTAAG------------GCC---AAG------CCC------------------
------GAG---------TCGAGCACCACC------------------------------
------------------------------------------------------------
------------------------------------------------------------
------------------------------------------------------------
---------------------GGAGTTGTG---------ATC---CGG------AAGAGG
CTGCAGCTCATGATGTATAATATCATGTACCGCTTGATGTTCGAC---------------
------------------------------------------------------------
------------------------------------------------------TCA---
------------------------------------------------------------
------------------------------------------------------------
------------------------------------------------------------
------------------------------------------------------------
---------------CGG---------TTT------------------------------
------GAGAGCGAGGAG------------------------------------------
------------------------------------GATCCATTGTACAACAAG---CTA
AAGGCTCTCAACGGT---------------------GAGCGCAGCAGGTTG---GCACAG
AGCTTCGAG------------TAC---AACTACGGTGACTTC------------ATCCCT
------GTGTTGCGC------CCATTC---------------------CTG---------
---------------CGA------GGTTACTTGAAGGTG---TGCCAGCAA---------
---ATCAAGGATCGT---------------------------------------------
------------------------------------------------------------
------------------------------------------------------------
------------------------------------------------------------
------------------------------------------------------------
------------------------------------------------------CGT---
CTGGCT------TTGTTCAAG---------GAGCAC------TTCCTC---GACGAG---
------------------CGCAAGAAATTGTTG------------------------AGC
---ACG---AAGGGATCC------ACTGCC------GACGGTGAG---------------
------------------------------------------------------------
---------------------AAATGC---GCC------ATTGACCACATCCTA------
------------------------GAT---------------------------------
---------GCTCAGAAA------------------------AAA---------------
---------GGA------------------------------------------------
------------------------------------------GAAATC---------AAC
GAA------------------------------GACAAC------------------GTG
CTATAC------------------------------------------ATTATCGAGAAC
ATCAACGTTGCAGCAATTGAGACAACTTTGTGGTCCATCGAGTGGGGAGTCGCAGAGCTC
GTGAACAACCCTGAAATGCAGACCCGCCTCCGTAACGAACTGGAT---------TCGATT
CTC---------------------------------------------------------
---------------------GGA------------AAG---------------GAC---
------AAT------------CTAATCACC------------GAGCCCGACACATACAAC
AACAAG---CTGCCA---------TTCCTGTCGGCGTTTGTGAAGGAAGTGATGCGTCTC
CACATGGCCATCCCCCTGCTGGTC------CCCCACATGAAC---CTCAATCAAGCCAAG
CTCGCC---------------------GGT------------------------------
------------------------------------------------------------
---------------------------------------------TATGACATTCCCGCC
GAGAGC---------AAGATCCTCGTGAACGCATGGTGGATCGCCAACAACCCTAAGCTC
TGG---GACCAGCCTGAGAAGTTCATGCCCGAGCGC---TTC------------------
---------------------------------CTGGAC------------------GGC
---------AAGATC---------GAA---------GCTTCT------------------
------------------GGC---------------AACGAC------------TTCCGG
---------------------------TTCCTGCCCTTCGGCGCCGGCAGACGCTCCTGC
CCCGGCATCATCATCGCCATGCCGCTCCTGTCAATCGTGCTGGGCCGTCTCGTCCAGTCT
TGCGAG---CTGCTTCCC------CCTCCTGGCGTG------------AAGAAG------
---------------------------GTGGAT---------GTGAATGAGAAG------
GGCGGACAGTTC------------------------------------------------
------------------------------------------------------------
------------------------------------------------------------
------------------------------------------------------------
------------------------------------------------------------
------------------------------------------------------------
------------------------------------------------------AGTCTC
CACATT------------GCC---------------ACCCACTCCACTGTGGTT------
---------GTC---AAA------CCCAGA---------------------GCTGATGCC
TAA---------------------------------------------------------
------------------------------------------------------------
------------------------------------------------------------
------------------------------------------------------------
------------------------------------------------------------
------------------------------------------------------------
------------------------------------------------------------
------------------------------------------------------------
------------------------------------------------------------
------------------------------------------------------------
------------------------------------------------------------
------------------------------------------------------------
------------------------------------------------------------
------------------------------------------------------------
------------------------------------------------------------
------------------------------------------------------------
------------------------------------------------------------
------------------------------------------------------------
------------------------------------------------------------
------------------------------------------------------------
------------------------------------------------------------
------------------------------------------------------------
------------------------------------------------------------
------------------------------------------------------------
------------------------------------------------------------
------------------------------------------------------------
------------------------------------------------------------
------------------------------------------------------------
------------------------------------------------------------
------------------------------------------------------------
------------------------------------------------------------
------------------------------------------------------------
------------------------------------------------------------
------------------------------------------------------------
------------------------------------------------------------
------------------------------------------------------------
------------------------------------------------------------
------------------------------------------------------------
------------------------------------------------------------
------------------------------------------------------------
------------------------------------------------------------
------------------------------------------------------------
------------------------------------------
>Nelongatum|ABCD_scaffold_2078390 Niphotrichum_elongatum
------------------------------------------------------------
------------------------------------------------------------
------------------------------------------------------------
------------------------------------------------------------
------------------------------------------------------------
------------------------------------------------------------
------------------------------------------------------------
------------------------------------------------------------
------------------------------------------------------------
------------------------------------------------ATGGGGTGGAGG
ATGGCTATGGCGGTGGCGATGGCGGGGGCAGGAGCGGCGCGAGCGATGGCCGTTGAGGAC
GCTGGTAGCCGCGCGGGT------------------------------------------
------------------------------------------------------------
------------------------------------------------------------
------------------------------------------------------------
------------------------------------------------------------
------------------------------------------------------------
------------------------------------------------------------
------------------------------------------------------------
------------------------------------------------------------
------------------------------------------------------------
------------------------------------------------------------
------------------------------------------------------------
------------------------------------------------------------
------------------------------------------------------------
------------------------------------------------------------
------------------------------------------------------------
------------------------------------------------------------
------------------------------------------------------------
------------------------------------------------------------
------------------------------------------------------------
------------------------------------------------------------
------------------------------------------------------------
------------------------------------------------------------
------------------------------------------------------------
---------------GCCAGTTTCTTGGCGCCCGTGATG---------------------
---------------AGCTTG------------------------GAGAGCGTGGTG---
------------CAGGGG------------CTG------CTC------GTGGCGGTCGTG
---------GTGGGA---------------------------------------------
---TTGATC---------ATCGCCAAG------CTGCGT---------------------
------------GCGCCG---------------AAG---CTG------AAG---CTTCCC
------------------------------------CCT---------------------
------------------------GGCCCTGTC---------GCC------CTCCCCGTC
------------GTC---------------------------------------------
------------------------------------------------------------
---------GGA------------AAC------TGGTTG---------------------
------------CAGGTA---------GGAGACGAT---TTG------------------
------------------------------------AAC---CACAGA---------AAC
TTGGCTGAGATG------------------GCTGAG---------------AAGTAC---
------------------GGC------------GAT---------------------GTG
TTCATG---------CTGAAGATGGGC---CAACGCAAC---------TTGGTCGTGGTG
TCCTCGCCAGACATA------GCCAAGGACGTGCTGCACACA---CAGGGAGTGGAATTC
GGCTCGCGA---------------ACGCGC---------AACGTGGTGTTCGAC------
ATCTTC---------ACA---GGCAAG---GGCCAA---GACATGGTG---TTCACGGTC
------------TACGGC---GAGCACTGGCGGAGGATGCGGAGG------------ATC
ATGACGGTGCCC---------------TTCTTCACCAACAAA---------GTGGTGCAG
CAG------TCG------CGCGGGGCGTGGGAAGACGAGGCC------CTGCGCGTGATT
GACGACCTCAAG------------GCC---AAG------CCC------------------
------GAG---------GCGGGCACCACA------------------------------
------------------------------------------------------------
------------------------------------------------------------
------------------------------------------------------------
---------------------GGGGTAGTG---------ATT---CGG------AAGAGG
CTGCAGCTCATGATGTACAACATCATGTACCGCTTGATGTTCGAC---------------
------------------------------------------------------------
------------------------------------------------------TCA---
------------------------------------------------------------
------------------------------------------------------------
------------------------------------------------------------
------------------------------------------------------------
---------------CGG---------TTC------------------------------
------GAGAGCGAAGAG------------------------------------------
------------------------------------GATCCTCTCTACCTCAAG---CTC
AAGGCTCTCAACGGC---------------------GAGCGCAGCAGGTTG---GCACAG
AGTTTCGAG------------TAC---AACTACGGTGACTTC------------ATCCCC
------GTGCTGCGC------CCTTTC---------------------CTA---------
---------------CGA------GGGTACCTCAAGGTA---TGCCAGCAA---------
---ATCAAGGACCGG---------------------------------------------
------------------------------------------------------------
------------------------------------------------------------
------------------------------------------------------------
------------------------------------------------------------
------------------------------------------------------CGC---
CTGGCT------CTGTTCAAG---------GAGCAC------TTCTTG---GATGAG---
------------------CGCAAGAATCTGTTG------------------------AGC
---ACC---AAGGGACCC------AAGGCC------GACGGTGAG---------------
------------------------------------------------------------
---------------------AAATGC---GCC------ATTGACCACATTCTG------
------------------------GAT---------------------------------
---------GCTCAGAAG------------------------AAG---------------
---------GGT------------------------------------------------
------------------------------------------GAAATC---------AAC
GAA------------------------------GACAAC------------------GTG
CTGTAC------------------------------------------ATTATCGAGAAC
ATCAACGTTGCGGCAATCGAGACCACGTTGTGGTCCATCGAGTGGGGCGTTGCAGAGCTC
GTGAATAACCCCGAGATGCAGACGCGCCTGCGTGATGAGCTCGAC---------CAGGTG
CTG---------------------------------------------------------
---------------------GGC------------AAG---------------GGC---
------AAC------------CTGATCACG------------GAACCTGACACGTACAAT
AACAAG---CTGCCG---------TTCCTCTCCGCTTTTGTGAAGGAAGTGATGCGTCTG
CATATGGCAATTCCGCTCCTGGTC------CCACACATGAAC---CTGCATCAGGCCAAG
CTCGCC---------------------GGC------------------------------
------------------------------------------------------------
---------------------------------------------TACGACATCCCCGCC
GAGAGC---------AAAATCCTGGTGAACGCATGGTGGATCGCCAACAACCCCAAGTAC
TGG---GAGGAGCCCGAGAAATTCATGCCCGAGCGC---TTC------------------
---------------------------------CTGGAT------------------GGC
---------AAGATC---------GAA---------GCCTCT------------------
------------------GGC---------------AACGAC------------TTCCGG
---------------------------TTCCTGCCGTTCGGGTCCGGGCGACGGTCGTGC
CCTGGCATCATCATCGCCATGCCACTCCTGGCCATCGTGCTCGGCAGACTTGTGCAATCC
TTCGAC---ATTCTACCC------CCTCCTGGCGTG------------AAGAAG------
---------------------------GTGGAC---------GTGGGCGAGAAG------
GGCGGCCAGTTC------------------------------------------------
------------------------------------------------------------
------------------------------------------------------------
------------------------------------------------------------
------------------------------------------------------------
------------------------------------------------------------
------------------------------------------------------AGTCTC
CACATC------------GCC---------------ACTCACTCCACCGTGGTT------
---------GTC---AGA------CCCAGA---------------------GCTTAA---
------------------------------------------------------------
------------------------------------------------------------
------------------------------------------------------------
------------------------------------------------------------
------------------------------------------------------------
------------------------------------------------------------
------------------------------------------------------------
------------------------------------------------------------
------------------------------------------------------------
------------------------------------------------------------
------------------------------------------------------------
------------------------------------------------------------
------------------------------------------------------------
------------------------------------------------------------
------------------------------------------------------------
------------------------------------------------------------
------------------------------------------------------------
------------------------------------------------------------
------------------------------------------------------------
------------------------------------------------------------
------------------------------------------------------------
------------------------------------------------------------
------------------------------------------------------------
------------------------------------------------------------
------------------------------------------------------------
------------------------------------------------------------
------------------------------------------------------------
------------------------------------------------------------
------------------------------------------------------------
------------------------------------------------------------
------------------------------------------------------------
------------------------------------------------------------
------------------------------------------------------------
------------------------------------------------------------
------------------------------------------------------------
------------------------------------------------------------
------------------------------------------------------------
------------------------------------------------------------
------------------------------------------------------------
------------------------------------------------------------
------------------------------------------------------------
------------------------------------------------------------
------------------------------------------
>Pasplenioides|NWQC_scaffold_2158760 Plagiochila_asplenioides
------------------------------------------------------------
------------------------------------------------------------
------------------------------------------------------------
------------------------------------------------------------
------------------------------------------------------------
------------------------------------------------------------
------------------------------------------------------------
------------------------------------------------------------
------------------------------------------------------------
------------------------------------------GGAACGATGGGGTGGAGG
ATGGGGATGGCGTTGGCGATGGCGGGGGCAGGAGCGGCGCGAGTGTTGGCTGTGGAGGAT
GCAGGTAGCCGTGCGAGT------------------------------------------
------------------------------------------------------------
------------------------------------------------------------
------------------------------------------------------------
------------------------------------------------------------
------------------------------------------------------------
------------------------------------------------------------
------------------------------------------------------------
------------------------------------------------------------
------------------------------------------------------------
------------------------------------------------------------
------------------------------------------------------------
------------------------------------------------------------
------------------------------------------------------------
------------------------------------------------------------
------------------------------------------------------------
------------------------------------------------------------
------------------------------------------------------------
------------------------------------------------------------
------------------------------------------------------------
------------------------------------------------------------
------------------------------------------------------------
------------------------------------------------------------
------------------------------------------------------------
---------------GCTGGCTTCTTGGCGCCCGTGATG---------------------
---------------AACATG------------------------GAGAGCGTAGTG---
------------CAGGGG------------GTG------CTC------GTGGCTGTGGTG
---------GTGGGA---------------------------------------------
---TTGATC---------ATCGTCAAG------CTGCGT---------------------
------------GCGCCG---------------AAG---CTG------AAG---CTTCCC
------------------------------------CCG---------------------
------------------------GGCCCTATC---------GCC------CTGCCCGTC
------------GTT---------------------------------------------
------------------------------------------------------------
---------GGA------------AAC------TGGTTG---------------------
------------CAGGTG---------GGAGATGAT---TTG------------------
------------------------------------AAC---CACAGG---------AAC
TTGGCCGAGATG------------------TCTGAG---------------AAGTAC---
------------------GGC------------GAT---------------------GTG
TTCATG---------CTCAAGATGGGG---CAACGTAAC---------TTGGTGGTCGTG
TCCTCGCCCGACGTA------GCTAAGGATGTGCTGCACACC---CAGGGAGTGGAATTC
GGCTCCCGA---------------ACGCGG---------AACGTGGTGTTCGAC------
ATCTTC---------ACG---GGCAAG---GGCCAG---GACATGGTG---TTCACGGTC
------------TACGGC---GAGCACTGGCGCAGGATGCGCAGG------------ATC
ATGACAGTGCCC---------------TTCTTCACCAACAAG---------GTGGTGCAG
CAG------TCG------CGCGGGGCGTGGGAAGACGAGGCG------TTGCGCGTGGTC
AACGACCTCAAG------------GCC---AAG------CCT------------------
------GAG---------GCCGGCACCACG------------------------------
------------------------------------------------------------
------------------------------------------------------------
------------------------------------------------------------
---------------------GGAGTGGTG---------ATC---CGG------AGGAGG
CTGCAGCTCATGATGTACAACGTCATGTACCGCTTGATGTTCGAC---------------
------------------------------------------------------------
------------------------------------------------------TCG---
------------------------------------------------------------
------------------------------------------------------------
------------------------------------------------------------
------------------------------------------------------------
---------------CGG---------TTC------------------------------
------GAGAGCGAGGAG------------------------------------------
------------------------------------GATCCTCTCTACCTCAAG---CTC
AAGGCGCTCAACGGC---------------------GAGCGCAGCAGGTTG---GCCCAG
AGCTTCGAG------------TAC---AACTACGGTGACTTC------------ATCCCC
------GTGTTGCGG------CCTTTC---------------------CTG---------
---------------CGA------GGGTACTTGAAGATG---TGCCAGCAG---------
---ATCAAGGACCGG---------------------------------------------
------------------------------------------------------------
------------------------------------------------------------
------------------------------------------------------------
------------------------------------------------------------
------------------------------------------------------CGC---
CTGGCT------CTCTTCAAG---------GAGTAC------TTCTTG---GATGAG---
------------------CGCAAGAAATTGTTG------------------------AGC
---ACG---AGGGGTGGC------CTGGCC------GACGGTGAG---------------
------------------------------------------------------------
---------------------AAGTGC---GCC------ATTGACCACATTCTG------
------------------------GAT---------------------------------
---------GCTCAGAAG------------------------AAG---------------
---------GGC------------------------------------------------
------------------------------------------GAGATC---------AAC
GAA------------------------------GACAAC------------------GTG
TTGTAC------------------------------------------ATCATCGAGAAC
ATCAATGTCGCGGCAATTGAGACCACGTTGTGGTCCATCGAGTGGGGAGTGGCAGAGCTC
GTGAACAACCCCGAGATGCAGACCCGCGTGCGTGATGAGCTCAAC---------CAGGTA
CTC---------------------------------------------------------
---------------------GGC------------GAG---------------GGC---
------AAT------------CTGATCACT------------GAACCTGACACATACAAC
AACAAG---CTGCCA---------TACCTTTCCGCGTTTGTGAAGGAAGTGATGCGTCTC
CACATGGCTATTCCTCTGCTCGTC------CCCCACATGAAC---CTGCATCAGGCCAAG
CTCGCC---------------------GGC------------------------------
------------------------------------------------------------
---------------------------------------------TATGACATCCCCGCC
GAGAGC---------AAGATCCTTGTGAACGCGTGGTGGATCGCCAACAACCCCAAGAAC
TGG---GATCAGCCAGAGAAATTCATGCCCGAGCGC---TTC------------------
---------------------------------CTGGAT------------------GGC
---------AAGATC---------GAA---------GCCTCT------------------
------------------GGA---------------AACGAC------------TTCCGG
---------------------------TTCCTGCCCTTCGGCTCTGGTCGACGCTCCTGC
CCCGGCATCATCATCGCTATGCCACTCCTGTCCATTGTCCTGGGCCGTCTCGTGCAATCC
TTCGAG---CTGCTGCCG------CCTCCTGGCGTG------------AAGAAG------
---------------------------GTGGAT---------GTGAGCGAGAAG------
GGCGGCCAGTTC------------------------------------------------
------------------------------------------------------------
------------------------------------------------------------
------------------------------------------------------------
------------------------------------------------------------
------------------------------------------------------------
------------------------------------------------------AGTCTC
CACATC------------GCC---------------ACCCACTCCACCGTAGTT------
---------GTC---AGG------CCCTTA---------------------GCTTAA---
------------------------------------------------------------
------------------------------------------------------------
------------------------------------------------------------
------------------------------------------------------------
------------------------------------------------------------
------------------------------------------------------------
------------------------------------------------------------
------------------------------------------------------------
------------------------------------------------------------
------------------------------------------------------------
------------------------------------------------------------
------------------------------------------------------------
------------------------------------------------------------
------------------------------------------------------------
------------------------------------------------------------
------------------------------------------------------------
------------------------------------------------------------
------------------------------------------------------------
------------------------------------------------------------
------------------------------------------------------------
------------------------------------------------------------
------------------------------------------------------------
------------------------------------------------------------
------------------------------------------------------------
------------------------------------------------------------
------------------------------------------------------------
------------------------------------------------------------
------------------------------------------------------------
------------------------------------------------------------
------------------------------------------------------------
------------------------------------------------------------
------------------------------------------------------------
------------------------------------------------------------
------------------------------------------------------------
------------------------------------------------------------
------------------------------------------------------------
------------------------------------------------------------
------------------------------------------------------------
------------------------------------------------------------
------------------------------------------------------------
------------------------------------------------------------
------------------------------------------------------------
------------------------------------------
>Lalbidum|VMXJ_scaffold_2131341 Leucobryum_albidum
------------------------------------------------------------
------------------------------------------------------------
------------------------------------------------------------
------------------------------------------------------------
------------------------------------------------------------
------------------------------------------------------------
------------------------------------------------------------
------------------------------------------------------------
------------------------------------------------------------
------------------------------------------------------------
------------------------------------------------------------
------------------------------------------------------------
------------------------------------------------------------
------------------------------------------------------------
------------------------------------------------------------
------------------------------------------------------------
------------------------------------------------------------
------------------------------------------------------------
------------------------------------------------------------
------------------------------------------------------------
------------------------------------------------------------
------------------------------------------------------------
------------------------------------------------------------
------------------------------------------------------------
------------------------------------------------------------
------------------------------------------------------------
------------------------------------------------------------
------------------------------------------------------------
------------------------------------------------------------
------------------------------------------------------------
------------------------------------------------------------
------------------------------------------------------------
------------------------------------------------------------
------------------------------------------------------------
------------------------------------------------------------
---------------------TTCTTGGCGCCCGTCATG---------------------
---------------AACTTG------------------------GAGAGCGTGGTG---
------------CAGGCG------------CTG------CTC------GTGGCCGTCGTG
---------GTGGGA---------------------------------------------
---TTGATC---------GTCGTCAAG------CTGCGT---------------------
------------GCGCCC---------------AAG---CTC------AAG---ATGCCG
------------------------------------CCC---------------------
------------------------GGCCCTGTC---------GCG------CTGCCCGTC
------------GTT---------------------------------------------
------------------------------------------------------------
---------GGC------------AAC------TGGCTG---------------------
------------CAGGTG---------GGAGATGAC---TTG------------------
------------------------------------AAC---CACCGG---------AAC
TTGGCGGAGATG------------------GCGGAG---------------AAGTAC---
------------------GGC------------GAT---------------------GTG
TTCATG---------CTGAAGATGGGG---CAACGCAAC---------TTGGTGGTGGTG
TCGTCGCCCGACATC------GCCAAGGACGTGCTGCACACA---CAGGGGGTGGAATTC
GGGTCGCGA---------------ACGAGG---------AACGTGGTGTTCGAC------
ATCTTC---------ACA---GGCAAG---GGGCAG---GACATGGTG---TTCACAGTA
------------TACGGC---GAGCACTGGCGCAGGATGCGCAGG------------ATC
ATGACGGTGCCA---------------TTCTTCACCAACAAG---------GTGGTGCAG
CAG------TCC------CGCGGGGCGTGGGAAGAAGAGGCC------CTGCGAGCGATC
GTCGATCTCAAG------------GCC---AAG------CCC------------------
------GAG---------TCCAGCACCACG------------------------------
------------------------------------------------------------
------------------------------------------------------------
------------------------------------------------------------
---------------------GGCGTGGTG---------ATC---CGC------AGGCGG
CTGCAGCTCATGATGTACAACATCATGTATCGCCTTATGTTCGAC---------------
------------------------------------------------------------
------------------------------------------------------TCG---
------------------------------------------------------------
------------------------------------------------------------
------------------------------------------------------------
------------------------------------------------------------
---------------CGC---------TTC------------------------------
------GAGAGCGAGGAG------------------------------------------
------------------------------------GACCCCCTCTACCTCAAG---CTC
AAGGCCCTCAACGGC---------------------GAGCGCAGCCGCTTG---GCGCAG
AGCTTCGAG------------TAC---AACTACGGCGACTTC------------ATCCCC
------GTGCTGCGC------CCCTTC---------------------CTG---------
---------------CGC------GGCTACTTGAAGGTG---TGCCAGCAG---------
---ATCAAGGACCGC---------------------------------------------
------------------------------------------------------------
------------------------------------------------------------
------------------------------------------------------------
------------------------------------------------------------
------------------------------------------------------CGC---
CTCGCC------CTCTTTAAG---------GAGCAC------TTCTTG---GACGAG---
------------------CGCAAGAAATTGTTG------------------------AGC
---ACC---AGGGGACCT------CAGGCC------GACGGGGAG---------------
------------------------------------------------------------
---------------------AAGTGC---GCC------ATCGACCACATTCTG------
------------------------GAC---------------------------------
---------GCACAGAAG------------------------AAG---------------
---------GGC------------------------------------------------
------------------------------------------GAAATC---------AAC
GAA------------------------------GACAAC------------------GTG
CTGTAC------------------------------------------ATCGTGGAGAAC
ATCAACGTGGCCGCGATTGAGACAACGTTGTGGTCGATCGAGTGGGGGGTGGCGGAGCTC
GTGAACAACCCGGAGATGCAGACGCGCATGCGCAACGAGCTGGAC---------CTGGTG
CTG---------------------------------------------------------
---------------------GGC------------AAG---------------GGC---
------AAC------------CTGATCACG------------GAGCCCGACACATACAAC
AACAAG---CTGCCG---------TACCTGTCGGCGTTCGTGAAGGAGGTGATGCGCCTG
CACATGGCCATCCCCCTCCTGGTG------CCCCACATGAAC---CTCAACCAGGCCAAG
CTGGCG---------------------GGC------------------------------
------------------------------------------------------------
---------------------------------------------TACGACATCCCGGCC
GAGAGC---------AAGATCCTGGTGAACGCCTGGTGGATCGCCAACAACCCCAAGCAC
TGG---GAGCAGCCGCATCGCTTCATGCCGGAGCGC---TTC------------------
---------------------------------CTGGAC------------------GGC
---------AAGATC---------GAG---------GCGTCC------------------
------------------GGC---------------AACGAC------------TTCCGC
---------------------------TTCCTGCCCTTCGGCTCCGGCCGCCGCTCCTGC
CCCGGCATCATCATCGCCATGCCGCTCCTGTCCATCGTGCTCGGCCGCCTCGTGCAATCC
GTCGAG---CTTCTGCCC------CCTCCGGGCGCC------------AAGACG------
---------------------------GTGGAC---------GTGAGCGAGAAG------
GGCGGCCAGTTC------------------------------------------------
------------------------------------------------------------
------------------------------------------------------------
------------------------------------------------------------
------------------------------------------------------------
------------------------------------------------------------
------------------------------------------------------AGCCTG
CACATC------------GCC---------------ACCCACTCCACCGTTGTC------
---------ATC---AAG------CCCCTC---------------------GCTTGA---
------------------------------------------------------------
------------------------------------------------------------
------------------------------------------------------------
------------------------------------------------------------
------------------------------------------------------------
------------------------------------------------------------
------------------------------------------------------------
------------------------------------------------------------
------------------------------------------------------------
------------------------------------------------------------
------------------------------------------------------------
------------------------------------------------------------
------------------------------------------------------------
------------------------------------------------------------
------------------------------------------------------------
------------------------------------------------------------
------------------------------------------------------------
------------------------------------------------------------
------------------------------------------------------------
------------------------------------------------------------
------------------------------------------------------------
------------------------------------------------------------
------------------------------------------------------------
------------------------------------------------------------
------------------------------------------------------------
------------------------------------------------------------
------------------------------------------------------------
------------------------------------------------------------
------------------------------------------------------------
------------------------------------------------------------
------------------------------------------------------------
------------------------------------------------------------
------------------------------------------------------------
------------------------------------------------------------
------------------------------------------------------------
------------------------------------------------------------
------------------------------------------------------------
------------------------------------------------------------
------------------------------------------------------------
------------------------------------------------------------
------------------------------------------------------------
------------------------------------------------------------
------------------------------------------
>Lglaucum|RGKI_scaffold_2065042 Leucobryum_glaucum
------------------------------------------------------------
------------------------------------------------------------
------------------------------------------------------------
------------------------------------------------------------
------------------------------------------------------------
------------------------------------------------------------
------------------------------------------------------------
------------------------------------------------------------
------------------------------------------------------------
------------------------------------------------------------
ATGGCGATGGCGATGGCGGTGGCGGGGGCAGGAGTGGCGCGGGTGCTGGCAGTGGAGGAG
GGTGTAGGTAGCCGCGCGGGT---------------------------------------
------------------------------------------------------------
------------------------------------------------------------
------------------------------------------------------------
------------------------------------------------------------
------------------------------------------------------------
------------------------------------------------------------
------------------------------------------------------------
------------------------------------------------------------
------------------------------------------------------------
------------------------------------------------------------
------------------------------------------------------------
------------------------------------------------------------
------------------------------------------------------------
------------------------------------------------------------
------------------------------------------------------------
------------------------------------------------------------
------------------------------------------------------------
------------------------------------------------------------
------------------------------------------------------------
------------------------------------------------------------
------------------------------------------------------------
------------------------------------------------------------
------------------------------------------------------------
---------------GCGGGTTTCTTGGCGCCCGTCATG---------------------
---------------AACTTG------------------------GAGAGCGTGGTG---
------------CAGGCG------------CTG------CTC------GTGGCCGTCGTG
---------GTGGGA---------------------------------------------
---TTGATC---------GTCGTCAAG------CTGCGT---------------------
------------GCGCCC---------------AAG---CTC------AAG---ATGCCG
------------------------------------CCC---------------------
------------------------GGCCCTGTC---------GCG------CTGCCCGTC
------------GTT---------------------------------------------
------------------------------------------------------------
---------GGC------------AAC------TGGCTG---------------------
------------CAGGTG---------GGAGATGAC---TTG------------------
------------------------------------AAC---CACCGG---------AAC
TTGGCGGAGATG------------------GCGGAG---------------AAGTAC---
------------------GGC------------GAT---------------------GTG
TTCATG---------CTGAAGATGGGG---CAACGCAAC---------TTGGTGGTGGTG
TCGTCGCCCGACATC------GCCAAGGACGTGCTGCACACA---CAGGGGGTGGAATTC
GGGTCGCGA---------------ACGAGG---------AACGTGGTGTTCGAC------
ATCTTC---------ACA---GGCAAG---GGGCAG---GACATGGTG---TTCACAGTA
------------TACGGC---GAGCACTGGCGCAGGATGCGCAGG------------ATC
ATGACGGTGCCA---------------TTCTTCACCAACAAG---------GTGGTGCAG
CAG------TCC------CGCGGGGCGTGGGAAGAAGAGGCC------CTGCGAGCGATC
GTCGATCTCAAG------------GCC---AAG------CCC------------------
------GAG---------TCCAGCACCACG------------------------------
------------------------------------------------------------
------------------------------------------------------------
------------------------------------------------------------
---------------------GGCGTGGTG---------ATC---CGC------AGGCGG
CTGCAGCTCATGATGTACAACATCATGTATCGCCTTATGTTCGAC---------------
------------------------------------------------------------
------------------------------------------------------TCG---
------------------------------------------------------------
------------------------------------------------------------
------------------------------------------------------------
------------------------------------------------------------
---------------CGC---------TTC------------------------------
------GAGAGCGAGGAG------------------------------------------
------------------------------------GACCCCCTCTACCTCAAG---CTC
AAGGCCCTCAACGGC---------------------GAGCGCAGCCGCTTG---GCGCAG
AGCTTCGAG------------TAC---AACTACGGCGACTTC------------ATCCCC
------GTGCTGCGC------CCCTTC---------------------CTG---------
---------------CGC------GGCTACTTGAAGGTG---TGCCAGCAG---------
---ATCAAGGACCGC---------------------------------------------
------------------------------------------------------------
------------------------------------------------------------
------------------------------------------------------------
------------------------------------------------------------
------------------------------------------------------CGC---
CTCGCC------CTCTTTAAG---------GAGCAC------TTCTTG---GACGAG---
------------------CGCAAGAAATTGTTG------------------------AGC
---ACC---AGGGGACCT------CAGGCC------GACGGGGAG---------------
------------------------------------------------------------
---------------------AAGTGC---GCC------ATCGACCACATTCTG------
------------------------GAC---------------------------------
---------GCACAGAAG------------------------AAG---------------
---------GGC------------------------------------------------
------------------------------------------GAAATC---------AAC
GAA------------------------------GACAAC------------------GTG
CTGTAC------------------------------------------ATCGTGGAGAAC
ATCAACGTGGCCGCGATTGAGACAACGTTGTGGTCGATCGAGTGGGGGGTGGCGGAGCTC
GTGAACAACCCGGAGATGCAGACGCGCATGCGCAACGAGCTGGAC---------CTGGTG
CTG---------------------------------------------------------
---------------------GGC------------AAG---------------GGC---
------AAC------------CTGATCACG------------GAGCCCGACACATACAAC
AACAAG---CTGCCG---------TACCTGTCGGCGTTCGTGAAGGAGGTGATGCGCCTG
CACATGGCCATCCCCCTCCTGGTG------CCCCACATGAAC---CTCAACCAGGCCAAG
CTGGCG---------------------GGC------------------------------
------------------------------------------------------------
---------------------------------------------TACGACATCCCGGCC
GAGAGC---------AAGATCCTGGTGAACGCCTGGTGGATCGCCAACAACCCCAAGCAC
TGG---GAGCAGCCGCATCGCTTCATGCCGGAGCGC---TTC------------------
---------------------------------CTGGAC------------------GGC
---------AAGATC---------GAG---------GCGTCC------------------
------------------GGC---------------AACGAC------------TTCCGC
---------------------------TTCCTGCCCTTCGGCTCCGGCCGCCGCTCCTGC
CCCGGCATCATCATCGCCATGCCGCTCCTGTCCATCGTGCTCGGCCGCCTCGTGCAATCC
GTCGAG---CTTCTGCCC------CCTCCGGGCGCC------------AAGACG------
---------------------------GTGGAC---------GTGAGCGAGAAG------
GGCGGCCAGTTC------------------------------------------------
------------------------------------------------------------
------------------------------------------------------------
------------------------------------------------------------
------------------------------------------------------------
------------------------------------------------------------
------------------------------------------------------AGCCTG
CACATC------------GCC---------------ACCCACTCCACCGTTGTC------
---------ATC---AAG------CCCCTC---------------------GCTTGA---
------------------------------------------------------------
------------------------------------------------------------
------------------------------------------------------------
------------------------------------------------------------
------------------------------------------------------------
------------------------------------------------------------
------------------------------------------------------------
------------------------------------------------------------
------------------------------------------------------------
------------------------------------------------------------
------------------------------------------------------------
------------------------------------------------------------
------------------------------------------------------------
------------------------------------------------------------
------------------------------------------------------------
------------------------------------------------------------
------------------------------------------------------------
------------------------------------------------------------
------------------------------------------------------------
------------------------------------------------------------
------------------------------------------------------------
------------------------------------------------------------
------------------------------------------------------------
------------------------------------------------------------
------------------------------------------------------------
------------------------------------------------------------
------------------------------------------------------------
------------------------------------------------------------
------------------------------------------------------------
------------------------------------------------------------
------------------------------------------------------------
------------------------------------------------------------
------------------------------------------------------------
------------------------------------------------------------
------------------------------------------------------------
------------------------------------------------------------
------------------------------------------------------------
------------------------------------------------------------
------------------------------------------------------------
------------------------------------------------------------
------------------------------------------------------------
------------------------------------------------------------
------------------------------------------
>Ppatens|Pp3c13_14870V3.1 CYP7350
------------------------------------------------------------
------------------------------------------------------------
------------------------------------------------------------
------------------------------------------------------------
------------------------------------------------------------
------------------------------------------------------------
------------------------------------------------------------
------------------------------------------------------------
------------------------------------------------------------
------------------------------------------------------------
------------------------------------------------------------
------------------------------------------------------------
------------------------------------------------------------
------------------------------------------------------------
------------------------------------------------------------
------------------------------------------------------------
------------------------------------------------------------
------------------------------------------------------------
------------------------------------------------------------
------------------------------------------------------------
------------------------------------------------------------
------------------------------------------------------------
------------------------------------------------------------
------------------------------------------------------------
------------------------------------------------------------
------------------------------------------------------------
------------------------------------------------------------
------------------------------------------------------------
------------------------------------------------------------
------------------------------------------------------------
------------------------------------------------------------
------------------------------------------------------------
------------------------------------------------------------
------------------------------------------------------------
------------------------------------------------------------
------------------------------------------------------------
------------------------------------------------------------
------------------------------------------------------------
------------------------------------------------------------
---------------------ATGAAG---------------------------------
------------GACCGT---------------AAG---ATG------AAT---CTTCCA
------------------------------------CCA---------------------
------------------------GGTCCAACG---------GCA------CTTCCGATC
------------GTT---------------------------------------------
------------------------------------------------------------
---------GGA------------AAC------TGGTTG---------------------
------------AAGGTT---------GGGAATGAC---TTA------------------
------------------------------------AAG---CACCGG---------ACG
TTGGCGGAAATG------------------TCTGAA---------------CGATAC---
------------------GGC------------GAC---------------------GTC
TTCATG---------CTGAAAATGGGT---TGGAGAAAC---------TATGTGGTAGTC
TCGTCCCCGGAGGCT------GCAAAAGGCGTTCTACACACA---CAAGGTGAAGAATTC
GCGTGTCGG---------------ACCCGC---------AATGCAGTGTTCGAT------
ATTTTC---------GCA---GGAAAA---GGCCAG---GACATTGTC---TTCACCAAC
------------TATGGG---GACCACTGGCGACGAATGCGTCGA------------ATA
CTGACGGTTCCA---------------TTTGTCACCGCCAAG---------GTCCTCCAG
CAC------GCC------CACTTCGCGTGGGAGGAAGAGGTG------GACGAGGTCATG
GAGGACGTGCAG------------AGT---CGG------CCG------------------
------GAG---------TCGGCAACTGCA------------------------------
------------------------------------------------------------
------------------------------------------------------------
------------------------------------------------------------
---------------------GGTGTTGTC---------CTT---CGG------CACCGA
TTCCAGCTCATGATGTACAATATCGTATATAGAATGATGTTCAAT---------------
------------------------------------------------------------
------------------------------------------------------TCT---
------------------------------------------------------------
------------------------------------------------------------
------------------------------------------------------------
------------------------------------------------------------
---------------CGG---------TTC------------------------------
------GCAAGCGAGTAC------------------------------------------
------------------------------------GATCCATTGTATCTGAAG---CTG
AAAGGCTTGAATGGC---------------------GAACGCTGCAGATTGCCAGCTCAA
AATTATAAA------------TAC---AACTACGCCGATTTC------------TTTCCT
------TTTTTAAAG------CTGTTC---------------------ATA---------
---------------AGA------GGTTACTTGAAGATT---TGCCAGGAA---------
---GTGCGAGACAAA---------------------------------------------
------------------------------------------------------------
------------------------------------------------------------
------------------------------------------------------------
------------------------------------------------------------
------------------------------------------------------CGG---
CTCTCG------TTGTTCAAA---------GAACAC------TTCGTT---GATGAG---
------------------CGTAGAAAATTGGTG------------------------AAT
---GCT---GTTGGAGTC------TCTGGT------GCGGAAGAG---------------
------------------------------------------------------------
---------------------AAATGT---GCC------ATCGACCACATGCTG------
------------------------GAG---------------------------------
---------GCCCAGAAG------------------------AAG---------------
---------GGA------------------------------------------------
------------------------------------------GAGATT---------AGC
GAA------------------------------GACAAT------------------ATC
CTTTAC------------------------------------------CTCATAGAGAAC
ATCAACGTGGCAGCGATAGAATCAACTTTGCTGTCAATTGAATGGGGCATAGCTGAGCTT
GTGAACCACCCAAACGTGCAAAAACGACTGCAGGCGGAGCTTCTT---------GAAGTG
ATT---------------------------------------------------------
---------------------GGG------------GAG---------------GGC---
------AAC------------TTGGTCGCC------------GAACCTGACACACACAAC
AACAAG---CTGCCG---------TTCCTCACCGCTGTTGTCAAGGAGACCCTAAGATTG
CACATGCCCGTCCCACTTCTCGTT------CCTCTCATGAAC---ATGAGGCAGGCTAAG
CTTGCC---------------------GGT------------------------------
------------------------------------------------------------
---------------------------------------------TACGATATACCCCCA
CAAAGC---------AAGGTCCTCGTAAACGCATGGTGGATCGGAAACAACTCTAAATTT
TGG---GATCAACCAGAGAAGTTCATGCCCGAGAGG---TTT------------------
---------------------------------TTGCCT------------GCA---GCT
------------GCT---------GAG---------AACCAA------------------
------------------AGC---------------TTAGAT------------TTCCGT
---------------------------TTCCTCCCCTTCGGTGCTGGAAGAAGGTCGTGC
CCAGGCACCGCAATTGCCATGCCGTTGTTGGCCATCGTGTTGGGGCGTCTTTTACAAAAA
TTTGAC---CTTCTTCCT------CCTCCGGGGATG------------AGTAAA------
---------------------------GTTGAT---------GTGGCCGAATCT------
GGAGGTCAGTTT------------------------------------------------
------------------------------------------------------------
------------------------------------------------------------
------------------------------------------------------------
------------------------------------------------------------
------------------------------------------------------------
------------------------------------------------------AGCCTT
CACATG------------GCC---------------ACGCATTCCATCGTGGTC------
---------TTG---AGG------CCGAGG---------------------AATTAA---
------------------------------------------------------------
------------------------------------------------------------
------------------------------------------------------------
------------------------------------------------------------
------------------------------------------------------------
------------------------------------------------------------
------------------------------------------------------------
------------------------------------------------------------
------------------------------------------------------------
------------------------------------------------------------
------------------------------------------------------------
------------------------------------------------------------
------------------------------------------------------------
------------------------------------------------------------
------------------------------------------------------------
------------------------------------------------------------
------------------------------------------------------------
------------------------------------------------------------
------------------------------------------------------------
------------------------------------------------------------
------------------------------------------------------------
------------------------------------------------------------
------------------------------------------------------------
------------------------------------------------------------
------------------------------------------------------------
------------------------------------------------------------
------------------------------------------------------------
------------------------------------------------------------
------------------------------------------------------------
------------------------------------------------------------
------------------------------------------------------------
------------------------------------------------------------
------------------------------------------------------------
------------------------------------------------------------
------------------------------------------------------------
------------------------------------------------------------
------------------------------------------------------------
------------------------------------------------------------
------------------------------------------------------------
------------------------------------------------------------
------------------------------------------------------------
------------------------------------------------------------
------------------------------------------
>Ppatens|Pp3c3_17840V3.1 CYP73A51
------------------------------------------------------------
------------------------------------------------------------
------------------------------------------------------------
------------------------------------------------------------
------------------------------------------------------------
------------------------------------------------------------
------------------------------------------------------------
------------------------------------------------------------
------------------------------------------------------------
------------------------------------------ATGGGGAAGCCAATGGGC
ATTGGAGTCTTGTTGGTGATATTAGTATTCGGTGTGGTAGCCAAGGTA------------
------------------------------------------------------------
------------------------------------------------------------
------------------------------------------------------------
------------------------------------------------------------
------------------------------------------------------------
------------------------------------------------------------
------------------------------------------------------------
------------------------------------------------------------
------------------------------------------------------------
------------------------------------------------------------
------------------------------------------------------------
------------------------------------------------------------
------------------------------------------------------------
------------------------------------------------------------
------------------------------------------------------------
------------------------------------------------------------
------------------------------------------------------------
------------------------------------------------------------
------------------------------------------------------------
------------------------------------------------------------
------------------------------------------------------------
------------------------------------------------------------
------------------------------------------------------------
------------------------------------------------------------
---------------GATTTTAAGTCCAGAATACTATTG---------------------
---------------GACTTC------------------GCCTTCAGTTCAAGTCTT---
------------------------------TTG------ATG------CAGGCCCTACTT
---------CTGGGT---------------------------------------------
---GTGTTCATTGTGATCGTAGTTAGC------TTAAGA---------------------
------------AGGGAG------------GGCCGTAACATG------AAT---CTTCCA
------------------------------------CCA---------------------
------------------------TGCCCAGCT---------GCA------TTTCCCATC
------------GTC---------------------------------------------
------------------------------------------------------------
---------GGA------------AAT------TGGTTG---------------------
------------CAGGTT---------GGTAACGAT---TTA------------------
------------------------------------AAG---CATAGG---------AAG
TTGGCGGAAATG------------------GCTCAA---------------AAATAC---
------------------GGT------------GAC---------------------GTC
TTCATG---------CTCAGAATGGGT---AGGAGGAGA---------TTCGTGGTCGTC
TCGTCTCCTGAAGCT------GCCAAGGAGGTTCTTCACACT---CATGGTGTTGAATTT
GCATCTCGG---------------ACCCGC---------AATGCTGTCTACGAC------
GTTTTT---------GCA---GGGAAA---GGCCAA---GACATAGTC---TTTACCAAC
------------TATGGC---GACCACTGGCGTCGCATGCGGAGG------------ATA
ATGACAGTTCCA---------------TTTGTCACTCACAAA---------GTTGTCAAG
CAT------GCC------CACTTTGCTTGGGAAGACGAGGTG------GACCACTGCATT
AGGGACGTGGAG------------GCT---CGA------TCG------------------
------GAG---------TCAGCAACCACA------------------------------
------------------------------------------------------------
------------------------------------------------------------
------------------------------------------------------------
---------------------GGAGTTGTC---------CTT---CGG------CACCGG
TTCCAGCTGATGATGTACAACATCATGTACAGAATGATGTTCAAC---------------
------------------------------------------------------------
------------------------------------------------------TCT---
------------------------------------------------------------
------------------------------------------------------------
------------------------------------------------------------
------------------------------------------------------------
---------------CGG---------TTT------------------------------
------GCAGACGAGCAC------------------------------------------
------------------------------------GACCCGTTGTATTTGAAG---CTG
AAAGGCTTGAATAGC---------------------GAACGCTGCCGTTTGCCAGCTCAA
AACTCTAAG------------TAC---AACTACGCTGATTTT------------ATTCCT
------ATCTTGCGG------CCATTC---------------------CTG---------
---------------AGA------GGTTACTTGAAGGTG---TGCCAGGAT---------
---GTGCGAGACAGA---------------------------------------------
------------------------------------------------------------
------------------------------------------------------------
------------------------------------------------------------
------------------------------------------------------------
------------------------------------------------------CGG---
CTCACG------TTGTTCAAA---------GAGCGC------TTCGTT---GATGAG---
------------------CGGAGGAAGCTGGTG------------------------AAT
---GCT---GTTGGGGCT------GCAGGT------GCCGGAGAA---------------
------------------------------------------------------------
---------------------AAGTGC---GCC------ATAGACCATATCCTG------
------------------------GAG---------------------------------
---------GCTCAAAAG------------------------AAG---------------
---------GGA------------------------------------------------
------------------------------------------GAGATC---------AGC
GAG------------------------------AACAAT------------------GTA
CTTTAC------------------------------------------CTTATTGAAAAT
ATTAATATAGCAGCAATAGAATCAACTTTGCTATCAATCGAGTGGGGTGTAGCTGAGCTT
GTAAACCACCCAGAGGTCCAAAAACGAGTCCAGAAGGAGCTGGAC---------GAAGTT
CTC---------------------------------------------------------
---------------------GGT------------GAC---------------GGT---
------CAC------------TTGGTTTCT------------GAACCTGACATACACAGT
GGCAAG---CTGCCG---------TTTCTCACTGCTGTTGTCAAGGAGACCCTGAGGTTG
CACATGCCCATTCCTCTACTTGTT------CCTCACATGAAC---GTGAAGCAGGCTAAG
ATTTTC---------------------GGT------------------------------
------------------------------------------------------------
---------------------------------------------TACGACATACCCCCG
GAGAGC---------AAGATTCTTGTCAATGCCTGGTGGATCGGTAACAATCCCAAGTTT
TGG---GATCAACCAGAGAGGTTCATGCCCGAGAGA---TTC------------------
---------------------------------TTGTCA------------GCGACCTCA
------------------------GAA---------GCTACG------------------
------------------ACT---------------GTAGAT------------TTCCGC
---------------------------TTCCTTCCTTTCGGTGCCGGAAGAAGGTCGTGC
CCAGGTTCTGCTATTGCCGTGCCTTTGTTGGCTATTGTGCTGGGGCGCCTTGTACAAAAA
ATTGAC---CTTCTTCCC------CCTCCTGGGATG------------ACCAAA------
---------------------------GTTGAC---------GTTACCGAGTCT------
GGAGGCCAGTTC------------------------------------------------
------------------------------------------------------------
------------------------------------------------------------
------------------------------------------------------------
------------------------------------------------------------
------------------------------------------------------------
------------------------------------------------------AGCCTC
CACATG------------GCC---------------ACGCATTCCACTGTTGTC------
---------ACA---AGG------CCGAGA---------------------GCCTAG---
------------------------------------------------------------
------------------------------------------------------------
------------------------------------------------------------
------------------------------------------------------------
------------------------------------------------------------
------------------------------------------------------------
------------------------------------------------------------
------------------------------------------------------------
------------------------------------------------------------
------------------------------------------------------------
------------------------------------------------------------
------------------------------------------------------------
------------------------------------------------------------
------------------------------------------------------------
------------------------------------------------------------
------------------------------------------------------------
------------------------------------------------------------
------------------------------------------------------------
------------------------------------------------------------
------------------------------------------------------------
------------------------------------------------------------
------------------------------------------------------------
------------------------------------------------------------
------------------------------------------------------------
------------------------------------------------------------
------------------------------------------------------------
------------------------------------------------------------
------------------------------------------------------------
------------------------------------------------------------
------------------------------------------------------------
------------------------------------------------------------
------------------------------------------------------------
------------------------------------------------------------
------------------------------------------------------------
------------------------------------------------------------
------------------------------------------------------------
------------------------------------------------------------
------------------------------------------------------------
------------------------------------------------------------
------------------------------------------------------------
------------------------------------------------------------
------------------------------------------------------------
------------------------------------------
>Tpellucida|HVBQ_scaffold_2017894 Tetraphis_pellucida
------------------------------------------------------------
------------------------------------------------------------
------------------------------------------------------------
------------------------------------------------------------
------------------------------------------------------------
------------------------------------------------------------
------------------------------------------------------------
------------------------------------------------------------
------------------------------------------------------------
------------------------------------------------------------
---ATGGCCATGGTTATGGTGGTGGTATCTGGGCTCTACCAAATTGTTATGGCCGATACA
GATCTAGAA---------------------------------------------------
------------------------------------------------------------
------------------------------------------------------------
------------------------------------------------------------
------------------------------------------------------------
------------------------------------------------------------
------------------------------------------------------------
------------------------------------------------------------
------------------------------------------------------------
------------------------------------------------------------
------------------------------------------------------------
------------------------------------------------------------
------------------------------------------------------------
------------------------------------------------------------
------------------------------------------------------------
------------------------------------------------------------
------------------------------------------------------------
------------------------------------------------------------
------------------------------------------------------------
------------------------------------------------------------
------------------------------------------------------------
------------------------------------------------------------
------------------------------------------------------------
------------------------------------------------------------
---------------GCTGCGAAATCAGGATTGGTGTTA---------------------
---------------AACTTT------------------------GTCACCATAGCG---
------------CAGGGC------------TTG------TGT------GTGGCTGCATTG
---------GTGGGG---------------------------------------------
---ATCCTC---------ATCATGAAG------TTGAGG---------------------
------------GCTCCT---------------AAG---TTA------AAT---CTGCCC
------------------------------------CCA---------------------
------------------------GGTCCTCTA---------GCC------CTTCCGGTT
------------GTG---------------------------------------------
------------------------------------------------------------
---------GGC------------AAC------TGGTTT---------------------
------------CAGATC---------GGGAATGAT---CTG------------------
------------------------------------AAC---CACAGA---------AGC
TTGGCTGACTTG------------------GCTGAG---------------AAATAC---
------------------GGC------------GAT---------------------GTG
GTCCTC---------CTGAAAATGGGT---TCAAGAAAC---------CTGGTAGTAGTG
TCCTCCCCAGACGCT------GCCAAGGAAATTGTTCACACA---CATGGAGTTGAATTT
GGCTCCCGA---------------TTCAGT---------AATGTTGTGTTTGAC------
ATCTTC---------TCC---GGGAAA---GGCCAA---GACATGGTG---TTCACAGTC
------------TACGGT---GAGCATTGGCGAAAAATGCGCCGA------------ATC
ATGACAGTTCCA---------------TTTTTCACTAATAAG---------TCAGTACAG
AAG------CAG------CACTTTCAATGGGAGGACGAAGTC------GACCATGTCATC
AAGGATCTCAAG------------GCC---CGA------CCC------------------
------GAA---------GCCGCGACAACC------------------------------
------------------------------------------------------------
------------------------------------------------------------
------------------------------------------------------------
---------------------GGTGTTGTG---------ATC---CGA------AAGAGG
CTGCAGCTCATGATGTACAATGTAATGTATCGAATGATGTTCAAT---------------
------------------------------------------------------------
------------------------------------------------------TCC---
------------------------------------------------------------
------------------------------------------------------------
------------------------------------------------------------
------------------------------------------------------------
---------------CGC---------TTT------------------------------
------GAAAGTGAGGAT------------------------------------------
------------------------------------GACCCTCTGTTTCTGAAA---CTG
AAGGGGCTGAACATG---------------------AGTCGTGCTCAGTTG---ACACAA
AGCTTTGAG------------TAT---AATTACGGCGACTTC------------ATCCCC
------ATCTTGCGC------CCGTTT---------------------TTA---------
---------------AGA------GGATACTTGAAATTC---TGTCAAAAA---------
---GTGAAGGATGAA---------------------------------------------
------------------------------------------------------------
------------------------------------------------------------
------------------------------------------------------------
------------------------------------------------------------
------------------------------------------------------CGT---
TTTGCG------GTGTTCAAA---------GAGGAC------TTTCTC---GACAAG---
------------------CACAACAAGTTTTTA------------------------TCT
---GTG---AATGGGCAA---CCAAAATCC------GATGCTGAG---------------
------------------------------------------------------------
---------------------AAAGTT---GGC------ATTGACTACATCCTG------
------------------------GAA---------------------------------
---------GCTGAAAAG------------------------AAA---------------
---------GGG------------------------------------------------
------------------------------------------GAAATC---------AAT
GAG------------------------------GAACAC------------------ATA
CTTTAC------------------------------------------ATGGTTGAGAAT
GTGAATGCTGCAGGAACTGAAACAACGTTGTGGGCCATCGAGTGGGGAGTAGCAGAGCTT
GTGAACAATCCAGAGATGCAAGCCCGCATTCGGGATGAGCTTGAT---------AAGATC
CTT---------------------------------------------------------
---------------------GGG------------AAG---------------GGC---
------AAC------------TTGGTCACC------------GAACCTGACACAACACAC
AACAAG---CTGCCG---------TACTTGTCAGCATTTGTGAAGGAGGTGATGCGGCTC
CACATGGCCATCCCAATGCTCGTT------CCCCATATGAAT---CTCCAGCAAGCCAAG
CTTGCC---------------------AGC------------------------------
------------------------------------------------------------
---------------------------------------------TATGACATTCCTGCT
GAGAGC---------AGAATCCTTGTGAACACATGGTGGATGGGCAACAATCCAAAGTAC
TGG---GAGCAACCTCAGAAATTCATGCCAGAGCGC---TTC------------------
---------------------------------TTGAAC------------------ACA
---------AATATT---------GAG---------GCCTCC------------------
------------------GGA---------------AATGAC------------TGTCGA
---------------------------TTTCTTCCGTTTGGTGCGGGAAGGCGGGCATGT
CCTGGGATCGTCATTGCCATGCCCTTGATGACCATTGTGCTTGGACGACTTGTCCAGTCC
TTTGAC---CTCCTTCCT------CCCCCTGGCATG------------GAGAAA------
---------------------------GTTGAC---------CTTGCTGAGAAG------
GGTGGCCAGTTC------------------------------------------------
------------------------------------------------------------
------------------------------------------------------------
------------------------------------------------------------
------------------------------------------------------------
------------------------------------------------------------
------------------------------------------------------AGCCTT
CACATT------------ATT---------------AACCACTCGACAGTAGTT------
---------GCC---AGG------CCAAGG---------------------GCATAA---
------------------------------------------------------------
------------------------------------------------------------
------------------------------------------------------------
------------------------------------------------------------
------------------------------------------------------------
------------------------------------------------------------
------------------------------------------------------------
------------------------------------------------------------
------------------------------------------------------------
------------------------------------------------------------
------------------------------------------------------------
------------------------------------------------------------
------------------------------------------------------------
------------------------------------------------------------
------------------------------------------------------------
------------------------------------------------------------
------------------------------------------------------------
------------------------------------------------------------
------------------------------------------------------------
------------------------------------------------------------
------------------------------------------------------------
------------------------------------------------------------
------------------------------------------------------------
------------------------------------------------------------
------------------------------------------------------------
------------------------------------------------------------
------------------------------------------------------------
------------------------------------------------------------
------------------------------------------------------------
------------------------------------------------------------
------------------------------------------------------------
------------------------------------------------------------
------------------------------------------------------------
------------------------------------------------------------
------------------------------------------------------------
------------------------------------------------------------
------------------------------------------------------------
------------------------------------------------------------
------------------------------------------------------------
------------------------------------------------------------
------------------------------------------------------------
------------------------------------------------------------
------------------------------------------
>Srecurvatum|UHLI_scaffold_2008625 Sphagnum_recurvatum
------------------------------------------------------------
------------------------------------------------------------
------------------------------------------------------------
------------------------------------------------------------
------------------------------------------------------------
------------------------------------------------------------
------------------------------------------------------------
------------------------------------------------------------
------------------------------------------------------------
------------------------------------------ATGGGACCGTGGAGATCG
GTGGCGGTGGCGGAGGTTCTCGGTGTTGTTGGATTTGTGGGTCTGTTGTCCACCAGTTCC
GTAGTGGTGGCTAATGAGGATGATGGTGTTGTAGCAAGTGTC------------------
------------------------------------------------------------
------------------------------------------------------------
------------------------------------------------------------
------------------------------------------------------------
------------------------------------------------------------
------------------------------------------------------------
------------------------------------------------------------
------------------------------------------------------------
------------------------------------------------------------
------------------------------------------------------------
------------------------------------------------------------
------------------------------------------------------------
------------------------------------------------------------
------------------------------------------------------------
------------------------------------------------------------
------------------------------------------------------------
------------------------------------------------------------
------------------------------------------------------------
------------------------------------------------------------
------------------------------------------------------------
------------------------------------------------------------
------------------------------------------------------------
------------------------------------------------------------
---------------TTGTCCAGCAGCAGCTCCTGGTTG---------------------
---------------AACTTC------------------------ACAACCTTGTTG---
------------CAAGCT------------TTG------TTT------GTTGCGGTTGTG
---------GTTGGG---------------------------------------------
---ATTGTG---------GTGGTGAAG------CTCAGA---------------------
------------GCACCC---------------AAG---CTG------AAG---CTACCT
------------------------------------CCT---------------------
------------------------GGACCCCTT---------GCT------TTACCCATT
------------GTT---------------------------------------------
------------------------------------------------------------
---------GGC------------AAC------TGGCTG---------------------
------------CAGGTA---------GGGGATGAC---TTA------------------
------------------------------------AAC---CACAGG---------AAT
TTGTCGGAATTG------------------GCACAG---------------AAGCAT---
------------------GGG------------GAT---------------------GTG
TTCATG---------CTGAGGATGGGA---CAGAGGAAC---------TTGGTGGTGGTT
TCCTCCCCGGATTTG------GCCAAGGAAGTGCTTCACACA---CAGGGAGTTGAGTTC
GGGTCTCGC---------------ACCCGC---------AATGTGGTCTTTGAT------
ATCTTT---------ACT---GGAGAC---GGTCAA---GACATGGTG---TTCACAGTC
------------TATGGG---GAGCATTGGCGAAGGATGAGGAGA------------ATC
ATGACAGTTCCC---------------TTCTTCACCAACAAG---------GTGGTCCAG
AGC------TCA------CGCTTTGCATGGGAGGATGAGGCA------AACCATGTGATC
AAAGATTTGAAG------------GCA---ATG------CCC------------------
------GAA---------GCATTGACCACA------------------------------
------------------------------------------------------------
------------------------------------------------------------
------------------------------------------------------------
---------------------GGAGTGGTG---------ATT---CGC------ACGCGA
TTGCAGCTCATGATGTACAACATCATGTACAGGTTGATGTTCGAT---------------
------------------------------------------------------------
------------------------------------------------------TCC---
------------------------------------------------------------
------------------------------------------------------------
------------------------------------------------------------
------------------------------------------------------------
---------------CGA---------TTT------------------------------
------GAGAGTGAAGAT------------------------------------------
------------------------------------GACCCCCTGTATGTGAAA---CTC
AAGGCTCTCAATGGA---------------------GAGAGGAGCCGGCTT---GCACAG
AGTTTTGAG------------TAC---AACTATGGTGACTTC------------ATTCCC
------ATCCTTCGC------CCATTC---------------------CTC---------
---------------AAC------GGCTACCTGAAGGTC---TGTAAGGAG---------
---GTCAAGGATCGA---------------------------------------------
------------------------------------------------------------
------------------------------------------------------------
------------------------------------------------------------
------------------------------------------------------------
------------------------------------------------------CGA---
CTGGCT------CTGTTCAAG---------GAATTC------TTCCTC---GATGAG---
------------------CGCAAGAAGATGTTG------------------------AGT
---GTG---TTGGGCCCA------AAGGCA------CAGTCCGAG---------------
------------------------------------------------------------
---------------------AAGTGT---GGA------ATGGACCATATTCTT------
------------------------GAT---------------------------------
---------GCACAGAGC------------------------AAA---------------
---------GGA------------------------------------------------
------------------------------------------GAGATT---------AGC
GAA------------------------------GACAAT------------------GTC
CTTTAC------------------------------------------ATTGTGGAGAAT
ATTAATGTTGCAGCTATCGAGACAACCTTGTGGTCTATCGAGTGGGGCGTGGCAGAGTTG
GTGAACAATCCTGAAATCCAAAAGAAGATCCGTGCTGAATTGGAC---------AATGCT
CTT---------------------------------------------------------
---------------------GGC------------AAG---------------GGC---
------AAC------------TTGATCTCA------------GAGCCAGACACTTACAAC
AACAAG---TTGCCA---------TATCTCACTGCTTTTGTGAAGGAGATTATGAGGCTT
CACATGGCAATCCCACTCCTCGTG------CCCCACATGAAT---CTCCACGATGCCAAG
CTTGCA---------------------GGA------------------------------
------------------------------------------------------------
---------------------------------------------TATGACATTCCAGCT
GAGAGC---------AAAATCCTGGTGAATGCATGGTGGATTGCAAACAACCCCAAATAC
TGG---GACCAACCAGAGAAGTTCATGCCAGAGCGT---TTC------------------
---------------------------------TTGAAT------------------GCC
---------AACATT---------GAG---------GCTAAT------------------
------------------GGC---------------AATGAT------------TTCCGT
---------------------------TTTCTTCCTTTTGGAGCTGGACGACGCTCTTGC
CCAGGAATCATCATTGCCATTCCATTGCTTTCCATTGTGCTTGGACGCTTGGTGCAGTCA
TTCGAA---CTTCTCCCT------CCTCCAGGTGTG------------AAGCAG------
---------------------------GTAGAT---------GTTACTGAGAAG------
GGTGGACAATTC------------------------------------------------
------------------------------------------------------------
------------------------------------------------------------
------------------------------------------------------------
------------------------------------------------------------
------------------------------------------------------------
------------------------------------------------------AGTCTT
CACATT------------GCG---------------ACACACTCAACAGTTGTG------
---------GTC---AGG------CCAATT---------------------GCATGA---
------------------------------------------------------------
------------------------------------------------------------
------------------------------------------------------------
------------------------------------------------------------
------------------------------------------------------------
------------------------------------------------------------
------------------------------------------------------------
------------------------------------------------------------
------------------------------------------------------------
------------------------------------------------------------
------------------------------------------------------------
------------------------------------------------------------
------------------------------------------------------------
------------------------------------------------------------
------------------------------------------------------------
------------------------------------------------------------
------------------------------------------------------------
------------------------------------------------------------
------------------------------------------------------------
------------------------------------------------------------
------------------------------------------------------------
------------------------------------------------------------
------------------------------------------------------------
------------------------------------------------------------
------------------------------------------------------------
------------------------------------------------------------
------------------------------------------------------------
------------------------------------------------------------
------------------------------------------------------------
------------------------------------------------------------
------------------------------------------------------------
------------------------------------------------------------
------------------------------------------------------------
------------------------------------------------------------
------------------------------------------------------------
------------------------------------------------------------
------------------------------------------------------------
------------------------------------------------------------
------------------------------------------------------------
------------------------------------------------------------
------------------------------------------------------------
------------------------------------------------------------
------------------------------------------
>Sfallax|Sphfalx0002s0008.1 CDS
------------------------------------------------------------
------------------------------------------------------------
------------------------------------------------------------
------------------------------------------------------------
------------------------------------------------------------
------------------------------------------------------------
------------------------------------------------------------
------------------------------------------------------------
------------------------------------------------------------
------------------------------------------ATGGGACCGTGGAGATCG
GTGGCGGTGGCGGAGGTTCTCGGTGTTGTTGGATTTGTGGGTCTAGTGTCCACCAGTTCC
GTAGTGGTGGCTAATGAGGATGATGGTGTTGTAGCAAGTGTC------------------
------------------------------------------------------------
------------------------------------------------------------
------------------------------------------------------------
------------------------------------------------------------
------------------------------------------------------------
------------------------------------------------------------
------------------------------------------------------------
------------------------------------------------------------
------------------------------------------------------------
------------------------------------------------------------
------------------------------------------------------------
------------------------------------------------------------
------------------------------------------------------------
------------------------------------------------------------
------------------------------------------------------------
------------------------------------------------------------
------------------------------------------------------------
------------------------------------------------------------
------------------------------------------------------------
------------------------------------------------------------
------------------------------------------------------------
------------------------------------------------------------
------------------------------------------------------------
---------------TTGTCCAGCAGCAGCCCCTGGTTG---------------------
---------------AACTTC------------------------ACAACCCTGTTG---
------------CAAGCT------------TTG------TTT------CTTGCGGTTGTG
---------GTTGGG---------------------------------------------
---ATTGTG---------GTGGTGAAG------CTCAGA---------------------
------------GCACCC---------------AAG---CTG------AAG---CTACCT
------------------------------------CCT---------------------
------------------------GGACCCCTT---------GCT------TTACCCATT
------------GTT---------------------------------------------
------------------------------------------------------------
---------GGC------------AAC------TGGCTG---------------------
------------CAGGTA---------GGGGATGAC---TTA------------------
------------------------------------AAC---CACAGG---------AAT
TTGTCGGAATTG------------------GCACAG---------------AAGCAT---
------------------GGG------------GAT---------------------GTG
TTCATG---------CTGAGGATGGGA---CAGAGGAAC---------TTGGTGGTGGTT
TCCTCCCCGGATTTG------GCCAAGGAAGTGCTTCACACA---CAGGGAGTTGAGTTT
GGGTCTCGC---------------ACCCGC---------AATGTGGTCTTTGAT------
ATCTTT---------ACT---GGAGAC---GGTCAA---GACATGGTG---TTCACAGTC
------------TATGGG---GAGCATTGGCGAAGGATGAGGAGA------------ATC
ATGACAGTTCCC---------------TTCTTCACCAACAAG---------GTGGTCCAG
AGC------TCA------CGCTTTGCATGGGAGGATGAGGCA------AACCATGTGATC
AAAGATTTGAAG------------GCA---ATG------CCT------------------
------GAA---------GCATTGACCACA------------------------------
------------------------------------------------------------
------------------------------------------------------------
------------------------------------------------------------
---------------------GGAGTGGTG---------ATT---CGC------ACGCGA
TTGCAGCTCATGATGTACAACATCATGTACAGGTTGATGTTCGAT---------------
------------------------------------------------------------
------------------------------------------------------TCC---
------------------------------------------------------------
------------------------------------------------------------
------------------------------------------------------------
------------------------------------------------------------
---------------CGA---------TTT------------------------------
------GAGAGTGAAAAT------------------------------------------
------------------------------------GACCCCCTGTATGTGAAA---CTC
AAGGCTCTCAATGGA---------------------GAGAGGAGCCGACTT---GCACAG
AGTTTTGAG------------TAC---AACTATGGTGACTTC------------ATTCCC
------ATCCTTCGC------CCATTC---------------------CTC---------
---------------AAC------GGCTACCTGAAGGTC---TGTAAGGAG---------
---GTCAAGGATCGA---------------------------------------------
------------------------------------------------------------
------------------------------------------------------------
------------------------------------------------------------
------------------------------------------------------------
------------------------------------------------------CGA---
CTGGCT------CTGTTCAAG---------GAATTC------TTCCTC---GATGAG---
------------------CGCAAGAAGATGTTG------------------------AGT
---GTG---TTGGGCCCA------AAGGCA------CAGTCCGAG---------------
------------------------------------------------------------
---------------------AAGTGT---GGA------ATGGACCATATTCTT------
------------------------GAT---------------------------------
---------GCACAGAGC------------------------AAA---------------
---------GGA------------------------------------------------
------------------------------------------GAGATT---------AGC
GAA------------------------------GACAAT------------------GTC
CTTTAC------------------------------------------ATTGTGGAGAAT
ATCAATGTTGCAGCTATCGAGACAACCTTGTGGTCTATCGAGTGGGGCGTGGCAGAGTTG
GTGAACAATCCTGAAATCCAAAAGAAGATCCGTGCTGAATTGGAC---------AACGCT
CTT---------------------------------------------------------
---------------------GGC------------AAG---------------GGC---
------AAC------------TTGATCTCA------------GAGCCAGACACTTGCAAC
AACAAG---TTGCCA---------TATCTCACTGCTTTTGTGAAGGAGATTATGAGGCTT
CACATGGCAATCCCACTCCTCGTG------CCCCACATGAAT---CTCCACGATGCCAAG
CTTGCA---------------------GGA------------------------------
------------------------------------------------------------
---------------------------------------------TATGACATTCCAGCT
GAGAGC---------AAAATCCTGGTGAATGCATGGTGGATTGCAAACAACCCCAAATAC
TGG---GACCAACCAGAGAAGTTCATGCCAGAGCGT---TTC------------------
---------------------------------TTGAAT------------------GCA
---------AACATT---------GAG---------GCTAAT------------------
------------------GGC---------------AATGAT------------TTCCGT
---------------------------TTTCTTCCTTTTGGAGCTGGACGACGCTCTTGC
CCAGGAATCATCATTGCCATTCCATTGCTTTCCATTGTGCTTGGACGCTTGGTGCAGTCA
TTTGAA---CTTCTCCCT------CCTCCAGGTGTG------------AAGCAG------
---------------------------GTAGAT---------GTTACTGAGAAG------
GGTGGACAATTC------------------------------------------------
------------------------------------------------------------
------------------------------------------------------------
------------------------------------------------------------
------------------------------------------------------------
------------------------------------------------------------
------------------------------------------------------AGTCTT
CACATT------------GCA---------------ACACACTCAACAGTTGTG------
---------GTC---AGG------CCAATT---------------------GCATGA---
------------------------------------------------------------
------------------------------------------------------------
------------------------------------------------------------
------------------------------------------------------------
------------------------------------------------------------
------------------------------------------------------------
------------------------------------------------------------
------------------------------------------------------------
------------------------------------------------------------
------------------------------------------------------------
------------------------------------------------------------
------------------------------------------------------------
------------------------------------------------------------
------------------------------------------------------------
------------------------------------------------------------
------------------------------------------------------------
------------------------------------------------------------
------------------------------------------------------------
------------------------------------------------------------
------------------------------------------------------------
------------------------------------------------------------
------------------------------------------------------------
------------------------------------------------------------
------------------------------------------------------------
------------------------------------------------------------
------------------------------------------------------------
------------------------------------------------------------
------------------------------------------------------------
------------------------------------------------------------
------------------------------------------------------------
------------------------------------------------------------
------------------------------------------------------------
------------------------------------------------------------
------------------------------------------------------------
------------------------------------------------------------
------------------------------------------------------------
------------------------------------------------------------
------------------------------------------------------------
------------------------------------------------------------
------------------------------------------------------------
------------------------------------------------------------
------------------------------------------------------------
------------------------------------------
>Slescurii|GOWD_scaffold_2083941 Sphagnum_lescurii
------------------------------------------------------------
------------------------------------------------------------
------------------------------------------------------------
------------------------------------------------------------
------------------------------------------------------------
------------------------------------------------------------
------------------------------------------------------------
------------------------------------------------------------
------------------------------------------------------------
------------------------------------------ATGGGACCTTGGAGATCG
GTGGCGGTGGCGGAGGTTCTCGGTGTTGTTGGATTTGTGGGTCTGGTGTTCACCAGTTCC
GTAGTCGTGGCTAATGAGGATGATGGTGTTGTAGCAAGTGTG------------------
------------------------------------------------------------
------------------------------------------------------------
------------------------------------------------------------
------------------------------------------------------------
------------------------------------------------------------
------------------------------------------------------------
------------------------------------------------------------
------------------------------------------------------------
------------------------------------------------------------
------------------------------------------------------------
------------------------------------------------------------
------------------------------------------------------------
------------------------------------------------------------
------------------------------------------------------------
------------------------------------------------------------
------------------------------------------------------------
------------------------------------------------------------
------------------------------------------------------------
------------------------------------------------------------
------------------------------------------------------------
------------------------------------------------------------
------------------------------------------------------------
------------------------------------------------------------
---------------TTGTCCAGCAGCAGCTCCTGGTTG---------------------
---------------AACTTC------------------------TCAACCTTGTTG---
------------CAAGCT------------TTG------TTT------GTTGCGGTTGTG
---------GTTGCG---------------------------------------------
---ATTGTG---------GTGGTGAAG------CTCAGA---------------------
------------GCACCC---------------AAG---CTG------AAG---CTACCT
------------------------------------CCT---------------------
------------------------GGACCCCTT---------GCT------TTACCCATT
------------GTT---------------------------------------------
------------------------------------------------------------
---------GGC------------AAC------TGGCTG---------------------
------------CAGGTA---------GGGGATGAC---TTA------------------
------------------------------------AAC---CACAGG---------AAT
TTGTCGGAATTG------------------GCACAG---------------AAGCAT---
------------------GGG------------GAT---------------------GTG
TTCATG---------CTGAGGATGGGA---CAGAGGAAC---------TTGGTGGTGGTT
TCCTCCCCAGATTTG------GCCAAGGAAGTGCTTCACACA---CAGGGAGTTGAGTTT
GGGTCTCGC---------------ACCCGC---------AATGTGGTCTTTGAT------
ATCTTT---------ACT---GGAGAC---GGTCAA---GACATGGTG---TTCACAGTC
------------TATGGG---GAGCATTGGCGAAGGATGAGGAGA------------ATC
ATGACAGTTCCC---------------TTCTTCACCAACAAG---------GTGGTCCAG
AGC------TCA------CGCTTTGCATGGGAGGATGAGGCA------AACCATGTGATC
AAAGATTTGAAG------------GCA---ATG------CCC------------------
------GAA---------GCATTGACCTCA------------------------------
------------------------------------------------------------
------------------------------------------------------------
------------------------------------------------------------
---------------------GGAGTGGTG---------ATT---CGC------AGGCGG
TTGCAGCTCATGATGTACAACATCATGTACAGGTTGATGTTTGAT---------------
------------------------------------------------------------
------------------------------------------------------TCC---
------------------------------------------------------------
------------------------------------------------------------
------------------------------------------------------------
------------------------------------------------------------
---------------CGA---------TTT------------------------------
------GACAGTGAAGAT------------------------------------------
------------------------------------GACCCCCTGTATGTGAAG---CTC
AAGGCTCTCAATGGA---------------------GAGAGGAGCCGACTT---GCACAG
AGTTTTGAG------------TAC---AACTATGGTGACTTC------------ATTCCC
------ATCCTTCGC------CCATTC---------------------CTC---------
---------------AAG------GGCTACCTGAAGGTC---TGTAGGGAG---------
---GTCAAGGATCGA---------------------------------------------
------------------------------------------------------------
------------------------------------------------------------
------------------------------------------------------------
------------------------------------------------------------
------------------------------------------------------CGA---
CTGGCT------CTGTTCAAG---------GAATTC------TTCCTC---GATGAG---
------------------CGCAAGAAGATGTTG------------------------AGT
---GTG---TTGGGCCCA------AAGGCA------CAGTCTGAG---------------
------------------------------------------------------------
---------------------AAGTGT---GGA------ATGGACCATATTCTT------
------------------------GAT---------------------------------
---------GCACAGAGC------------------------AAA---------------
---------GGA------------------------------------------------
------------------------------------------GAGATT---------AGC
GAA------------------------------GACAAT------------------GTC
CTTTAC------------------------------------------ATTGTGGAGAAT
ATCAATGTTGCAGCTATCGAGACAACCTTGTGGTCTATCGAGTGGGGCGTGGCAGAGTTG
GTGAACAATCCTGAAATCCAAAAGAAGATCCGTGCAGAATTGGAC---------AATGCT
CTT---------------------------------------------------------
---------------------GGC------------AAG---------------GGC---
------AAC------------TTGATCTCA------------GAGCCCGACACTTACAAT
AACAAG---TTGCCA---------TATCTCACTGCTTTTGTGAAGGAGATTATGAGGCTT
CACATGGCAATCCCACTCCTCGTG------CCCCACATGAAT---CTCCATGATGCCAAG
CTTGCA---------------------GGA------------------------------
------------------------------------------------------------
---------------------------------------------TATGACATTCCAGCT
GAGAGC---------AAAATCCTGGTGAATGCATGGTGGATTGCAAACAACCCCAAATAC
TGG---GACCAACCAGAGAAGTTCATGCCAGAGCGT---TTC------------------
---------------------------------TTGAAT------------------GCA
---------AACATT---------GAG---------GCTAGT------------------
------------------GGC---------------AATGAT------------TTCCGT
---------------------------TTTCTTCCCTTTGGAGCTGGACGACGCTCTTGC
CCAGGAATCATCATCGCCATTCCATTGCTTTCCATTGTGCTTGGACGCTTGGTGCAGTCA
TTCGAA---CTTCTTCCT------CCTCCAGGTGTG------------AAGCAG------
---------------------------GTAGAT---------GTCACTGAGAAG------
GGTGGACAATTC------------------------------------------------
------------------------------------------------------------
------------------------------------------------------------
------------------------------------------------------------
------------------------------------------------------------
------------------------------------------------------------
------------------------------------------------------AGCCTT
CACATT------------GCA---------------ACACACTCAACAGTCGTG------
---------GTC---AGG------CCAATT---------------------GCATGA---
------------------------------------------------------------
------------------------------------------------------------
------------------------------------------------------------
------------------------------------------------------------
------------------------------------------------------------
------------------------------------------------------------
------------------------------------------------------------
------------------------------------------------------------
------------------------------------------------------------
------------------------------------------------------------
------------------------------------------------------------
------------------------------------------------------------
------------------------------------------------------------
------------------------------------------------------------
------------------------------------------------------------
------------------------------------------------------------
------------------------------------------------------------
------------------------------------------------------------
------------------------------------------------------------
------------------------------------------------------------
------------------------------------------------------------
------------------------------------------------------------
------------------------------------------------------------
------------------------------------------------------------
------------------------------------------------------------
------------------------------------------------------------
------------------------------------------------------------
------------------------------------------------------------
------------------------------------------------------------
------------------------------------------------------------
------------------------------------------------------------
------------------------------------------------------------
------------------------------------------------------------
------------------------------------------------------------
------------------------------------------------------------
------------------------------------------------------------
------------------------------------------------------------
------------------------------------------------------------
------------------------------------------------------------
------------------------------------------------------------
------------------------------------------------------------
------------------------------------------------------------
------------------------------------------
>Sfallax|Sphfalx0077s0054.1 CDS
------------------------------------------------------------
------------------------------------------------------------
------------------------------------------------------------
------------------------------------------------------------
------------------------------------------------------------
------------------------------------------------------------
------------------------------------------------------------
------------------------------------------------------------
------------------------------------------------------------
---------------------ATGGCGGTGATCCTCTTCCATTTTGGGTTGTTGGGTCTT
CTTCTGTTGCAGCTTTCTGCCAGTACTGTTGCAGCAGTAGTAGTAGTTCACACATCTTTT
TCGGTTGTCGATCATCGTGTTGATGGGAGCTTG---------------------------
------------------------------------------------------------
------------------------------------------------------------
------------------------------------------------------------
------------------------------------------------------------
------------------------------------------------------------
------------------------------------------------------------
------------------------------------------------------------
------------------------------------------------------------
------------------------------------------------------------
------------------------------------------------------------
------------------------------------------------------------
------------------------------------------------------------
------------------------------------------------------------
------------------------------------------------------------
------------------------------------------------------------
------------------------------------------------------------
------------------------------------------------------------
------------------------------------------------------------
------------------------------------------------------------
------------------------------------------------------------
------------------------------------------------------------
------------------------------------------------------------
------------------------------------------------------------
---------------CAGCAGCCGGCCAGCTCCATGTTC---------------------
---------------AGTTTC------------------------TCCTCTTTGTTG---
------------CAAGGG------------TTG------TTT------GTTTTGGTGTTG
---------GGTGGG---------------------------------------------
---ATTCTT---------GTAGTGAAG---CTCCTTAGA---------------------
------------GCACGC---------------AAG---TTG------AAG---CTGCCT
------------------------------------CCT---------------------
------------------------GGACCCATT---------GCA------TTGCCCATT
------------GTT---------------------------------------------
------------------------------------------------------------
---------GGT------------AAC------TGGCTG---------------------
------------CAGGTG---------GGGAATGAC---CTA------------------
------------------------------------AAC---CACAGG---------AAC
TTGTCACAGATG------------------GCAGAG---------------AAGTAT---
------------------GGG------------GAT---------------------GTG
TTCATG---------CTCAGGATGGGA---CAGAGGAAC---------TTGGTGGTGGTT
TCGTCTCCAGAAGTG------GCAAAGGATGTGCTGCACACA---CAAGGAGTTGAGTTT
GGGTCTCGT---------------ACCCGG---------AATGTCGTATTTGAC------
ATCTTT---------ACA---GGCAAT---GGTCAA---GATATGGTT---TTCACAGTC
------------TATGGT---GAACATTGGCGAAGGATGAGAAGA------------ATC
ATGACCGTTCCC---------------TTCTTCACCAACAAG---------GTGGTGCAA
ACA------GCA------CGGTTTGCTTGGGAGAATGAGGCG------GACCATGTCATC
AAAGATCTGAAG------------GCA---AAC------CCT------------------
------GAA---------GCATCGACTTCA------------------------------
------------------------------------------------------------
------------------------------------------------------------
------------------------------------------------------------
---------------------GGAGTGGTG---------ATT---CGC------AGGCGG
TTGCAGCTTATGATGTATAACATCATGTACCGCCTCATGTTTGAT---------------
------------------------------------------------------------
------------------------------------------------------TCC---
------------------------------------------------------------
------------------------------------------------------------
------------------------------------------------------------
------------------------------------------------------------
---------------CGA---------TTT------------------------------
------GAAAGTGAAGAT------------------------------------------
------------------------------------GATCCTTTGTATGTGAAG---CTC
AAGGCTCTCAATGGT---------------------GAACGAAGCCGATTG---TCTCAG
AGCTTTGAC------------TAT---AACTTTGGTGATTTC------------ATTCCC
------GTCCTTCGC------CCATTC---------------------TTG---------
---------------AAA------GGTTATCTAAAGGTC---TGCCAGGAG---------
---GTCAAAGATCGG---------------------------------------------
------------------------------------------------------------
------------------------------------------------------------
------------------------------------------------------------
------------------------------------------------------------
------------------------------------------------------CGA---
CTTGCT------CTGTTCAAA---------GATTAC------TTCATT---GAGGAG---
------------------CGCAAGAAGATGTTG------------------------AGT
---GTT---GTGAGTCCA------ACAGAA------CAAGTTGAG---------------
------------------------------------------------------------
---------------------AAGTGT---GGA------ATGGACCATATTCTG------
------------------------GAT---------------------------------
---------GCACAAAGT------------------------AAA---------------
---------GGA------------------------------------------------
------------------------------------------GAGATC---------AAT
GAG------------------------------GACAAT------------------GTC
CTCTAC------------------------------------------ATTGTTGAGAAT
ATCAATGTCGCTGCTATTGAGACAACCCTGTGGTCAATTGAGTGGGGTGTGGCGGAGTTG
GTGAACAATCCTGAAATGCAAAAGAGGGTCCGTGCTGAATTGGAT---------GACACT
CTT---------------------------------------------------------
---------------------GGC------------AAG---------------GGG---
------AAC------------TTGATTACA------------GAGCCAGACACTTGCAAT
AACAAG---TTGCCA---------TATCTCACTGCGTTTGTAAAGGAGATTATGAGGCTT
CACATGGCAATCCCCCTCCTTGTG------CCACATATGAAT---CTCCATGATGCCAAG
CTTGTT---------------------GGA------------------------------
------------------------------------------------------------
---------------------------------------------TATGATATTCCGGCT
GAGAGC---------AAAATCCTGGTGAATGCTTGGTGGATTGCAAACAACCCCAAATAC
TGG---GACCAACCTGAGAAGTTCATGCCAGAGCGT---TTC------------------
---------------------------------TTGAAC------------------TCG
---------ACCATG---------GAT---------GCAAGT------------------
------------------GGG---------------AATGAT------------TTCCGG
---------------------------TTTCTTCCATTTGGAGCTGGACGACGGGCCTGT
CCAGGAATCATCATAGCCATTCCATTACTTTCAATTGTGCTTGGACGCTTGGTGCAGTCA
TTTGAA---CTTCTTCCT------CCCCCAGGTGTG------------AAGAAG------
---------------------------GTCGAT---------GTCACAGAGAAG------
GGTGGACAATTT------------------------------------------------
------------------------------------------------------------
------------------------------------------------------------
------------------------------------------------------------
------------------------------------------------------------
------------------------------------------------------------
------------------------------------------------------AGTCTT
CAGATT------------GCA---------------ACACACTCGACTATTGTG------
---------ACC---AGA------CCAATC---------------------ACCTGA---
------------------------------------------------------------
------------------------------------------------------------
------------------------------------------------------------
------------------------------------------------------------
------------------------------------------------------------
------------------------------------------------------------
------------------------------------------------------------
------------------------------------------------------------
------------------------------------------------------------
------------------------------------------------------------
------------------------------------------------------------
------------------------------------------------------------
------------------------------------------------------------
------------------------------------------------------------
------------------------------------------------------------
------------------------------------------------------------
------------------------------------------------------------
------------------------------------------------------------
------------------------------------------------------------
------------------------------------------------------------
------------------------------------------------------------
------------------------------------------------------------
------------------------------------------------------------
------------------------------------------------------------
------------------------------------------------------------
------------------------------------------------------------
------------------------------------------------------------
------------------------------------------------------------
------------------------------------------------------------
------------------------------------------------------------
------------------------------------------------------------
------------------------------------------------------------
------------------------------------------------------------
------------------------------------------------------------
------------------------------------------------------------
------------------------------------------------------------
------------------------------------------------------------
------------------------------------------------------------
------------------------------------------------------------
------------------------------------------------------------
------------------------------------------------------------
------------------------------------------------------------
------------------------------------------
>Dfoliosum|AWOI_scaffold_2000421 Diphyscium_foliosum
------------------------------------------------------------
------------------------------------------------------------
------------------------------------------------------------
------------------------------------------------------------
------------------------------------------------------------
------------------------------------------------------------
------------------------------------------------------------
------------------------------------------------------------
------------------------------------------------------------
------------------------------------------------------------
ATGGCTGACATGATCATATTGGAT------------------------------------
------------------------------------------------------------
------------------------------------------------------------
------------------------------------------------------------
------------------------------------------------------------
------------------------------------------------------------
------------------------------------------------------------
------------------------------------------------------------
------------------------------------------------------------
------------------------------------------------------------
------------------------------------------------------------
------------------------------------------------------------
------------------------------------------------------------
------------------------------------------------------------
------------------------------------------------------------
------------------------------------------------------------
------------------------------------------------------------
------------------------------------------------------------
------------------------------------------------------------
------------------------------------------------------------
------------------------------------------------------------
------------------------------------------------------------
------------------------------------------------------------
------------------------------------------------------------
------------------------------------------------------------
---------------TTTGCCAAGCTGGGCTCAGTGTTC---------------------
---------------AGCTTG------------------------CAGAGTGTACTG---
------------CAGGGA------------TTG------TGT------GTCGCTGTAGTG
---------GTGGGG---------------------------------------------
---ATCGTC---------ATCATGAAG------CTGAAG---------------------
------------GCTCCC---------------AAA---CTG------AAG---TTGCCA
------------------------------------CCA---------------------
------------------------GGTCCTGTT---------GCA------CTTCCCATC
------------GTG---------------------------------------------
------------------------------------------------------------
---------GGC------------AAC------TGGCTC---------------------
------------CAGGTC---------GGAAATGAT---TTG------------------
------------------------------------AAC---CACAAG---------AAC
CTGGCCGAGATG------------------GCAGAG---------------AAATTT---
------------------GGG------------GAT---------------------GTG
TACATG---------TTGAGAATGGGT---CAGAGGAAT---------GTGGTAGTTGTC
TCCTCTCCGGACGCT------GCCAAGGACGTTCTCCACACA---CAAGGAGTAGAATTT
GGTTCTCGA---------------AGCCGC---------AACGTTGTGTTTGAC------
ACCTTT---------ACA---GGGAAC---GGACAAGAAGACATGGTA---TTCACAGTC
------------TACGGC---GAACACTGGCGCCGGATGCGGCGA------------ATT
ATGACCGTTCCG---------------TTCTTTACCAACAAG---------GTGGTACAA
CAA------TCA------CGGTATGCTTGGGAGGAGGAAGCA------GACTACTTGATC
AAGGATTTGAAG------------GCC---CGG------CCG------------------
------GAA---------GCCGCAACATCT------------------------------
------------------------------------------------------------
------------------------------------------------------------
------------------------------------------------------------
---------------------GGTGTGATA---------ATC---CGG------AGGAGG
CTGCAGCTTCTGATGTACAATGTCATGTACAGGATGATGTTCGAC---------------
------------------------------------------------------------
------------------------------------------------------TCC---
------------------------------------------------------------
------------------------------------------------------------
------------------------------------------------------------
------------------------------------------------------------
---------------AGG---------TTT------------------------------
------GAGAGTGAAGAG------------------------------------------
------------------------------------GATCCCCTGTTTTTGAAG---CTG
AAGGCACTGAACGGA---------------------GAACGTAGTCGATTG---GCTCAA
AGTTTTGAC------------TAC---AACTATGGCGATTTC------------ATCCCT
------ATCTTGCGG------CCGTTT---------------------CTG---------
---------------AGA------GGTTACTTGAAGATC---TGCCAGGAT---------
---GTTAAGAACCGG---------------------------------------------
------------------------------------------------------------
------------------------------------------------------------
------------------------------------------------------------
------------------------------------------------------------
------------------------------------------------------CGG---
CTGGAT------CTCTTTAAA---------GAATAC------TTTGTC---GATGAG---
------------------CGAAAGAAGTTGACT------------------------AGT
---TTA------------------AAGAGT------GATGCTGAG---------------
------------------------------------------------------------
---------------------AAGTGC---GCC------ATTGACCACATATTG------
------------------------GAA---------------------------------
---------GCACAAAAG------------------------AAG---------------
---------GGT------------------------------------------------
------------------------------------------GAGATC---------AAT
GAG------------------------------GAGAAT------------------GTT
TTGTAC------------------------------------------ATTGTTGAGAAC
ATCAATGTTGCAGCTATCGAAACAACCTTGTGGTCCATGGAGTGGGGAGTTGCGGAGCTT
GTGAACAACCCAGAGATGCAGACTCGGATCCGGAATGAACTCGAC---------TCCATC
CTT---------------------------------------------------------
---------------------GGA------------AAG---------------GGC---
------AAC------------TTGGTAAGC------------GAGCCTGACACAAACAAC
AACAAG---CTGCCA---------TATCTGACAGCATTTGTGAAAGAGGTGATGCGCCTG
CACATGGCCATCCCACTCCTCGTA------CCTCACATGAAT---CTCCATCAAGCCAAA
CTCGCC---------------------GGC------------------------------
------------------------------------------------------------
---------------------------------------------TATGACATTCCTGCT
GAAAGC---------AAAATTCTTGTGAACGCATGGTGGATTGCCAACAATCCGAAATAT
TGG---GACCAACCTGAGAAGTTCATTCCAGAGCGG---TTC------------------
---------------------------------CTAGAT------------------GGT
---------AAGGTT---------GAA---------GCGTCT------------------
------------------GGA---------------AATGAC------------TTCCGG
---------------------------TTCCTGCCTTTCGGTGTTGGCCGAAGGTCATGC
CCTGGAATCATCATAGCTTTGCCGTTGCTGGCCATTGTGCTTGGACGCATTGTGCAGTCA
TTTGAG---CTTCTTCCT------CCACCAGGTGTG------------AAGAAA------
---------------------------ATCGAC---------GTGGCTGAGAAG------
GGTGGTCAATTT------------------------------------------------
------------------------------------------------------------
------------------------------------------------------------
------------------------------------------------------------
------------------------------------------------------------
------------------------------------------------------------
------------------------------------------------------AGCCTC
CACATT------------GCT---------------ACTCACTCAACAGTGGTA------
---------GTT---AAG------CCTCTT---------------------GCATAA---
------------------------------------------------------------
------------------------------------------------------------
------------------------------------------------------------
------------------------------------------------------------
------------------------------------------------------------
------------------------------------------------------------
------------------------------------------------------------
------------------------------------------------------------
------------------------------------------------------------
------------------------------------------------------------
------------------------------------------------------------
------------------------------------------------------------
------------------------------------------------------------
------------------------------------------------------------
------------------------------------------------------------
------------------------------------------------------------
------------------------------------------------------------
------------------------------------------------------------
------------------------------------------------------------
------------------------------------------------------------
------------------------------------------------------------
------------------------------------------------------------
------------------------------------------------------------
------------------------------------------------------------
------------------------------------------------------------
------------------------------------------------------------
------------------------------------------------------------
------------------------------------------------------------
------------------------------------------------------------
------------------------------------------------------------
------------------------------------------------------------
------------------------------------------------------------
------------------------------------------------------------
------------------------------------------------------------
------------------------------------------------------------
------------------------------------------------------------
------------------------------------------------------------
------------------------------------------------------------
------------------------------------------------------------
------------------------------------------------------------
------------------------------------------------------------
------------------------------------------------------------
------------------------------------------
>Pasplenioides|NWQC_scaffold_2017798 Plagiochila_asplenioides
------------------------------------------------------------
------------------------------------------------------------
------------------------------------------------------------
------------------------------------------------------------
------------------------------------------------------------
------------------------------------------------------------
------------------------------------------------------------
------------------------------------------------------------
------------------------------------------------------------
------------------------------------------------------------
------------------------------------------------------------
------------------------------------------------------------
------------------------------------------------------------
------------------------------------------------------------
------------------------------------------------------------
------------------------------------------------------------
------------------------------------------------------------
------------------------------------------------------------
------------------------------------------------------------
------------------------------------------------------------
------------------------------------------------------------
------------------------------------------------------------
------------------------------------------------------------
------------------------------------------------------------
------------------------------------------------------------
------------------------------------------------------------
------------------------------------------------------------
------------------------------------------------------------
------------------------------------------------------------
------------------------------------------------------------
------------------------------------------------------------
------------------------------------------------------------
------------------------------------------------------------
------------------------------------------------------------
---------------------------------------------------------ATG
GTCACGATGGAGGCAAGTTCGAGTATGGCCTCGATGTTC---------------------
---------------ACGTTT------------------------CAGAGTATACTG---
------------CAAGGC------------TTG------TGC------GTGGCTGTGCTG
---------GTTGGC---------------------------------------------
---GTAGTC---------ATTGTGAAG------CTGAGG---------------------
------------GCTCCA---------------AAA---ATG------AAG---CTGCCT
------------------------------------CCG---------------------
------------------------GGTCCTATT---------GCC------CTTCCCATC
------------GTG---------------------------------------------
------------------------------------------------------------
---------GGC------------AAC------TGGCTT---------------------
------------CAGGTC---------GGCAACGAT---TTG------------------
------------------------------------AAC---CACAGG---------AAT
TTGGCAGAGATG------------------TCGAAG---------------ACGTAT---
------------------GGG------------GAT---------------------GTG
TTTCTG---------TTGAGAATGGGA---CAGAGGAAT---------TTGGTGGTGGTG
TCCTCCCCTGATGTT------GCGAGGGATGTGCTTCACACT---CAAGGAGTGGAATTC
GGGTCCAGA---------------ACACGC---------AACGTTGTTCTCGAC------
ACCTTC---------ACT---GGAAAT---GGACAA---GACATGGTG---TTCACTGTC
------------TATGGT---GACCACTGGCGCCGGATGCGCCGG------------ATA
ATGACGGTACCT---------------TTCTTCACCAACAAG---------GTGGTTCAA
CAC------TCA------CGGTATGCTTGGGAGGAGGAAACA------GACTCCGTCATC
CAGGATTTGAAG------------GCT---CAC------CCC------------------
------GAA---------GCTGCCACATCT------------------------------
------------------------------------------------------------
------------------------------------------------------------
------------------------------------------------------------
---------------------GGCGTAGTG---------ATT---CGC------AAGCGG
CTGCAACTACTCATGTACAACGTGATGTATAGGATGATGTTCAAT---------------
------------------------------------------------------------
------------------------------------------------------TCT---
------------------------------------------------------------
------------------------------------------------------------
------------------------------------------------------------
------------------------------------------------------------
---------------AGG---------TTT------------------------------
------GAGAACGAGGAT------------------------------------------
------------------------------------GATCCTCTGTACCTGAAA---CTG
AAAGCTTTGAATGGG---------------------GAGCGCAGTCGGTTA---AACCAA
AGCTTTGAT------------TAC---AACTACGGCGATTTC------------ATCCCC
------ATCTTGCGC------CCGTTG---------------------TTG---------
---------------AGA------GGTTACTTGAAGATA---TGCCAAGAA---------
---GTTAAAGACCGT---------------------------------------------
------------------------------------------------------------
------------------------------------------------------------
------------------------------------------------------------
------------------------------------------------------------
------------------------------------------------------CGA---
ATGGCC------CTCTTCAAG---------GAATAC------TTCGTC---GATGAG---
------------------CTCAGGAAGGTGAAC------------------------AAG
---GAA---AAGGGCCGA---GCCAAGTCC------GAGGATGAG---------------
------------------------------------------------------------
---------------------AAGTGC---GGC------ATGGACCACATATTG------
------------------------GAT---------------------------------
---------GCAGAGAAA------------------------AAG---------------
---------GGA------------------------------------------------
------------------------------------------GAGATC---------AAC
GAA------------------------------GATAAT------------------GTT
CTATAC------------------------------------------ATTGTGGAGAAT
ATCAATGTTGCAGCTATTGAAACAACGCTGTGGTCCATCGAATGGGGAGTTGCGGAGCTT
GTGAACAACCCGGAGATGCAAACTACCATCCGAAAGGAACTTGAT---------TCTGTT
CTT---------------------------------------------------------
---------------------GGA------------AAG---------------GGC---
------AAC------------TTGGTAACC------------GAGCCGGATACGTACAAC
AACAAG---CTACCA---------TACCTGTCGGCATTTGTGAAGGAGGTGCTGCGTCTC
CACATGGCCATCCCCTTTCTCGTT------CCCCACATGAAC---ATCAACCAAGCCAAG
CTTGCC---------------------GGT------------------------------
------------------------------------------------------------
---------------------------------------------TACGACATCCCTGCC
GAAAGC---------AAGATATTGGTGAACGCGTGGTGGATTGCAAACAACCCCAAATAT
TGG---GATCAACCTGAGAAGTTCAGCCCTGAGCGG---TTT------------------
---------------------------------CTGGAT------------------GGG
---------AAGATT---------GAA---------GCTTCT------------------
------------------GGA---------------AACGAC------------TTCCGG
---------------------------TTCTTGCCCTTCGGTGTTGGCCGTCGAGCGTGC
CCAGGGCTGATCATCGCCGTTCCGTTGTTGTCCATAGTGCTCGGCCGCCTTGTCCAGTCC
TTTGAG---CTCCTTCCT------CCACCAGGTTTG------------AAAGCG------
---------------------------GTCGAT---------GTGACTGAGAAG------
GGTGGCCAGTTC------------------------------------------------
------------------------------------------------------------
------------------------------------------------------------
------------------------------------------------------------
------------------------------------------------------------
------------------------------------------------------------
------------------------------------------------------AGCCTC
CACATC------------GCT---------------ACACACTCTACCGTGGTT------
---------GCC---AGG------CCCATT---------------------GCGTAA---
------------------------------------------------------------
------------------------------------------------------------
------------------------------------------------------------
------------------------------------------------------------
------------------------------------------------------------
------------------------------------------------------------
------------------------------------------------------------
------------------------------------------------------------
------------------------------------------------------------
------------------------------------------------------------
------------------------------------------------------------
------------------------------------------------------------
------------------------------------------------------------
------------------------------------------------------------
------------------------------------------------------------
------------------------------------------------------------
------------------------------------------------------------
------------------------------------------------------------
------------------------------------------------------------
------------------------------------------------------------
------------------------------------------------------------
------------------------------------------------------------
------------------------------------------------------------
------------------------------------------------------------
------------------------------------------------------------
------------------------------------------------------------
------------------------------------------------------------
------------------------------------------------------------
------------------------------------------------------------
------------------------------------------------------------
------------------------------------------------------------
------------------------------------------------------------
------------------------------------------------------------
------------------------------------------------------------
------------------------------------------------------------
------------------------------------------------------------
------------------------------------------------------------
------------------------------------------------------------
------------------------------------------------------------
------------------------------------------------------------
------------------------------------------------------------
------------------------------------------------------------
------------------------------------------
>Physcomicromitrium_sp|YEPO_scaffold_2014706 cf._Physcomicromitrium_sp
------------------------------------------------------------
------------------------------------------------------------
------------------------------------------------------------
------------------------------------------------------------
------------------------------------------------------------
------------------------------------------------------------
------------------------------------------------------------
------------------------------------------------------------
------------------------------------------------------------
------------------------------------------------------------
ATGGCGGGCACAATAACGATGGAG------------------------------------
------------------------------------------------------------
------------------------------------------------------------
------------------------------------------------------------
------------------------------------------------------------
------------------------------------------------------------
------------------------------------------------------------
------------------------------------------------------------
------------------------------------------------------------
------------------------------------------------------------
------------------------------------------------------------
------------------------------------------------------------
------------------------------------------------------------
------------------------------------------------------------
------------------------------------------------------------
------------------------------------------------------------
------------------------------------------------------------
------------------------------------------------------------
------------------------------------------------------------
------------------------------------------------------------
------------------------------------------------------------
------------------------------------------------------------
------------------------------------------------------------
------------------------------------------------------------
------------------------------------------------------------
---------------GCGGCTAGCTTGGCCTCAATGTTC---------------------
---------------ACGTTC------------------------AACAATATCGTG---
------------CAAGGA------------TTA------TGC------TTGGCGGTGTTT
---------TTGGGG---------------------------------------------
---ATTGTC---------ATCATGAAG------CTGAGG---------------------
------------GCTCCC---------------AAG---TTG------AAG---CTGCCC
------------------------------------CCC---------------------
------------------------GGTCCCTTT---------GCC------CTTCCCATT
------------GTT---------------------------------------------
------------------------------------------------------------
---------GGC------------AAT------TGGCTC---------------------
------------CAGGTT---------GGAGACGAC---TTG------------------
------------------------------------AAC---CAAAGA---------AAT
TTGGCCGAGATG------------------TCGCAG---------------AAATAT---
------------------GGG------------GAT---------------------GTT
TTCTTG---------TTAAAAATGGGT---CAGCGAAAT---------CTGGTGGTGGTC
TCTTCCCCTGACATT------GCAAAGGATGTTCTTCACACA---CAAGGGGTCGAATTT
GGCTCGCGA---------------ACTCGC---------AACGTGGTTTTCGAC------
ATCTTC---------ACG---GGTAAT---GGACAG---GACATGGTG---TTCACTGTG
------------TACGGG---GAGCACTGGCGCCGTATGAGGCGA------------ATC
ATGACAGTGCCT---------------TTCTTCACCAACAAG---------GTAGTCCAG
CAC------TCA------CGGTACGCGTGGGAGGAGGAAACA------GACTACGTCATC
AAGGATTTAAAG------------GCT---CGC------CCT------------------
------GAA---------GCTGCCACAACC------------------------------
------------------------------------------------------------
------------------------------------------------------------
------------------------------------------------------------
---------------------GGCGTGATA---------ATC---CGA------AGGAGG
TTGCAGCTTATGATGTACAACATCATGTACAGGATGATGTTTAAC---------------
------------------------------------------------------------
------------------------------------------------------TCC---
------------------------------------------------------------
------------------------------------------------------------
------------------------------------------------------------
------------------------------------------------------------
---------------AGG---------TTT------------------------------
------GAGACTGAGGAT------------------------------------------
------------------------------------GATCCTTTGTTCGTAAAG---TTG
AAGGCACTTAACGGG---------------------GAGCGCAGTCGGTTG---GCTCAA
AGCTTCGAC------------TAT---AACTACGGCGACTTC------------ATCCCC
------ATCTTGCGA------CCATTT---------------------CTG---------
---------------AAA------GGCTATCTTAAGACG---TGCCAGGAC---------
---GTGAAGGACCGG---------------------------------------------
------------------------------------------------------------
------------------------------------------------------------
------------------------------------------------------------
------------------------------------------------------------
------------------------------------------------------CGA---
TTGGCT------CTCTTCAAG---------GAATAT------TTTGTC---GATGAG---
------------------CGAAAGAAGTTGAAT------------------------AGC
---GTG---AAT---CCT---CCCAAGTCC------GAAGCTGAG---------------
------------------------------------------------------------
---------------------AAGTGC---GCC------ATCGACCACATCTTA------
------------------------GAG---------------------------------
---------GCACAAAAG------------------------AAG---------------
---------GGA------------------------------------------------
------------------------------------------GAGATC---------AAT
GAA------------------------------GACAAT------------------GTT
CTGTAC------------------------------------------ATAGTAGAGAAT
ATCAATGTGGCAGCCATTGAGACAACTCTCTGGTCTATTGAGTGGGGAATTGCGGAGCTT
GTGAACAACCCGGAGATTCAAACCAGGATTCGAAATGAGCTCGAC---------TCCATT
CTT---------------------------------------------------------
---------------------GGA------------AAG---------------GGC---
------AAT------------TTGGTAAGC------------GAGCCTGACACCTACAAC
AACAAG---TTACCA---------TATCTGACAGCCTTCGTAAAGGAGGTGATGCGCCTC
CACATGGCCATCCCCCTCCTCGTC------CCTCACATGAAC---ATCAACCAAGCCAAG
CTCGCT---------------------GGT------------------------------
------------------------------------------------------------
---------------------------------------------TACGACATCCCAGCC
GAGAGC---------AAGATCCTCGTGAACGCATGGTGGATTGCCAACAACCCTAAATAT
TGG---GACCAGCCAGAGAAGTTCATGCCTGAGCGG---TTC------------------
---------------------------------TTGGAT------------------GGA
---------AAGATC---------GAA---------GCCTCT------------------
------------------GGA---------------AACGAC------------TTCCGC
---------------------------TTCTTGCCATTTGGCGTTGGGCGACGGGCGTGC
CCCGGAATCATCATCGCCATGCCCTTGTTGGCAATTGTGCTCGGACGCCTTGTTCAGTCA
TTTGAG---CTCCTCACT------CCCCCTGGCGTC------------AAGAAG------
---------------------------ATCGAC---------CTTGCTGAGACG------
GGCGGCCAGTTC------------------------------------------------
------------------------------------------------------------
------------------------------------------------------------
------------------------------------------------------------
------------------------------------------------------------
------------------------------------------------------------
------------------------------------------------------AGCCTT
CGTATT------------GCT---------------AATCACTCGACCGTGGTT------
---------GCC---AGA------CCTCTT---------------------GCCGTCTAG
------------------------------------------------------------
------------------------------------------------------------
------------------------------------------------------------
------------------------------------------------------------
------------------------------------------------------------
------------------------------------------------------------
------------------------------------------------------------
------------------------------------------------------------
------------------------------------------------------------
------------------------------------------------------------
------------------------------------------------------------
------------------------------------------------------------
------------------------------------------------------------
------------------------------------------------------------
------------------------------------------------------------
------------------------------------------------------------
------------------------------------------------------------
------------------------------------------------------------
------------------------------------------------------------
------------------------------------------------------------
------------------------------------------------------------
------------------------------------------------------------
------------------------------------------------------------
------------------------------------------------------------
------------------------------------------------------------
------------------------------------------------------------
------------------------------------------------------------
------------------------------------------------------------
------------------------------------------------------------
------------------------------------------------------------
------------------------------------------------------------
------------------------------------------------------------
------------------------------------------------------------
------------------------------------------------------------
------------------------------------------------------------
------------------------------------------------------------
------------------------------------------------------------
------------------------------------------------------------
------------------------------------------------------------
------------------------------------------------------------
------------------------------------------------------------
------------------------------------------------------------
------------------------------------------
>Ppatens|Pp3c4_21680V3.1 PpCYP73A48
------------------------------------------------------------
------------------------------------------------------------
------------------------------------------------------------
------------------------------------------------------------
------------------------------------------------------------
------------------------------------------------------------
------------------------------------------------------------
------------------------------------------------------------
------------------------------------------------------------
------------------------------------------------------------
ATGGCGGGCACAATAACGATGGAG------------------------------------
------------------------------------------------------------
------------------------------------------------------------
------------------------------------------------------------
------------------------------------------------------------
------------------------------------------------------------
------------------------------------------------------------
------------------------------------------------------------
------------------------------------------------------------
------------------------------------------------------------
------------------------------------------------------------
------------------------------------------------------------
------------------------------------------------------------
------------------------------------------------------------
------------------------------------------------------------
------------------------------------------------------------
------------------------------------------------------------
------------------------------------------------------------
------------------------------------------------------------
------------------------------------------------------------
------------------------------------------------------------
------------------------------------------------------------
------------------------------------------------------------
------------------------------------------------------------
------------------------------------------------------------
---------------GCGGCGAGTTTGGCCTCAATGTTC---------------------
---------------ACGTTC------------------------AACAATATCGTG---
------------CAAGGA------------TTA------TGC------GTGGCGGTGTTT
---------TTGGGG---------------------------------------------
---ATTGTC---------ATCATGAAG------CTGAGG---------------------
------------GCTCCC---------------AAG---TTG------AAG---CTGCCC
------------------------------------CCC---------------------
------------------------GGTCCCTTT---------GCC------CTTCCCATT
------------GTC---------------------------------------------
------------------------------------------------------------
---------GGC------------AAT------TGGCTC---------------------
------------CAGGTT---------GGAGACGAC---TTG------------------
------------------------------------AAC---CAAAGA---------AAT
TTGGCCGAGATG------------------TCGCAG---------------AAATAT---
------------------GGG------------GAT---------------------GTT
TTCTTA---------TTAAAAATGGGT---CAGCGAAAT---------CTGGTGGTGGTC
TCTTCCCCTGACATT------GCAAAGGATGTTCTTCACACA---CAAGGGGTCGAATTT
GGCTCGCGA---------------ACTCGC---------AACGTGGTTTTCGAC------
ATCTTC---------ACG---GGTAAT---GGACAG---GACATGGTG---TTCACTGTC
------------TACGGG---GAGCACTGGCGCCGTATGAGGCGA------------ATC
ATGACAGTGCCA---------------TTCTTCACCAACAAG---------GTAGTCCAG
CAC------TCA------CGGTACGCGTGGGAGGAGGAAACT------GACTACGTCATC
AAGGATTTAAAG------------GCT---CGC------CCT------------------
------GAA---------GCTGCCACATCC------------------------------
------------------------------------------------------------
------------------------------------------------------------
------------------------------------------------------------
---------------------GGCGTGATA---------ATT---CGA------AGGAGG
TTGCAGCTTATGATGTACAACATCATGTACAGGATGATGTTTAAC---------------
------------------------------------------------------------
------------------------------------------------------TCC---
------------------------------------------------------------
------------------------------------------------------------
------------------------------------------------------------
------------------------------------------------------------
---------------AGG---------TTT------------------------------
------GAGACTGAGGAT------------------------------------------
------------------------------------GATCCTTTGTTCGTAAAG---TTG
AAGGCACTTAACGGG---------------------GAGCGCAGTCGGTTG---GCTCAA
AGCTTCGAC------------TAT---AACTACGGCGACTTC------------ATCCCC
------ATCTTGCGA------CCATTT---------------------CTG---------
---------------AAA------GGCTACCTTAAGACG---TGCCAGGAC---------
---GTGAAGGACCGG---------------------------------------------
------------------------------------------------------------
------------------------------------------------------------
------------------------------------------------------------
------------------------------------------------------------
------------------------------------------------------CGA---
TTGGCT------CTCTTCAAG---------GAACAT------TTTGTC---GATGAG---
------------------CGAAAGAAGTTGAAT------------------------AGC
---GTG---AAT---CCT---CCCAAGTCC------GAAGCTGAG---------------
------------------------------------------------------------
---------------------AAGTGC---GCC------ATCGACCACATCTTA------
------------------------GAG---------------------------------
---------GCACAAAAG------------------------AAG---------------
---------GGA------------------------------------------------
------------------------------------------GAGATC---------AAC
GAA------------------------------GACAAT------------------GTT
CTGTAC------------------------------------------ATAGTGGAGAAT
ATCAATGTCGCAGCTATTGAGACAACTCTCTGGTCTATTGAGTGGGGAATTGCGGAGCTT
GTGAACAACCAGGAGATTCAAACCAGGATTCGAAATGAGCTCGAC---------TCCATT
CTT---------------------------------------------------------
---------------------GGA------------AAG---------------GGC---
------AAT------------TTGGTGAGC------------GAGCCTGACACCTACAAC
AACAAG---CTGCCA---------TACCTGACAGCCTTCGTAAAGGAGGTGATGCGCCTT
CACATGGCCATCCCCCTTCTCGTC------CCTCACATGAAC---ATCAACCAAGCCAAG
CTCGCT---------------------GGT------------------------------
------------------------------------------------------------
---------------------------------------------TACGACATCCCCGCC
GAGAGC---------AAGATCCTCGTGAACGCGTGGTGGATTGCCAACAACCCTAAATAC
TGG---GACCAGCCAGAGAAGTTCATGCCTGAGCGG---TTC------------------
---------------------------------TTGGAT------------------GGA
---------AAGATC---------GAA---------GCCTCT------------------
------------------GGA---------------AACGAC------------TTCCGC
---------------------------TTCTTGCCATTTGGCGTCGGGCGACGGGCGTGC
CCCGGAATCATCATCGCCATGCCCTTGTTGGCCATTGTGCTCGGACGCCTTATTCAATCA
TTTGAG---CTCCTCACT------CCCCCTGGCGTC------------AAGAAG------
---------------------------ATCGAC---------CTTACTGAGACG------
GGGGGTCAGTTC------------------------------------------------
------------------------------------------------------------
------------------------------------------------------------
------------------------------------------------------------
------------------------------------------------------------
------------------------------------------------------------
------------------------------------------------------AGTCTT
CGTATT------------GCT---------------AATCACTCAACTGTGGTC------
---------GCC---AGA------CCTCTT---------------------GCCGTCTAG
------------------------------------------------------------
------------------------------------------------------------
------------------------------------------------------------
------------------------------------------------------------
------------------------------------------------------------
------------------------------------------------------------
------------------------------------------------------------
------------------------------------------------------------
------------------------------------------------------------
------------------------------------------------------------
------------------------------------------------------------
------------------------------------------------------------
------------------------------------------------------------
------------------------------------------------------------
------------------------------------------------------------
------------------------------------------------------------
------------------------------------------------------------
------------------------------------------------------------
------------------------------------------------------------
------------------------------------------------------------
------------------------------------------------------------
------------------------------------------------------------
------------------------------------------------------------
------------------------------------------------------------
------------------------------------------------------------
------------------------------------------------------------
------------------------------------------------------------
------------------------------------------------------------
------------------------------------------------------------
------------------------------------------------------------
------------------------------------------------------------
------------------------------------------------------------
------------------------------------------------------------
------------------------------------------------------------
------------------------------------------------------------
------------------------------------------------------------
------------------------------------------------------------
------------------------------------------------------------
------------------------------------------------------------
------------------------------------------------------------
------------------------------------------------------------
------------------------------------------------------------
------------------------------------------
>Estreptocarpa|KEFD_scaffold_2005172 Encalypta_streptocarpa
------------------------------------------------------------
------------------------------------------------------------
------------------------------------------------------------
------------------------------------------------------------
------------------------------------------------------------
------------------------------------------------------------
------------------------------------------------------------
------------------------------------------------------------
------------------------------------------------------------
------------------------------------------------------------
------------------------------------------------------------
------------------------------------------------------------
------------------------------------------------------------
------------------------------------------------------------
------------------------------------------------------------
------------------------------------------------------------
------------------------------------------------------------
------------------------------------------------------------
------------------------------------------------------------
------------------------------------------------------------
------------------------------------------------------------
------------------------------------------------------------
------------------------------------------------------------
------------------------------------------------------------
------------------------------------------------------------
------------------------------------------------------------
------------------------------------------------------------
------------------------------------------------------------
------------------------------------------------------------
------------------------------------------------------------
------------------------------------------------------------
------------------------------------------------------------
------------------------------------------------------------
------------------------------------------------------------
------------------------------------------------------------
---------ATGGAGGCGTGGGATTTGGCCTCGATGTTC---------------------
---------------ACGGTC------------------------CAGAACGTGGTG---
------------CAGGGG------------TTG------TGT------GTGGCGGTGCTG
---------GTGGCG---------------------------------------------
---ATCGTC---------GTCATGAGG------ATTAGG---------------------
------------GCTCCC---------------AAA---TTG------AAG---CTGCCT
------------------------------------CCG---------------------
------------------------GGTCCTATT---------GCC------CTGCCCGTA
------------GTC---------------------------------------------
------------------------------------------------------------
---------GGC------------AAC------TGGCTG---------------------
------------CAGGTC---------GGGGATGAT---TTG------------------
------------------------------------AAC---CACAAG---------AAT
TTGGCCGAAATG------------------TCGCAA---------------AAATAC---
------------------GGA------------GAC---------------------GTG
TTCCTG---------TTGAAAATGGGA---CAACGGAAC---------CTGGTGGTGGTG
TCCTCCCCCGAGATT------GCCAAGGACGTGCTTCACACG---CAAGGGGTTGAGTTC
GGATCCCGA---------------ACTCGC---------AACGTGGTGTTCGAC------
ATCTTC---------ACT---GGCAAT---GGACAA---GACATGGTG---TTCACGGTT
------------TATGGC---GAGCACTGGCGCCGGATGCGTCGA------------ATA
ATGACTGTTCCA---------------TTTTTCACTAACAAG---------GTAGTACAA
CAC------TCA------CGGTATGCTTGGGAGGAGGAAACC------GATTACGTCATC
AAGGATTTGAAG------------GCT---CGT------CCA------------------
------GAA---------GCCGCCACATCT------------------------------
------------------------------------------------------------
------------------------------------------------------------
------------------------------------------------------------
---------------------GGCGTGATA---------ATT---CGG------AGGAGG
CTGCAGCTCATGATGTACAACATTATGTACAGGATGATGTTCAAC---------------
------------------------------------------------------------
------------------------------------------------------TCC---
------------------------------------------------------------
------------------------------------------------------------
------------------------------------------------------------
------------------------------------------------------------
---------------AGG---------TTT------------------------------
------GAGACCGAAGAG------------------------------------------
------------------------------------GATCCGTTGTTTGTGAAG---CTG
AAGGCGTTGAACGGG---------------------GAGCGCAGTCGGTTG---GCTCAA
AGCTTCGAC------------TAC---AACTACGGCGATTTC------------ATCCCC
------ATTTTACGG------CCATTT---------------------CTG---------
---------------AGA------GGCTACTTGAAGGTC---TGCCAGGAC---------
---GTGAAGGATCGG---------------------------------------------
------------------------------------------------------------
------------------------------------------------------------
------------------------------------------------------------
------------------------------------------------------------
------------------------------------------------------CGG---
TTGGCT------CTCTTCAAG---------GAATAC------TTCATC---GATGAG---
------------------CGCAAGAAATTGACT------------------------AGT
---GCG---CAG---CCT---CCCAAGTCT------GAGGCTGAG---------------
------------------------------------------------------------
---------------------AAGTGC---GCC------ATAGACCACATCTTG------
------------------------GAA---------------------------------
---------GCACAAAAG------------------------AAG---------------
---------GGA------------------------------------------------
------------------------------------------GAGATC---------AAC
GAA------------------------------GACAAC------------------GTT
CTGTAC------------------------------------------ATTGTTGAGAAT
ATCAACGTTGCAGCTATTGAAACAACTCTGTGGTCTATCGAGTGGGGCGTGGCGGAGCTT
GTGAACAACCCGGAGATTCAAACCACCATCCGAAATGAACTCGAC---------TCTGTG
CTT---------------------------------------------------------
---------------------GGA------------AAG---------------GGA---
------AAT------------TTGGTGAGC------------GAGCCTGATACGTATAAC
[truncated: 5,126,294 more chars]
