# Supplementary material for: An ancient role for CYP73 monooxygenases in phenylpropanoid biosynthesis and embryophyte development
Source: EMBO J. 2024 Aug 1;43(18):13. doi: 10.1038/s44318-024-00181-7 (PMC11405693; doi:10.1038/s44318-024-00181-7)
Supplement: Supplementary file 4 — Dataset EV2 [file 44318_2024_181_MOESM4_ESM.zip › EMBOJ-2023-115933_DatasetEV2/EMBOJ-2023-115933_DatasetEV2.fasta]

>Physcomicromitrium_sp|YEPO_scaffold_2081946 cf._Physcomicromitrium_sp
------------------------------------------------------------
------------------------------------------------------------
------------------------------------------------------------
------------------------------------ATGGGAGCAGGATGGAAGGAGGCC
ATGGCGCTGGGGCTGGCTGGAGCTGGAGTGGCCAGAGTGTTGGCTATTAGTGAGGATGTG
GTTGATAATGCAGCGGTGTCGAGTTTCATGAAGCAGTTCATGAACCTGGAAGGCGCAGTG
CAGGCA------------CTGCTCGTGGCGGTTCTTTTGGGA------TTGCTCATC---
GCGAAG---CTGCGCGCGCCCAAGCTCAAG---------------CTTCCCCCTGGCCCT
GTTGCCCTTCCCATTGTCGGAAACTGGTTGCAGGTCGGAGATGACTTGAACCATAGAAAC
TTGGCTGAGATGTCTCAGAAGTATGGCGATGTGTTTTTGCTCAAGATGGGGCAGCGCAAT
CTGGTCGTGGTGTCCTCCCCTGAGGTAGCCAAGGATGTCCTGCACACGCAGAGTGTGGAA
TTCGGCTCGCGAACACGCAACGTCGTGTTCGACATCTTCACAGGAGATGGCCAA---GAC
ATGGTATTCACCGTCTATGGCGACCATTGGCGCCGGATGCGCAGGATTATGACTGTCCCC
TTCTTCACTAACAAGGTGGTACAGCAGTCCCGCGGTGCATGGGAAGATGAAGCCCTGCGC
GTTATCCAGGATCTCAAAGCC---AAGCCC---GAG---------GCGTCCACCACGGGG
GTCGTGATCCGGAAGCGGCTCCAGCTCATGATGTACAACATCATGTACCGCTTGATGTTC
GATTCCCGGTTCGAGAGCGAGGAGGATCCCCTGTATCTGAATCTCAAGGCGCTTAATGGC
GAGCGGTCGCGGTTG---GCGCAGAGTTTCGAGTACAACTATGGTGACTTCATCCCCGTG
CTGCGGCCATTGCTACGCGGGTACTTGAAGGTGTGTCAGGAGATCAAGGACCGGCGCCTG
GCGCTCTTCAAGAAGCACTTTTTGGATGAGCGCAAGAAATTGTTG---------------
---------TCA---ACCTCGGGACCC---AGGCCCGACGGGGAG---AAGGCTGCCATC
GACCTAATTCTGGAAGCGCAGAAGAAGGGCGAAATCAACGAAGAAAACGTCCTGTACATC
GTCGAGAACATTAACGTCGCGGCCATTGAGACGACGCTCTGGTCCATCGAATGGGGAGTC
GCAGAACTCGTGAACAACCCGGAGATGCAGACCCGCATACGTGAAGAGCTCGACAGCACT
CTC---GGCAAGGGCAACCTCATCACTGAGCCCGACACCTACAACAACAAGCTCCCCTAC
TTGTCGGCCTTCGTGAAAGAGGTGATGCGCCTGCACATGGCCATCCCCTTGTTGGTGCCT
CACATGAACCTCCACCAGGCTAAGCTCGCCGGCTACGACATCCCCGCCGAGAGCAAGATC
CTCGTGAACGCTTGGTGGATCGCCAACAACCCCAAGCACTGGGATCAACCCGAGAAATTC
ATGCCAGAGCGCTTCCTGGAC------GGCAAGATCGAG---GCCAAGGGC---------
---GACGACTTCCGGTTCCTGCCCTTCGGCTCCGGGCGAAGGTCGTGCCCCGGCATCATT
ATCGCCATGCCGCTCCTGTCCATCGTCCTGGGCCGGTTGGTGCAATCCTTGGAGCTCCTC
CCACCGCCTGGAACGAAGAAGGTGGACGTGAGCGAGAAG------GGAGGCCAGTTCAGC
CTGCACATC------------GCCACGCACTCTACCGTAGTCTGCAAACCCATCGCTTAA
---------------------------
>Ppatens|Pp3c25_10190V3.1 CYP73A49
------------------------------------------------------------
------------------------------------------------------------
------------------------------------------------------------
------------------------------------ATGGGAGCAGGATGGAAGGAGGCC
ATGGCGCTGGGGCTGGCTGGAGCTGGAGTGGCCCGAGTGTTGGCTATTAGTGAGGATGTG
GTTGATAATGCAGCGGTGTCGAGTTTCGTGAAGCAGTTCATGAACCTGGAGGGCGCAGTG
CAGGCA------------CTGCTCGTGGCGGTTCTTTTGGGA------TTGCTCATC---
GCGAAG---CTGCGCGCGCCCAAGCTCAAT---------------CTTCCCCCTGGCCCT
GTTGCCCTTCCCATTGTCGGAAACTGGTTGCAGGTCGGAGATGACTTGAACCATAGAAAC
TTGGCTGAGATGTCTCAGAAGTATGGCGATGTGTTTTTACTCAAGATGGGGCAGCGCAAT
CTGGTCGTGGTGTCCTCCCCTGAGGTAGCCAAGGAGGTCCTGCACACGCAGAGTGTGGAA
TTCGGCTCGCGAACACGCAACGTCGTGTTCGACATCTTCACAGGAAATGGCCAA---GAC
ATGGTATTCACCGTCTATGGCGACCATTGGCGCCGGATGCGCAGGATTATGACTGTCCCC
TTCTTCACTAACAAGGTGGTACAGCAGTCCCGCGGTGCATGGGAAGATGAAGCCCTGCGC
GTTATCCAGGATCTCAAAGCC---AAGCCC---GAG---------GCGTCCACCACGGGG
GTCGTGATCCGGAAGCGGCTCCAGCTTATGATGTACAACATCATGTACCGCTTGATGTTC
GATTCCCGGTTCGAGAGCGAGGAGGATCCCCTGTTCCTGAAGCTCAAGGCGCTTAATGGC
GAGCGGTCGCGGTTG---GCGCAGAGTTTCGAGTACAACTATGGTGACTTCATCCCCGTG
TTGCGGCCATTGCTACGCGGGTACTTGAAGGTGTGTCAGGAGATCAAGGACCGGCGCCTG
GCGCTCTTCAAGGAGCACTTTTTGGATGAGCGCAAGAAATTGTTG---------------
---------TCA---ACCTTGGGACCC---AGGCCCGACGGGGAG---AAGGCTGCCATC
GACCTAATTCTGGAAGCGCAGAAGAGGGGCGAAATCAACGAAGAAAACGTCCTGTACATC
GTCGAGAACATTAACGTCGCGGCCATTGAGACGACTCTCTGGTCCATCGAATGGGGAGTT
GCAGAGCTCGTGAACAACCCGGAGATGCAGACCCGCATACGTGAAGAGCTCGACAGCACT
CTA---GGCAAGGGCAACCTCATCACTGAGCCCGACACCTACAACAACAAGCTCCCCTAC
TTGTCGGCCTTCGTGAAAGAGGTGATGCGCCTGCACATGGCCATCCCCTTGTTGGTGCCC
CACATGAACCTCCACCAGGCTAAGCTCGCCGGCTACGACATCCCCGCCGAGAGCAAGATC
CTCGTGAACGCGTGGTGGATCGCCAACAACCCCAACCACTGGGATCAACCCGAGAAATTC
ATACCAGAGCGCTTCCTGGAC------GGCAAGATCGAG---GCCAAGGGC---------
---GACGACTTCCGGTTCCTGCCCTTCGGCTCCGGGCGAAGGTCATGCCCCGGCATCATC
ATCGCCATGCCGCTCCTGTCCATCGTCCTGGGCCGGTTGGTGCAATCCTTGGAGCTCCTC
CCACCGCCCGGAACGAAGAAGGTGGACGTGAGCGAGAAG------GGAGGCCAGTTCAGC
CTGCACATC------------GCCACGCACTCCACCGTGGTCTGCAAACCCATCGCTTAA
---------------------------
>Hsubimponens|LNSF_scaffold_2012180 Hypnum_subimponens
------------------------------------------------------------
------------------------------------------------------------
------------------------------------------------------------
------------------------------------------------------------
---------------------ATGGAGTGGAATTCGAAGATGGCGGATTTGATAGCTAAG
TTCAGTAATTTTCAGACACCG---------------GGATTTACCTTACAGAGTGTGGTG
CAAGGG------------CTGTGTGTCGCCGTCTGTGTGGGA------TTGATCATC---
GTGAAG---CTACGCGCACCGAAGCTCAAG---------------CTCCCCCCTGGCCCA
ATCGCCGTTCCCATCTTCGGAAATTGGCTGCAGGTCGGCAATGATTTGAACCACAGGAAC
TTAGCCGAGATGTCGCAGAAATACGGTGACGTGTTCAACCTAAGGATGGGACAACGCAAC
TTCGTCGTCGTCTCGTCTCCCGAGATCGCTCGGGACGTCCTCCACACACAAGGAGTGGAA
TTCGGCTCGCGAACGCGCAACGTCGTCTTCGACATCTTCACGGGAAACGGACAA---GAC
ATGGCATTCACCATCTACGGGGAGCACTGGCGCAAGATGCGTCGCATCATGACCATCCCG
TTTTTCACAAACAAAGTCGTCCAGCAATCCCGCACCGCATGGGAAGACGAAGCCCTCAGC
GCGATCACCGACATCCAAGCC---AACCCC---GCG---------GCCGCCACGACCGGC
ATTGTGATCCGCACACGCCTCCACCTCCTCATGTACAACGTCATCTACCGCCTGATGTTC
GATTCGCGGTTCGAGAGCGAGTCGGATCCATTGTACCTACAACTGAAGGCGCTCAACAAT
AAGCGAAGTCAGCTA---TCACAGAGCTTCGACTACAACTACGGCGACTTCATCCCGGTG
CTCCGCCCGTTTCTACGAGGCTACTTAAAGATATGTCAAGACCTCAAGGACCGCCGCATG
GCACTCTTCAAGGAGAGCTTCCTGGAGAAGCGGGAGCAGCTTCTC---------------
---------GCC---ACCAAACCCGAC------------GTTGCA---AAAACCGCCATC
GACCACATTATGGATGCCGAGAAGAAAGGAGAGATTAACAAAGACAACGTCCTCTACATC
GTCGAGAACATCAACGTCGCGGCCATCGAAACAACACTCTGGTCCATGGAATGGGGCGTG
GCGGAGCTTGTGAACAACCCTGCAATCCAGAGCCGCATCCGAGAGGAGCTCACCCAAATC
CTA---GGCAAGGGCAACCTAATCACCGAGCCCGACACCTACAACAACAAGCTCCCTTAC
CTCACCGCGTTTGTGAAAGAGGTCATGCGCCTCCACATGGCCATTCCCATGCTGGTTCCC
CACATGAACCTCAAACAAGAGAAGCTTGCCGGGTACGACATCCCTGCTGAGAGCAAGATC
CTTGTGAACGCGTGGTGGATCGCGAATAACCCTAAGTACTGGGATCAGCCAGAGAAGTTT
ATGCCGGAGCGGTTCCTGAAT------GGGGAGATTGAA---GCCAATGGA---------
---AACGATTTCAAGTTCCTGCCGTTTGGGGCGGGACGGCGAGCGTGCCCGGGGATTATT
ATTGCGATGCCGCTCTTGGCGATCGTGCTCGGGCGGCTGGTGCAGACGTGCGAGCTTCTA
CCTCCTCCGGGAGTGGAGAAGGTGGATGTGAGAGAGAAG------GGAGGGCAGTTCAGT
CTGTTTATT------------GCCACTCACTCCACTGTCGTTGTCAAACCCATCGCCGCT
TGA------------------------
>Rloreus|WSPM_scaffold_2008339 Rhytidiadelphus_loreus
------------------------------------------------------------
------------------------------------------------------------
------------------------------------------------------------
------------------------------------------------------------
---------------------------ATGGAGTGGAAGATGGCAGATATGATAGCTAAT
TTCAATCCTTTTCAGACACCG---------------GGATTCACCTGGGAGAGTGTCGTG
CAAGGA------------CTGTGTGTAGCCGTCTTTGTGGGA------TTGATCATC---
GTGAAG---CTACGCGCACCGAAGCTGAAG---------------CTCCCCCCTGGCCCA
ATCGCTTTTCCCATCTTCGGAAATTGGCTGCAGGTCGGCAATGATTTGAACCACAGGAAC
TTAGCCGAGATGGCGAACAAATACGGTGACGTGTTCAACCTCAGGATGGGACAACGCAAC
TTCGTCGTCGTCTCCTCTCCCGAGATCGCCCAGGACGTCCTCCACACACAAGGAGTGGAA
TTCGGCTCGCGAACGCGCAACGTCGTCTTCGACATCTTCACGGGAAACGGACAA---GAC
ATGGCATTCACCATCTACGGGGAGCACTGGCGCAAGATGCGTCGCATCATGACCATCCCG
TTCTTCACAAACAAAGTCGTCCAGCAATCCCGCACCGCATGGGAAGACGAAGCCCTCCGC
GCGATCACCGACATCCAAGCC---AACCCC---GCG---------GCCGCCACGACCGGC
ATTGTGATCCGCACACGCCTCCACCTCCTCATGTACAACGTCATCTACCGCCTGATGTTC
GACTCGCGGTTCGAGAGCGAGTCGGATCCGTTATACATAAAACTGAAGGAGCTCAACAAT
AAGCGAAGTCAGCTA---TCACAGAGCTTCGACTACAACTACGGCGACTTCATCCCGGTG
CTCCGCCCGTTTCTACGAGGCTACTTAAAGGTATGTCAAGACCTCAAGGACCGCCGCATG
GCGCTCTTCAAGGAGAGCTTCCTGGAGAAGCGGGAGCAGCTTCGC---------------
---------GCC---ACCAAACCCGAC------------GTTACA---AAAACCGCCATC
GACCACATTATGGATGCCGAGAAGAAAGGAGAGATTAACAAAGACAACGTCCTCTACATC
GTCGAGAACATCAACGTCGCGGCCATCGAAACAACACTCTGGTCCATAGAATGGGGCGTG
GCGGAGCTTGTGAACAACCCTGCAATCCAGACCCGCATCCGAGAGGAGCTCACCCAAACC
CTA---GGCAAGGGCAACCTAATCACCGAGCCCGACACCTACAACAACAAGCTCCCTTAC
CTCACCGCGTTTGTGAAAGAGGTCATGCGCCTCCACATGGCCATTCCCATGCTGGTTCCC
CACATGAACCTCAAACAAGAGAAGCTTGCCGGATACGACATCCCTGCTGAGAGCAAGATC
CTTGTGAATGCGTGGTGGATCGCGAACAACCCAAAGTACTGGGATCAGCCGGAGAAGTTT
ATGCCGGAGCGGTTCCTGAAT------GGGGAGATTGAA---GCCAATGGA---------
---AACGATTTCCGGTTCCTGCCGTTTGGGGCGGGACGGCGAGCGTGCCCGGGGATTATT
ATTGCGATGCCGCTCCTGGCGATCGTGTTGGGGCGCCTGGTGCAGACGTGCGAGCTTCTG
CCGCCTCCGGGAGTGAAGAAGGTGGATGTGAGAGAGAAG------GGAGGGCAGTTCAGT
CTGTTTATT------------GCCACTCACTCCACTGTCGTTGTCAAACCCATCGCTGCT
TGA------------------------
>Pelegans|QKQO_scaffold_2011996 Pseudotaxiphyllum_elegans
------------------------------------------------------------
------------------------------------------------------------
------------------------------------------------------------
------------------------------------------------------------
---------------------------ATGGAGTGGAAGATGGCAGATATGATATCTAAT
TTCAGTAATTTTCAGACACCG---------------GGATTCACCTTGGAGAGTCTAGTG
CAAGGG------------CTGTGTGTCGCCGTATTTGTGGGA------CTGATCATC---
GTGAAG---CTGCGCGCACCAAAGCTCAAG---------------CTCCCCCCCGGCCCA
ATCGCCCTTCCCATCGTCGGAAATTGGCTGCAGATCGGCAATGATTTGAACCACAGGAAC
TTAGCCGAGATGTCAAAGAAATACGGCGACGTATTCAACCTCAGGATGGGACAACGCAAC
TTCGTCGTCGTCTCCTCTGCCGAGATCGCCCGGGACGTCCTCCACACGCAAGGAGTGGAA
TTCGGCTCGCGAACGCGCAACGTCGTCTTCGACATCTTCACGGGAAACGGACAA---GAC
ATGGCATTCACCATCTATGGAGAGCACTGGCGCAGGATGCGTCGCATCATGACCATCCCA
TTTTTCACAAACAAGGTCGTCCAACGATCCCGCACCGCATGGGAAGACGAAGCCCTCCGC
GCGATCACCGACATCCAAGCC---AACCCC---GTG---------GCCGCCACGACCGGC
ATTGTGATCCGCACACGCCTCCAGCTCCTCATGTACAACGTTATCTACCGCCTGATGTTC
GACTCGCGGTTCGAGAGCGAGTCGGATCCGTTGTACCTAAAACTGAAGGCGCTCAACAAT
AAGCGAAGTCAGCTA---TCACAGAGTTTCGACTACAACTACGGCGACTTCATCCCGATG
TTCCGCCCGTTTCTACGAGGCTACTTAAAGATATGTCAAGACCTCAAGGACCGCCGCATG
GCGCTCTTCAAAGAGAGCTTCCTGGAGAAGCGGGAGAAGCTTCTC---------------
---------GCC---ACCAAACCCGAC------------GTAACA---AAAGCCGCCATC
GACCACATTATGGATTCCGAGAAGAAAGGCGAGATTAACAAAGACAACGTCCTCTACATC
GTCGAGAACATCAACGTCGCGGCCATCGAAACAACACTCTGGTCCATGGAATGGGGCGTG
GCGGAGCTTGTGAACAACCCTGCAATCCAGACCCGCATCCGAGAGGAGCTCACCCAAACC
CTA---GGCAAGGGCAACCTAATCACCGAGCCCGACACCTACAACAACAAGCTCCCTTAC
CTCACCGCGTTTGTGAAAGAGGTCATGCGCCTCCACATGTCTATTCCCATGCTGGTTCCC
CACATGAACCTCACCCAACAGAAGCTTGCCGGGTACGACATCCCTGCAGAGAGCAAGATC
CTTGTGAACGCGTGGTGGATCGCGAATAACCCTAGGGACTGGGATCAGCCGGAGAAGTTT
ATGCCGGAGCGGTTCCTGAAT------AGTGAGATTGAA---GCCTCTGGA---------
---AACGATTTCCGTTTCCTGCCGTTTGGGGCGGGACGGCGAGCGTGCCCAGGGATTATT
ATTGCGATGCCGCTCTTGGCGATCGTGCTTGGGCGCCTGGTGCAGACGTGCGAGCTTCTG
CCACCTCCGGGAGTGGAGAAGGTGGATGTGAGCGAGAAG------GGAGGGCAGTTCAGT
CTGTTTATT------------GCCACTCACTCCACTGTCGTTGTCAAAGCCATCGCCGCT
TGA------------------------
>Lsciuroides|ZACW_scaffold_2015130 Leucodon_sciuroides
------------------------------------------------------------
------------------------------------------------------------
------------------------------------------------------------
------------------------------------------------------------
---------------------------ATGGAGTGGAAGATGGCAGATATGATAGCTAAT
TTCAGTAATTTTCAGACACAG---------------GGTTTCACCTTGGAGAGTGTAGTG
CAAGGG------------CTGTGTGTCGCCGTCTTTGTGGGA------CTGATTATC---
GTGAAA---CTACGCGCACCAAAGCTCAAG---------------CTCCCCCCTGGCCCA
ATCGCCCTTCCCATCTTCGGAAATTGGCTGCAGATCGGCAATGATTTGAACCACAGGAAC
TTAGCCGAGATGTCGAAGAAATACGGCGACGTGTTCAACCTCAGGATGGGACAACGCAAC
TTCGTCGTCGTCTCTTCTCCCGAGATCGCACGGGAGGTCCTTCACACACAAGGAGTAGAA
TTCGGCTCGCGAACACGCAACGTCGTCTTCGACATCTTCACAGGAAACGGACAA---GAC
ATGGCATTCACCGTCTACGGAGATCACTGGCGCAAGATGCGTCGCATCATGACCATCCCA
TTCTTCACAAACAAAGTCGTCCAACAATCCCGCACCGCATGGGAAGACGAAGCCCTCCGC
GTGATCACCGACATCCAAGCC---AACCCC---GTG---------GCCGCCACGACCGGC
ATTGTGATCCGCACACGCCTCCAGCTCCTCATGTACAACGTCATCTACCGCCTGATGTTC
GACTCGCGGTTCGAGAGCGAGTCAGATCCGTTGTTCCTAAAACTGAAGGCACTTAACAAT
CAGCGAAGTCAGCTA---GCACAGAGCTTCGACTACAACTACGGCGACTTCATCCCTGTG
CTCCGCCCGTTTCTACGAGGCTACTTAAAGATATGTCAAGACCTCAAGGACCGCCGTATG
GCGCTCTTCAAGGAGAGCTTCCTGGAGAAGCGGGAGGAGCTTCTC---------------
---------GCC---ACCAAACCCGAC------------GGTACA---AAAGCCGCCATC
GACCACATTATGGATGCCGAGAAGAAAGGAGAGATTAGCAAAGACAACGTCCTCTACATC
GTCGAGAACATCAACGTCGCGGCCATCGAAACAACACTCTGGTCCATAGAATGGGGCGTG
GCGGAGCTTGTGAACAACCCTGCAATCCAGACCCGCATCCGAGAGGAGCTCACCCAAATC
CTA---GGCAAGGGCAACCTAATCACCGAGCCCGACACCTACAACAACAAGCTCCCTTAC
CTCACCGCGTTTGTGAAAGAGGTCATGCGCCTCCACATGGCCATTCCCTTGCTGGTTCCC
CACATGAACCTCAACCAAGAGAAGCTTGCCGGGTACGACATCCCTGCTGAGAGCAAGATC
CTGGTGAACGCATGGTGGATCGCGAATAACCCTAGGGACTGGGATCAGCCGGAGAAGTTT
ATGCCGGAGCGGTTCCTGAAT------GGGAAGATTGAA---GCCTCTGGA---------
---AACGATTTCCGGTTCCTGCCGTTTGGGGCGGGACGACGAGCGTGCCCGGGGCTTATT
ATTGCGATGCCGCTCATGGCGATCGTGTTCGGGCGCCTGGTGCAGACGTGCGAGCTTCTG
CCACCTCCGGGAGTGGAGAAGGTGGATGTGAGAGAGAAG------GGAGGGCAGTTTAGT
CTGCACATC------------GCCACGCACTCCACTGTCGTTGTCAAAGCCATCGCCGCT
TGA------------------------
>Fantipyretica|DHWX_scaffold_2012833 Fontinalis_antipyretica
------------------------------------------------------------
------------------------------------------------------------
------------------------------------------------------------
------------------------------------------------------------
---------------------------ATGGAGTGGAAGATGGCAGACATGATAGCAAAT
TTCAGGAATTTTCAGATTCAT---------------GGAATCACCTTGGAGAGTGTAGTG
CAAGGA------------CTGTGTGTAGCCGTCTTTGTGGGA------TTAATCATC---
GTGAAG---CTACGCGCACCGAAGCTCAAG---------------CTCCCCCCTGGCCCA
ACCGCTCTTCCCATCTTCGGAAATTGGCTGCAGGTCGGCAATGACTTGAACCACAGGAAC
TTAGCCGAGATGTCGAAGAAATATGGCGACCTGTTCCACCTCAAGATGGGGCAACGCAAT
TTCATCATCGTCTCCTCTCCCGAGATCGCCCAGAACGTCCTCCACACACAAGGAGTGGAA
TTCGGCTCGCGAACGCGCAACGTCGTCTTCGACATCTTCACGGGAAACGGACAA---GAC
ATGGCCTTCACCATCTACGGGGAGCACTGGCGCAAGATGCGTCGCATCATGACCATCCCG
TTCTTCACGAACAAAGTCGTCCAACAATCCCGCTTCGCATGGGAAGACGAAACCCTCCGC
GTGATCAATGACATCCAAGCC---AACCCC---GTG---------GCCGCCACGACCGGC
GTTGTGATCCGCACACGCCTCCAGCTCTTCATGTACAACGTCATCTACCGCCTGATGTTC
GACTCGCGGTTCGAGAGCGAGTCGGATCCGTTGTTCCTAAAACTGACGGCGCTCAACAAT
CAGCGAAGTCAGCTG---GCACAGAGCTTCGACTACAACTACGGCGACTTCATCCCGTTG
CTCCGCCCGTTTCTACGAGGTTACTTAAAGATATGTCAAGACCTCAAGGATCGACGCATG
GCACTCTTCAAGGAGAGCTTCATGGAGAAGCGGGAGCAGCTTCTC---------------
---------GCC---ACCAAACCCGAC------------AGCAAG---AAAGCCGCCATC
GACCACATTGTGGATGCCGAGAAGAAAGGAGAGATTAACAAAGACAACGTCCTCTACATC
GTCGAGAACATCAACGTCGCGGCCATCGAAACCACACTCTGGTCCATCGAGTGGGGCGTG
GCGGAGCTCGTGAACAACCCTGCCATCCAGAGCCGCATCCGAGAGGAGCTCACCCAAACC
CTA---GGCAAGGGCAACCTCATCACCGAGCCCGACACCTACAACAACAAGCTCCCTTAC
CTCACCGCGTTCGTGAAAGAGGTCATGCGCCTCCACATGGCCATTCCCTTGCTGGTTCCC
CACATGAACCTCGAGCAAGCGAAGCTGGCCGGGTACGACATCCCTGCCGAGAGCAAGATC
CTGGTGAACGCGTGGTGGATCGCGAATAACCCGAAGTACTGGGATGAGCCGGAGAAGTTC
ATGCCGGAGCGGTTCCTGGAT------GGCAAGATTGAA---GCCTCCGGA---------
---AACGATTACCGGTTCCTGCCATTCGGGGCGGGACGGCGAGCGTGCCCGGGGATTATT
ATCGCCCTGCCGCTCCTGGCGATCGTGTTCGGGCGCCTGGTGCAGACGTGCGAGCTAATG
CCGCCTCCGGGAGTGGAGAAGGTGGATGTGAGAGAGAAG------GGAGGGCAGTTCAGT
CTGCATATT------------GCCACGCACTCCACGGTCGTCGTCAAAGCCATCGCCGTT
TGA------------------------
>Rcapillare|XWHK_scaffold_2004991 Rosulabryum cf. capillare
------------------------------------------------------------
------------------------------------------------------------
------------------------------------------------------------
------------------------------------------------ATGGGGTGGGCG
CTGGCTATGGCGGGCGCGCTGGCCGCAGCCGGCGTGTCCTCTGTCTCGGCCACTGAGAGT
GCTTCCAGCTTCTTGGCGCCC---------------GTGATGAATTTGGAAAGCGTAGTG
CAGGGG------------CTTTTCGTAGCTGTAGTGGTTGCT------TTGATCATT---
GTGAAA---CTGCGCGCTCCCAAGCTGAAG---------------CTGCCCCCTGGCCCT
GTGGCCCTGCCCATCGTCGGCAACTGGTTGCAGGTTGGAGATGATTTGAACCACAGGAAT
TTGGCGGAGATGTCACAGAAATACGGTGATGTGTTCTTGTTGAAAATGGGGCAGCGCAAC
TTGGTGGTGGTGTCCTCGCCCGAGTTTGCCAAGGACGTTCTCCACACACAAGGAGTAGAA
TTCGGCTCGCGCACCCGCAACGTGGTGTTCGACATCTTCACGGGCAAGGGCCAA---GAC
ATGGTGTTCACAGTTTACGGGGAGCACTGGCGCCGCATGCGTCGCATTATGACAGTGCCC
TTCTTCACCAACAAAGTAGTTCAGCAGTCACGGGGCGGGTGGGAGGACGAAGCCCTGCGC
GCCATTGACGACGTCCTGGCC---AAACCT---GAG---------GCCGGTACTACGGGT
GTGGTGATCCGGCGACGCCTGCAGCTAATGATGTACAACATTATGTACCGCTTGATGTTC
GACTCGCGGTTCGAAAGCGAAGAGGATCCGCTTTACTTGAAGCTTAAGGCGCTCAACGGC
GAGCGCTCTCGGTTG---GCTCAAAGCTTCGAGTATAACTATGGTGACTTCATTCCCGTG
CTGCGTCCCTTCCTGCGTGGGTATCTCAAGGTGTGTCAGCAGATTAAAGACAGCAGGCTG
GCTCTCTTCAAGGAGCATTTCATCAATGAGCGCAAGAGGCTGTTG---------------
---------AGC---ACGCGCGGCGCC---TCCAGCGACAATGAG---AAGTGCGCCATC
GACCACATTCTGGACGCGCAGAACAAGGGCGAGATCAATGAAGACAACGTGCTGTACATT
GTGGAGAATATTAATGTGGCTGCGATTGAAACGACTCTGTGGTCAATTGAGTGGGGCGTG
GCCGAGCTCGTGAACAACCCTGCGATGCAGACGCGCATCCGCAACGAGCTGGATGAGACA
CTG---GGCAAGGGCAACTTGATCACGGAGCCGGACACGTACAACAACAAGCTGCCCTAC
TTGTCGGCATTCGTGAAGGAAGTGATGCGTCTGCATATGGCCATCCCATTGCTGGTGCCC
CACATGAACTTGAATCAGGCAAAGCTGGCGGGGTACGACATTCCTGCCGAGAGCAAGATC
CTCGTGAACGCGTGGTGGATCGGCAACAACCCTAAGCACTGGGACCAACCCGAGAAGTTC
ATGCCGGAGCGCTTCCTGGAC------GGCAGCATTGAG---GCTACCGGG---------
---AACGACTTCCGTTTCCTGCCTTTCGGGTCCGGGCGACGATCGTGCCCTGGCATCATC
ATCGCCATGCCGCTTCTGTCCATTGTGCTCGGCCGCATGGTGCAGAAATGTGAACTGCTG
CCCCCTCCGGGCGTGAAGAAGGTGGATGTGAGGGAGAAG------GGTGGGCAGTTCAGT
CTGCACATC------------GCCACGCACTCCACCGTGGTCGTCAAACCCCGTGCATAA
---------------------------
>Bargenteum|JMXW_scaffold_2011343 Bryum_argenteum
------------------------------------------------------------
------------------------------------------------------------
------------------------------------------------------------
------------------------------------------------ATGGGGTGGGCG
CTGGCTATGGCGGGTGCGCTGGCCGCTGCCGGCGTATCCTCTGTGACGGCCACTGAGAGT
GATTCCAGCTTCCTGGCGCCC---------------GTGATGAACTTGGAAAGCGTAGTG
CAGGGG------------CTTTTTGTAGCTGTGGTGGTTGCT------ATAATCATT---
GTGAAG---CTGCGCGCTCCCAAGCTGAAG---------------CTGCCTCCTGGCCCT
GTGGCCCTGCCCATCGTCGGCAACTGGTTGCAGGTTGGAGATGATTTGAACCACAGGAAT
TTGGCGGAGATGTCTCAGAAGTACGGTGATGTGTTCTTGTTGAAAATGGGACAGCGCAAC
TTGGTGGTGGTGTCCTCGCCCGAGATTGCCAAGGACGTTCTCCACACACAAGGGACGGAA
TTCGGCTCGCGCACTCGCAACGTGGTGTTTGACATTTTTACCGGTAAAGGCCAA---GAC
ATGGTGTTTACAGTATACGGGGATCACTGGCGCCGCATGCGTCGCATTATGACAGTGCCC
TTCTTCACGAACAAGGTTGTTCAGCAGTCACGGGGCGCGTGGGAGGACGAAGCCCTGCGC
GCCATTGACGACGTCTTGGCC---AAACCT---GAG---------GCCAGCACTTCGGGC
GTGGTGATCCGGCGGCGCCTGCAGCTGATGATGTACAACATCATGTACCGCTTGATGTTC
GACTCGCGGTTCGAGAGCGAAGAGGATCCGCTTTACCTCAAGCTCAAGGCACTCAACGGC
GAGCGCTCTCGGTTG---GCTCAAAGCTTCGAGTACAACTATGGTGACTTCATCCCCGTG
CTGCGTCCCTTCCTGCGTGGGTACCTCAAGATGTGCCAGCAGGTCAAAGACAGCAGGCTG
GCTCTCTTCAAGGAGCATTTCATCAATGAGCGCAAGAGGCTGTTG---------------
---------AGC---ACGCGCGGCGCC---TCCAGCGACAATGAG---AAGTGCGCCATC
GATCACATTTTGGACGCGCAGAAGAGGGGCGAGATCAACGAAGACAACGTGCTGTACATC
GTAGAGAATATTAATGTGGCCGCAATTGAAACGACTCTGTGGTCAATTGAGTGGGGCGTG
GCCGAGCTCGTGAACAACCCTGAGATGCAGACGCGCATCCGCAACGAGCTGGATGAGACT
TTG---GGCAAGGGTAACTTGATCACGGAGCCGGACACGTACAACAACAAGCTGCCCTAC
CTGTCGGCATTCGTGAAGGAAGTGATGCGATTGCACATGGCCATCCCATTGCTGGTGCCC
CACATGAACCTGAACCAGGCAAAGTTGGCGGGTTACGACATCCCTGCCGAGAGCAAGATC
CTCGTGAACGCGTGGTGGATCGGCAACAACCCCCAGCACTGGGACCAACCCGAGAGGTTT
ATGCCTGAGCGCTTCCTGGAC------GGCAGCATTGAG---GCTACCGGG---------
---AACGACTTCCGCTTCCTGCCTTTCGGGTCCGGGCGACGATCGTGCCCTGGCATCATC
ATCGCCATGCCGCTTCTGTCCATTGTGCTCGGCCGCATGGTGCAGAAATGTGAACTGCTG
CCCCCTCCGGGCGTGGAGAAGGTGGATGTGAGGGAGAAG------GGTGGGCAGTTCAGT
CTGCACATC------------GCCACGCACTCTACTGTGGTCGTCAGACCCCGTGCATAA
---------------------------
>Hciliata|YWNF_scaffold_2007683 Hedwigia_ciliata
------------------------------------------------------------
------------------------------------------------------------
------------------------------------------------------------
------------------------------------------------------------
ATGGCGGGGGCGCTGGCAGGAGCTGGCGTGACGACCGTGATGGCCACGGAGAGCGCTGCG
GGGAGTGCTTTCCTGGCGCCC---------------GTGATGAACTTGGAGAGCGCGGTG
CAGGCG------------CTGTTCGTGGCTGTGCTGGTGGCA------TTGATTGTT---
GTCAAG---CTGCGCGCCCCCAAGCTCAAG---------------CTGCCCCCCGGCCCT
GTGGCCCTGCCCATCGTCGGCAACTGGTTACAGGTTGGAGATGATTTGAACCACAGGAAC
TTGGCGGAGATGTCAGAGAAGTACGGCGACGTGTTCCTGCTGAAGATGGGGCAACGCAAC
TTGGTGGTGGTGTCCTCGCCCGACATCGCCAAGGAGGTGCTCCACACACAGGGAGTGGAA
TTCGGGTCCCGCACGCGCAACGTGGTGTTCGACATCTTTACGGGGAAAGGCCAG---GAC
ATGGTGTTCACCGTCTACGGCGAGCATTGGCGGCGCATGCGCCGCATCATGACGGTCCCC
TTCTTCACCAACAAGGTGGTACAGCAGTCGCGCGGCGCGTGGGAGGACGAGGCCCTCCGC
GCCATCAACGACGTCACGGCG---AATCCC---AAC---------TCGGGCACCACGGGC
GTCGTGATCCGAAAACGCCTGCAGCTCATGATGTACAACATCATGTACAGGCTCATGTTC
GATTCCCGGTTCGAGAGTGAGGAGGATCCGCTTTACCTGAAACTCAAAGCGCTCAACGGC
GAACGCAGCCGGCTG---GCGCAGAGCTTCGAGTACAACTACGGTGACTTCATCCCGGTC
CTGCGTCCCTTTTTACGCGGGTACCTGAAAGTGTGCCAACAGATCAAGGACCGTCGATTG
GCCCTCTTCAAGGAGTACTTTCTCGACGAGCGCAAGAAGCTCCTG---------------
---------TCC---ACGCGCGGGGTGGCCTCCAACGCGGACAAC---AAGTGCGCCATC
GACCACATCCTGGACGCGCAGAAGAAGGGCGAGATCAACGAGGACAACGTGCTGTACATC
ATCGAGAACATCAACGTGGCCGCCATCGAGACCACGCTGTGGTCCATCGAGTGGGGAGTC
GCCGAGCTCGTGAACAACCCGGAGATGCAGAGCCGCCTCCGCGACGAGCTCGATGGGATC
CTG---GGACGTAACAACCTCATCACGGAGCCCGATACGTACAACAACAAACTGCCCTTC
CTCTCCGCGTTCGTGAAGGAAGTCATGCGTCTGCACATGGCGATTCCGTTGCTCGTCCCC
CACATGAACCTCCACCAGGCCAAGCTCGCCGGGTACGACATCCCCGCCGAGAGCAAGATC
CTGGTAAACGCGTGGTGGATTGGGAACAACCCCAAGCTCTGGGACCAGCCTGAGAAGTTC
ATGCCGGAACGCTTCCTTGAT------GGTAGCATTGAA---GCGTCGGGG---------
---AATGACTTCCGGTTCCTGCCTTTTGGGTCCGGGAGACGTTCCTGCCCTGGGATCATC
ATCGCCATGCCACTCCTGTCCATTGTGCTTGGCCGGTTGGTGCAGACGTGCGAGCTCCTG
CCTCCTCCCGGCGTGAAGAAGGTGGACGTGCGCGAGAAG------GGGGGTCAGTTCAGC
CTGCACATC------------GCCACCCACTCCACTGTGGTTGTGAAACCCCGAGCTTGA
---------------------------
>Olyellii|CMEQ_scaffold_2009924 Orthotrichum_lyellii
------------------------------------------------------------
------------------------------------------------------------
------------------------------------------------------------
------------------------------------------------ATGTGGTGGAAA
GTGGCTATGGCGGGGGCGCTGGCAGGAGCGGGAGTGACGACAGTGATGGCCACTGAGGAC
GCGAGTGGAATCCTGGCGCCC---------------GTAATGAACTTGGAAAGCGTTGTA
CAGGGG------------CTGTTTGTAGCGGTGCTGGTAGCA------TTAGTGGTT---
GTGAAG---CTGCGTGCGCCCAAGCTGAAG---------------CTGCCTCCCGGTCCT
GTTGCCCTGCCCATTGTCGGCAACTGGTTGCAGGTGGGAGATGATTTAAACCACAGGAAC
TTGGCTGAGATGTCGCAGAAGTATGGCGACGTGTTCTTGCTCAAGATGGGGCAGCGCAAC
TTGGTGGTGGTGTCCTCGCCCGACATCGCCAAGGACGTTCTGCACACGCAGGGAGTGGAA
TTCGGCTCGCGCACGCGCAACGTGGTGTTCGACATTTTCACGGGAAAGGGTCAA---GAC
ATGGTGTTCACGACCTACGGCGAGCATTGGCGCCGCATGCGCCGCATCATGACGGTGCCC
TTCTTCACCAATAAGGTGGTGCAGCAATCGCGGGGTGCGTGGGAGGATGAGGCGCTCTGC
GCGATTGACGATATCAAGGCC---AAGCCC---GAA---------GCGGGCACCACGGGC
GTGGTGATCCGTAGACGCCTGCAGCTGATGATGTACAACGTCATGTATCGCCTGATGTTC
GATTCCCGGTTCGAGAGCGAGGAGGATCCGCTCTACCTCAAGCTCAAGGCGCTCAACGGC
GAGCGCTCGCGGTTG---GCGCAGAGCTTCGAGTACAACTACGGCGACTTCATCCCTGTG
CTGCGTCCCTTCCTGCGCGGATACCTGAAGGTGTGCCAGCAGATCAAGGACCGCCGGCTG
GCTCTCTTCAAGGAGCACTTCCTCGACGAGCGGAAGAGGCTGCTG---------------
---------AGC---ACTCGGGGCACC---AGCTCCGGCAAGGAG---AAGTGCGCTATT
GATCACATTCTTGATGCCCAGAAGAAGGGCGAGATCAACGAAGACAACGTGCTCTACATC
ATCGAGAACATTAATGTCGCGGCTATCGAGACGACGCTGTGGTCCATTGAGTGGGGCGTG
GCCGAGCTTGTGAACAACCCGGAGATTCAAACGCGTCTCCGCAACGAGCTCGACGAGGTC
CTC---GGCGAAGGGAACTTGATCACAGAGCCAGATACCTATAACAACAAGCTGCCATTC
CTGACGGCGTTCGTGAAGGAGGTGATGCGCCTGCACATGGCGATCCCGTTGCTGGTCCCT
CACATGAATCTGCACCAGGCCAAGCTCGCAGGCTACGACATCCCCGCCGAGAGTAAGATC
CTCGTCAACGCATGGTGGATTGGCAACAACCCCAAGCACTGGGACCAACCGGAGAAGTTC
ATGCCAGAACGCTTCCTCGAC------GGCGCCATTGAG---GCTTCCGGC---------
---AACGACTTCCGCTTCTTGCCGTTCGGGTCCGGCCGACGGTCGTGCCCAGGCATCATC
ATCGCCATGCCGCTCCTGTCGATTGTCCTCGGCCGTCTTGTGCAGACCTGTGAGCTGTTC
CCTCCTCCAGGCTTGAAGAAGGTGGACACGGTCGAGAAG------GGGGGTCAGTTCAGC
CTGCACATT------------GCCACTCACTCTACTGTTGTAGTAAAACCCCGAGCTTAA
---------------------------
>Tpellucida|HVBQ_scaffold_2015454 Tetraphis_pellucida
------------------------------------------------------------
------------------------------------------------------------
------------------------------------------------------------
------------------------------------------------ATGGGGTGGACG
CTGGCTATGGCGGGCGCGCTGGCAGGAGCGGGAGTGACGACCGTGATGGCCGCTGAGGGT
GCGAGCAGTTTCTTGGCGCCT---------------GTGATGAACTTGGAAACCGTGGTA
CAGGGG------------CTGTTTGTGGCGGTGGTTGTGGCA------TTGGTTGTT---
GTGAAG---CTGCGTGCTCCCAAGCTGAAG---------------CTGCCCCCCGGCCCC
GTCGCCCTGCCCGTCGTCGGCAACTGGTTGCAGGTGGGAGATGACTTGAACCACAGGAAC
TTGGCCGAGATGTCGCAGAAGTACGGCGACGTGTTTCTACTCAAGATGGGGCAGCGCAAC
CTGGTGGTGGTGTCCTCGCCCGACATCGCCAAGGATGTTCTGCACACGCAAGGAGTAGAA
TTCGGCTCGCGCACCCGGAATGTGGTGTTTGACATCTTCACGGGCAAGGGCCAG---GAC
ATGGTATTCACGGTCTACGGCGAGCACTGGCGCCGCATGCGCCGGATCATGACCGTGCCC
TTCTTCACCAACAAGGTGGTGCAGCAATCCCGGGGCGCGTGGGAGGACGAGGCGCTCCGC
GCCATCGACGACATCAAGGCC---AAGCCC---GAG---------GCGGGGACCACGGGC
GTGGTGATCCGGAGACGCTTGCAGCTGATGATGTACAATATCATGTACCGCCTGATGTTC
GACTCGCGGTTCGAGAGCGAGGAGGATCCGCTCTACCTCAAGCTCAAGGCGCTCAACGGC
GAGCGCTCCCGGCTG---GCGCAGAGCTTCGAGTACAACTACGGCGACTTCATCCCCGTG
CTGCGCCCCTTCCTGCGCGGGTACCTCAAGGTGTGCCAGCAGATCAAGGACCGCAGGCTG
GCTCTCTTCAAGGAGCATTTCCTCGACGAGCGCAAGAAGCTCCTG---------------
---------AGC---ACCAAAGGCGCC---ACCTCCGACGGAGAG---AAGTGCGCTATT
GATCACATTCTCGACGCGCAGAAGAAGGGTGAGATCAACGAAGACAACGTGCTGTACATT
ATCGAGAACATTAACGTCGCCGCCATTGAAACCACTCTGTGGTCCATTGAGTGGGGCGTG
GCGGAGCTCGTGAACAACCCGGAGATGCAGACCCGTCTCCGCAACGAGCTTGACCAGATT
CTC---GGCGAAGGGAACTTGATCACAGAGCCGGACACTTACAACAACAAGCTGCCGTTC
TTGTCGGCGTTCGTGAAGGAGGTGATGCGCCTGCACATGGCGATCCCGTTGCTGGTCCCG
CACATGAACCTGCACCAGGCTAAGCTCGCGGGGTACGATATCCCCGCCGAGAGCAAGATT
CTTGTCAACGCGTGGTGGATAGCCAATAACCCCAAGCTCTGGGACCAACCGGAGAAGTTC
ATGCCGGAGCGCTTCCTGGAC------GGTAGTATCGAA---GCTTCCGGC---------
---AACGACTTCCGCTTTCTGCCGTTCGGGGCCGGGCGACGCTCATGCCCGGGCATCATC
ATTGCCATGCCGCTCCTGTCGATTGTTCTCGGCCGTCTTGTGCAGACCTGTGAGCTGCTG
CCCCCTCCGGGCGTGAAGAAGGTAGATACAGCGGAGAAG------GGGGGTCAATTCAGT
CTGCACATT------------GCCACCCACTCCACGGTGGTTGTGAAACCTCGTGCTTAA
---------------------------
>Pelegans|QKQO_scaffold_2008216 Pseudotaxiphyllum_elegans
------------------------------------------------------------
------------------------------------------------------------
------------------------------------------------------------
------------------------------------------------ATGGGACGGAAG
CTGGCTATGGCGGGGTTGCTGGCAGCGGCGGCAGCGACGAGGGCGATGGCCGCGGAGAGC
GCGGGCGGTTTCTTAGCGCCC---------------GTGATGAACTTGGAAAGCGTGGTG
CAGGGC------------CTGTTCGTGGCGGTGGTGGTGGCA------TTGATCGTG---
GTGAAG---CTGCGGGCTCCCAAGCTGAAG---------------CTGCCCCCCGGCCCC
ATCGCCTTGCCCGTCGTCGGCAACTGGTTGCAGGTGGGCGATGATTTGAACCACCGAAAC
CTGGCCGAGATGTCGCAGAAGTACGGAGACGTGTTCCTGCTGAAGATGGGGCAGCGAAAC
CTGGTGGTGGTGTCGTCGCCCGAAGTGGCCAAGGAGGTGCTGCACACGCAGGGCGTGGAG
TTCGGGTCGCGCACCCGGAACGTGGTGTTCGACATCTTCACGGGCAAGGGCCAG---GAC
ATGGTGTTCACAGTGTACGGCGAGCACTGGCGACGCATGCGACGGATCATGACGGTGCCC
TTCTTCACCAACAAGGTGGTGCAGCAATCGCGCGGCGCGTGGGAGGACGAGGCGCTACGC
GCCATCCAAGACATCCAGGCC---CAGCCC---AAC---------GCAGCGACCACGGGC
GTGGTCATCCGCCGGCGCCTGCAGCTGATGATGTACAACATCATGTACCGCCTGATGTTC
GACTCGCGCTTCGAGAGCGAGGAGGACCCGCTGTACCTGAAGCTCAAGGCGCTCAACGGC
GAGCGCTCGCGCCTG---GCGCAGAGCTTCGAGTACAACTACGGCGACTTCATCCCCGTG
CTGCGCCCATTCCTGCGCGGCTATCTCAAGGTGTGCCAGCAGATCAAGGACCGCCGCCTG
GCTCTGTTCAAGGAGCACTTCCTGGACGAGCGCAAGAAGCTGCTG---------------
---------AGC---ACGCGCGGCGCCGCCGCGGGCGACGGGGAG---AAGTGCGCCATC
GATCACATCCTGGACGCGCAGAAGAAGGGGGAGATCAACGAAGACAATGTGCTGTACATC
ATCGAGAACATCAACGTGGCCGCCATCGAAACCACGCTATGGTCCATCGAGTGGGGCGTG
GCGGAGCTGGTGAACCACCCGGAGATGCAGACGCGGCTGCGCGACGAGCTGGACCAGGTG
CTG---GGCGCCGGGACGCTGATCACGGAGCCGGACACATACAACAACAAGCTGCCTTTC
CTGTCGGCGTTCGTGAAGGAGGTGATGCGTCTGCACATGGCCATTCCCCTGCTGGTGCCG
CACATGAACCTACACCAGGCCAAGCTGGCGGGCTACGACATCCCCGCCGAGAGCAAGATC
CTGGTGAACGCGTGGTGGATCGGCAACGACCCCAAGTTGTGGGAGCAGCCGGAGCAGTTC
CGGCCGGAGCGCTTCCTGGAC------GGCAGTATCGAG---GCGTCCGGC---------
---AACGACTTCCGCTTCCTGCCGTTCGGGTCCGGGCGGCGCTCGTGTCCGGGTATCATC
ATCGCCATGCCGCTGCTGTCGATCGTGCTGGGCCGACTCGTGCAGAGCTGCGACCTGCTG
CCCCCGCCGGGCGCCAAGCGGGTGGACACGGCGGAGAAG------GGCGGCCAGTTCAGC
CTGCACATT------------GCCACCCACTCCACCGTCGTTGTGAAACCCCGAGCGGAG
CTAGTCGCTTAA---------------
>Lsciuroides|ZACW_scaffold_2007418 Leucodon_sciuroides
------------------------------------------------------------
------------------------------------------------------------
------------------------------------------------------------
---------------------------------------------------GGGCGGAAG
CTGGCTATGGCGGGGTTGCTGGCAGCGGCGGGAGCGACGACGGCGATGGCCGCGGAGAGC
GCGAGCGGTTTCTTAGCGCGT---------------GTGATGAACTTGGAAACAGTGGTG
CAGGGC------------CTGTTTGTGGCGGTGGTGGTGGCA------TTGATCGTG---
GTGAAG---CTACGGGCTCCTAAGCTGAAA---------------CTGCCCCCCGGCCCC
ATCGCCCTGCCCGTCGTCGGCAACTGGTTGCAGGTGGGCGATGATTTGAACCACCGGAAC
CTGGCCGAGATGTCGCAGAAGTACGGGGACGTGTTCCTGCTGAAGATGGGGCAGCGCAAC
CTGGTGGTGGTGTCGTCGCCAGAAGTGGCCAAGGAGGTTCTGCACACGCAGGGCGTGGAG
TTCGGGTCGCGCACCCGGAACGTGGTCTTCGACATCTTCACGGGCAAGGGCCAG---GAC
ATGGTGTTCACGGTGTACGGTGAGCACTGGCGACGCATGCGGCGGATCATGACGGTGCCC
TTCTTCACCAACAAGGTGGTGCAGCAGTCGCGCGGCGCGTGGGAGGACGAGGCACTCCGC
GCCATCCAAGACATCCAGTCC---CAGCCC---GAC---------GCGGCGACCACGGGT
GTGGTGATCCGCCGGCGCCTCCAGCTGATGATGTACAATATCATGTACCGCCTGATGTTC
GACTCGCGCTTCGAGAGCGAAGACGACCCGCTATACCTGAAGCTCAAGGCGCTCAACGGC
GAGCGCTCGCGCCTG---GCACAGAGCTTCGAGTACAACTACGGCGACTTCATCCCCGTG
CTGCGCCCCTTCCTACGCGGCTACCTCAAGGTGTGCCAGCAGATCAAAGACCGCCGCCTG
GCTCTATTCAAGGAACACTTTTTGGACGAGCGCAAGAAGCTGCTG---------------
---------AGC---ACGCGCGGCGCCGCCGCGGCCAACGGGGAG---AAGTGTGCCATC
GACCACATCCTGGACGCACAGAAGAAGGGCGAGATCAACGAAGACAACGTTCTGTACATC
ATCGAGAACATCAATGTGGCCGCCATCGAAACCACGCTGTGGTCCATCGAGTGGGGCGTG
GCGGAACTGGTGAACCACCCGGAGATGCAGACGCGGCTGCGCGACGAGCTGAACCAGGTG
CTG---GGCGCAGGGACGCTGATCACGGAGCCGGACACGTCCAACAACAAGCTGCCCTTC
CTGTCGGCATTCGTGAAGGAGGTGATGCGTCTGCACATGGCCATCCCGCTGCTGGTGCCG
CACATGAACTTGCACCAAGCCAAGCTGGCGGGCTACGACATCCCCGCCGAGAGCAAGATC
CTGGTGAACGCGTGGTGGATCGGCAACGACCCCAAGTTGTGGGAGCAGCCGGAGCAGTTC
CGGCCGGAGCGCTTCCTGGAC------GGCAGCATCGAG---GCGTCCGGC---------
---AACGACTTCCGCTTCCTGCCGTTCGGGTCCGGGCGGCGCTCGTGCCCGGGCATCATA
ATCGCCATGCCGCTGCTGTCGCTCGTGCTGGGCCGACTCGTGCAGAGCTGCGACCTACTG
CCCCCGCCGGGCGCCAAGCGGGTGGACACGGCGGAGAAG------GGCGGCCAGTTCAGC
CTGCACATT------------GCTACCCACTCCACCGTCGTGGTGAAACCCCGAGCGGAG
CTGGTAGCTTAA---------------
>Sfabronia|IGUH_scaffold_2001059 Schwetschkeopsis_fabronia
------------------------------------------------------------
------------------------------------------------------------
------------------------------------------------------------
------------------------------------------------ATGGGGCGGAAG
CTGGCTATGGCGGGGTTGCTGGCAGCGGCGGGAGCGACGACGGCGATGGCCGCGGAGAGC
GCGAGCGGTTTCTTAGCGCCT---------------GTGATGAACTTGGAAACAGTGGTG
CAGGGC------------CTGTTTGTGGCGGTGGTGGTGGCA------TTGATCGTG---
GTGAAG---CTACGGGCTCCTAAGCTGAAA---------------CTGCCCCCCGGCCCC
ATCGCCCTGCCCGTCGTCGGCAACTGGTTGCAGGTGGGCGATGATTTGAACCACCGGAAC
CTGGCCGAGATGTCGCAGAAGTACGGGGACGTGTTCCTGCTGAAGATGGGGCAGCGCAAC
CTGGTGGTGGTGTCGTCGCCAGAAGTGGCCAAGGAGGTGCTGCACACGCAGGGCGTGGAG
TTCGGGTCGCGCACCCGGAACGTGGTGTTCGACATCTTCACGGGCAAGGGCCAG---GAC
ATGGTGTTCACGGTGTATGGTGAGCACTGGCGACGCATGCGGCGGATCATGACGGTGCCC
TTCTTCACCAACAAGGTGGTGCAGCAGTCGCGCGTCGCGTGGGAGGACGAGGCACTCCGC
GCCATCCGAGACATCCAGTTC---CAGCCC---GAC---------GCGGCGACCACGGGC
GTGGTGATCCGCCGGCGCCTGCAGCTGATGATGTACAATATCATGTACCGCCTGATGTTC
GACTCGCGCTTCGAGAGCGAGGAGGACCCGCTATACCTGAAGCTCAAGGCGCTCAACGGC
GAGCGCTCGCGCCTG---GCACAGAGCTTCGAGTACAACTACGGCGATTTCATCCCCGTG
CTGCGCCCCTTCCTACGCGGCTACCTCAAGGTGTGCCAGCAGATCAAAGACCGCCGCCTG
GCTCTATTCAAGGAACACTTCTTGGACGAGCGCAAGAAGCTGCTG---------------
---------AGC---ACGCGCGGCGCCGCCGCGGCCAACGGGGAG---AAGTGTGCCATC
GACCACATCCTGGACGCACAAAAGAAGGGCGAGATTAACGAAAACAACGTTCTGTACATC
ATCGAGAACATCAATGTGGCCGCCATCGAAACCACGCTGTGGTCCATCGAGTGGGGCGTG
GCGGAACTGGTGAACCACCCGGAGATGCAGACGCGGCTGCGCGACGAGCTGAACCAGGTG
CTG---GGTGCAGGGACGCTGATCACGGAGCCGGACACGTACAATAACAAGCTGCCGTTC
CTGTCGGCGTTCGTGAAGGAGGTGATGCGTCTGCACATGGCCATCCCGCTGCTGGTGCCG
CACATGAACCTGCACCAAGCCAAGCTGGCGGGCTACGACATCCCCGCCGAGAGCAAGATC
CTGGTGAACGCGTGGTGGATCGGCAACGACCCCAAGTTGTGGGAGCAGCCGGAGCAGTTC
CGGCCGGAGCGCTTCCTAGAC------GGCAGCATCGAG---GCGTCCGGC---------
---AACGACTTCCGCTTCCTGCCATTCGGGTCCGGGCGGCGCTCGTGCCCGGGCATCATC
ATCGCCATGCCGCTGCTGTCGATCGTGCTGGGCCGACTCGTGCAGAGCTGCGACCTACTG
CCCCCGCCGGGCGCCAAGCGGGTGGACACGGCGGAGAAG------GGCGGCCAGTTCAGC
CTGCACATT------------GCTACCCACTCCACCGTCGTGGTGAAACCGAGAGCGGAG
CTGGTAGCTTAA---------------
>Tdelicatulum|EEMJ_scaffold_2008809 Thuidium_delicatulum
------------------------------------------------------------
------------------------------------------------------------
------------------------------------------------------------
------------------------------------------------ATGGGGCGGAAG
CTGGCCATGGCGGGGGTGCTGGCAGCGGCGGGAGTGACGACGGCGATGGCCGCGGAGAGC
GCGGGCGGTTTCTTGGCGCCC---------------GTGATGAACTTGGAAAGCTTGGTG
CAGGGC------------CTGTTTGTGGCGGTGATGGTGGCA------TTGATTGTG---
GTGAAG---CTGCGGGCTCCCAAGCTGAAG---------------CTGCCCCCCGGCCCC
ATCGCCCTGCCCGTTGTCGGCAACTGGTTGCAGGTGGGCGATGATTTAAACCACCGGAAC
CTGGCCGAGATGTCGCAGAAGTACGGAGACGTGTTCTTGCTGAAGATGGGACAGCGCAAC
CTGGTGGTAGTGTCGTCTCCTGAAGTGGCGAAGGAGGTCCTTCACACGCAGGGCGTGGAG
TTCGGGTCGCGCACCCGGAATGTGGTGTTCGACATCTTCACGGGCAAGGGCCAG---GAC
ATGGTGTTCACGGTGTACGGCGAGCACTGGCGACGTATGCGACGGATCATGACGGTGCCC
TTCTTCACTAACAAGGTGGTACAGCAGTCGCGCGGCGCGTGGGAGGACGAGGCGCTCCGC
GCAATCCAAGACATCCAGGCC---CAGCCC---AAC---------GCGGCGACCACGGGC
GTGGTGATCCGCCGGCGCCTGCAGCTGATGATGTACAACATCATGTACCGCCTGATGTTC
GACTCGCGCTTCGAGAGCGAGGAGGACCCGCTGTATCTGAAGCTCAAGGCGCTCAACGGC
GAGCGTTCGCGCCTG---GCGCAGAGCTTCGAGTACAACTACGGCGATTTCATCCCCGTG
CTGCGCCCCTTCCTGCGCGGCTACCTCAAGGTGTGCCAGCAGATCAAGGACCGCCGCCTG
GCTCTGTTCAAGGAGCACTTCCTGGACGAGCGCAAGAAACTGCTG---------------
---------AGC---ACGCGCGGCGCCTCCACAGCCGACGGGGAG---AAGTGCGCCATC
GACCACATCCTGGACGCACAGAAGAAGGGCGAGATCAACGAAGACAACGTGCTATACATC
ATCGAGAACATCAACGTGGCCGCCATCGAAACCACGCTGTGGTCCATCGAGTGGGGCGTG
GCGGAGCTTGTGAACCACCCGGAAATGCAGACACGACTGCGCGACGAGCTAGACCAGGTG
CTA---GGCGCCGGGACGTTGATCACGGAACCGGACACGTACAACAACAAGCTGCCCTTC
TTGTCGGCGTTCGTGAAGGAGGTGATGCGTCTGCACATGGCCATCCCGCTGCTGGTGCCA
CACATGAACCTGCACCAGGCCAAGCTGGCGGGCTACGACATCCCCGCCGAAAGCAAGATC
CTGGTGAACGCGTGGTGGATCGGCAACGACCCCAAGTTGTGGGAGCAGCCGGAGCAGTTC
CGGCCGGAGCGCTTCCTAGAC------GGCAGCATCGAA---GCGTCCGGC---------
---AACGACTTCCGATTCCTGCCGTTCGGGTCCGGGCGGCGCTCGTGCCCGGGCATCATT
ATCGCCATGCCGCTGCTGTCGATCGTGCTGGGCCGACTCGTACAGAGCTGCGAGCTGCTG
CCCCCGCCGGGCGCCAAGCGGGTGGACACGGCAGAGAAG------GGCGGCCAGTTCAGT
CTGCACATT------------GCCACTCACTCCACCGTCGTGGTGAAACCCCGAGCGGAG
CCAGTAGCTTAA---------------
>Hsubimponens|LNSF_scaffold_2011981 Hypnum_subimponens
------------------------------------------------------------
------------------------------------------------------------
------------------------------------------------------------
------------------------------------------------ATGGGGCGGAAG
CTGGCCATGGCCGGTTTGCTCACAGCGGCGGGAGCGACGACGGCGATGGCCGCGGAGAGC
GCGAGCGGTTTCTTGGCGCCC---------------GTGATGAACTTGGAAAGCGTGGTG
CAGGGC------------CTGTTTGTGGCGGTGGTGGTGGCA------TTGATCGTG---
GTGAAG---CTGCGGGCTCCCAAGCTGAAG---------------CTGCCTCCCGGCCCC
ATCGCCCTGCCCGTCGTCGGCAACTGGTTGCAGGTGGGCGATGATTTGAACCACCGGAAC
CTGGCCGAGATGTCGCAGAAGTACGGAGACGTGTTCCTGCTGAAGATGGGGCAGCGCAAC
CTGGTGGTGGTGTCGTCGCCTGAAGTGGCCAAGGAGGTGCTGCACACCCAGGGCGTGGAG
TTCGGGTCGCGCACCCGGAATGTGGTGTTCGACATCTTCACGGGCAAGGGCCAG---GAC
ATGGTGTTCACGGTGTACGGCGAACACTGGCGACGCATGCGGCGAATCATGACGGTGCCC
TTCTTCACCAACAAGGTAGTGCAGCAGTCGCGCGGCGCGTGGGAGGACGAGGCGCTCCGC
GCCATCCAAGACATCCAGGTC---CAGCCC---AAT---------GCGGCGACCACGGGC
GTGGTGATCCGCCGGCGCCTGCAGCTGATGATGTACAACATCATGTACCGCCTGATGTTC
GACTCGCGCTTCGAGAGCGAGGAGGACCCGCTGTACCTGAAACTCAAGGCGCTGAATGGC
GAGCGCTCGCGCCTG---GCGCAGAGCTTCGAGTACAACTACGGCGACTTCATCCCCGTG
CTGCGCCCCTTCCTGCGCGGCTACCTCAAGGTGTGCCAGCAGATCAAGGACCGCCGCCTG
GCTCTGTTCAAGGAGTACTTCCTGGACGAGCGCAAGAAGCTGCTG---------------
---------AGC---ACGCGCGGCGCCGCCACGGCCGACGGGGAG---AAGTGTGCCATC
GACCACATCCTGGACGCACAGAAGAAGGGCGAAATCAACGAAGACAACGTGCTATACATC
ATCGAGAACATCAACGTGGCCGCCATCGAAACCACGCTATGGTCCATCGAGTGGGGCGTG
GCGGAGCTGGTGAACAACCCGGAGATGCAGACGCGGCTGCGCGACGAGCTGGACCAGGTG
CTG---GGTGCCGGGACGCTGATCACGGAACCGGACACGTACAACAACAAGCTGCCCTTC
TTGTCGGCGTTCGTGAAGGAGGTGATGCGTCTGCACATGGCCATCCCGCTGCTGGTGCCA
CACATGAACCTGCACCAGGCCAAGCTAGCGGGCTACGATATCCCCGCCGAGAGCAAGATC
CTGGTGAACGCGTGGTGGATCGGCAACGACCCTAAGTTGTGGGAGCAACCGGAGCAATTC
CGGCCGGAGCGCTTCCTGGAT------GGCAGCATCGAG---GCGTCCGGC---------
---AACGACTTCCGCTTCCTGCCGTTCGGGTCCGGGCGGCGCTCGTGCCCGGGCATCATC
ATCGCCATGCCGCTGCTGTCGATCGTGCTGGGCCGACTCGTGCAGAGCTGCGAGCTGCTG
CCCCCGCCGGGCTCCAAGCGGGTGGACACGGCAGAGAAG------GGCGGCCAGTTCAGT
CTGCACATT------------GCCACTCACTCTACCGTCGTGGTGAAATCTCGATCGGAG
CTAGTAGCTTAA---------------
>Cdendroides|MIRS_scaffold_2008311 Climacium_dendroides
------------------------------------------------------------
------------------------------------------------------------
------------------------------------------------------------
------------------------------------------------ATGGGGCGGAAG
CTGGCCATGGCGGGGTTGCTGGCAGCGGCGGGAGCGACGACGGCGATGGCCGCGGAGAGC
GCGAGTGGTTTCTTGGCGCCT---------------GTGATGAACTTGGAAAGCGTGGTG
CAGGGC------------CTGTTTGTGGCGGTGGTGGTGGCA------TTGATCGTG---
GTAAAG---CTGCGGGCTCCCAAGCTGAAG---------------TTGCCCCCCGGCCCC
ATCGCCCTGCCCGTCGTCGGCAACTGGTTGCAGGTGGGCGATGATTTGAACCACCGGAAC
CTGGCCGAGATGTCGCAGAAGTACGGAGACGTGTTCCTGCTGAAGATGGGGCAGCGCAAC
CTGGTGGTGGTGTCGTCGCCCGAAGTGGCCAAGGAGGTGCTGCACACGCAGGGCGTGGAG
TTCGGGTCGCGCACTCGGAATGTGGTGTTCGACATCTTCACGGGCAAGGGCCAG---GAC
ATGGTGTTCACGGTGTACGGCGAGCACTGGCGACGCATGCGGCGGATCATGACGGTGCCC
TTCTTCACCAACAAGGTGGTGCAGCAGTCGCGCGGCGCGTGGGAGGACGAGGCGCTCCGC
GCCATTCAAGACATTCAGGCC---CAGCCC---AAC---------GCGGCAACCACGGGC
GTGGTGATCCGCCGGCGCCTGCAGCTGATGATGTACAACATCATGTACCGCCTGATGTTC
GACTCGCGCTTCGAGAGCGAGGAGGACCCGCTGTACCTGAAACTCAAGGCGCTCAACGGC
GAGCGCTCGCGCCTG---GCGCAGAGTTTCGAGTACAACTACGGCGACTTCATCCCCGTG
CTGCGCCCCTTCCTGCGCGGCTACCTCAAGGTGTGCCAGCAGATCAAGGACCGCCGCCTG
GCTCTGTTCAAGGAGCACTTCCTGGACGAGCGCAAGAAGCTGCTG---------------
---------AGC---ACGCGCGGCGCCGCCACGGCCGACGGGGAG---AAGTGCGCCATC
GACCACATCCTGGACGCACAGAAGAAGGGCGAGATCAACGAAGACAACGTGCTGTACATC
ATCGAGAACATCAACGTGGCCGCCATCGAAACCACGCTCTGGTCCATCGAGTGGGGCGTG
GCGGAGCTGGTGAACCACCCGGAAATGCAGGCGCGGCTGCGCGACGAGCTGGACCAGGTG
CTG---GGCGCCGGGACGCTGATCACGGAGCCGGACACGTACAACAATAAGCTGCCCTTC
CTGTCGGCGTTCGTGAAGGAGGTGATGCGTCTGCACATGGCAATCCCGCTGCTGGTGCCG
CACATGAACCTGAACCAGGCCAAGCTGGCAGGGTACGATATTCCCGCCGAGAGCAAGATC
CTGGTGAACGCGTGGTGGATCGGCAACGACCCCAAATTGTGGGAGCAGCCGGAGCAGTTC
CGACCGGAGCGCTTCCTGGAC------GGTAGCATCGAG---GCGTCCGGC---------
---AACGACTTCCGCTTCCTGCCGTTCGGGTCCGGGCGGCGCTCGTGCCCGGGCATCATC
ATCGCCATGCCGCTGCTGTCGATTGTGCTGGGCCGAATCGTGCAGACCTGCGAACTGCTG
CCCCCGCCGGGCGCCAAGCGGGTGGACACGGCGGAAAAG------GGCGGTCAGTTCAGT
TTGCACATT------------GCTACTCACTCTACCGTCGTGGTGAAACCCCTAGCAGAG
GTAGTAGCTTAA---------------
>Rloreus|WSPM_scaffold_2009869 Rhytidiadelphus_loreus
------------------------------------------------------------
------------------------------------------------------------
------------------------------------------------------------
------------------------------------------------ATGGGGCGGAAG
CTGGCCATGGCGGGGTTGCTGGCAGCGGCGGGAGCGACGACGGCGATGGCCGCGGAGAGC
GCGACCGGTTTTTTGGCGCCT---------------GTGATGAACTTGGAAAGCGTGGTG
CAGGGT------------CTGTTTGTGGCGGTGGTGGTGGCA------TTGATCGTG---
ATGAAG---CTGCGGGCTCCCAAGCTGAAG---------------TTGCCCCCCGGCCCC
ATCGCCCTGCCCGTCGTCGGCAACTGGTTGCAGGTGGGCGATGATTTGAACCACAGGAAC
CTGGCCGAGATGTCCCAGAAGTACGGAGACGTGTTCCTGCTGAAGATGGGGCAGCGCAAC
CTGGTGGTGGTGTCGTCGCCCGAAGTGGCCAAGGAGGTGCTGCACACGCAGGGCGTGGAG
TTCGGGTCGCGCACCCGGAATGTGGTGTTCGATATCTTCACGGGCAAGGGCCAG---GAC
ATGGTGTTCACGGTGTACGGCGAGCACTGGCGACGCATGCGGCGGATCATGACGGTACCC
TTCTTCACCAACAAGGTGGTGCAGCAGTCGCGCGGCGCGTGGGAGGACGAGGCGCTCCGC
GCCATTCAAGACATCCAGGCC---CAGCCC---AAC---------GCGGCAACCACGGGC
GTGGTGATCCGCCGGCGCCTGCAGCTGATGATGTACAACATCATGTACCGCCTGATGTTC
GACTCGCGCTTCGAGAGCGAGGAGGACCCGCTGTACCTGAAGCTCAAGGCGCTCAATGGC
GAGCGCTCGCGCTTG---GCGCAGAGCTTCGAGTACAACTACGGCGACTTCATCCCCGTG
CTGCGCCCCTTCCTGCGCGGCTACCTCAAGGTGTGCCAGCAGATCAAGGACCGCCGCCTG
GCTCTGTTCAAGGAGCACTTCCTGGACGAGCGCAAGAAGCTGCTG---------------
---------AGT---ACGCGCGGCGCCGCCACGGCCGACGGGGAG---AAGTGCGCCATC
GACCATATCCTGGACGCACAGAAGAAGGGCGAGATCAACGAAGACAACGTGCTGTACATC
ATCGAGAACATCAACGTGGCCGCCATCGAAACCACGCTGTGGTCCATCGAGTGGGGCGTG
GCGGAGCTGGTGAACCACCCGGAGATGCAGACGCGGCTGCGCGACGAGCTGGACCAGGTG
CTG---GGCGCCGGGACGCTGATCACGGAGCCGGACACGTACAACAACAAGCTGCCCTTC
CTGTCGGCGTTCGTGAAGGAGGTGATGCGTCTGCACATGGCCATCCCGCTGCTGGTGCCG
CACATGAACCTGAACCAGGCCAAGCTGGCGGGCTACGACATCCCCGCCGAGAGCAAGATC
CTGGTGAACGCGTGGTGGATCGGCAACGACCCCAAGTTGTGGGAGCAGCCGGAGCAGTTC
CGACCGGAGCGCTTCCTGGAC------GGCAGCATCGAG---GCGTCCGGC---------
---AACGACTTCCGTTTCCTGCCATTCGGGTCCGGGCGGCGCTCGTGCCCGGGCATCATC
ATCGCCATGCCGCTGCTGTCGATCGTGCTGGGCCGAATCGTGCAGAGCTGCGACCTGCTG
CCCCCGCCGGGCGCCAAGCGGGTGGACACGGCGGAGAAG------GGCGGCCAGTTCAGT
CTGCACATT------------GCCACTCACTCCACCGTCGTGGTGAAACCCCGAGCGGAG
CTAGTAGCTTAA---------------
>Rserrulatum|JADL_scaffold_2004281 Rhynchostegium_serrulatum
------------------------------------------------------------
------------------------------------------------------------
------------------------------------------------------------
------------------------------------------------ATGGGGCGGAAG
CTGGCCATGGCGGGATTGCTGGCGGCGGCGGGAGCGACGACGGCGATGGCGGCGGAGAGC
ACGGGCGGTTTCTTGGCGCCC---------------GTGATGAACTTGGAAACCGTAGTG
CAGGGC------------CTGTTTGTGGCAGTAGTGGTGGCA------TTGATCGTG---
GTGAAG---CTGCGGGCTCCCAAGCTGAAC---------------CTGCCCCCCGGCCCC
CTCGCCCTGCCCATCGTCGGCAACTGGTTGCAGGTGGGCGATGATTTGAACCACCGGAAC
CTGGCCGAGATGTCGAAGAAGTACGGAGACGTGTTCCTACTGAAGATGGGGCAGCGCAAC
CTGGTGGTGGTGTCGTCGCCCGAAGTGGCCAAGGAGGTGCTGCACACACAGGGCGTAGAG
TTCGGGTCGCGCACTCGGAATGTAGTGTTCGACATCTTCACGGGCAAGGGCCAG---GAT
ATGGTGTTCACAGTGTACGGCGAGCACTGGCGACGCATGCGGCGGATCATGACGGTGCCC
TTCTTCACGAACAAGGTGGTGCAGCAGTCACGCGGCGCGTGGGAGGACGAGGCGCTCCGC
GCCATCCAAGACATCCAGGCC---CAGCCC---AAC---------GCGGCGACCACGGGC
GTGGTGATCCGCCGACGTCTGCAGCTGATGATGTACAACATTATGTACCGCCTGATGTTC
GACTCGCGCTTCGAGAGCGAGGAGGACCCGCTATACCTAAAGCTCAAGGCACTCAACGGC
GAGCGCTCGCGCCTG---GCACAGAGCTTCGAGTACAACTACGGCGACTTCATCCCCGTG
CTCCGCCCCTTCCTGCGAGGCTATCTCAAGGTGTGCCAGCAGATCAAGGACCGCCGCCTG
GCTCTATTCAAGGAGTACTTCCTGGACGAGCGCAAGAAGCTGCTG---------------
---------AGC---ACGCGCGGCGCAACCACGGCGGACGGGGAT---AAGTGCGCCATC
GACCACATCCTGGACGCACAGAAGAAAGGCGAGATCAACGAAGACAATGTGCTGTACATC
ATCGAGAACATCAACGTGGCCGCCATCGAAACCACGCTGTGGTCCATCGAGTGGGGCGTG
GCGGAGTTGGTGAACCACCCAGAGATGCAGACCCGGCTGCGCGACGAGCTGGACCAGGTG
CTG---GGTGCCGGGACGCTGATCACGGAGCCGGACACGTACAACAACAAGCTGCCCTAC
CTGTCGGCGTTCGTGAAGGAGGTGATGCGTCTGCACATGGCCATCCCGCTGCTGGTGCCG
CACATGAACCTGCACCAGGCCAAGCTGGCGGGCTTCGACATACCCGCTGAGAGCAAGATT
CTGGTGAACGCGTGGTGGATCGGTAACGACCCCAAGTTGTGGGAGGAGCCGGAGCAGTTC
CGGCCGGAGCGCTTCCTGGAC------GGCAGCATCGAG---GCGTCCGGC---------
---AACGACTTCCGCTTCTTACCGTTCGGGTCCGGGCGGCGCTCGTGCCCGGGCATCATC
ATCGCCATGCCGCTGCTGTCGATCGTGCTGGGTCGGCTCGTGCAGAGCTGCGACCTGCTG
CCCCCTCCGGGTACCAAACGGGTGGACACGGCGGAGAAG------GGCGGACAGTTCAGT
CTCCACATT------------GCCACTCACTCCACCGTCGTGGTGAAACCCCGGACGCAG
CTAGTAGCTTAA---------------
>Anattenuatus|QMWB_scaffold_2010732 Anomodon_attenuatus
------------------------------------------------------------
------------------------------------------------------------
------------------------------------------------------------
------------------------------------------------ATGGGGCGGAAG
CTGGCCATGGCGGGGGTGCTGGCAGCGGCGGGAGCGACGACGGCGATGGCCGCGGAGAGC
GAAAGCGGTTTCTTGGCGCCC---------------GTGATGAACTTGGAAAGCGCGGTG
CAGGGC------------CTGTTTGTGGCGGTGGTAGTGGCA------TTGATCGTG---
GTGAAG---CTCCGGGCTCCCAAGCTGAAG---------------CTGCCCCCCGGCCCC
ATCGCCCTGCCCATCGTCGGCAACTGGTTGCAGGTGGGCGATGATTTGAATCACCGGAAC
CTGGCCGAGATGTCGAAGAAGTACGGAGACGTGTTCCTGCTGAAGATGGGGCAGCGCAAC
CTGGTGGTGGTGTCGTCGCCCGAAGTGGCCAAGGAGGTCCTGCACACGCAGGGCGTAGAG
TTCGGGTCGCGCACCCGGAATGTGGTGTTCGACATCTTCACGGGCAAGGGCCAG---GAC
ATGGTGTTCACGGTGTACGGCGAGCACTGGCGACGCATGCGGCGGATCATGACGGTACCC
TTCTTCACCAACAAGGTGGTGCAGCAGTCGCGCGGCGCGTGGGAAGACGAGGCGATCCGC
GCCATCCAAGACATTCAGGCC---CAGCCC---AAC---------GCGGCGACCACGGGC
GTGGTGATCCGCCGGCGCCTGCAGCTGATGATGTACAACATCATGTACCGCCTGATGTTC
GACTCGCGCTTCGAGAGCGAGGAGGACCCGCTGTACCTGAAGCTCAAGGCGCTCAACGGC
GAACGCTCGCGCCTG---GCGCAGAGCTTCGAGTACAACTACGGCGACTTCATCCCCGTG
CTGCGCCCCTTCTTGCGCGGCTACCTCAAGGTGTGCCAGCAGATCAAGGACCGCCGCCTG
GCTCTGTTCAAGGAGTACTTCCTGGACGAGCGCAAGAAGCTGCTG---------------
---------AGC---ACACGCGGCGCCGCCATGGCCGACGGGGAG---AAGTGCGCCATC
GACCACATCCTGGACGCACAGAAGAAGGGCGAGATCAACGAAGACAACGTGCTGTACATC
GTCGAGAACATCAACGTGGCCGCCATCGAAACCACGCTGTGGTCCATCGAGTGGGGCGTG
GCCGAGCTGGTGAACCACCCGGAGATGCAGACGCGGCTGCGCGACGAGCTGGACCAGGTG
CTG---GGCGCCGGGACGCTGATCACGGAGCCGGACACGTACAACAACAAGCTGCCCTTC
CTGTCGGCGTTCGTGAAGGAGGTAATGCGTCTGCACATGGCCATCCCGCTGCTGGTGCCG
CACATGAACCTGCACCAGGCCAAGCTGGCGGGCTACGACATCCCCGCCGAGAGCAAGATC
CTGGTGAACGCGTGGTGGATCGGCAACGACCCCAAGTTGTGGGAGCAGCCGGAGCAGTTC
CGGCCGGAGCGCTTCCTGGAC------GGTAGCATCGAG---GCGTCCGGC---------
---AACGACTTCCGCTTCCTGCCGTTCGGGTCCGGGCGGCGCTCGTGCCCGGGCATCATC
ATCGCCATGCCGCTGCTGTCGATCGTGCTGGGCCGACTCGTGCAGAGCTGCGACCTGCTG
CCCCCGCCGGGCACCAAGCGGGTGGACACGGCGGAGAAG------GGCGGCCAGTTCAGT
CTGCACATT------------GCCACTCACTCCACCGTCGTGGTGAAACCCCGAGCGGAG
CTAGTAGCTTAA---------------
>Ccordifolium|TAVP_scaffold_2014154 Calliergon_cordifolium
------------------------------------------------------------
------------------------------------------------------------
------------------------------------------------------------
---------------------------------------------------------AAG
CTGGCCATGGCGGGGTTGCTGGCAGCGGCGGGAGCGACGACGGCGATGGCCGCGGAGAGC
GCTAGCGGTTTCTTGGCGCCC---------------GTGATGAACTTGGAAAGCGTGGTG
CAGGGC------------CTGTTTGTGGCGGTGGTGGTGGCA------TTGATCGTG---
GTGAAG---CTGCGGGCTCCCAAGCTGAAG---------------CTACCCCCCGGCCCC
ATCGCCCTGCCCGTCGTCGGCAACTGGTTGCAGGTGGGCGATGATTTGAACCACCGGAAT
CTGGCCGAGATGTCGAAGAAGTACGGAGACGTCTTCCTGCTGAAGATGGGACAGCGCAAC
CTGGTGGTGGTATCGTCGCCCGAAGCGGCCAAGGAGGTGCTGCACACGCAGGGCGTAGAG
TTCGGGTCGCGCACCCGGAATGTGGTGTTCGACATCTTCACGGGCAAGGGCCAG---GAC
ATGGTGTTCACGGTGTACGGCGAGCACTGGCGACGCATGCGGCGGATCATGACGGTGCCC
TTCTTCACCAACAAGGTGGTGCAGCAGTCGCGCGGCGCGTGGGAGGACGAGGCGCTCCGC
GCCATCCAAGACATTCAGGTC---CAGCCC---AAC---------GCGGCGACCACGGGC
GTGGTGATCCGCCGGCGCCTGCAGCTGATGATGTACAACATCATGTACCGCCTGATGTTC
GACTCGCGCTTTGAGAGCGAGGAGGACCCGCTGTACCTGAAGCTCAAGGCGCTCAACGGC
GAGCGCTCGCGCCTT---GCGCAGAGCTTCGAGTACAACTACGGTGACTTCATCCCCGTG
CTGCGCCCCTTCCTGCGCGGCTACCTCAAGGTGTGCCAGCAGATCAAGGACCGCCGCCTG
GCTCTGTTCAAGGAGCACTTCCTGGACGAGCGCAAGAAGCTGCTG---------------
---------AGC---ACGCGCGGCGCCGCCACGGCCGACGGGGAG---AAGTGCGCCATC
GACCACATCCTGGACGCACAGAAGAAGGGCGAGATCAACGAAGACAACGTGCTGTACATC
ATCGAGAACATCAATGTGGCCGCCATCGAAACCACGCTGTGGTCAATCGAATGGGGCGTG
GCGGAGTTGGTGAACCACCCAGAGATGCAGACGCGGCTGCGCGACGAGCTGAACGAGGTG
CTG---GGCGTCGGGACGCTAATCACGGAGCCGGACACGTACAACAACAAGCTGCCCTTC
CTGTCAGCGTTCGTGAAGGAGGTGATGCGTTTGCACATGGCCATCCCGCTGCTGGTGCCG
CACATGAACCTGCACCAGGCCAAGCTGGCGGGCTACGACATCCCTGCCGAGAGCAAGATC
CTGGTCAACGCATGGTGGATCGGCAACGACCCCAAGTTATGGGAACAGCCGGAGCAGTTC
CGGCCGGAGCGCTTCCTGGAC------GGCAGCATTGAA---GCATCCGGC---------
---AACGACTTCCGCTTCCTGCCGTTCGGGTCCGGGCGGCGCTCGTGCCCGGGAATCATC
ATCGCCATGCCGCTGCTGGCGATTGTGCTGGGCCGACTCGTGCAGAGCTGTGATCTGCTG
CCCCCCCCGGGCGCCAAGCAGGTGGACACGGCGGAGAAG------GGCGGTCAGTTCAGT
CTGCACATT------------GCCACTCACTCCACCGTCGTGGTGAAACCCCGAGTAGAG
CTAGTAGCTTAA---------------
>Pfontana|ORKS_scaffold_2007464 Philonotis_fontana
------------------------------------------------------------
------------------------------------------------------------
------------------------------------------------------------
---------------------------------------------------ATGGGGCGG
AAGCTGGCTATGGCGCTGGCGGTCGCAGCAGCTGGAGTAGCGACCGTGATGGGCGCTGAG
ACTAGTAGTTTATTGGCGCCC---------------GTGATGAACTTGGAAAGCGTGGTG
CAGGGG------------CTGTTTGTGGCTGTGGTGGTGGCA------TTGATTGTT---
GTGAAG---CTGCGTGCTCCCAAGTTGAAG---------------CTGCCCCCGGGCCCT
GTGGCGCTTCCCGTCGTCGGCAACTGGCTGCAGGTGGGAGATGATTTGAACCACAGGAAC
TTGGCCGAGATGTCCCAGAAGTACGGCGATGTGTTCCTCTTGAAAATGGGGCAACGCAAC
TTGGTGGTTGTTTCCTCCCCCGACATCGCCAAGGACGTGCTCCACACTCAAGGAGTGGAA
TTCGGGTCCCGCACCCGGAACGTGGTCTTCGACATCTTCACAGGCAAGGGCCAG---GAC
ATGGTGTTCACGGTGTACGGGGAGCACTGGCGCCGCATGCGCAGGATCATGACCGTGCCC
TTCTTCACCAACAAGGTGGTGCAGCAGTCGCGCGGCGCATGGGAAGACGAGGCGCTCCGC
GCTATCGACGACGTCAAGGCC---AAGCCC---GAA---------GCCGGCACTACTGGC
GTGGTGATCCGGAAGCGCCTGCAGCTGATGATGTACAACATCATGTACCGCTTGATGTTC
GACTCCCGGTTCGAGAGCGAGGAGGATCCGCTCTATCTCAAGCTCAAGGCGCTCAACGGT
GAGCGCAGCCGGCTG---GCCCAGAGCTTCGAGTACAACTACGGCGACTTCATCCCCGTG
TTGCGCCCCTTCCTGCGCGGGTACCTCAAGATGTGCCAGCAGATCAAGGACCGCAGGCTG
GCTCTTTTCAAGGAGTACTTCCTCGACGAGCGCAAGAAGTTGTTG---------------
---------AGC---ACGAGGGGTGCC---ACCTCCGACGGTGAC---AAGTGCGCCATC
GACCACATTCTCGATGCACAGAAGAAGGGCGAGATCAACGAAGACAACGTGCTGTACATC
ATCGAGAACATCAACGTCGCAGCGATTGAAACCACTCTGTGGTCCATCGAGTGGGGAGTC
GCGGAGCTCGTGAACAACCCGGAGATGCAGACCCGGCTCCGCAACGAGCTCGACCAGATC
CTC---GGCGTTGGGAACTTGATCACGGAGCCTGACACATACAACAACAAGCTACCATTC
CTGTCTGCGTTCGTCAAGGAAGTGATGCGTCTCCACATGGCCATTCCGTTGCTGGTCCCG
CACATGAATCTCCACCAGGCCAAGCTCGCGGGCTACGACATCCCCGCTGAGAGCAAGATC
CTCGTCAACGCGTGGTGGATCGCTAACAACCCCAAGCACTGGGACCAACCGGAGAAGTTC
ATGCCGGAGCGCTTCCTGGAC------GGCTCCATTGAA---GCTTCCGGC---------
---AATGACTTCCGCTTCCTGCCGTTCGGGTCCGGGCGACGATCGTGCCCCGGCATCATC
ATCGCCATGCCGCTCCTATCGATTGTGCTCGGGCGTCTTGTGCAGACATGCGAGCTCCTG
CCACCTCCGGGCGTGAAGAAGGTGGATGTCAGCGAGAAG------GGGGGTCAGTTCAGT
CTGCACATC------------GCCACCCACTCCACTGTCGTTGTGAAACCCAGAGCTTAA
---------------------------
>Taustriaca|ZQRI_scaffold_2018580 Timmia_austriaca
------------------------------------------------------------
------------------------------------------------------------
------------------------------------------------------------
------------------------------------------ATGGGGTGGAGGGTGGCT
ATGGCGGTGGCCTTGGCAGGAGCTGGAGTGGCTAGAGTGTTGGCCGAGGAAGGAGTAGCG
GTTTCCAGTTTCGTGGCGCCG---------------GTGATGAACTTTGAAAGCGTGGTG
CAGGGG------------TTGTTTGTGGCTGTTGTTGTCGGG------TTGATCATT---
GTTAAG---CTGCGTGCGCCGAAGCTGAAG---------------CTTCCCCCTGGCCCT
GTTGCCTTGCCCGTCGTCGGGAACTGGTTGCAGGTTGGAGATGATTTGAACCACAGGAAC
TTAGCCGAGATGTCCGAGAAGTACGGCGATGTGTTCATGCTCAAGATGGGACAGCGGAAT
TTGGTCGTGGTGTCGTCCCCGGACATTGCCAAGGACGTCTTGCACACACAAGGAGTAGAA
TTCGGGTCTAGAACCCGGAACGTCGTGTTCGACATCTTCACGGGGAAAGGCCAA---GAC
ATGGTGTTCACCGTCTATGGTGAGCATTGGCGACGGATGCGCAGAATCATGACAGTCCCT
TTTTTCACCAACAAGGTTGTGCAGCAATCACGCGGTGCATGGGAAGATGAAGCCATCCGT
GCCATTGATGATGTTAAGGCC---AAGCCC---GAG---------TCGAGCACCACCGGA
GTTGTGATCCGGAAGAGGCTGCAGCTCATGATGTATAATATCATGTACCGCTTGATGTTC
GACTCACGGTTTGAGAGCGAGGAGGATCCATTGTACAACAAGCTAAAGGCTCTCAACGGT
GAGCGCAGCAGGTTG---GCACAGAGCTTCGAGTACAACTACGGTGACTTCATCCCTGTG
TTGCGCCCATTCCTGCGAGGTTACTTGAAGGTGTGCCAGCAAATCAAGGATCGTCGTCTG
GCTTTGTTCAAGGAGCACTTCCTCGACGAGCGCAAGAAATTGTTG---------------
---------AGC---ACGAAGGGATCC---ACTGCCGACGGTGAG---AAATGCGCCATT
GACCACATCCTAGATGCTCAGAAAAAAGGAGAAATCAACGAAGACAACGTGCTATACATT
ATCGAGAACATCAACGTTGCAGCAATTGAGACAACTTTGTGGTCCATCGAGTGGGGAGTC
GCAGAGCTCGTGAACAACCCTGAAATGCAGACCCGCCTCCGTAACGAACTGGATTCGATT
CTC---GGAAAGGACAATCTAATCACCGAGCCCGACACATACAACAACAAGCTGCCATTC
CTGTCGGCGTTTGTGAAGGAAGTGATGCGTCTCCACATGGCCATCCCCCTGCTGGTCCCC
CACATGAACCTCAATCAAGCCAAGCTCGCCGGTTATGACATTCCCGCCGAGAGCAAGATC
CTCGTGAACGCATGGTGGATCGCCAACAACCCTAAGCTCTGGGACCAGCCTGAGAAGTTC
ATGCCCGAGCGCTTCCTGGAC------GGCAAGATCGAA---GCTTCTGGC---------
---AACGACTTCCGGTTCCTGCCCTTCGGCGCCGGCAGACGCTCCTGCCCCGGCATCATC
ATCGCCATGCCGCTCCTGTCAATCGTGCTGGGCCGTCTCGTCCAGTCTTGCGAGCTGCTT
CCCCCTCCTGGCGTGAAGAAGGTGGATGTGAATGAGAAG------GGCGGACAGTTCAGT
CTCCACATT------------GCCACCCACTCCACTGTGGTTGTCAAACCCAGAGCTGAT
GCCTAA---------------------
>Nelongatum|ABCD_scaffold_2078390 Niphotrichum_elongatum
------------------------------------------------------------
------------------------------------------------------------
------------------------------------------------------------
---------------------------------ATGGGGTGGAGGATGGCTATGGCGGTG
GCGATGGCGGGGGCAGGAGCGGCGCGAGCGATGGCCGTTGAGGACGCTGGTAGCCGCGCG
GGTGCCAGTTTCTTGGCGCCC---------------GTGATGAGCTTGGAGAGCGTGGTG
CAGGGG------------CTGCTCGTGGCGGTCGTGGTGGGA------TTGATCATC---
GCCAAG---CTGCGTGCGCCGAAGCTGAAG---------------CTTCCCCCTGGCCCT
GTCGCCCTCCCCGTCGTCGGAAACTGGTTGCAGGTAGGAGACGATTTGAACCACAGAAAC
TTGGCTGAGATGGCTGAGAAGTACGGCGATGTGTTCATGCTGAAGATGGGCCAACGCAAC
TTGGTCGTGGTGTCCTCGCCAGACATAGCCAAGGACGTGCTGCACACACAGGGAGTGGAA
TTCGGCTCGCGAACGCGCAACGTGGTGTTCGACATCTTCACAGGCAAGGGCCAA---GAC
ATGGTGTTCACGGTCTACGGCGAGCACTGGCGGAGGATGCGGAGGATCATGACGGTGCCC
TTCTTCACCAACAAAGTGGTGCAGCAGTCGCGCGGGGCGTGGGAAGACGAGGCCCTGCGC
GTGATTGACGACCTCAAGGCC---AAGCCC---GAG---------GCGGGCACCACAGGG
GTAGTGATTCGGAAGAGGCTGCAGCTCATGATGTACAACATCATGTACCGCTTGATGTTC
GACTCACGGTTCGAGAGCGAAGAGGATCCTCTCTACCTCAAGCTCAAGGCTCTCAACGGC
GAGCGCAGCAGGTTG---GCACAGAGTTTCGAGTACAACTACGGTGACTTCATCCCCGTG
CTGCGCCCTTTCCTACGAGGGTACCTCAAGGTATGCCAGCAAATCAAGGACCGGCGCCTG
GCTCTGTTCAAGGAGCACTTCTTGGATGAGCGCAAGAATCTGTTG---------------
---------AGC---ACCAAGGGACCC---AAGGCCGACGGTGAG---AAATGCGCCATT
GACCACATTCTGGATGCTCAGAAGAAGGGTGAAATCAACGAAGACAACGTGCTGTACATT
ATCGAGAACATCAACGTTGCGGCAATCGAGACCACGTTGTGGTCCATCGAGTGGGGCGTT
GCAGAGCTCGTGAATAACCCCGAGATGCAGACGCGCCTGCGTGATGAGCTCGACCAGGTG
CTG---GGCAAGGGCAACCTGATCACGGAACCTGACACGTACAATAACAAGCTGCCGTTC
CTCTCCGCTTTTGTGAAGGAAGTGATGCGTCTGCATATGGCAATTCCGCTCCTGGTCCCA
CACATGAACCTGCATCAGGCCAAGCTCGCCGGCTACGACATCCCCGCCGAGAGCAAAATC
CTGGTGAACGCATGGTGGATCGCCAACAACCCCAAGTACTGGGAGGAGCCCGAGAAATTC
ATGCCCGAGCGCTTCCTGGAT------GGCAAGATCGAA---GCCTCTGGC---------
---AACGACTTCCGGTTCCTGCCGTTCGGGTCCGGGCGACGGTCGTGCCCTGGCATCATC
ATCGCCATGCCACTCCTGGCCATCGTGCTCGGCAGACTTGTGCAATCCTTCGACATTCTA
CCCCCTCCTGGCGTGAAGAAGGTGGACGTGGGCGAGAAG------GGCGGCCAGTTCAGT
CTCCACATC------------GCCACTCACTCCACCGTGGTTGTCAGACCCAGAGCTTAA
---------------------------
>Pasplenioides|NWQC_scaffold_2158760 Plagiochila_asplenioides
------------------------------------------------------------
------------------------------------------------------------
------------------------------------------------------------
---------------------------GGAACGATGGGGTGGAGGATGGGGATGGCGTTG
GCGATGGCGGGGGCAGGAGCGGCGCGAGTGTTGGCTGTGGAGGATGCAGGTAGCCGTGCG
AGTGCTGGCTTCTTGGCGCCC---------------GTGATGAACATGGAGAGCGTAGTG
CAGGGG------------GTGCTCGTGGCTGTGGTGGTGGGA------TTGATCATC---
GTCAAG---CTGCGTGCGCCGAAGCTGAAG---------------CTTCCCCCGGGCCCT
ATCGCCCTGCCCGTCGTTGGAAACTGGTTGCAGGTGGGAGATGATTTGAACCACAGGAAC
TTGGCCGAGATGTCTGAGAAGTACGGCGATGTGTTCATGCTCAAGATGGGGCAACGTAAC
TTGGTGGTCGTGTCCTCGCCCGACGTAGCTAAGGATGTGCTGCACACCCAGGGAGTGGAA
TTCGGCTCCCGAACGCGGAACGTGGTGTTCGACATCTTCACGGGCAAGGGCCAG---GAC
ATGGTGTTCACGGTCTACGGCGAGCACTGGCGCAGGATGCGCAGGATCATGACAGTGCCC
TTCTTCACCAACAAGGTGGTGCAGCAGTCGCGCGGGGCGTGGGAAGACGAGGCGTTGCGC
GTGGTCAACGACCTCAAGGCC---AAGCCT---GAG---------GCCGGCACCACGGGA
GTGGTGATCCGGAGGAGGCTGCAGCTCATGATGTACAACGTCATGTACCGCTTGATGTTC
GACTCGCGGTTCGAGAGCGAGGAGGATCCTCTCTACCTCAAGCTCAAGGCGCTCAACGGC
GAGCGCAGCAGGTTG---GCCCAGAGCTTCGAGTACAACTACGGTGACTTCATCCCCGTG
TTGCGGCCTTTCCTGCGAGGGTACTTGAAGATGTGCCAGCAGATCAAGGACCGGCGCCTG
GCTCTCTTCAAGGAGTACTTCTTGGATGAGCGCAAGAAATTGTTG---------------
---------AGC---ACGAGGGGTGGC---CTGGCCGACGGTGAG---AAGTGCGCCATT
GACCACATTCTGGATGCTCAGAAGAAGGGCGAGATCAACGAAGACAACGTGTTGTACATC
ATCGAGAACATCAATGTCGCGGCAATTGAGACCACGTTGTGGTCCATCGAGTGGGGAGTG
GCAGAGCTCGTGAACAACCCCGAGATGCAGACCCGCGTGCGTGATGAGCTCAACCAGGTA
CTC---GGCGAGGGCAATCTGATCACTGAACCTGACACATACAACAACAAGCTGCCATAC
CTTTCCGCGTTTGTGAAGGAAGTGATGCGTCTCCACATGGCTATTCCTCTGCTCGTCCCC
CACATGAACCTGCATCAGGCCAAGCTCGCCGGCTATGACATCCCCGCCGAGAGCAAGATC
CTTGTGAACGCGTGGTGGATCGCCAACAACCCCAAGAACTGGGATCAGCCAGAGAAATTC
ATGCCCGAGCGCTTCCTGGAT------GGCAAGATCGAA---GCCTCTGGA---------
---AACGACTTCCGGTTCCTGCCCTTCGGCTCTGGTCGACGCTCCTGCCCCGGCATCATC
ATCGCTATGCCACTCCTGTCCATTGTCCTGGGCCGTCTCGTGCAATCCTTCGAGCTGCTG
CCGCCTCCTGGCGTGAAGAAGGTGGATGTGAGCGAGAAG------GGCGGCCAGTTCAGT
CTCCACATC------------GCCACCCACTCCACCGTAGTTGTCAGGCCCTTAGCTTAA
---------------------------
>Lalbidum|VMXJ_scaffold_2131341 Leucobryum_albidum
------------------------------------------------------------
------------------------------------------------------------
------------------------------------------------------------
------------------------------------------------------------
------------------------------------------------------------
---------TTCTTGGCGCCC---------------GTCATGAACTTGGAGAGCGTGGTG
CAGGCG------------CTGCTCGTGGCCGTCGTGGTGGGA------TTGATCGTC---
GTCAAG---CTGCGTGCGCCCAAGCTCAAG---------------ATGCCGCCCGGCCCT
GTCGCGCTGCCCGTCGTTGGCAACTGGCTGCAGGTGGGAGATGACTTGAACCACCGGAAC
TTGGCGGAGATGGCGGAGAAGTACGGCGATGTGTTCATGCTGAAGATGGGGCAACGCAAC
TTGGTGGTGGTGTCGTCGCCCGACATCGCCAAGGACGTGCTGCACACACAGGGGGTGGAA
TTCGGGTCGCGAACGAGGAACGTGGTGTTCGACATCTTCACAGGCAAGGGGCAG---GAC
ATGGTGTTCACAGTATACGGCGAGCACTGGCGCAGGATGCGCAGGATCATGACGGTGCCA
TTCTTCACCAACAAGGTGGTGCAGCAGTCCCGCGGGGCGTGGGAAGAAGAGGCCCTGCGA
GCGATCGTCGATCTCAAGGCC---AAGCCC---GAG---------TCCAGCACCACGGGC
GTGGTGATCCGCAGGCGGCTGCAGCTCATGATGTACAACATCATGTATCGCCTTATGTTC
GACTCGCGCTTCGAGAGCGAGGAGGACCCCCTCTACCTCAAGCTCAAGGCCCTCAACGGC
GAGCGCAGCCGCTTG---GCGCAGAGCTTCGAGTACAACTACGGCGACTTCATCCCCGTG
CTGCGCCCCTTCCTGCGCGGCTACTTGAAGGTGTGCCAGCAGATCAAGGACCGCCGCCTC
GCCCTCTTTAAGGAGCACTTCTTGGACGAGCGCAAGAAATTGTTG---------------
---------AGC---ACCAGGGGACCT---CAGGCCGACGGGGAG---AAGTGCGCCATC
GACCACATTCTGGACGCACAGAAGAAGGGCGAAATCAACGAAGACAACGTGCTGTACATC
GTGGAGAACATCAACGTGGCCGCGATTGAGACAACGTTGTGGTCGATCGAGTGGGGGGTG
GCGGAGCTCGTGAACAACCCGGAGATGCAGACGCGCATGCGCAACGAGCTGGACCTGGTG
CTG---GGCAAGGGCAACCTGATCACGGAGCCCGACACATACAACAACAAGCTGCCGTAC
CTGTCGGCGTTCGTGAAGGAGGTGATGCGCCTGCACATGGCCATCCCCCTCCTGGTGCCC
CACATGAACCTCAACCAGGCCAAGCTGGCGGGCTACGACATCCCGGCCGAGAGCAAGATC
CTGGTGAACGCCTGGTGGATCGCCAACAACCCCAAGCACTGGGAGCAGCCGCATCGCTTC
ATGCCGGAGCGCTTCCTGGAC------GGCAAGATCGAG---GCGTCCGGC---------
---AACGACTTCCGCTTCCTGCCCTTCGGCTCCGGCCGCCGCTCCTGCCCCGGCATCATC
ATCGCCATGCCGCTCCTGTCCATCGTGCTCGGCCGCCTCGTGCAATCCGTCGAGCTTCTG
CCCCCTCCGGGCGCCAAGACGGTGGACGTGAGCGAGAAG------GGCGGCCAGTTCAGC
CTGCACATC------------GCCACCCACTCCACCGTTGTCATCAAGCCCCTCGCTTGA
---------------------------
>Lglaucum|RGKI_scaffold_2065042 Leucobryum_glaucum
------------------------------------------------------------
------------------------------------------------------------
------------------------------------------------------------
------------------------------------------ATGGCGATGGCGATGGCG
GTGGCGGGGGCAGGAGTGGCGCGGGTGCTGGCAGTGGAGGAGGGTGTAGGTAGCCGCGCG
GGTGCGGGTTTCTTGGCGCCC---------------GTCATGAACTTGGAGAGCGTGGTG
CAGGCG------------CTGCTCGTGGCCGTCGTGGTGGGA------TTGATCGTC---
GTCAAG---CTGCGTGCGCCCAAGCTCAAG---------------ATGCCGCCCGGCCCT
GTCGCGCTGCCCGTCGTTGGCAACTGGCTGCAGGTGGGAGATGACTTGAACCACCGGAAC
TTGGCGGAGATGGCGGAGAAGTACGGCGATGTGTTCATGCTGAAGATGGGGCAACGCAAC
TTGGTGGTGGTGTCGTCGCCCGACATCGCCAAGGACGTGCTGCACACACAGGGGGTGGAA
TTCGGGTCGCGAACGAGGAACGTGGTGTTCGACATCTTCACAGGCAAGGGGCAG---GAC
ATGGTGTTCACAGTATACGGCGAGCACTGGCGCAGGATGCGCAGGATCATGACGGTGCCA
TTCTTCACCAACAAGGTGGTGCAGCAGTCCCGCGGGGCGTGGGAAGAAGAGGCCCTGCGA
GCGATCGTCGATCTCAAGGCC---AAGCCC---GAG---------TCCAGCACCACGGGC
GTGGTGATCCGCAGGCGGCTGCAGCTCATGATGTACAACATCATGTATCGCCTTATGTTC
GACTCGCGCTTCGAGAGCGAGGAGGACCCCCTCTACCTCAAGCTCAAGGCCCTCAACGGC
GAGCGCAGCCGCTTG---GCGCAGAGCTTCGAGTACAACTACGGCGACTTCATCCCCGTG
CTGCGCCCCTTCCTGCGCGGCTACTTGAAGGTGTGCCAGCAGATCAAGGACCGCCGCCTC
GCCCTCTTTAAGGAGCACTTCTTGGACGAGCGCAAGAAATTGTTG---------------
---------AGC---ACCAGGGGACCT---CAGGCCGACGGGGAG---AAGTGCGCCATC
GACCACATTCTGGACGCACAGAAGAAGGGCGAAATCAACGAAGACAACGTGCTGTACATC
GTGGAGAACATCAACGTGGCCGCGATTGAGACAACGTTGTGGTCGATCGAGTGGGGGGTG
GCGGAGCTCGTGAACAACCCGGAGATGCAGACGCGCATGCGCAACGAGCTGGACCTGGTG
CTG---GGCAAGGGCAACCTGATCACGGAGCCCGACACATACAACAACAAGCTGCCGTAC
CTGTCGGCGTTCGTGAAGGAGGTGATGCGCCTGCACATGGCCATCCCCCTCCTGGTGCCC
CACATGAACCTCAACCAGGCCAAGCTGGCGGGCTACGACATCCCGGCCGAGAGCAAGATC
CTGGTGAACGCCTGGTGGATCGCCAACAACCCCAAGCACTGGGAGCAGCCGCATCGCTTC
ATGCCGGAGCGCTTCCTGGAC------GGCAAGATCGAG---GCGTCCGGC---------
---AACGACTTCCGCTTCCTGCCCTTCGGCTCCGGCCGCCGCTCCTGCCCCGGCATCATC
ATCGCCATGCCGCTCCTGTCCATCGTGCTCGGCCGCCTCGTGCAATCCGTCGAGCTTCTG
CCCCCTCCGGGCGCCAAGACGGTGGACGTGAGCGAGAAG------GGCGGCCAGTTCAGC
CTGCACATC------------GCCACCCACTCCACCGTTGTCATCAAGCCCCTCGCTTGA
---------------------------
>Ppatens|Pp3c13_14870V3.1 CYP7350
------------------------------------------------------------
------------------------------------------------------------
------------------------------------------------------------
------------------------------------------------------------
------------------------------------------------------------
------------------------------------------------------------
------------------------------------------------------------
ATGAAG---------GACCGTAAGATGAAT---------------CTTCCACCAGGTCCA
ACGGCACTTCCGATCGTTGGAAACTGGTTGAAGGTTGGGAATGACTTAAAGCACCGGACG
TTGGCGGAAATGTCTGAACGATACGGCGACGTCTTCATGCTGAAAATGGGTTGGAGAAAC
TATGTGGTAGTCTCGTCCCCGGAGGCTGCAAAAGGCGTTCTACACACACAAGGTGAAGAA
TTCGCGTGTCGGACCCGCAATGCAGTGTTCGATATTTTCGCAGGAAAAGGCCAG---GAC
ATTGTCTTCACCAACTATGGGGACCACTGGCGACGAATGCGTCGAATACTGACGGTTCCA
TTTGTCACCGCCAAGGTCCTCCAGCACGCCCACTTCGCGTGGGAGGAAGAGGTGGACGAG
GTCATGGAGGACGTGCAGAGT---CGGCCG---GAG---------TCGGCAACTGCAGGT
GTTGTCCTTCGGCACCGATTCCAGCTCATGATGTACAATATCGTATATAGAATGATGTTC
AATTCTCGGTTCGCAAGCGAGTACGATCCATTGTATCTGAAGCTGAAAGGCTTGAATGGC
GAACGCTGCAGATTGCCAGCTCAAAATTATAAATACAACTACGCCGATTTCTTTCCTTTT
TTAAAGCTGTTCATAAGAGGTTACTTGAAGATTTGCCAGGAAGTGCGAGACAAACGGCTC
TCGTTGTTCAAAGAACACTTCGTTGATGAGCGTAGAAAATTGGTG---------------
---------AAT---GCTGTTGGAGTC---TCTGGTGCGGAAGAG---AAATGTGCCATC
GACCACATGCTGGAGGCCCAGAAGAAGGGAGAGATTAGCGAAGACAATATCCTTTACCTC
ATAGAGAACATCAACGTGGCAGCGATAGAATCAACTTTGCTGTCAATTGAATGGGGCATA
GCTGAGCTTGTGAACCACCCAAACGTGCAAAAACGACTGCAGGCGGAGCTTCTTGAAGTG
ATT---GGGGAGGGCAACTTGGTCGCCGAACCTGACACACACAACAACAAGCTGCCGTTC
CTCACCGCTGTTGTCAAGGAGACCCTAAGATTGCACATGCCCGTCCCACTTCTCGTTCCT
CTCATGAACATGAGGCAGGCTAAGCTTGCCGGTTACGATATACCCCCACAAAGCAAGGTC
CTCGTAAACGCATGGTGGATCGGAAACAACTCTAAATTTTGGGATCAACCAGAGAAGTTC
ATGCCCGAGAGGTTTTTGCCT------GCAGCTGCTGAG---AACCAAAGC---------
---TTAGATTTCCGTTTCCTCCCCTTCGGTGCTGGAAGAAGGTCGTGCCCAGGCACCGCA
ATTGCCATGCCGTTGTTGGCCATCGTGTTGGGGCGTCTTTTACAAAAATTTGACCTTCTT
CCTCCTCCGGGGATGAGTAAAGTTGATGTGGCCGAATCT------GGAGGTCAGTTTAGC
CTTCACATG------------GCCACGCATTCCATCGTGGTCTTGAGGCCGAGGAATTAA
---------------------------
>Ppatens|Pp3c3_17840V3.1 CYP73A51
------------------------------------------------------------
------------------------------------------------------------
------------------------------------------------------------
------------------------------ATGGGGAAGCCAATGGGCATTGGAGTCTTG
TTGGTGATATTAGTATTCGGTGTGGTAGCCAAGGTAGATTTTAAGTCCAGAATACTATTG
GACTTCGCCTTCAGTTCAAGT------------------CTTTTGATGCAGGCCCTACTT
CTGGGT------------GTGTTCATTGTGATCGTAGTTAGC------------------
TTAAGA---AGGGAGGGCCGTAACATGAAT---------------CTTCCACCATGCCCA
GCTGCATTTCCCATCGTCGGAAATTGGTTGCAGGTTGGTAACGATTTAAAGCATAGGAAG
TTGGCGGAAATGGCTCAAAAATACGGTGACGTCTTCATGCTCAGAATGGGTAGGAGGAGA
TTCGTGGTCGTCTCGTCTCCTGAAGCTGCCAAGGAGGTTCTTCACACTCATGGTGTTGAA
TTTGCATCTCGGACCCGCAATGCTGTCTACGACGTTTTTGCAGGGAAAGGCCAA---GAC
ATAGTCTTTACCAACTATGGCGACCACTGGCGTCGCATGCGGAGGATAATGACAGTTCCA
TTTGTCACTCACAAAGTTGTCAAGCATGCCCACTTTGCTTGGGAAGACGAGGTGGACCAC
TGCATTAGGGACGTGGAGGCT---CGATCG---GAG---------TCAGCAACCACAGGA
GTTGTCCTTCGGCACCGGTTCCAGCTGATGATGTACAACATCATGTACAGAATGATGTTC
AACTCTCGGTTTGCAGACGAGCACGACCCGTTGTATTTGAAGCTGAAAGGCTTGAATAGC
GAACGCTGCCGTTTGCCAGCTCAAAACTCTAAGTACAACTACGCTGATTTTATTCCTATC
TTGCGGCCATTCCTGAGAGGTTACTTGAAGGTGTGCCAGGATGTGCGAGACAGACGGCTC
ACGTTGTTCAAAGAGCGCTTCGTTGATGAGCGGAGGAAGCTGGTG---------------
---------AAT---GCTGTTGGGGCT---GCAGGTGCCGGAGAA---AAGTGCGCCATA
GACCATATCCTGGAGGCTCAAAAGAAGGGAGAGATCAGCGAGAACAATGTACTTTACCTT
ATTGAAAATATTAATATAGCAGCAATAGAATCAACTTTGCTATCAATCGAGTGGGGTGTA
GCTGAGCTTGTAAACCACCCAGAGGTCCAAAAACGAGTCCAGAAGGAGCTGGACGAAGTT
CTC---GGTGACGGTCACTTGGTTTCTGAACCTGACATACACAGTGGCAAGCTGCCGTTT
CTCACTGCTGTTGTCAAGGAGACCCTGAGGTTGCACATGCCCATTCCTCTACTTGTTCCT
CACATGAACGTGAAGCAGGCTAAGATTTTCGGTTACGACATACCCCCGGAGAGCAAGATT
CTTGTCAATGCCTGGTGGATCGGTAACAATCCCAAGTTTTGGGATCAACCAGAGAGGTTC
ATGCCCGAGAGATTCTTGTCA------GCGACCTCAGAA---GCTACGACT---------
---GTAGATTTCCGCTTCCTTCCTTTCGGTGCCGGAAGAAGGTCGTGCCCAGGTTCTGCT
ATTGCCGTGCCTTTGTTGGCTATTGTGCTGGGGCGCCTTGTACAAAAAATTGACCTTCTT
CCCCCTCCTGGGATGACCAAAGTTGACGTTACCGAGTCT------GGAGGCCAGTTCAGC
CTCCACATG------------GCCACGCATTCCACTGTTGTCACAAGGCCGAGAGCCTAG
---------------------------
>Tpellucida|HVBQ_scaffold_2017894 Tetraphis_pellucida
------------------------------------------------------------
------------------------------------------------------------
------------------------------------------------------------
---------------------------------------------------------ATG
GCCATGGTTATGGTGGTGGTATCTGGGCTCTACCAAATTGTTATGGCCGATACAGATCTA
GAAGCTGCGAAATCAGGATTG---------------GTGTTAAACTTTGTCACCATAGCG
CAGGGC------------TTGTGTGTGGCTGCATTGGTGGGG------ATCCTCATC---
ATGAAG---TTGAGGGCTCCTAAGTTAAAT---------------CTGCCCCCAGGTCCT
CTAGCCCTTCCGGTTGTGGGCAACTGGTTTCAGATCGGGAATGATCTGAACCACAGAAGC
TTGGCTGACTTGGCTGAGAAATACGGCGATGTGGTCCTCCTGAAAATGGGTTCAAGAAAC
CTGGTAGTAGTGTCCTCCCCAGACGCTGCCAAGGAAATTGTTCACACACATGGAGTTGAA
TTTGGCTCCCGATTCAGTAATGTTGTGTTTGACATCTTCTCCGGGAAAGGCCAA---GAC
ATGGTGTTCACAGTCTACGGTGAGCATTGGCGAAAAATGCGCCGAATCATGACAGTTCCA
TTTTTCACTAATAAGTCAGTACAGAAGCAGCACTTTCAATGGGAGGACGAAGTCGACCAT
GTCATCAAGGATCTCAAGGCC---CGACCC---GAA---------GCCGCGACAACCGGT
GTTGTGATCCGAAAGAGGCTGCAGCTCATGATGTACAATGTAATGTATCGAATGATGTTC
AATTCCCGCTTTGAAAGTGAGGATGACCCTCTGTTTCTGAAACTGAAGGGGCTGAACATG
AGTCGTGCTCAGTTG---ACACAAAGCTTTGAGTATAATTACGGCGACTTCATCCCCATC
TTGCGCCCGTTTTTAAGAGGATACTTGAAATTCTGTCAAAAAGTGAAGGATGAACGTTTT
GCGGTGTTCAAAGAGGACTTTCTCGACAAGCACAACAAGTTTTTA---------------
---------TCT---GTGAATGGGCAACCAAAATCCGATGCTGAG---AAAGTTGGCATT
GACTACATCCTGGAAGCTGAAAAGAAAGGGGAAATCAATGAGGAACACATACTTTACATG
GTTGAGAATGTGAATGCTGCAGGAACTGAAACAACGTTGTGGGCCATCGAGTGGGGAGTA
GCAGAGCTTGTGAACAATCCAGAGATGCAAGCCCGCATTCGGGATGAGCTTGATAAGATC
CTT---GGGAAGGGCAACTTGGTCACCGAACCTGACACAACACACAACAAGCTGCCGTAC
TTGTCAGCATTTGTGAAGGAGGTGATGCGGCTCCACATGGCCATCCCAATGCTCGTTCCC
CATATGAATCTCCAGCAAGCCAAGCTTGCCAGCTATGACATTCCTGCTGAGAGCAGAATC
CTTGTGAACACATGGTGGATGGGCAACAATCCAAAGTACTGGGAGCAACCTCAGAAATTC
ATGCCAGAGCGCTTCTTGAAC------ACAAATATTGAG---GCCTCCGGA---------
---AATGACTGTCGATTTCTTCCGTTTGGTGCGGGAAGGCGGGCATGTCCTGGGATCGTC
ATTGCCATGCCCTTGATGACCATTGTGCTTGGACGACTTGTCCAGTCCTTTGACCTCCTT
CCTCCCCCTGGCATGGAGAAAGTTGACCTTGCTGAGAAG------GGTGGCCAGTTCAGC
CTTCACATT------------ATTAACCACTCGACAGTAGTTGCCAGGCCAAGGGCATAA
---------------------------
>Srecurvatum|UHLI_scaffold_2008625 Sphagnum_recurvatum
------------------------------------------------------------
------------------------------------------------------------
------------------------------------------------------------
---ATGGGACCGTGGAGATCGGTGGCGGTGGCGGAGGTTCTCGGTGTTGTTGGATTTGTG
GGTCTGTTGTCCACCAGTTCCGTAGTGGTGGCTAATGAGGATGATGGTGTTGTAGCAAGT
GTCTTGTCCAGCAGCAGCTCC---------------TGGTTGAACTTCACAACCTTGTTG
CAAGCT------------TTGTTTGTTGCGGTTGTGGTTGGG------ATTGTGGTG---
GTGAAG---CTCAGAGCACCCAAGCTGAAG---------------CTACCTCCTGGACCC
CTTGCTTTACCCATTGTTGGCAACTGGCTGCAGGTAGGGGATGACTTAAACCACAGGAAT
TTGTCGGAATTGGCACAGAAGCATGGGGATGTGTTCATGCTGAGGATGGGACAGAGGAAC
TTGGTGGTGGTTTCCTCCCCGGATTTGGCCAAGGAAGTGCTTCACACACAGGGAGTTGAG
TTCGGGTCTCGCACCCGCAATGTGGTCTTTGATATCTTTACTGGAGACGGTCAA---GAC
ATGGTGTTCACAGTCTATGGGGAGCATTGGCGAAGGATGAGGAGAATCATGACAGTTCCC
TTCTTCACCAACAAGGTGGTCCAGAGCTCACGCTTTGCATGGGAGGATGAGGCAAACCAT
GTGATCAAAGATTTGAAGGCA---ATGCCC---GAA---------GCATTGACCACAGGA
GTGGTGATTCGCACGCGATTGCAGCTCATGATGTACAACATCATGTACAGGTTGATGTTC
GATTCCCGATTTGAGAGTGAAGATGACCCCCTGTATGTGAAACTCAAGGCTCTCAATGGA
GAGAGGAGCCGGCTT---GCACAGAGTTTTGAGTACAACTATGGTGACTTCATTCCCATC
CTTCGCCCATTCCTCAACGGCTACCTGAAGGTCTGTAAGGAGGTCAAGGATCGACGACTG
GCTCTGTTCAAGGAATTCTTCCTCGATGAGCGCAAGAAGATGTTG---------------
---------AGT---GTGTTGGGCCCA---AAGGCACAGTCCGAG---AAGTGTGGAATG
GACCATATTCTTGATGCACAGAGCAAAGGAGAGATTAGCGAAGACAATGTCCTTTACATT
GTGGAGAATATTAATGTTGCAGCTATCGAGACAACCTTGTGGTCTATCGAGTGGGGCGTG
GCAGAGTTGGTGAACAATCCTGAAATCCAAAAGAAGATCCGTGCTGAATTGGACAATGCT
CTT---GGCAAGGGCAACTTGATCTCAGAGCCAGACACTTACAACAACAAGTTGCCATAT
CTCACTGCTTTTGTGAAGGAGATTATGAGGCTTCACATGGCAATCCCACTCCTCGTGCCC
CACATGAATCTCCACGATGCCAAGCTTGCAGGATATGACATTCCAGCTGAGAGCAAAATC
CTGGTGAATGCATGGTGGATTGCAAACAACCCCAAATACTGGGACCAACCAGAGAAGTTC
ATGCCAGAGCGTTTCTTGAAT------GCCAACATTGAG---GCTAATGGC---------
---AATGATTTCCGTTTTCTTCCTTTTGGAGCTGGACGACGCTCTTGCCCAGGAATCATC
ATTGCCATTCCATTGCTTTCCATTGTGCTTGGACGCTTGGTGCAGTCATTCGAACTTCTC
CCTCCTCCAGGTGTGAAGCAGGTAGATGTTACTGAGAAG------GGTGGACAATTCAGT
CTTCACATT------------GCGACACACTCAACAGTTGTGGTCAGGCCAATTGCATGA
---------------------------
>Sfallax|Sphfalx0002s0008.1 CDS
------------------------------------------------------------
------------------------------------------------------------
------------------------------------------------------------
---ATGGGACCGTGGAGATCGGTGGCGGTGGCGGAGGTTCTCGGTGTTGTTGGATTTGTG
GGTCTAGTGTCCACCAGTTCCGTAGTGGTGGCTAATGAGGATGATGGTGTTGTAGCAAGT
GTCTTGTCCAGCAGCAGCCCC---------------TGGTTGAACTTCACAACCCTGTTG
CAAGCT------------TTGTTTCTTGCGGTTGTGGTTGGG------ATTGTGGTG---
GTGAAG---CTCAGAGCACCCAAGCTGAAG---------------CTACCTCCTGGACCC
CTTGCTTTACCCATTGTTGGCAACTGGCTGCAGGTAGGGGATGACTTAAACCACAGGAAT
TTGTCGGAATTGGCACAGAAGCATGGGGATGTGTTCATGCTGAGGATGGGACAGAGGAAC
TTGGTGGTGGTTTCCTCCCCGGATTTGGCCAAGGAAGTGCTTCACACACAGGGAGTTGAG
TTTGGGTCTCGCACCCGCAATGTGGTCTTTGATATCTTTACTGGAGACGGTCAA---GAC
ATGGTGTTCACAGTCTATGGGGAGCATTGGCGAAGGATGAGGAGAATCATGACAGTTCCC
TTCTTCACCAACAAGGTGGTCCAGAGCTCACGCTTTGCATGGGAGGATGAGGCAAACCAT
GTGATCAAAGATTTGAAGGCA---ATGCCT---GAA---------GCATTGACCACAGGA
GTGGTGATTCGCACGCGATTGCAGCTCATGATGTACAACATCATGTACAGGTTGATGTTC
GATTCCCGATTTGAGAGTGAAAATGACCCCCTGTATGTGAAACTCAAGGCTCTCAATGGA
GAGAGGAGCCGACTT---GCACAGAGTTTTGAGTACAACTATGGTGACTTCATTCCCATC
CTTCGCCCATTCCTCAACGGCTACCTGAAGGTCTGTAAGGAGGTCAAGGATCGACGACTG
GCTCTGTTCAAGGAATTCTTCCTCGATGAGCGCAAGAAGATGTTG---------------
---------AGT---GTGTTGGGCCCA---AAGGCACAGTCCGAG---AAGTGTGGAATG
GACCATATTCTTGATGCACAGAGCAAAGGAGAGATTAGCGAAGACAATGTCCTTTACATT
GTGGAGAATATCAATGTTGCAGCTATCGAGACAACCTTGTGGTCTATCGAGTGGGGCGTG
GCAGAGTTGGTGAACAATCCTGAAATCCAAAAGAAGATCCGTGCTGAATTGGACAACGCT
CTT---GGCAAGGGCAACTTGATCTCAGAGCCAGACACTTGCAACAACAAGTTGCCATAT
CTCACTGCTTTTGTGAAGGAGATTATGAGGCTTCACATGGCAATCCCACTCCTCGTGCCC
CACATGAATCTCCACGATGCCAAGCTTGCAGGATATGACATTCCAGCTGAGAGCAAAATC
CTGGTGAATGCATGGTGGATTGCAAACAACCCCAAATACTGGGACCAACCAGAGAAGTTC
ATGCCAGAGCGTTTCTTGAAT------GCAAACATTGAG---GCTAATGGC---------
---AATGATTTCCGTTTTCTTCCTTTTGGAGCTGGACGACGCTCTTGCCCAGGAATCATC
ATTGCCATTCCATTGCTTTCCATTGTGCTTGGACGCTTGGTGCAGTCATTTGAACTTCTC
CCTCCTCCAGGTGTGAAGCAGGTAGATGTTACTGAGAAG------GGTGGACAATTCAGT
CTTCACATT------------GCAACACACTCAACAGTTGTGGTCAGGCCAATTGCATGA
---------------------------
>Slescurii|GOWD_scaffold_2083941 Sphagnum_lescurii
------------------------------------------------------------
------------------------------------------------------------
------------------------------------------------------------
---ATGGGACCTTGGAGATCGGTGGCGGTGGCGGAGGTTCTCGGTGTTGTTGGATTTGTG
GGTCTGGTGTTCACCAGTTCCGTAGTCGTGGCTAATGAGGATGATGGTGTTGTAGCAAGT
GTGTTGTCCAGCAGCAGCTCC---------------TGGTTGAACTTCTCAACCTTGTTG
CAAGCT------------TTGTTTGTTGCGGTTGTGGTTGCG------ATTGTGGTG---
GTGAAG---CTCAGAGCACCCAAGCTGAAG---------------CTACCTCCTGGACCC
CTTGCTTTACCCATTGTTGGCAACTGGCTGCAGGTAGGGGATGACTTAAACCACAGGAAT
TTGTCGGAATTGGCACAGAAGCATGGGGATGTGTTCATGCTGAGGATGGGACAGAGGAAC
TTGGTGGTGGTTTCCTCCCCAGATTTGGCCAAGGAAGTGCTTCACACACAGGGAGTTGAG
TTTGGGTCTCGCACCCGCAATGTGGTCTTTGATATCTTTACTGGAGACGGTCAA---GAC
ATGGTGTTCACAGTCTATGGGGAGCATTGGCGAAGGATGAGGAGAATCATGACAGTTCCC
TTCTTCACCAACAAGGTGGTCCAGAGCTCACGCTTTGCATGGGAGGATGAGGCAAACCAT
GTGATCAAAGATTTGAAGGCA---ATGCCC---GAA---------GCATTGACCTCAGGA
GTGGTGATTCGCAGGCGGTTGCAGCTCATGATGTACAACATCATGTACAGGTTGATGTTT
GATTCCCGATTTGACAGTGAAGATGACCCCCTGTATGTGAAGCTCAAGGCTCTCAATGGA
GAGAGGAGCCGACTT---GCACAGAGTTTTGAGTACAACTATGGTGACTTCATTCCCATC
CTTCGCCCATTCCTCAAGGGCTACCTGAAGGTCTGTAGGGAGGTCAAGGATCGACGACTG
GCTCTGTTCAAGGAATTCTTCCTCGATGAGCGCAAGAAGATGTTG---------------
---------AGT---GTGTTGGGCCCA---AAGGCACAGTCTGAG---AAGTGTGGAATG
GACCATATTCTTGATGCACAGAGCAAAGGAGAGATTAGCGAAGACAATGTCCTTTACATT
GTGGAGAATATCAATGTTGCAGCTATCGAGACAACCTTGTGGTCTATCGAGTGGGGCGTG
GCAGAGTTGGTGAACAATCCTGAAATCCAAAAGAAGATCCGTGCAGAATTGGACAATGCT
CTT---GGCAAGGGCAACTTGATCTCAGAGCCCGACACTTACAATAACAAGTTGCCATAT
CTCACTGCTTTTGTGAAGGAGATTATGAGGCTTCACATGGCAATCCCACTCCTCGTGCCC
CACATGAATCTCCATGATGCCAAGCTTGCAGGATATGACATTCCAGCTGAGAGCAAAATC
CTGGTGAATGCATGGTGGATTGCAAACAACCCCAAATACTGGGACCAACCAGAGAAGTTC
ATGCCAGAGCGTTTCTTGAAT------GCAAACATTGAG---GCTAGTGGC---------
---AATGATTTCCGTTTTCTTCCCTTTGGAGCTGGACGACGCTCTTGCCCAGGAATCATC
ATCGCCATTCCATTGCTTTCCATTGTGCTTGGACGCTTGGTGCAGTCATTCGAACTTCTT
CCTCCTCCAGGTGTGAAGCAGGTAGATGTCACTGAGAAG------GGTGGACAATTCAGC
CTTCACATT------------GCAACACACTCAACAGTCGTGGTCAGGCCAATTGCATGA
---------------------------
>Sfallax|Sphfalx0077s0054.1 CDS
------------------------------------------------------------
------------------------------------------------------------
------------------------------------------------------------
ATGGCGGTGATCCTCTTCCATTTTGGGTTGTTGGGTCTTCTTCTGTTGCAGCTTTCTGCC
AGTACTGTTGCAGCAGTAGTAGTAGTTCACACATCTTTTTCGGTTGTCGATCATCGTGTT
GATGGGAGCTTGCAGCAGCCG------GCCAGCTCCATGTTCAGTTTCTCCTCTTTGTTG
CAAGGG------------TTGTTTGTTTTGGTGTTGGGTGGG------ATTCTTGTA---
GTGAAGCTCCTTAGAGCACGCAAGTTGAAG---------------CTGCCTCCTGGACCC
ATTGCATTGCCCATTGTTGGTAACTGGCTGCAGGTGGGGAATGACCTAAACCACAGGAAC
TTGTCACAGATGGCAGAGAAGTATGGGGATGTGTTCATGCTCAGGATGGGACAGAGGAAC
TTGGTGGTGGTTTCGTCTCCAGAAGTGGCAAAGGATGTGCTGCACACACAAGGAGTTGAG
TTTGGGTCTCGTACCCGGAATGTCGTATTTGACATCTTTACAGGCAATGGTCAA---GAT
ATGGTTTTCACAGTCTATGGTGAACATTGGCGAAGGATGAGAAGAATCATGACCGTTCCC
TTCTTCACCAACAAGGTGGTGCAAACAGCACGGTTTGCTTGGGAGAATGAGGCGGACCAT
GTCATCAAAGATCTGAAGGCA---AACCCT---GAA---------GCATCGACTTCAGGA
GTGGTGATTCGCAGGCGGTTGCAGCTTATGATGTATAACATCATGTACCGCCTCATGTTT
GATTCCCGATTTGAAAGTGAAGATGATCCTTTGTATGTGAAGCTCAAGGCTCTCAATGGT
GAACGAAGCCGATTG---TCTCAGAGCTTTGACTATAACTTTGGTGATTTCATTCCCGTC
CTTCGCCCATTCTTGAAAGGTTATCTAAAGGTCTGCCAGGAGGTCAAAGATCGGCGACTT
GCTCTGTTCAAAGATTACTTCATTGAGGAGCGCAAGAAGATGTTG---------------
---------AGT---GTTGTGAGTCCA---ACAGAACAAGTTGAG---AAGTGTGGAATG
GACCATATTCTGGATGCACAAAGTAAAGGAGAGATCAATGAGGACAATGTCCTCTACATT
GTTGAGAATATCAATGTCGCTGCTATTGAGACAACCCTGTGGTCAATTGAGTGGGGTGTG
GCGGAGTTGGTGAACAATCCTGAAATGCAAAAGAGGGTCCGTGCTGAATTGGATGACACT
CTT---GGCAAGGGGAACTTGATTACAGAGCCAGACACTTGCAATAACAAGTTGCCATAT
CTCACTGCGTTTGTAAAGGAGATTATGAGGCTTCACATGGCAATCCCCCTCCTTGTGCCA
CATATGAATCTCCATGATGCCAAGCTTGTTGGATATGATATTCCGGCTGAGAGCAAAATC
CTGGTGAATGCTTGGTGGATTGCAAACAACCCCAAATACTGGGACCAACCTGAGAAGTTC
ATGCCAGAGCGTTTCTTGAAC------TCGACCATGGAT---GCAAGTGGG---------
---AATGATTTCCGGTTTCTTCCATTTGGAGCTGGACGACGGGCCTGTCCAGGAATCATC
ATAGCCATTCCATTACTTTCAATTGTGCTTGGACGCTTGGTGCAGTCATTTGAACTTCTT
CCTCCCCCAGGTGTGAAGAAGGTCGATGTCACAGAGAAG------GGTGGACAATTTAGT
CTTCAGATT------------GCAACACACTCGACTATTGTGACCAGACCAATCACCTGA
---------------------------
>Dfoliosum|AWOI_scaffold_2000421 Diphyscium_foliosum
------------------------------------------------------------
------------------------------------------------------------
------------------------------------------------------------
------------------------------------------------------------
---------------------------------------ATGGCTGACATGATCATATTG
GATTTTGCCAAGCTGGGCTCA---------------GTGTTCAGCTTGCAGAGTGTACTG
CAGGGA------------TTGTGTGTCGCTGTAGTGGTGGGG------ATCGTCATC---
ATGAAG---CTGAAGGCTCCCAAACTGAAG---------------TTGCCACCAGGTCCT
GTTGCACTTCCCATCGTGGGCAACTGGCTCCAGGTCGGAAATGATTTGAACCACAAGAAC
CTGGCCGAGATGGCAGAGAAATTTGGGGATGTGTACATGTTGAGAATGGGTCAGAGGAAT
GTGGTAGTTGTCTCCTCTCCGGACGCTGCCAAGGACGTTCTCCACACACAAGGAGTAGAA
TTTGGTTCTCGAAGCCGCAACGTTGTGTTTGACACCTTTACAGGGAACGGACAAGAAGAC
ATGGTATTCACAGTCTACGGCGAACACTGGCGCCGGATGCGGCGAATTATGACCGTTCCG
TTCTTTACCAACAAGGTGGTACAACAATCACGGTATGCTTGGGAGGAGGAAGCAGACTAC
TTGATCAAGGATTTGAAGGCC---CGGCCG---GAA---------GCCGCAACATCTGGT
GTGATAATCCGGAGGAGGCTGCAGCTTCTGATGTACAATGTCATGTACAGGATGATGTTC
GACTCCAGGTTTGAGAGTGAAGAGGATCCCCTGTTTTTGAAGCTGAAGGCACTGAACGGA
GAACGTAGTCGATTG---GCTCAAAGTTTTGACTACAACTATGGCGATTTCATCCCTATC
TTGCGGCCGTTTCTGAGAGGTTACTTGAAGATCTGCCAGGATGTTAAGAACCGGCGGCTG
GATCTCTTTAAAGAATACTTTGTCGATGAGCGAAAGAAGTTGACT---------------
---------AGT---TTAAAGAGT------------GATGCTGAG---AAGTGCGCCATT
GACCACATATTGGAAGCACAAAAGAAGGGTGAGATCAATGAGGAGAATGTTTTGTACATT
GTTGAGAACATCAATGTTGCAGCTATCGAAACAACCTTGTGGTCCATGGAGTGGGGAGTT
GCGGAGCTTGTGAACAACCCAGAGATGCAGACTCGGATCCGGAATGAACTCGACTCCATC
CTT---GGAAAGGGCAACTTGGTAAGCGAGCCTGACACAAACAACAACAAGCTGCCATAT
CTGACAGCATTTGTGAAAGAGGTGATGCGCCTGCACATGGCCATCCCACTCCTCGTACCT
CACATGAATCTCCATCAAGCCAAACTCGCCGGCTATGACATTCCTGCTGAAAGCAAAATT
CTTGTGAACGCATGGTGGATTGCCAACAATCCGAAATATTGGGACCAACCTGAGAAGTTC
ATTCCAGAGCGGTTCCTAGAT------GGTAAGGTTGAA---GCGTCTGGA---------
---AATGACTTCCGGTTCCTGCCTTTCGGTGTTGGCCGAAGGTCATGCCCTGGAATCATC
ATAGCTTTGCCGTTGCTGGCCATTGTGCTTGGACGCATTGTGCAGTCATTTGAGCTTCTT
CCTCCACCAGGTGTGAAGAAAATCGACGTGGCTGAGAAG------GGTGGTCAATTTAGC
CTCCACATT------------GCTACTCACTCAACAGTGGTAGTTAAGCCTCTTGCATAA
---------------------------
>Pasplenioides|NWQC_scaffold_2017798 Plagiochila_asplenioides
------------------------------------------------------------
------------------------------------------------------------
------------------------------------------------------------
------------------------------------------------------------
---------------------------------------------ATGGTCACGATGGAG
GCAAGTTCGAGTATGGCCTCG---------------ATGTTCACGTTTCAGAGTATACTG
CAAGGC------------TTGTGCGTGGCTGTGCTGGTTGGC------GTAGTCATT---
GTGAAG---CTGAGGGCTCCAAAAATGAAG---------------CTGCCTCCGGGTCCT
ATTGCCCTTCCCATCGTGGGCAACTGGCTTCAGGTCGGCAACGATTTGAACCACAGGAAT
TTGGCAGAGATGTCGAAGACGTATGGGGATGTGTTTCTGTTGAGAATGGGACAGAGGAAT
TTGGTGGTGGTGTCCTCCCCTGATGTTGCGAGGGATGTGCTTCACACTCAAGGAGTGGAA
TTCGGGTCCAGAACACGCAACGTTGTTCTCGACACCTTCACTGGAAATGGACAA---GAC
ATGGTGTTCACTGTCTATGGTGACCACTGGCGCCGGATGCGCCGGATAATGACGGTACCT
TTCTTCACCAACAAGGTGGTTCAACACTCACGGTATGCTTGGGAGGAGGAAACAGACTCC
GTCATCCAGGATTTGAAGGCT---CACCCC---GAA---------GCTGCCACATCTGGC
GTAGTGATTCGCAAGCGGCTGCAACTACTCATGTACAACGTGATGTATAGGATGATGTTC
AATTCTAGGTTTGAGAACGAGGATGATCCTCTGTACCTGAAACTGAAAGCTTTGAATGGG
GAGCGCAGTCGGTTA---AACCAAAGCTTTGATTACAACTACGGCGATTTCATCCCCATC
TTGCGCCCGTTGTTGAGAGGTTACTTGAAGATATGCCAAGAAGTTAAAGACCGTCGAATG
GCCCTCTTCAAGGAATACTTCGTCGATGAGCTCAGGAAGGTGAAC---------------
---------AAG---GAAAAGGGCCGAGCCAAGTCCGAGGATGAG---AAGTGCGGCATG
GACCACATATTGGATGCAGAGAAAAAGGGAGAGATCAACGAAGATAATGTTCTATACATT
GTGGAGAATATCAATGTTGCAGCTATTGAAACAACGCTGTGGTCCATCGAATGGGGAGTT
GCGGAGCTTGTGAACAACCCGGAGATGCAAACTACCATCCGAAAGGAACTTGATTCTGTT
CTT---GGAAAGGGCAACTTGGTAACCGAGCCGGATACGTACAACAACAAGCTACCATAC
CTGTCGGCATTTGTGAAGGAGGTGCTGCGTCTCCACATGGCCATCCCCTTTCTCGTTCCC
CACATGAACATCAACCAAGCCAAGCTTGCCGGTTACGACATCCCTGCCGAAAGCAAGATA
TTGGTGAACGCGTGGTGGATTGCAAACAACCCCAAATATTGGGATCAACCTGAGAAGTTC
AGCCCTGAGCGGTTTCTGGAT------GGGAAGATTGAA---GCTTCTGGA---------
---AACGACTTCCGGTTCTTGCCCTTCGGTGTTGGCCGTCGAGCGTGCCCAGGGCTGATC
ATCGCCGTTCCGTTGTTGTCCATAGTGCTCGGCCGCCTTGTCCAGTCCTTTGAGCTCCTT
CCTCCACCAGGTTTGAAAGCGGTCGATGTGACTGAGAAG------GGTGGCCAGTTCAGC
CTCCACATC------------GCTACACACTCTACCGTGGTTGCCAGGCCCATTGCGTAA
---------------------------
>Physcomicromitrium_sp|YEPO_scaffold_2014706 cf._Physcomicromitrium_sp
------------------------------------------------------------
------------------------------------------------------------
------------------------------------------------------------
------------------------------------------------------------
---------------------------------------ATGGCGGGCACAATAACGATG
GAGGCGGCTAGCTTGGCCTCA---------------ATGTTCACGTTCAACAATATCGTG
CAAGGA------------TTATGCTTGGCGGTGTTTTTGGGG------ATTGTCATC---
ATGAAG---CTGAGGGCTCCCAAGTTGAAG---------------CTGCCCCCCGGTCCC
TTTGCCCTTCCCATTGTTGGCAATTGGCTCCAGGTTGGAGACGACTTGAACCAAAGAAAT
TTGGCCGAGATGTCGCAGAAATATGGGGATGTTTTCTTGTTAAAAATGGGTCAGCGAAAT
CTGGTGGTGGTCTCTTCCCCTGACATTGCAAAGGATGTTCTTCACACACAAGGGGTCGAA
TTTGGCTCGCGAACTCGCAACGTGGTTTTCGACATCTTCACGGGTAATGGACAG---GAC
ATGGTGTTCACTGTGTACGGGGAGCACTGGCGCCGTATGAGGCGAATCATGACAGTGCCT
TTCTTCACCAACAAGGTAGTCCAGCACTCACGGTACGCGTGGGAGGAGGAAACAGACTAC
GTCATCAAGGATTTAAAGGCT---CGCCCT---GAA---------GCTGCCACAACCGGC
GTGATAATCCGAAGGAGGTTGCAGCTTATGATGTACAACATCATGTACAGGATGATGTTT
AACTCCAGGTTTGAGACTGAGGATGATCCTTTGTTCGTAAAGTTGAAGGCACTTAACGGG
GAGCGCAGTCGGTTG---GCTCAAAGCTTCGACTATAACTACGGCGACTTCATCCCCATC
TTGCGACCATTTCTGAAAGGCTATCTTAAGACGTGCCAGGACGTGAAGGACCGGCGATTG
GCTCTCTTCAAGGAATATTTTGTCGATGAGCGAAAGAAGTTGAAT---------------
---------AGC---GTGAATCCTCCC---AAGTCCGAAGCTGAG---AAGTGCGCCATC
GACCACATCTTAGAGGCACAAAAGAAGGGAGAGATCAATGAAGACAATGTTCTGTACATA
GTAGAGAATATCAATGTGGCAGCCATTGAGACAACTCTCTGGTCTATTGAGTGGGGAATT
GCGGAGCTTGTGAACAACCCGGAGATTCAAACCAGGATTCGAAATGAGCTCGACTCCATT
CTT---GGAAAGGGCAATTTGGTAAGCGAGCCTGACACCTACAACAACAAGTTACCATAT
CTGACAGCCTTCGTAAAGGAGGTGATGCGCCTCCACATGGCCATCCCCCTCCTCGTCCCT
CACATGAACATCAACCAAGCCAAGCTCGCTGGTTACGACATCCCAGCCGAGAGCAAGATC
CTCGTGAACGCATGGTGGATTGCCAACAACCCTAAATATTGGGACCAGCCAGAGAAGTTC
ATGCCTGAGCGGTTCTTGGAT------GGAAAGATCGAA---GCCTCTGGA---------
---AACGACTTCCGCTTCTTGCCATTTGGCGTTGGGCGACGGGCGTGCCCCGGAATCATC
ATCGCCATGCCCTTGTTGGCAATTGTGCTCGGACGCCTTGTTCAGTCATTTGAGCTCCTC
ACTCCCCCTGGCGTCAAGAAGATCGACCTTGCTGAGACG------GGCGGCCAGTTCAGC
CTTCGTATT------------GCTAATCACTCGACCGTGGTTGCCAGACCTCTTGCCGTC
TAG------------------------
>Ppatens|Pp3c4_21680V3.1 PpCYP73A48
------------------------------------------------------------
------------------------------------------------------------
------------------------------------------------------------
------------------------------------------------------------
---------------------------------------ATGGCGGGCACAATAACGATG
GAGGCGGCGAGTTTGGCCTCA---------------ATGTTCACGTTCAACAATATCGTG
CAAGGA------------TTATGCGTGGCGGTGTTTTTGGGG------ATTGTCATC---
ATGAAG---CTGAGGGCTCCCAAGTTGAAG---------------CTGCCCCCCGGTCCC
TTTGCCCTTCCCATTGTCGGCAATTGGCTCCAGGTTGGAGACGACTTGAACCAAAGAAAT
TTGGCCGAGATGTCGCAGAAATATGGGGATGTTTTCTTATTAAAAATGGGTCAGCGAAAT
CTGGTGGTGGTCTCTTCCCCTGACATTGCAAAGGATGTTCTTCACACACAAGGGGTCGAA
TTTGGCTCGCGAACTCGCAACGTGGTTTTCGACATCTTCACGGGTAATGGACAG---GAC
ATGGTGTTCACTGTCTACGGGGAGCACTGGCGCCGTATGAGGCGAATCATGACAGTGCCA
TTCTTCACCAACAAGGTAGTCCAGCACTCACGGTACGCGTGGGAGGAGGAAACTGACTAC
GTCATCAAGGATTTAAAGGCT---CGCCCT---GAA---------GCTGCCACATCCGGC
GTGATAATTCGAAGGAGGTTGCAGCTTATGATGTACAACATCATGTACAGGATGATGTTT
AACTCCAGGTTTGAGACTGAGGATGATCCTTTGTTCGTAAAGTTGAAGGCACTTAACGGG
GAGCGCAGTCGGTTG---GCTCAAAGCTTCGACTATAACTACGGCGACTTCATCCCCATC
TTGCGACCATTTCTGAAAGGCTACCTTAAGACGTGCCAGGACGTGAAGGACCGGCGATTG
GCTCTCTTCAAGGAACATTTTGTCGATGAGCGAAAGAAGTTGAAT---------------
---------AGC---GTGAATCCTCCC---AAGTCCGAAGCTGAG---AAGTGCGCCATC
GACCACATCTTAGAGGCACAAAAGAAGGGAGAGATCAACGAAGACAATGTTCTGTACATA
GTGGAGAATATCAATGTCGCAGCTATTGAGACAACTCTCTGGTCTATTGAGTGGGGAATT
GCGGAGCTTGTGAACAACCAGGAGATTCAAACCAGGATTCGAAATGAGCTCGACTCCATT
CTT---GGAAAGGGCAATTTGGTGAGCGAGCCTGACACCTACAACAACAAGCTGCCATAC
CTGACAGCCTTCGTAAAGGAGGTGATGCGCCTTCACATGGCCATCCCCCTTCTCGTCCCT
CACATGAACATCAACCAAGCCAAGCTCGCTGGTTACGACATCCCCGCCGAGAGCAAGATC
CTCGTGAACGCGTGGTGGATTGCCAACAACCCTAAATACTGGGACCAGCCAGAGAAGTTC
ATGCCTGAGCGGTTCTTGGAT------GGAAAGATCGAA---GCCTCTGGA---------
---AACGACTTCCGCTTCTTGCCATTTGGCGTCGGGCGACGGGCGTGCCCCGGAATCATC
ATCGCCATGCCCTTGTTGGCCATTGTGCTCGGACGCCTTATTCAATCATTTGAGCTCCTC
ACTCCCCCTGGCGTCAAGAAGATCGACCTTACTGAGACG------GGGGGTCAGTTCAGT
CTTCGTATT------------GCTAATCACTCAACTGTGGTCGCCAGACCTCTTGCCGTC
TAG------------------------
>Estreptocarpa|KEFD_scaffold_2005172 Encalypta_streptocarpa
------------------------------------------------------------
------------------------------------------------------------
------------------------------------------------------------
------------------------------------------------------------
---------------------------------------------------------ATG
GAGGCGTGGGATTTGGCCTCG---------------ATGTTCACGGTCCAGAACGTGGTG
CAGGGG------------TTGTGTGTGGCGGTGCTGGTGGCG------ATCGTCGTC---
ATGAGG---ATTAGGGCTCCCAAATTGAAG---------------CTGCCTCCGGGTCCT
ATTGCCCTGCCCGTAGTCGGCAACTGGCTGCAGGTCGGGGATGATTTGAACCACAAGAAT
TTGGCCGAAATGTCGCAAAAATACGGAGACGTGTTCCTGTTGAAAATGGGACAACGGAAC
CTGGTGGTGGTGTCCTCCCCCGAGATTGCCAAGGACGTGCTTCACACGCAAGGGGTTGAG
TTCGGATCCCGAACTCGCAACGTGGTGTTCGACATCTTCACTGGCAATGGACAA---GAC
ATGGTGTTCACGGTTTATGGCGAGCACTGGCGCCGGATGCGTCGAATAATGACTGTTCCA
TTTTTCACTAACAAGGTAGTACAACACTCACGGTATGCTTGGGAGGAGGAAACCGATTAC
GTCATCAAGGATTTGAAGGCT---CGTCCA---GAA---------GCCGCCACATCTGGC
GTGATAATTCGGAGGAGGCTGCAGCTCATGATGTACAACATTATGTACAGGATGATGTTC
AACTCCAGGTTTGAGACCGAAGAGGATCCGTTGTTTGTGAAGCTGAAGGCGTTGAACGGG
GAGCGCAGTCGGTTG---GCTCAAAGCTTCGACTACAACTACGGCGATTTCATCCCCATT
TTACGGCCATTTCTGAGAGGCTACTTGAAGGTCTGCCAGGACGTGAAGGATCGGCGGTTG
GCTCTCTTCAAGGAATACTTCATCGATGAGCGCAAGAAATTGACT---------------
---------AGT---GCGCAGCCTCCC---AAGTCTGAGGCTGAG---AAGTGCGCCATA
GACCACATCTTGGAAGCACAAAAGAAGGGAGAGATCAACGAAGACAACGTTCTGTACATT
GTTGAGAATATCAACGTTGCAGCTATTGAAACAACTCTGTGGTCTATCGAGTGGGGCGTG
GCGGAGCTTGTGAACAACCCGGAGATTCAAACCACCATCCGAAATGAACTCGACTCTGTG
CTT---GGAAAGGGAAATTTGGTGAGCGAGCCTGATACGTATAACAACAAGCTGCCATAT
CTGTCTGCTTTCGTGAAGGAGGTGATGCGCCTCCACATGGCCATCCCACTCCTCGTCCCC
CACATGAACATCCACCATGCCAAGCTTGCCGGTTACGACATCCCCGCCGAGAGCAAGATC
CTCGTGAACGCGTGGTGGATTGGCAACAACCCCAAGCACTGGGACCAGCCTGAGAAATTC
ATGCCCGAGCGGTTCTTGGAC------GGCAAGATTGAA---GCCTCTGGA---------
---AACGACTTCCGGTTCTTGCCCTTCGGTGCTGGCCGGCGAGCCTGCCCGGGAATCATC
ATCGCCATGCCCTTGTTGTCTATTGTGCTCGGACGCCTCGTCCAGTCCTTTGAGCTTCTC
CCACCCCCTGGTGTGAAGAAGATCGACGTAGCGGAGACG------GGCGGTCAGTTCAGC
CTTCGCATT------------GCTAATCACTCAACTGTGGTCGTTAGACCAATTGAGTGA
---------------------------
>Dscoparium|NGTD_scaffold_2003262 Dicranum_scoparium
------------------------------------------------------------
------------------------------------------------------------
------------------------------------------------------------
------------------------------------------------------------
------------------------------------------------ATGGCGATGGAC
GCGTTGGCGGAGTTGGCGCCG---------------CTGCTTACTTTGCAGAATGTGGTG
CAGGGG------------TTGTGTGTGGCGGTGTTTGTGGCG------GTTGTGATC---
ATGAAG---CTCAGGGCTCCGAAGTTGAAG---------------CTGCCGCCGGGCCCT
GTTGCGCTTCCCGTTGTCGGCAACTGGCTACAGGTCGGAGATGATTTGAACCATAGGAAT
CTGGCCGAGATGTCGCAGAAGTACGGGGATGTGTTCCTGTTGAGGATGGGACAGAGGAAC
TTGGTGGTGGTGTCGTCGCCCGACATTGCCAAGGACGTGCTTCATACGCAGGGAGTTGAG
TTCGGATCCCGGACTCGCAACGTGGTGTTCGACATCTTCACCGGGAACGGCCAA---GAC
ATGGTGTTCACAGTCTACGGCGAGCACTGGCGCCGGATGCGGCGAATCATGACGGTGCCG
TTCTTCACGAACAAGGTTGTTCAGCACTCGCGGTACGCGTGGGAGGAGGAAACGGACTAC
GTGATCAAGGATTTGAAGGAG---CGGCCC---GAA---------GCTTCCACGTCTGGC
GTGATCATCCGGAGGAGGCTGCAGCTCATGATGTACAACGTCATGTACAGGATGATGTTC
AACTCTAGGTTTGAGACCGAAGAGGATCCTCTGTTCGTGAAGCTGAAGGCATTGAACGGC
GAGCGCAGTCGGTTG---GCGCAGAGCTTCGACTACAACTACGGCGACTTCATCCCTATC
TTGCGCCCGTTCTTGAGAGGCTACTTGAAGGTCTGCCAGGACATCAAGGACCGTCGCTTG
GCTCTCTTCAAGGATTATTTCATCGACGAGCGCAAGAAGTTGACG---------------
---------AGT---GTCAATCCTCCC---AAGTCCGAGGCTGAG---AAGTGCGCCATC
GACCACATCCTGGAGGCACAGAAGAAGGGAGAGATCAATGAAGACAACGTTCTGTACATC
GTTGAGAATATCAACGTTGCAGCCATTGAAACGACTCTGTGGTCAATTGAGTGGGGAGTT
GCGGAGCTTGTTAACAACCCTGAGATCCAGACGAGAATCCGCAAAGAACTTGACGCCGTT
CTT---GGAAAGGGCAACTTGGTGAGCGAGCCTGATACCTACAACAACAAGCTCCCATAC
CTGTCGGCGTTTGTGAAGGAGGTGATGCGCCTCCACATGGCCATTCCTCTCCTTGTCCCA
CACATGAACATCAACCACGCCAAGCTCGCTGGCTACGACATCCCCGCCGAGAGCAAGATC
CTCGTGAATGCGTGGTGGATCGGCAACAACCCGAAACTCTGGGACCAGCCTGAGAAATTC
ATGCCTGAGCGGTTTCTGGAT------GGCAACATCGAA---GCCTCTGGA---------
---AACGACTTCCGGTTCTTGCCCTTCGGCGCTGGCCGGCGAGCGTGCCCTGGAATCATC
ATCGCCATGCCCTTGCTGTCGATTGTGCTTGGCCGCCTTGTCCAGTCGTTCGAGCTCCTT
CCTCCTCCCGGTGTGAAGCAGATCGACATGGCTGAGACC------GGGGGCCAGTTCAGC
CTTCGCATT------------GCTGCTCACTATAATGTGGTCGTCAAACCCCTTGCGTAA
---------------------------
>Rserrulatum|JADL_scaffold_2048448 Rhynchostegium_serrulatum
------------------------------------------------------------
------------------------------------------------------------
------------------------------------------------------------
------------------------------------------------------------
------------------------------------ATGGCGATGGACGCGCTCGTAGCG
GAGCTGGAGAAGCTGGCGCCG---------------ATGTTTACTTTGCAGAACATAGTG
CAGGGG------------TTGGCAGTGGCGGTGTTTGTGGCG------ATTGTGATC---
GTGAAG---CTTAGGGCGCCCAAGTTGAAG---------------CTGCCGCCTGGTCCT
ATTGCTCTTCCCGTTGTTGGCAACTGGCTGCAGGTGGGAGATGATTTGAATCATAAGAAT
CTAGCCGAGATGGCGGATAAGTACGGCGATGTGTTCCTCTTGAAAATGGGGCAGCGCAAC
TTGGTCGTCGTGTCTTCCCCGGACATCGCCAAGGACGTGCTCCACACCCAAGGCGTGGAG
TTCGGCTCCCGTACTCGCAACGTGGTGTTCGACATCTTCACAGGCAACGGCCAA---GAC
ATGGTGTTCACGGTCTACGGGGAGCACTGGCGCCGGATGCGTCGCATCATGACGGTGCCC
TTCTTCACCAACAAGGTCGTCCAGCACTCGCGGTACGCATGGGAGGAGGAGGCCGACTTT
GTGATCCAGGACTTGAAGGCG---AATGCG---GAA---------GCGGCTACCTCGGGG
ACCATCATTCGCCGACGCCTGCAGCTCATGATGTACAATGTCATGTACCGGATGATGTTT
AACTCGCGATTCGAGACGGAAGACGATCCGTTGTTCGTAAAGCTGAAAGCGCTGAACGGC
GAGCGCTCCCGCTTG---GCGCAGAGCTTCGACTACAACTACGGCGACTTCATTCCCATC
TTGCGACCCTTCCTGCGCGGCTACCTGAAGGTGTGCCAGGACGTCAAGGACCGCCGCTTG
GCCCTCTTCAAGGAGTATTTCGTCGACGAACGCAAGAAATTGAAC---------------
---------GCA---GTCAACCCCCCC---AAATCCGAGGCGGAG---AAATGCGCGATT
GACCACATTCTCGATGCGCAGAAGAAGGGCGAGATCAACGAAGACAATGTCCTCTACATT
GTTGAGAATATCAATGTGGCCGCAATCGAAACTACTCTCTGGTCGATCGAATGGGGCGTC
GCAGAGCTCGTGAACCACCCAGAGATTCAAACCACCATCCGTAACGAGCTCGACACCGTT
CTC---GGCAAGGGCAACCTCATCTCCGAGCCCGACACCTACAACAACAAGCTCCCTTAC
CTCTCCGCCTTCGTGAAAGAAGTCATGCGCCTCCACATGGCCATTCCTTTACTCGTCCCG
CACATGAACCTCCACCACGCCAAGCTCGCAGGCTACGACATCCCCGCCGAGAGCAAGATC
CTCGTGAACGCGTGGTGGATCGCGAATAATCCCAAGAACTGGGAGAGTCCTGAGAAGTTC
ATGCCAGAGAGATTCTTGGAC------GGGAAGATCGAA---GCTTCGGGT---------
---AACGATTTCCGGTTCTTGCCGTTCGGAGTTGGAAGACGTGCGTGTCCGGGGATTATC
ATCGCCATGCCGTTGTTGTCGATTGTGCTTGGACGGCTGATTCAATCTTTTGAGCTTCTG
CCGCCTCCCGGTGTGAAGAAGATTGATGTGGCGGAGACG------GGAGGACAGTTCAGC
CTGCGCATT------------GCGAATCACTCCAACGTGGTGGTCAGACCTTTGGCTTGA
---------------------------
>Arostratus|VBMM_scaffold_2009848 Anomodon_rostratus
------------------------------------------------------------
------------------------------------------------------------
------------------------------------------------------------
------------------------------------------------------------
------------------------------------ATGGCGATGGACGCGCTCACAGCG
GAGCTGGCGAAGCTGGCGCCG---------------ATGTTTACTTTGCAAAACGTAGTG
CAGGGG------------TTGGCCTTGGCGGTGTTTGTGGCG------ATTGTGATT---
GTGAAG---CTTAGGGCGCCCAAGTTGAAG---------------CTGCCGCCTGGTCCT
ATTGCTCTTCCCGTTGTTGGCAACTGGCTGCAGGTGGGAGATGATTTGAATCATAAGAAT
CTGGCCGAGATGGCGGAGAAGTACGGTGATGTGTTCCTCTTGAAAATGGGACAGCGCAAC
TTGGTCGTCGTGTCTTCCCCCGACATCGCCAAGGACGTGCTCCACACCCAAGGCGTGGAG
TTCGGCTCCCGTACTCGCAACGTGGTGTTCGACATCTTCACAGGCAACGGCCAA---GAC
ATGGTGTTCACGGTCTACGGGGAGCACTGGCGCCGGATGCGTCGCATCATGACGGTGCCC
TTCTTCACCAACAAGGTCGTCCAGCACTCGCGGTACGCGTGGGAGGAGGAGACCGACTAT
GTGATCCAGGACTTGAAGGCG---AATGCG---GAA---------GCGGCGACCTCGGGG
ACCATCATTCGCCGACGCCTGCAGCTCATGATGTACAACATCATGTACCGGATGATGTTT
AACTCGCGATTCGAGACGGAAGACGATCCGTTGTTCGTGAAGCTGAAAGCGTTGAACGGC
GAGCGCTCCCGCTTG---GCGCAGAGCTTCGACTACAACTACGGCGACTTCATCCCCATC
TTGCGACCCTTCCTCCGCGGCTACCTGAAGGTGTGCCAGGACGTCAAGGACCGCCGCTTG
GCTCTCTTCAAGGAGTATTTCATCGACGAGCGCAAGAAATTGAAT---------------
---------GCG---GTCAACCCCCCC---AAATCCGAGGCGGAG---AAATGCGCGATT
GACCACATTCTCGAGGCACAGAAGAAGGGCGAGATCAACGAAGACAACGTCCTCTACATT
GTTGAGAATATCAATGTGGCCGCAATCGAAACCACTCTCTGGTCGATCGAATGGGGCGTC
GCAGAGCTCGTGAACCACCCAGAGATCCAAACCACCATCCGTAACGAGCTCGACACCGTT
CTC---GGCAAGGGCAACCTCATCTCCGAGCCCGACACCTACAACAACAAGCTCCCTTAC
CTCTCCGCCTTCGTAAAAGAAGTCATGCGCCTCCACATGGCCATTCCTTTACTCGTCCCG
CACATGAACCTCCACCACGCCAAGCTCGCAGGCTACGACATCCCCGCCGAGAGCAAGATC
CTCGTGAACGCGTGGTGGATCGCGAATAACCCCAAGAACTGGGAGAGTCCGGAGAAGTTC
ATGCCGGAGAGATTCTTGGAC------GGGAAGATCGAA---GCTTCGGGT---------
---AACGATTTCCGGTTCTTGCCGTTCGGAGTTGGAAGACGTGCTTGTCCGGGGATTATC
ATCGCCATGCCGTTGTTGTCGATTGTGCTTGGACGGCTTATTCAATCTTTTGAGCTTCTG
CCGCCTCCTGGCGTGAAGAAGGTTGATGTGGCGGAGACG------GGAGGACAGTTCAGC
CTTCGCATT------------GCGAATCACTCCAATGTGGTGGTCAGACCATTGGCTTGA
---------------------------
>Ccordifolium|TAVP_scaffold_2011417 Calliergon_cordifolium
------------------------------------------------------------
------------------------------------------------------------
------------------------------------------------------------
------------------------------------------------------------
------------------------------------------------------------
------------------------------------ATGTTTACTTTCCAGAACGTAGTG
CAGGGG------------TTGGCCGTGGCGGTGTTTGTGGCG------ATTGTGATC---
GTGAAG---CTTAGGGCGCCCAAGTTGAAG---------------CTGCCGCCTGGTCCT
CTTGCTCTTCCCGTTGTTGGCAACTGGCTGCAGGTGGGAGATGATTTGAATCATAAGAAT
CTGGCCGAGATGGCGGAGAAGTATGGCGATGTGTTCCTCTTGAAAATGGGGCAGCGCAAC
TTGGTCGTCGTGTCTTCCCCTGATATCGCCAAGGACGTGCTCCACACCCAAGGCGTGGAG
TTCGGCTCCCGTACTCGCAACGTGGTCTTCGACATCTTCACAGGCAACGGCCAA---GAC
ATGGTGTTCACAGTCTACGGGGAGCACTGGCGCCGGATGCGTCGCATCATGACGGTGCCC
TTCTTCACCAACAAGGTCGTCCAGCACTCGCGGTACGCGTGGGAGGAGGAGACCGACTAT
GTGATCCAGGACTTGAAGGCG---AATGCG---GAA---------GCGGCGACGTCGGGG
ACCATCATTCGCCGACGCCTGCAGCTCATGATGTACAACATCATGTACCGGATGATGTTT
AACTCGCGATTCGAGACGGAAGACGACCCGTTGTTCGTGAAGCTGAAAGCGTTGAACAAC
GAGCGCTCCCGCTTG---GCGCAGAGCTTCGACTACAACTACGGCGACTTCATCCCCATC
TTGCGACCCTTCCTCCGCGGCTACCTGAAGGTGTGCCGGGACGTCAAGGACCGCCGCTTG
GCTCTCTTCAAGGAGTATTTCATTGACGAGCGCAAGAAATTGAAT---------------
---------GCG---GTCAACCCCCCA---AAATCCGAGGCGGAG---AAATGTGCGATT
GACCACATTCTCGAGGCGCAGAAGAAGGGCGAGATCAACGAAGACAACGTCCTCTATATT
GTTGAGAATATCAATGTGGCCGCAATCGAAACGACTCTCTGGTCGATCGAATGGGGCGTC
GCAGAGCTCGTGAACAACCCAGAGATGCAAACCACCATCCGCAACGAGCTCGACACCGTT
CTC---GGCAAGGGCAACCTCATCTCCGAGCCGGATACCTACAACAACAAGCTCCCTTAC
CTCTCCGCCTTCATAAAAGAAGTCATGCGCCTCCACATGGCCATTCCTTTACTCGTCCCG
CACATGAACCTCAACCACGCCAAGCTCGCAGGCTACGACATCCCCGCCGAGAGCAAGATC
CTCGTGAACGCGTGGTGGATCGCAAATAACCCCAAGAACTGGGAGAATCCGGAGAAGTTC
ATGCCGGAGAGATTCTTGGAC------GGGAATATCGAA---GCTTCGGGT---------
---AACGATTTCCGGTTCTTGCCGTTCGGGGCTGGACGACGTGCTTGTCCGGGGATTATC
ATCGCCATACCGTTGTTGTCGATTGTGCTTGGACGGCTTATTCAATCTTTTGAGCTTCTG
CCGCCTCCTGGCGTGAAGAAGGTTGATGTGGCGGAGACG------GGAGGACAATTCAGC
CTTCGCATT------------GCGAATCACTCCAATGTGGTGGTCAGACCTTTGGCTTGA
---------------------------
>Hsubimponens|LNSF_scaffold_2012020 Hypnum_subimponens
------------------------------------------------------------
------------------------------------------------------------
------------------------------------------------------------
------------------------------------------------------------
------------------------------------ATGGCGATGGACGCGCTCACCGCG
GAGCTGGCGAAGCTGGCGCCG---------------ATGTTTACTTTCCAAAACGTAGTG
CAGGGG------------TTGGCCGTGGCGGTGTTTGTGGCG------ATTGTGATC---
GTGAAG---CTTAGGGCGCCCAAGTTGAAG---------------CTGCCACCTGGTCCT
CTTGCTCTTCCCGTTGTTGGCAACTGGCTGCAGGTGGGAGATGATTTGAATCATAAGAAT
CTGGCCGAGATGGCGGAGAAGTACGGCGACGTGTTCCTCTTGAAAATGGGGCAGCGCAAC
TTGGTCGTCGTGTCTTCCCCCGACATCGCCAAGGACGTGCTCCACACCCAAGGCGTGGAG
TTCGGCTCCCGTACTCGCAACGTGGTGTTCGACATCTTCACAGGCAACGGCCAA---GAC
ATGGTGTTCACAGTCTACGGGGAGCACTGGCGCCGGATGCGTCGTATCATGACGGTGCCC
TTCTTCACCAACAAGGTCGTCCAGCACTCGCGGTACGCATGGGAGGAGGAGACCGACTTT
GTGATCCAGGACTTGAAGGCG---AATGCG---GAA---------GCGGCGACCTCAGGG
ACCATCATTCGCCGACGCCTGCAGCTCATGATGTACAACATCATGTACCGGATGATGTTT
AACTCGCGATTCGAGACGGAAGACGACCCGTTGTTCGTGAAACTGAAAGCGTTGAATGGC
GAACGCTCCCGCTTG---GCGCAAAGCTTCGACTACAACTATGGCGACTTCATCCCCATC
TTGCGACCCTTCCTCCGCGGCTACCTGAAGGTGTGCCAGGACATCAAGGACCGCCGATTG
GCTCTCTTCAAGGAGTATTTCATCGACGAGCGCAAGAAATTGAAT---------------
---------GCG---ATTAACCCCCCC---AAATCCGAGGCGGAG---AAATGCGCGATT
GACCACATTCTCGAGGCGCAGAAGAAGGGCGAGATCAACGAAGACAACGTCCTCTACATT
GTTGAGAATATCAATGTGGCCGCAATTGAAACTACTCTCTGGTCGATCGAATGGGGCGTC
GCAGAGCTCGTGAACAACCCAGAGATTCAAACCACCCTCCGCAACGAGCTCGACACCGTT
CTC---GGCAAGGGCAACCTCATCTCCGAGCCTGACACCTACAACAACAAGCTCCCTTAC
CTCTCCGCCTTCGTGAAAGAAGTCATGCGCCTTCACATGGCCATTCCTTTACTCGTCCCG
CACATGAACCTCCATCACGCCAAGCTCGCAGGCTACGACATCCCCGCCGAGAGCAAGATC
CTCGTGAACGCGTGGTGGATCGGGAATAATCCCAAGCACTGGGAGAGTCCGGAGAAGTTC
ATGCCGGAGAGATTCTTGGAC------GGGAATATCGAA---GCTTCGGGT---------
---AACGATTTCCGGTTCTTGCCGTTCGGTGCTGGAAGACGTGCTTGTCCGGGGATTATC
ATCGCCATGCCGTTGTTGTCGATTGTGCTTGGACGGCTTATTCAATCTTTTGAGCTTCTG
CCGCCTCCTGGCGTGAAGAAGATTGATGTGGCGGAGACG------GGAGGACAGTTCAGC
CTTCGCATT------------GCAAATCACTCCAATGTGGTGGTCAGACCTTTGGCTTGA
---------------------------
>Tdelicatulum|EEMJ_scaffold_2005613 Thuidium_delicatulum
------------------------------------------------------------
------------------------------------------------------------
------------------------------------------------------------
------------------------------------------------------------
------------------------------------ATGGCGATAGACGCGCTCACCGCG
GGGCTGGCGAAGCTAGCGCCG---------------CTGTTTACTTTCCAAAACGTAGTG
CAGGGG------------TTGGCCGTGGCGGTGTTTGTGGCG------ATTGTGATC---
GTGAAG---CTCAGGGCGCCCAAGTTGAAG---------------CTGCCGCCTGGTCCT
CTTGCTCTTCCCGTTGTTGGCAACTGGCTGCAGGTGGGAGATGATTTGAATCATAAGAAT
CTGGCCGAGATGGCGGAGAAGTACGGCGATGTTTTCCTCTTGAAAATGGGGCAGCGTAAC
TTGGTCGTCGTGTCTTCCCCAGACATCGCCAAGGACGTGCTCCACACCCAAGGCGTGGAG
TTCGGTTCCCGTACTCGCAACGTGGTGTTCGACATCTTCACAGGCAACGGCCAA---GAC
ATGGTGTTCACGGTCTACGGGGAGCACTGGCGCCGGATGCGTCGCATCATGACGGTGCCC
TTCTTCACCAATAAGGTCGTCCAGCACTCGCGGTACGCATGGGAGGAGGAGACCGACTAC
GTGATCAAAGACTTGAAGGCC---AATGCG---GAA---------GCGGCGACCTCGGGG
ACCATCATTCGCCGACGCCTGCAGCTCATGATGTACAACATCATGTACCGGATGATGTTT
AACTCGCGATTCGAGACGGAAGACGACCCGTTGTTCGTGAAGCTGAAAGCGTTGAATGGC
GAGCGCTCGCGCTTG---GCGCAGAGCTTCGACTACAACTACGGCGACTTCATCCCCATC
TTGCGACCCTTCCTCCGCGGCTACCTGAAGGTGTGCCAGGACATCAAGGACCGCCGCTTG
GCTCTCTTCAAGGAGTATTTCATCGACGAGCGCAAGAAATTGAAT---------------
---------GCT---GTCAACCCCCCC---AAATCTGAGGCGGAG---AAATGCGCGATT
GACCACATTCTCGAGGCGCAGAAGAAGGGCGAGATCAACGAAGACAACGTCCTCTACATT
GTTGAGAATATCAATGTGGCCGCAATCGAAACCACTCTCTGGTCGATCGAATGGGGCGTC
GCAGAGCTCGTGAACAACCCAGAGATTCAAACCACCCTCCGCAACGAGCTCGACACCGTT
CTC---GGCAAGGGCAACCTCATCTCCGAGCCCGACACCTACAACAACAAGCTCCCTTAC
CTCTCCGCCTTCGTGAAAGAAGTCATGCGCCTCCACATGGCCATTCCTTTGCTCGTCCCG
CACATGAACCTCCACCACGCCAAGCTCGCAGGCTACGACATCCCCGCCGAGAGCAAGATC
CTCGTCAACGCGTGGTGGATCGGGAATAACCCCAAGCACTGGGAGAGTCCGGAGAAGTTC
ATGCCAGAGAGATTCTTGGAC------GGGAAGATCGAA---GCTTCGGGT---------
---AATGATTTCCGCTTCTTACCGTTCGGAGCTGGAAGACGTTCTTGTCCGGGGATTATC
ATCGCCATGCCGTTGTTGTCGATTGTGCTTGGACGGCTTATTCAATCTTTCGAGCTTCTG
CCGCCTCCTGGCGTGAAGAAGATTGATGTGGCGGAGACC------GGAGGACAGTTCAGC
CTTCGTATT------------GCGAATCACTCCAATGTGGTGGTCAGACCTTTGGCTTGA
---------------------------
>Pelegans|QKQO_scaffold_2011868 Pseudotaxiphyllum_elegans
------------------------------------------------------------
------------------------------------------------------------
------------------------------------------------------------
------------------------------------------------------------
------------------------------------ATGGCGATGGACGCGCTCACCGCG
GAGCTGGCGAAGCTGGCGCCG---------------ATGTTTACTTTCCAAAACGTAGTG
CAGGGG------------TTGGCCGTGGCGGTGTTTGTGGCG------ATTGTGATC---
GTGAAG---CTTAGGGCGCCCAAGTTGAAG---------------CTGCCGCCGGGTCCT
ATTGCTCTTCCCGTTGTTGGCAACTGGCTGCAGGTGGGAGATGATTTGAATCATAAGAAT
CTGGCCGAGATGGCGGAGAAGTACGGTGATGTGTTCCTCTTGAAAATGGGGCAACGCAAC
TTGGTCGTCGTGTCTTCCCCCGACGTCGCCAAGGACGTGCTCCACACCCAAGGCGTGGAG
TTCGGCTCCCGTACTCGCAACGTGGTGTTCGACATCTTCACAGGAAACGGCCAA---GAC
ATGGTTTTCACGGTCTACGGGGAGCACTGGCGCCGGATGCGTCGCATCATGACGGTGCCC
TTCTTCACCAACAAGGTCGTCCAGCACTCGCGGTACGCGTGGGAGGAGGAGACCGACTAC
GTGATCCAGGACTTGAAGGCG---AATGCG---GAA---------GCGGCGACCTCGGGG
ACCATCATTCGCCGACGCCTGCAGCTTATGATGTACAACGTCATGTACCGGATGATGTTT
AACTCGCGATTCGAAACGGAAGACGATCCGTTGTTCGTGAAGCTGAAAGCGCTGAACGGC
GAGCGCTCCCGCTTG---GCGCAGAGCTTCGATTACAACTACGGCGACTTCATCCCCATT
TTGCGACCCTTCCTCCGCGGCTACCTGAAGGTCTGCCAGGACGTCAAGGACCGCCGCTTG
GCTCTCTTCAAGGAGTATTTCGTCGACGAGCGCAAGAAATTGAAT---------------
---------GCG---GTCACCCCCCCC---AAATCCGAGGCCGAG---AAATGCGCGATT
GACCACATTCTCGAGGCGCAGAAGAAGGGCGAAATCAACGAAGACAACGTCCTCTACATT
GTTGAGAATATCAATGTGGCCGCAATCGAAACCACTCTCTGGTCGATCGAATGGGGCGTC
GCAGAGCTCGTGAACCACCCAGAGATTCAAACGACCATCCGTAATGAGCTCGACACCATT
CTC---GGCAAGGGCAATCTCATCTCCGAGCCCGACACCTACAACAACAAGCTCCCTTAC
CTCTCCGCCTTCGTAAAAGAAGTCATGCGCCTCCACATGGCCATTCCTTTACTCGTCCCG
CACATGAACCTCCACCACGCCAAGCTCGCAGGCTACGACATCCCCGCCGAGAGCAAGATC
CTCGTGAACGCGTGGTGGATCGGGAACAATCCCAAGCACTGGGAGAGTCCGGAGAAGTTC
ATGCCGGAGAGATTCTTGGAC------GGGAAGATCGAA---GCTTCGGGT---------
---AACGATTTCCGGTTCTTGCCCTTCGGAGCTGGACGACGTGCTTGTCCGGGGATTATC
ATCGCCATGCCGTTGTTGTCGATTGTGCTTGGACGGCTTATTCAATCTTTTGAGCTTCTG
CCGCCTCCTGGCGTGAAGAAGATTGATGTGGCGGAGACG------GGAGGACAGTTCAGT
CTTCGCATT------------GCGAATCACTCCAATGTGGTGGTCAGACCTTTGGCTTGA
---------------------------
>Sfabronia|IGUH_scaffold_2021388 Schwetschkeopsis_fabronia
------------------------------------------------------------
------------------------------------------------------------
------------------------------------------------------------
------------------------------------------------------------
------------------------------------ATGGCGATGGACGCGCTCAACGCG
GAGCTGGCGAAGCTGGCGCCG---------------ATGCTTACTGTCCAGAACGTAGTG
CAGGGG------------TTGGCCGTGGCGGTGTTTGTGGCG------ATTGTGATC---
TTGAAG---CTTAGGGCGCCCAAGTTGAAG---------------CTGCCGCCTGGACCT
CTTGCTCTTCCCATTGTTGGGAACTGGCTGCAGGTGGGAGATGATTTGAATCATAAGAAT
CTGGCCGCGATGGCGGAGAAGTACGGCGATGTGTTCCTCTTGAAAATGGGGCAACGTAAC
TTGGTCGTTGTGTCTTCCCCTGACATCGCCAAGGACGTGCTCCATACCCAAGGCGTGGAG
TTCGGCTCCCGTACCCGCAACGTGGTGTTCGACATCTTCACAGGCAACGGCCAA---GAT
ATGGTGTTCACGGTCTACGGGGAGCACTGGCGCCGGATGCGTCGCATCATGACGGTGCCC
TTCTTCACCAACAAGGTCGTCCAGCACTCGCGGTACGCGTGGGAGGAGGAGACCGACTAC
GTGATCAAGGACTTGAAGGCG---AAACCG---GAA---------GCGGCGACTTCGGGG
ACCATCATTCGCCGACGCCTGCAGCTCATGATGTACAACATCATGTACCGGATGATGTTT
AACTCGCGATTCGAAACGGAAGACGATCCTTTGTTCGTGAAGCTGAAAGCGTTGAACGGC
GAGCGCTCCCGCTTG---GCGCAGAGCTTCGACTACAACTACGGCGATTTCATCCCCATT
TTGCGACCCTTCCTCCGCGGCTACCTGAAGGTGTGCCAGGACGTCAAGGACCGCCGCTTG
GCTTTATTCAAGGAGTATTTCATCGACGAGCGCAAGAAATTGAAT---------------
---------GCA---GTCAACCCCCCC---AAATCCGAGGCGGAG---AAATGCGCGATT
GACCACATTCTCGAGGCGCAGAAGAAGGGTGAGATCAACGAAGACAACGTCCTCTACATT
GTTGAGAACATCAATGTGGCCGCAATCGAAACCACTCTCTGGTCGATCGAATGGGGCGTC
GCAGAGCTTGTGAACCACCCAGAGATTCAAACCACCATCCGCAACGAGCTCGACACCGTT
CTC---GGCAAGGGCACTCTCATCACCGAGCCCGACACCTACAACAACAAGCTTCCTCAC
CTCTCCGCCTTCGTGAAAGAAGTCATGCGCCTCCACATGGCCATTCCTTTACTCGTCCCG
CACATGAACCTCCACCACGCCAAGCTCGCAGGCTACGACATCCCTGCCGAGAGCAAGATC
CTCGTGAACGCGTGGTGGATCGGAAATAATCCCAAGCACTGGGAGAATCCGGAGAAGTTC
ATGCCGGAGAGATTCTTGGAC------GGGAAGATCGAA---GCTTCGGGT---------
---AACGATTTCCGGTTCTTGCCGTTCGGGGTTGGACGACGTGCTTGTCCGGGGATTATC
ATCGCCATGCCGTTGTTGCAGATTGTGCTTGGGCGGCTTATTCAATCTTTTGAGCTTCTA
CCGCCTCCTGGCGTGAAGAAGATTGATGTGGCGGAGAAG------GGAGGACAGTTCAGC
CTTCACATT------------GCGAATCACTCCAATGTGGTGGTCAGACCTTTGGCTTGA
---------------------------
>Fantipyretica|DHWX_scaffold_2011754 Fontinalis_antipyretica
------------------------------------------------------------
------------------------------------------------------------
------------------------------------------------------------
------------------------------------------------------------
------------------------------------ATGGCGATGGACGCGCTCACCGCA
GAGCTGCAGAAGCTGGTGCCG---------------TTGTTTACTCTTCAGAATGTAGTG
CAGGGG------------TTGGCCGTGGCCGTGTTGGTGTCG------ATTGTGATC---
TTGAAA---CTTAGGGCGCCCAAGTGGAAG---------------TTGCCGCCGGGTCCT
CTGGCTCTTCCCGTTGTTGGCAACTGGCTGCAGGTGGGAGATGATTTGAATCATAGGAAT
CTAGCCGAGATGGCCGAGAAGTACGGCGATGTGTTCCTTTTGAAAATGGGGCAACGCAAC
TTGGTCGTCGTGTCTTCCCCCGACATTGCCAAGGACGTGCTCCACACCCAAGGCGTGGAG
TTCGGCTCCCGCACTCGTAACGTGGTGTTCGACATCTTCACAGGCAACGGTCAA---GAC
ATGGTGTTCACGGTCTACGGCGAGCACTGGCGCCGGATGCGTCGCATCATGACGGTGCCC
TTCTTCACAACCAAGGTCGTCCAGCACTCGCGGTACGCATGGGAGGAGGAAACCGACTAT
GTGATCAAGGACTTGAAGGCG---AACGCG---GAA---------GCGGCTACCTCGGGG
ACCATCATTCGCCGACGCTTGCAGCTTATGATGTACAACATCATGTACCGGATGATGTTC
AACTCGAGATTCGAAACGGAAGACGATCCGCTGTTCGTGAAGCTGAAAGCGTTGAACAAT
GAGCGCTCCCGCTTG---GCGCAGAGCTTCGATTACAACTATGGCGACTTCATACCCATC
TTGCGACCCTTCCTCCGCGGCTACCTCAAGGTGTGCCAGGACGTCAAGGACCGCCGCCTG
GCTCTCTTCAAGGAGTATTTCATCGACGAGCGCAAGAAATTGAAT---------------
---------GCA---GTCGCCCCCCCT---AAATCCGAGGCGGAG---AAATGCGCGATC
GACCACATTCTCGAGGCGCAGAAGAAGGGCGAGATCAACGAAGACAACGTCCTCTACATC
GTCGAGAACATCAACGTGGCCGCCATCGAAACCACTCTCTGGTCGATCGAGTGGGGCGTC
GCCGAGCTCGTGAACCACCCCGAGATGCAGACGACCCTACGCAACGAGCTCGACACCGTC
CTC---GGCAAGGGCACGCTCATCTCCGAGCCTGACACCTACAACAACAAGCTCCCGTAC
CTCACCGCGTTCATCAAAGAAGTGATGCGCCTCCACATGGCCATCCCGTTACTCGTGCCG
CACATGAACCTCCAACACGCCAAGCTCGCCGGCTACGACATCCCCGCCGAGAGCAAGATC
CTCGTGAACGCGTGGTGGATTGGCAACAACCCCAAGTACTGGGAAAGCCCGGAGAAGTTC
ATGCCGGAGAGATTCCTGGAC------GGGAAGATCGAA---GCGTCCGGG---------
---AACGACTTCCGGTTCCTGCCGTTCGGAGCGGGCCGGCGCGCGTGTCCGGGCATCATC
ATCGCCATGCCGTTGCTGTCGATTGTGCTGGGGCGCCTGATTCAATCCTTTGAGCTTCTG
CCGCCCCCTGGCGTGAAGAAGATTGACGTGGCGGAGACG------GGAGGACAGTTCAGC
CTGCGCATT------------GCGAATCACTACAACATCGTGGTCCGACCTTTGGCTTGA
---------------------------
>Olyellii|CMEQ_scaffold_2008029 Orthotrichum_lyellii
------------------------------------------------------------
------------------------------------------------------------
------------------------------------------------------------
------------------------------------------------------------
---------------------------------------------ATGGCGATGGACGCA
GTGAATGCGGAGCTGGCTCCG---------------ATGTTCACCTTTCAGAACGTCGTG
CAAGGG------------TTGGCTGTGGCGGTGGTTGTGGCC------ATTGTGATT---
TTGAAG---CTTAGGGCGCCCAAGTTGAAG---------------CTCCCGCCTGGTCCT
TTTGCTCTCCCCGTTGTTGGCAACTGGTTGCAGGTGGGAGATGATTTGAATCACAAGAAT
CTGGCGGAGATGGCGCAGAAGTATGGTGATGTGTTTCTGTTAAGGATGGGGCAACGTAAC
TTGGTTGTGGTGTCGTCTCCCGACGTTGCGAAGGACGTGCTTCACACGCAAGGAGTGGAG
TTCGGATCCCGGACTCGCAACGTGGTGTTCGACATCTTCACGGGCAATGGCCAG---GAT
ATGGTGTTCACGGTGTACGGGGAGCACTGGCGCCGGATGCGGCGTATAATGACGTTGCCC
TTCTTCACCAGCAAGGTGGTGCAGCACTCGCGTTACGCGTGGGAGGAGGAGACGGACTAC
GTCATCAAGGACTTGCAGGCG---AACGCA---GAA---------GCGGCCACGTCGGGG
ACCGTCATTCGCCGGCGCCTGCAGCTCATGATGTACAACGTGATGTACCGGATGATGTTC
AAGTCGCGGTTCGAAACGGAAGACGATCCTCTGTTCGTGAAGCTGAAGGCGTTGAACGGC
GAGCGCTCGCGCTTG---GCACAAAGCTTCGACTACAACTATGGCGACTTCATCCCCGTT
CTTCGCCCCTTCCTCCGCGGCTACCTCAAAGTGTGCCAGGACGTGAAGGACCGCCGCTTG
GCTCTCTTCAAGGACTCCTTCATCGACGAGCGCAAGAGATTGACG---------------
---------GCC---GTCACGCCACCG---AAGTCCGAGGCGGAG---AAGTGCGCGATA
GACTACATCCTGGACGCACAGAAGAAGGGAGAGATCAACGAAGACAATGTGTTGTACATT
GTTGAAAACATCAACGTCGCAGCGATTGAAACAACGCTCTGGTCGATTGAATGGGGAGTA
GCGGAGCTCGTGAACAACCCGGAGATTCAGACCACCATCCGAAACGAACTCGACTCTGTT
CTC---GGAAAGGGAAATTTGGTCTCGGAGCCAGACACATACAACAACAAGCTGCCATAC
CTGTCGGCGTTCGTGAAGGAAGTCATGCGCTTGCACATGGCCATTCCGTTGCTCGTCCCG
CACATGAACCTCAACAAGGCCACGCTCGCCGGGTACGACATCCCCGCCGAGAGCAAGATT
CTGGTGAACGCGTGGTGGATTGGTAATAACCCTAAGTACTGGGAGCAGCCGGAGAAGTTC
ATGCCGGAGCGGTTCCTCGAC------GGCAACATCGAA---GCGTCGGGG---------
---AATGACTTCAAGTTCCTCCCGTTCGGCGCTGGACGCCGTGCGTGCCCGGGCATCATC
ATCGCCATGCCGTTGCTGTCGATTGTGCTGGGTCGGCTCGTTCAATCGTTCGAGTTTCTT
CCGCCTCCTGGCGTGAAGAAGATTGACGTGTCGGAGACT------GGAGGCCAGTTCAGC
CTTCGCATT------------GCGAACCACTCCACCGTCGTCGTTCGACCCCTTGCTTGA
---------------------------
>Rcapillare|XWHK_scaffold_2004362 Rosulabryum cf. capillare
------------------------------------------------------------
------------------------------------------------------------
------------------------------------------------------------
------------------------------------------------------------
------------------------------------------ATGGAGGCTCTCAACGTG
GAGTTAGCCAAGCTGGCTCCC---------------ATGCTTACCTTGCAGAATGTAGTG
CAGGGG------------TTGTGCGTTGCGGTGTTCGTGGCC------ATCGTGATC---
ATGAAG---CTGCGCGCGCCCAAGTTGAAG---------------CTGCCGCCCGGTCCG
ATTGCCCTCCCCGTCGTCGGTAACTGGCTGCAGGTTGGAGATGATTTGAACCACAAGAAT
CTGGCAGAGATGGCGGAGAAGTACGGGGATGTGTTCCTCTTGAAAATGGGCCAACGCAAC
TTAGTGGTGGTGTCGTCGCCAGACGTTGCTAAGGACGTGCTTCACACACAAGGCGTGGAG
TTCGGGTCTCGGACGCGTAACGTGGTGTTTGATATCTTCACGGGCAATGGCCAG---GAC
ATGGTGTTCACGGTGTACGGGGAGCATTGGCGCCGGATGCGGCGAATCATGACGGTGCCC
TTCTTCACTAACAAGGTTGTCCAGAACTCGCGGTACGCGTGGGAAGAGGAGACTGACTAT
GTGATCAAGGACTTGACGGCC---AACAAG---ACG---------GCCGCCACCGAGGGC
ACCATCATCCGCCGCCGGTTGCAGCTGATGATGTACAACGTTATGTACCGAATGATGTTT
AACTCTCGGTTCGAGACTGAGGACGATCCGTTGTTCGTGAAGCTTAAAGCTTTGAATGGT
GAGCGCTCCCGTCTG---GCTCAAAGCTTCGACTACAACTACGGCGACTTCATCCCCATC
TTGCGCCCCTTCCTCCGCGGTTACTTGAAGGTCTGCCAGGACGTCAAGGACCGTCGTCTG
GCTCTCTTCAAGGAATACTTCATCGAGGAACGCAAGAAATTGACG---------------
---------AAG---GTGACACCACCG---AAGTCAGATGCTGAG---AAGTGCGCGATT
GACCACATTCTGGAGGCACAGAAGAAGGGAGAGATCAACGAAGACAACGTGCTTTATATT
GTGGAGAATATCAATGTGGCTGCCATTGAAACAACGTTGTGGTCGATTGAGTGGGGAGTG
GCGGAGCTGGTGAACAACCCTGAGATTCAAACTACTATTAGGAACGAATTGGACACCGTA
TTG---GGGAAGGGTGTGTTGATCACGGAGCCAGACACTTACAACAACAAACTGCCGTAT
CTGTCGGCGTTTGTGAAGGAAGTTATGCGTCTGCATATGGCCATTCCGTTGCTTGTGCCC
CACATGAACTTGAACCAAGCCAAGCTCGCAGGGTACGATATTCCGGCGGAGAGCAAGATC
CTGGTTAACGCATGGTGGATTGCCAACAACCCCAAGAACTGGGACCAACCGGAGAAGTTC
ATGCCGGAGCGGTTCCTGGAC------GGCAAGATTGAA---GCCTCCGGC---------
---AACGACTTTCGCTTCTTGCCATTCGGCGTGGGGCGGCGCGCGTGCCCGGGCATCATC
ATTGCCATGCCGTTGCTGTCCATTGTGCTAGGCCGCCTGATTCAGTCGTTTGAGCTGCTG
CCGCCTCCCGGCGTGAAGAAGATCGACGTAACAGAATGT------GGAGGCCAGTTCAGC
CTTCGCATT------------GCTACCCATTCCAATGTGGTGGTGCGACCCATTGCGTAA
---------------------------
>Pinsigne|BGXB_scaffold_2081367 Plagiomnium_insigne
------------------------------------------------------------
------------------------------------------------------------
------------------------------------------------------------
------------------------------------------------------------
------------------------------------------ATGGAGGCTTTCACCATG
GAGTTAGCGAAGCTGGCTCCG---------------ATGTTCACTTTCACGAACGTAGTG
CAGGGA------------TTGTGCGTTGCGGTGTTCGTGGGG------ATTGTGATC---
ATGAAG---CTGCGTGCGCCTAAGTTGAAC---------------CTGCCGCCTGGCCCT
GTTGCCCTTCCCGTCGTCGGCAACTGGTTGCAGGTGGGAGACGATTTGAACCATAAGAAT
CTAGCCGAGATGGCAGAGAAGTATGGTGATGTGTTTCTGTTGAAAATGGGGCAACGTAAC
TTGGTGGTGGTGTCGTCGCCCGACATTGCCAAGGATGTGCTCCACACGCAAGGCGTAGAG
TTCGGGTCCCGGACGCGCAACGTGGTGTTCGACATCTTCACGGGCAACGGGCAG---GAC
ATGGTGTTCACGGTGTACGGGGAGCACTGGCGCCGGATGCGTCGCATCATGACTGTGCCC
TTCTTCACCAACAAGGTGGTCCAGAACTCGCGGTACGCGTGGGAGGAGGAGGCCGACTAC
GTGATCAAGGACTTGAAGGCC---AACAAG---GAG---------GCCGCGACGTCGGGA
ACCATCATCCGCCGCCGTCTCCAGCTCATGATGTACAACATCATGTACCGGATGATGTTC
AACTCGCGCTTCGAGACAGAGGACGATCCCTTGTTCGTGAAGCTGAAAGCGTTGAACGGC
GAGCGCTCCCGCTTG---GCTCAAAGCTTCGAGTACAACTACGGCGATTTCATTCCCATC
TTGCGCCCCTTCCTCCGAGGCTACTTAAAGGTCTGCCAGGATGTCAAGGACCGCCGATTG
GCTCTCTTTAAGGAATACTTCATCGATGAGCGCAAAAAATTGACG---------------
---------AAG---GTAACACCACCG---AAGTCGGAAGCCGAG---AAATGCGCAATA
GACCATATCTTGGAGGCACAGAAGAAGGGAGAGATCAACGAAGACAACGTGCTGTACATC
GTGGAGAATATTAACGTGGCGGCGATCGAGACAACGCTATGGTCGATAGAATGGGGAGTG
GCGGAGCTCGTGAACCATCCGGAGATTCAAACGAAGATCCGAGATGAGCTGGACACGATT
CTG---GGCAAGGGCGTCTTGATATCAGAGCCGGACACGTACAACAACAAGCTGCCATAT
CTGTCGGCGTTTGTGAAGGAGGTGATGCGACTGCACATGGCGATTCCGTTGCTGGTGCCG
CACATGAACTTGCACCACGCGAAGCTGGCAGGGTATGATATTCCGGCGGAGAGCAAGATC
CTGGTGAACGCGTGGTGGATTGGCAACAATCCCAAGTACTGGGACCAGCCGGAGAAGTTC
ATGCCGGAGCGCTTCCTGGAC------GGCAGCATCGAA---GCGTCCGGC---------
---AATGACTTCCGCTTCTTGCCATTCGGGGCGGGCCGGCGCGCGTGCCCCGGCATCATC
ATCGCCATGCCGCTGCTGTCCATCGTGCTGGGCCGCTTGGTGCAATCGTTTGAGCTTCTC
ACGCCTCCCGGCGTCAAGAAGATCGACGACAAAGAGCTG------GGAGGCCAGTTCAGC
CTTCGCATC------------GCCACCCACTCCAATGTGGTCGTCAGACCCCTGGCTTGA
---------------------------
>Pfontana|ORKS_scaffold_2009911
------------------------------------------------------------
------------------------------------------------------------
------------------------------------------------------------
------------------------------------------------------------
------------------------------------------ATGGACGCGTTCACCATG
GAGGTAGCGAAGCTGGCTCCG---------------ATGTTCACTTTCCAGAACGTAGTG
CAGGGG------------TTGTGCGTGGCGGTGTTTGTGGGC------ATCGTCATC---
ATGAAG---CTCAGGGCGCCCAAGTTGAAG---------------CTCCCGCCGGGTCCT
ATTGCGCTTCCCGTCGTGGGAAATTGGTTGCAGGTGGGAGATGATTTGAACCACAGGAAT
CTGGCCGAGATGGCGGAGAAGTACGGCGATGTGTTTCTGTTGAAGATGGGACAACGCAAC
CTGGTGGTGGTGTCGTCGCCCGACGTAGCCAAGGACGTGCTGCACACACAGGGCGTGGAG
TTCGGGTCCCGGACGCGCAACGTGGTGTTCGACATCTTCACCGGAAACGGCCAG---GAC
ATGGTGTTCACGGTCTACGGGGAGCACTGGCGCCGGATGCGCCGCATCATGACGGTGCCC
TTCTTCACCAACAAGGTCGTCCAGCACTCGCGGTACGCGTGGGAGGAGGAAACCGACTTC
GTCATCCAGGACTTGAAGGCG---AACCCG---AAC---------GCAGCCACCTCGGGA
GTGATCATTCGCCGCAGGCTGCAGCTCATGATGTACAACATCATGTACCGGATGATGTTC
AACACGCGGTTCGAGACCGAAGACGACCCTCTGTTCGTGAAGCTGAGAGCCTTGAACGGC
GAGCGCAGCCGGTTG---GCGCAAAGCTTCGACTACAACTACGGCGACTTCATCCCCATC
TTGCGCCCCTTCCTGCGCGGCTACTTGAAGGTCTGCCAGGACGTCAAGGACCGCCGCTTG
GCTCTCTTCAAGGAGTATTTCATAGACGAGCGCAAGAAGTTGACC---------------
---------AAG---GTCACCCCCCCA---AAATCCGAGGCGGAG---AAGTGCGCGATT
GACCACATTCTGGAGGCACAGAAGAAGGGAGAGATCAACGAAGACAACGTGCTGTACATT
GTGGAGAACATTAACGTGGCGGCTATTGAAACGACACTGTGGTCGATTGAGTGGGGAGTG
GCGGAGCTCGTGAACAACCCAGAGATTCAAACCACCATCCGCAACGAGCTCGACACCATT
CTC---GGAAAAGGAAACTTGGTGACGGAACCCGACACATACAACAACAAGCTGCCCTAC
CTGTCGGCGTTCGTGAAGGAGGTGATGCGTCTGCACATGGCCATCCCGTTGCTGGTCCCC
CACATGAACCTGCACCACGCCAAGCTCGCCGGCTACGACATCCCCGCCGAGAGCAAGATT
CTTGTGAACGCGTGGTGGATCGGCAACAACCCCAAGCACTGGGACCAGCCGGAGAAGTTC
ATGCCGGAGCGCTTCCTGGAC------GGCAAGGTCGAA---GCGTCCGGT---------
---AACGACTTCCGGTTCTTGCCGTTCGGCGCTGGCCGGCGGGCGTGCCCCGGTATCATC
ATCGCCATGCCGTTGCTGTCCATTGTGCTGGGCCGCCTCATCCAGTCATTTGAACTTCTT
CCTCCTCCCGGCGTGAAGAAGATTGATGTTGCAGAGACT------GGAGGCCAGTTCAGC
CTTCGCATT------------GCCACGCACTCCAATGTGGTCGTCAGACCCCTGGCTTGA
---------------------------
>Mpaleacea|HMHL_scaffold_2011203 Marchantia_paleacea
------------------------------------------------------------
------------------------------------------------------------
------------------------------------------------------------
---------------------------------------------ATGAGGGAAAGATCA
GAGGCTATCGACATGTCTCACGCAGGTGTAGGCTGGATGGTAGAGCAATTAGAAAGGCTG
CTGCCAGGTTCCTCTGCGGCC------------------TTGACGATGCAGAACGTTCTG
TATGGA------------CTTCTGGCGGCAACGCTGTTGGTG------ATTCTGATC---
CTGGAA---TTGAGAAAAGAGAGGCTGAAG---------------CTTCCTCCTGGACCT
CGCGCCGTGCCCATATTTGGGAACTGGCTTCAGGTCGGGGATGATCTGAACCACCGAAAT
CTGGCCGAGATGTCTAAAAAGTACGGGGACATATTCCTGTTGAAAATGGGTGTCAAGAAC
TACGTAGGGATCTCGAGCCCAGAGCTGGCGAAGGAGGTTTTGCACACGCAGGGAGTGGAG
TTTGGGTCCCGGACGAGGAATGTGGTGTTCGACATCTTCACAGGGAACGGACAG---GAC
ATGGTGTTCACCGTGTACGGCGATCACTGGAGAAGGATGCGTCGGATCATGACCGCGCCC
TTCTTCACTAGCAAAGTCGTTCAGCAGTCTCGTTTCGCCTGGGAGGATGAGATCAACCAT
GTGATAAAGGATTTGAAGGCG---GACCCG---GAG---------GCGTCCACCACGGGC
TGTATCATTCGCCGCAGGCTGCAGCTCATGATGTACAACGTCATGTACCGAATGATGTTC
GACAGGCGGTTCGAATCCGTGAAGGACGAGCTGTTTATCAGGCTGTCGACTGTGAATCGC
GAGAGGAGTCAGCTC---GCGCAGAGTTTCGATTACAATTACGGTGATTTCATCCCCATC
CTGAGGCCGTTTTTGAAGAAGTACCTCGCTCGCTGCCAGGCGCTCAAGGATAAGAGATTG
GCCATCTTCAAGGAGTACTTCATCGACGAGCGCAAGAAGGTGCTC---------------
---------GCG---GCCAGGGAGGCCAGGAGGCAGGCTGGCGAG---AAGGTGGCTATC
GATTTCATCTTCGAGTCTGAGAAGAAAGGGGAGATCAACTTCGACAACGTGCTGTACATC
GTGGAGAACATCAACGTCGCCGCCATCGAGACCACCCTGTGGTCCATCGAGTGGGGAGTC
GCGGAGCTGTGCAACAACCCGCACATGCTGAAGAGAATTCGGACAGAGCTCGACACCGTG
CTC---GGCCGCGGCAACTTGATCACCGAGCCGGACATTCCC------AGATGTGAATAC
TTGACGGCATTCGTGAAGGAGGTCATGCGTCTGCATATGGCCATTCCCCTGCTGGTGCCT
CACATGAATCTCCACAAGGCGAAGCTGGCGGGTTACGACATTCCAGCGGAGAGTAAGATC
TTGGTTAACGCGTGGTGGATCGCCAACAACCCCGAGTACTGGACCGAGCCGGAGAAATTC
AACCCCGACCGCTTCATGAAC------GAGTCGATCGAT---GCAGCAGGA---------
---AGCGATTTCCGCTTCCTCCCCTTCGGTGCTGGAAGGAGGAGCTGTCCCGGCATCATC
GTTGCCATGCCCCTGTTGCACTTGGTTTTAGGGCGGCTAGTCCAGACTTTTGACTTCTAT
CCTCCACCCGGCGTCGACAAGATTGATATGACTGAGAAG------GGCGGACAGTTTAGT
CTGTTCATC------------AAGAACCATTACAACATCGTCGTTAAAGATAGGAAGGAC
TGA------------------------
>Mpolymorpha|Mp8g05070.1 CDS
------------------------------------------------------------
------------------------------------------------------------
------------------------------------------------------------
---------------------------------------------ATGTGGGAAAGACCA
GGGGCAATCGACATGTCTCTCTTAGGTGCAGGCTGGATGGCAGAGCAATTAGAAAGGGTG
CTGCCAGGTTCGTCTGCGGCC------------------TTGACGACGCAGAATGTTCTG
TATGGA------------CTTCTGGTGGCAACGCTGATGGTG------ATTCTGATC---
ATGGAA---CTGAGAAAAGAGAGGCTGAAC---------------CTTCCTCCCGGACCT
CGCGCCGTGCCCATCTTCGGAAATTGGCTTCAGGTTGGGGATGATCTGAATCACCGCAAT
CTGGCCGAGATGTCGAAGAAGTACGGCGATATTTTTTTGCTGAAGATGGGGGTGAAGAAC
TACGTGGGGATCTCGAGCCCCGACCTGGCGAAGGAGGTTTTGCACACGCAGGGAATCGAG
TTCGGGTCCCGGACGAGGAACGTGGTGTTCGACATCTTCACAGGGAACGGGCAG---GAC
ATGGTGTTCACTGTGTACGGCGAGCACTGGAGGAGAATGCGAAGGATCATGACAGTGCCC
TTCTTCACCACTAAAGTGGTTCAGCAGTCTCGATTCGCCTGGGAGGATGAGATCAACCAT
GTGATCAAGGATTTGAAGGCA---GACCCG---GAG---------GCGTCCACCACGGGC
TGCATCATCCGCCGCAGACTTCAGCTCATGATGTACAATGTCATGTACCGAATGATGTTC
GACAGGCGATTCGAGTCCGTGAAGGACGAGCTGTTCATCAAGCTGTCGACGGTGAATCGC
GAGAGGAGCCAGCTT---GCGCAGAGTTTCGATTACAATTACGGTGATTTCATCCCCATC
CTGAGGCCGTTTTTGAAGAAGTACCTGGCTCGCTGCCAAGCGCTCAAGGACAAGAGACTG
GCCATCTTCAAGGAATATTTCATCGACGAGCGCAAGAAGGTGCTA---------------
---------GCT---GCCAGGGAGGCCAAGAGGCAGGCAGGCGAG---AAGGTGGCCATC
GACTTCATCTTCGAGTCCGAGCAGAAAGGGGAGATCAATGACGACAATGTGCTGTACATC
GTGGAGAACATCAACGTCGCCGCCATCGAGACGACTCTGTGGTCCATCGAGTGGGGAGTC
GCGGAGCTGTGCAACAATCCACACATGCTGAAGAGGATCCGCGCAGAGCTCGACTCCAAG
CTT---GGCCGCGGCAATCTGATCACCGAGCCGGACATTCCT------CGATGCGAATAC
TTGACGGCTTTTGTGAAGGAGGTCATGCGCCTGCACATGGCCATTCCCCTGCTGGTGCCT
CACATGAATCTTAATAAAGCCAAGCTGGCGGGTTACGACATTCCAGCCGAGAGTAAGATC
TTGGTGAACGCGTGGTGGATCGCCAACAACCCCAAGTACTGGAACGAGCCCGAGAAGTTC
AACCCCGACCGCTTCATGGAC------GAATCGATCGAA---GCAACCGGA---------
---GCCGATTTCCGCTTCCTCCCCTTCGGTGCCGGAAGGAGGAGCTGCCCCGGCATCATC
GTTGCTATGCCCCTCCTGCACTTGGTTCTAGGGCGGCTGGTCCAGACTTTCGACTTCTCT
CCTCCACCCGGCGTCGACAAGATCGACATGACTGAAAAG------GGCGGACAATTTAGT
TTGTTCATC------------AAGAACCATTATAACATCGTCGTTACAGATAGGAAGGAC
TGA------------------------
>Mpolymorpha|Mp8g05080.1
------------------------------------------------------------
------------------------------------------------------------
------------------------------------------------------------
------------------------------------------------------------
---------------------------------------------ATGATGGATTCAGTG
CTGCCTGGTTCCTCTGCAAGT------------------CTGACGCTGCAGAATTTCCTA
CTGGCT------------CTTCTGGCCGCCACCTTGTTGGTG------ATTTTCATA---
ATGGAA---ATGAGCAAGGAGAAGCTGAGA---------------CTTCCTCCCGGGCCG
TGGGCGTGGCCAATTTTCGGGAACTGGCTTCAAGTCGGAGACGATCTGAACCACCGGCTC
ATGGCAGACATGTCCAAAAAATACGGGGACATTTTTCTGCTGAAGATGGGAGTGAAGAAT
TACGTGGGAATCTCGAGCCCGGAGCTGGCCAAGGAGGTTTTGCACACGCAGGGCGTGGAA
TTCGGGTCCCGGACGAGGAACGTGGTGTTCGACATCTTCACAGGAAACGGACAG---GAC
ATGGTGTTCACGGTGTACGGCGAGCACTGGAGGAGAATGCGTAGGATCATGACGGTGCCA
TTCTTCACGAACAAGGTGGTACAGCAATCGAGGTTCGCCTGGGAGGACGAGATCGACCAC
GTGATCAAGGATCTGAAGGCG---GACCCG---GCA---------GCATCCACCACGGGC
TGCATCATCCGCCGCCGGCTGCAGCTCATGATGTACAACGTCATGTACCGCATGATGTTC
GATCGGCGCTTCGAGACTGTGGACGACGAGCTATTCATCCGCCTGTCCACCGTGAACCGC
GAGCGCAGCCGGCTG---GCGCAGAGCTTCGAGTACAACTATGGCGATTTCATCCCGCTG
CTGCGCCCATTCCTGCGCCGGTATCTAAAACAGTGCCAGGAGCTGAAGGACAAGCGGCTG
GCCATCTTCAAGGAGTACTTCCTGGACGAGCGCAAGAAGGTCCTC---------------
---------GAGGCGCGCAAGGCCAAACAGCAGCAGGAGGGCGGCCAGAAGGTGGCCATG
GACTACATCTTCGAGTCCGAAGAGAAGGGAGAGATCAACTCCGACAACGTGCTGTACATC
GTGGAGAACATCAACGTCGCCGCCATCGAGACCACGTTGTGGTCGATCGAGTGGGGAGTC
GCTGAGCTGTGCAATAACCCCGATATCTTCCAGAAGGTGCGCGATGAGCTGGACACGGTT
CTG---GGACGTGGCAGCCTCATCACCGAGCCGGACATCCCT------CGGTGCACGTAT
TTGACGGCGGTGGTGAAGGAGGTGATGCGCCTGCACATGGCCATTCCGCTGCTGGTGCCG
CACATGAACCTGCACAAGGCCAAGCTCGGAGGTTACGACATTCCGGCGCAGAGTAAGATC
CTGGTCAACGCCTGGTGGATCGCCAACGATCCCCGCCACTGGCAAGAGCCCGAGCGCTTC
AACCCCGACCGGTTCCTGCAC------GGGTCGATCGAC---GCTGCCGGC---------
---AGCGACTTCCGCTTCCTTCCCTTCGGCTCCGGCCGCAGGAGCTGTCCCGGCATCATC
GTCGCCATGCCCTTGCTGCACCTGGTTTTGGGTCGCCTCGTCCAGTGCTTCGACCTCTCG
CCTCCCCCTGGCGTGGACAAGATCGACATGTCCGAGAAG------GGCGGACAGTTCAGT
CTGTTCATT------------AAGAACCATTACAATATCGTGGTGAAGGAGAGGACGGAC
TGA------------------------
>Stexanus|HERT_scaffold_2001346 Sphaerocarpos_texanus
------------------------------------------------------------
------------------------------------------------------------
------------------------------------------------------------
---------------------------------------------ATGATGAAGAGGATC
ATGGCGGTCGACATGTCTCTTGCTGCAGCAGCGTGGTTTAGTGAAACTCTGGAATCAGTG
CTTCCCGGCTCCTCTGCGAAG------------GAACTCTTGACCTTGCAGAATGTGCTC
TATGCG------------CTTCTGGCAGCGAGCTTGGTGGTG------ATTTTGATC---
ATGGAG---TTGACCAAAGAGAAGTTGAAT---------------CTGCCCCCGGGGCCT
CGAGCAGTGCCTATCTTTGGGAACTGGCTGCAGGTTGGAGACGACTTGAACCACCGGAAC
TTGGCGGAGATGTCGAAGAAATACGGAGATATCTTCTTGCTGAAGATGGGAGTGAAGAAC
TACGTGGGGATCTCGAGCCCGGAGCTGGCCAAGGAGGTGCTGCACACTCAGGGCGTGGAG
TTCGGATCTCGCACGAGGAATGTGGTGTTCGACATCTTCACAGGGAATGGACAG---GAC
ATGGTGTTCACCGTCTACGGCGAGCACTGGAGGAGAATGCGTCGGATCATGACGGTGCCA
TTCTTCACCAACAAGGTCGTCCAGCAATCTCGATTCGCCTGGGAGGATGAGATCAACCAT
GTGATCAAGGACTTGAAGGCC---GACCCC---GCC---------GCTTCCACCACCGGC
TGCATCATCCGGCGCAGGCTGCAGCTCATGATGTACAACATCATGTACCGGATGATGTTC
GACAGGAGGTTTGAATCTGTCAACGACGAGCTCTTCATCAAATTGCAGGCGGTGAATCGC
GAGAGGAGTCGTCTC---TCTCAGACATTCGAGTACAACTACGGGGACTTCATTCCCATT
CTCCGACCGTTTTTGAGGAAGTTCCTCGCTCATTGCCAGGATCTCAAGGACAAGAGGCTG
GCGATCTTCAAGGAGTACTTCATCGACGAGCGCAAGAAGGTGCTC---------------
---------GCA---GCCAGAGCAGCGAGGAAGGAAGCGGGAGAG---AAGGTGGCGATC
GACCACATCTTCGAGGCAGAGGACAAGGGGGAGATCAACTCAGACAACGTGCTGTACATC
GTGGAGAACATCAACGTGGCCGCGATTGAGACCACTCTCTGGTCGATCGAGTGGGGAATC
GGAGAGCTGACCAACAACCCCGACATCTTCCACAAGCTGCGCAACGAGCTCGACACCGTG
CTG---GGCCGAGGGAACCTCATCACCGAGCCCGACATCCCT------AGAACTCCATAC
TTGAGCGCTTTCGCCAAAGAGGTGATGCGATTCCACATGGCCATTCCCCTTCTCGTCCCG
CACATGAACCTCAAGAAGGAGAAATTGGCAGGCTACGACATTCCAGCCGAGAGCAAGATC
CTGGTGAACGCCTGGTGGATCGCCAACAACCCCAAGTACTGGGATAACCCTGAGAAATTC
GACCCCGAGCGCTTCATGGAC------GGGGCGATCGAC---GCCGCTGGA---------
---AACGACTTCCGTTTCCTCCCCTTTGGAGTGGGCCGGAGGAGTTGCCCCGGCATCATC
ATCGCCATGCCTCTCCTGCACTTGGTGCTGGGGCGCCTGGTGCAGTCGTTCGACTTTTCT
CCTCCCGCCGGAGTTGACAAGCTCGACTTGACCGAGAAG------GGAGGCCAATTCAGC
CTCTTCGTC------------AAGAACCACTTCAATGTCGTGGTGAAGGAGAGAACAGAC
TAG------------------------
>Cconicum|ILBQ_scaffold_2046022 Conocephalum_conicum
------------------------------------------------------------
------------------------------------------------------------
------------------------------------------------------------
---------------------------------------ATGGCAGCGACGAAGAGCATA
CTGGGTGTCGATCTTTCCTTACCAGGTTTAGCTTGGATGACCGAATTGATGGAAAAGGTG
CTACCAGGATCCAAGGCTAAC------------------TTTACTTATCAAAATGTTCTC
TTGGCT------------CTACTGGCCGCCACCTTGTTGGTG------ATTGTGATC---
GTAGAA---TTGACGAGAAAGAGGTTGAAA---------------CTTCCCCCTGGACCC
ATGGCAGTACCAATCTTTGGGAACTGGCTGCAAGTCGGAGACGATTTGAATCACGCTAAT
TTGACTAGTATGGCTAAAAAGTATGGAGATATCCTTCTACTGAAGATGGGAGTCAGGAAC
TACGTAGTGATTTCTAGCCCGGATCTGGCAAAGGAAGTTTTGCACACTCAGGGCGTGGAA
TTCGGATCTCGAACGAGGAATGTTGTTTTCGACATTTTCACAGGGAATGGACAG---GAC
ATGGTGTTCACCGTGTATGGTGATCACTGGAGAAGAATGCGTCGAATTATGACCGTGCCG
TTCTTCACCAACAAAGTCGTTCAGCAGTCAAGATTTGCGTGGGAGGATGAAATCAATCAC
GTGATCAAGGATTTGAAGGCA---GACCCA---GAG---------GCTTCCACCAGCGGC
TGCATTATCCGACGGCGCCTTCAACTCATGATGTACAACATCATGTACCGTCTGATGTTC
GATAGGAGGTTCGAATCGATGAGTGACGAGCTTTTCGTGAAGCTGTCCACTGTGAATCGT
GAGAGGAGTCGACTC---GCCCAGAGTTTCGAATACAACTACGGTGATTTCATTCCCATC
CTCAGACCGTTCTTGAAAGGTTATCTCAAACAGTGCCAGGTACTCAAGGACAAGAGATTG
GCCATCTTCAAGGAATACTTCCTGGACGAGCGCAAGAAGGTGCTA---------------
---------GCG---GCCAGACAAGCTAAGGTGCAGGCTGGCGAG---AAGGTTGCTATC
GATCATATCTTCGAGTCCGAGGATAAGGGAGAAATCAATTCCGACAATGTCCTGTACATT
GTGGAGAATATCAACGTGGCTGCCATCGAAACCACCTTGTGGTCCATCGAGTGGGGTATC
GCAGAGTTGTGCAACAACCCACACATGTTGAAGAGAATCCGAGAGGAGCTTGACACCACC
TTG---GGCCGTGGAAATCTGATCACCGAGCCTGACATTCCC------CGAACCCCATAC
TTGACCGCATTTGTGAAGGAAGTCATGCGTTTTCATATGGCCATTCCTCTCCTCGTGCCG
CACATGAATCTCCACCAGGCTAAACTGGGAGGATACGATATCCCAGCGGAGAGCAAGATT
TTGGTCAATGCATGGTGGATCGCCAATAATCCCGAATATTGGGAGGAGCCCGAGAAGTTC
AACCCCGACCGATTCTTGGAC------GGGAAGATCGAC---GCTGCAGGA---------
---AATGACTTCCGCTTCCTCCCGTTCGGATCCGGAAGGAGGAGCTGCCCTGGAATCATC
ATCGCCATGCCTCTCTTGCACTTGGTCTTCGGCCGTCTCGTTCAAACTTTTGATCTCTTC
ACTCCACCCGGTGTCGACAAGATTGACATGACGGAGAAG------GGTGGACAGTTTAGT
CTGTTTATC------------AAGAATCACTACAACATTGTCGTCAAGGACAGGAAGGAC
TGA------------------------
>Mpaleacea|HMHL_scaffold_2054594 Marchantia_paleacea
------------------------------------------------------------
------------------------------------------------------------
------------------------------------------------------------
------------------------------------ATGCGGGGTGGGAGAGCAGCCATG
GCGCTGTGCCTCGCGGCCGGAGGGTTGAGTGGGGTTCTCGCGGATGCCGCTGAGGCAGCG
ATCGCAGCTTCAAGCAGCAGC---------------ATGCTCACCCTGCAAAATGTGCTG
TTCGGG------------CTGCTAGCTGCCACCGTGGGACTG------ATTCTGGCA---
ATGAAT---CTGAAAGGGAAGAAGTTAAAA---------------TTGCCTCCTGGGCCT
CCCGGCGTTCCCATTTTCGGCAATTGGCTGCAAATTGGAGATGATCTAAACCACCGGAAT
TTGGCTGAGTTGGCCAAGAAGTACGGAGATGTGTGTATGTTGAAGATGGGCCAGAGAAAT
TACGTCATTGTGTCTAGCCCTGAAGTTGCCAAGGAGGTTCTTCACACACAGGGCGTGGAA
TTTGGATCCCGCACCAGAAATGTCGTTTTTGACATCTTTACAGGAAACGGACAG---GAT
ATGGTGTTCACAGTCTATGGAGAGCACTGGAGGAGAATGAGGAGGATCATGACTGTTCCC
TTCTTCACCAGCAAGGTGGTTATGCAGTCTCGGTTCGCCTGGGAGGACGAAATCAATCAT
GTTATAAAGGACCTGACTGCC---AGCAAG---GAG---------GCTTCTACCACCGGT
GTTATCATAAGAAGAAGGCTGCAGCTCATGATGTACAATGTTATGTATCGCATGATGTTC
GATAGAAGGTTTGAGACAGTGGACGACCCCCTGTTCATCAAGTTGAAGGCCGTGAACGGA
GAGAGGAGTCGCCTA---GCCCAAAGCTTTGAGTACAACTACGGTGACTTTATCCCCATC
TTGAGACCCTTCCTTCGAAAGTATCTTGCCTACTGCCAGGAGCTGAAGGACAAGAGGCTG
GCCCTGTTCAAGGAATATTTCATCGAAGAGCGCAAAAAGATTTTG---------------
---------AGT---ACACGAGGATCG------GGCATTGGTGAG---AAAGCGGCTATT
GATTATATCTTCGAATCCGAGCAAAAGGGAGAGATAAATGAAGATAATGTTTTGTATATC
GTCGAGAACATCAATGTTGCTGCTATTGAGACTACCTTGTGGTCCATCGAGTGGGGAGTG
GCCGAGCTCTGCAATAACCCTGACATTTTCAAGAAATTACGGAATGAATTGGACTCTACG
CTA---GGTCGTGGAAACTTGGTCTCCGAGCCCGATCTTCCA------CAATTGCCGTAC
CTCGGCTCTGTAGTGAAAGAAGTCATGCGACTACACATGGCCATTCCCCTTCTTGTGCCC
CACATGAACCTACATCAAGCTAAACTTGCAGGTTATGATATCCCAGCAGAGAGCAAAATT
CTCGTCAACGCATGGTGGATAGCAAACAACCCCGAACACTGGGATGAACCTGAGAAATTC
AACCCGGAGCGCTTCATGGAC------GGCAAAATCGAA---TCCAGCGGC---------
---AATGATTTCCGCTTCCTTCCTTTCGGATCTGGGCGCAGAAGCTGTCCGGGTATCATT
ATCGCCATTCCGCTGTTGTCCTTGGTCCTAGGTCGGCTCGTTCAGTCATTTGACTTGTAT
CCACCCCCAGGGGTTGATAAGATCGATATGACGGAGAAA------GGAGGACAGTTCAGT
CTTTTCATC------------AAGACCCATTACAACGTGGTTGTGAAACCCAGGGCCGAT
TGA------------------------
>Mpolymorpha|Mp6g00020.1 CDS
------------------------------------------------------------
------------------------------------------------------------
------------------------------------------------------------
------------------------------------ATGTGGGGTGAGAGAGCAGCCATG
GCGCTGTGCCTCGCGGCAGGAGGGTTGAGTGGAGTTCTCGCGGAGGCCGATGATGCAACC
ATCACAGCTTCAAGCAGCAGC---------------ATGTTCACCCTGCAGAATGTGCTG
TTCGGC------------CTGCTAGCTGCCACGTTGGGACTG------ATTCTGCTG---
TTGAAT---CTGAAAGGGAAGAAGCTAAAA---------------TTGCCTCCCGGCCCT
CCCGGCATTCCCATTTTCGGCAATTGGCTTCAAATTGGAGATGATCTAAATCACCGAAAT
TTGGCTGAGTTGGCCAAAAAGTATGGAGAAGTGTGCATGCTGAAGATGGGCCAGAGAAAT
TACGTCATTGTGTCTAGCCCTGAAGTTGCCAAGGAGGTTCTTCACACCCAGGGCGTGGAA
TTTGGATCCCGCACCAGAAATGTTGTTTTCGACATCTTTACAGGAAATGGACAG---GAT
ATGGTGTTCACAGTCTATGGAGAGCACTGGAGGAGAATGAGGAGGATCATGACTGTTCCC
TTCTTCACCAACAAGGTGGTCATGCAGTCTCGATTCGCCTGGGAGGACGAAATCAATCAT
GTTATCAAGGACCTGACCGCT---AGTAAG---GAG---------GCCTCTACCACCGGT
GTGATCATAAGAAGAAGGCTGCAGCTCATGATGTACAATGTTATGTATCGCATGATGTTC
GACAGAAGGTTTGAGACAGTGGACGATCCCCTATTCGTCAAGCTGAAGGCCGTGAACGGA
GAGAGGAGTCGCCTA---GCTCAAAGCTTTGAATACAACTACGGTGATTTTATCCCCATC
TTGAGACCATTCCTTCGAAAGTATCTTGCCTATTGCCAGCAGCTGAAGGACAAGAGGCTG
GCCCTGTTCAAGGAATATTTCGTCGAAGAGCGCAAAAAGGTATTG---------------
---------AGC---ACACGAGGATCA------GGCGGTGGCGAG---AAAGCAGCTATT
GATTACATTTTTGAATCCGAGCAAAAGGGAGAGATAAATGAAGATAATGTATTGTATATC
GTCGAGAACATCAATGTTGCTGCTATTGAGACTACCTTGTGGTCCATCGAGTGGGGAGTG
GCTGAGCTGTGCAACAACCCTGACATTTTCAAGAAATTAAGGAATGAGTTGGATTCTATC
CTC---GGTCGTGGACACTTGGTCTCCGAGCCCGATCTCCCT------CAACTGCCGTAC
CTCGGCTCTGTGGTGAAAGAAGTCATGCGACTACACATGGCCATTCCCCTTCTTGTGCCC
CACATGAATCTACATCAAGCTAAGCTTGCAGGTTATGATATACCAGCAGAGAGCAAAATT
CTCGTCAACGCATGGTGGATAGCAAACAACCCCGAACACTGGGTTGAACCTGAGAAATTC
AACCCTGAGCGCTTCATGGAT------GGCAAAATCGAA---TCCAGCGGG---------
---AATGATTTTCGCTTCCTTCCTTTCGGATCTGGGCGCAGAAGCTGTCCGGGTATCATC
ATCGCCATTCCGCTGTTGTCCTTGGTCCTAGGTCGGCTTGTCCAGTCATTTGACTTGTAT
CCACCTCCAGGGGTTGATAAGATTGATATGACGGAGAAA------GGAGGACAATTCAGT
CTTTTCATC------------AAGACTCATTACAACATGGTTGTTAAACCGAGGGCTGAT
TGA------------------------
>Rberychiana|WJLO_scaffold_2009173 Riccia_berychiana
------------------------------------------------------------
------------------------------------------------------------
------------------------------------------------------------
------------------------------------ATGGGGGCCGGGATGTCAGCAATG
GCTGCTCTGTACCTCGTTGCAGCAGGAATCAGCGGGGTGAAAGCAAACCCTGAAGCAGCT
GCTTCTTCTTCCGGTGGCAGT---------------TTACTGACCGTGCAGTACTTGCTC
TATGGT------------TTGCTAGCTGCCACCTTGGGTTTG------ATTGTCCTG---
ATGAAA---TTGAAAGAGAAGAAGCTGAAA---------------TTGCCTCCCGGACCT
CTGGGAGTGCCCATTTTCGGCAACTGGCTGCAAATCGGAGACGACTTGAACCATCGGAAT
CTGGCCGAGTTGGCGAAGAAGTACGGGGATGTGGTTCTGCTGAAGATGGGGCAAAGGAAT
TACGTCATCGTCTCGAGTCCGGAGCTTGCCAAAGAAGTGCTTCACACTCAGGGTGTGGAA
TTCGGATCCCGCACCAGGAACGTGGTCTTCGACATTTTCACAGGGAATGGGCAG---GAC
ATGGTGTTCACGGTCTACGGTGAGCACTGGAGGAGAATGCGAAGAATAATGACGGTTCCT
TTCTTCACGAACAAGGTGGTCATGCAGTCCCGCTTCGCGTGGGAGGACGAAATTAATCAC
GTCATAAAGGATCTAACTGAA---AGCAAG---GAG---------GCTTCCACGACGGGT
GTGATCGTCAGGAGGAGGCTGCAGCTCATGATGTACAACATTATGTACCGCATGATGTTC
GACAGAAGGTTCGAGACCGTGGACGATCCCTTGTTCGTGAAGCTGAAGGCCGTGAATGGC
GAGAGGAGTCGTCTG---GCCCAGAGTTTCGAGTACAACTACGGAGACTTCATTCCCATC
TTGAGGCCATTCCTCCGCAAGTACCTCGCCTACTGCCAGGAGCTCAAGGACAAGAGACTG
GCCCTGTTCAAAGAGTACTTTATTGAGGAGCGCAAGAAACTTTTG---------------
---------AGC---ACCCGGGGACCA------GGTGATACGGAG---AAGGTGGCCATC
GACTACATTTTCGAGTCAGAGCAGAAGGGAGAAATAAATGAAGATAATGTTCTGTACATC
GTCGAGAACATCAATGTGGCTGCTATCGAGACCACCTTGTGGTCCATCGAGTGGGGAGTG
GCAGAGCTCTGCAACAACCCTCACATGTTGAAGAGGTTACGCAGTGAGCTGGATTCAACT
CTC---GGTCGTGGAAACTTAATCTGCGAGCCGGACATTCCC------AGCCTCGCTTAC
CTTGCAGCGTTTGTGAAGGAGGTGATGCGTTTGCACATGGCCATCCCCCTTCTTGTTCCC
CACATGAATCTTCACCCGGCCAAGCTCGGAGGATATGACATTCCGGCCGAGAGCAAGATC
CTCGTTAACGCATGGTGGATAGGGAACAATCCTGCGCTCTGGGACGAGCCAGAGAAGTTC
AACCCGGACCGCTTCCTGGAC------AGCAAGATCGAA---GCCAACGGA---------
---AATGATTTCCGCTTCCTTCCTTTTGGATCTGGTCGGAGAAGCTGCCCCGGTATCATC
ATTGCCATTCCTCTTCTGTCCTTGGTCCTAGGTCGGCTGGTACAGACATTTGACTTGCTT
CCACCGCCAGGAGTTGATAAGATCGACATGACCGAGAAA------GGAGGTCAGTTCAGT
CTTTTCATC------------AAGAATCACTACAACATGGTTGTAAAACCCAGATCTGAC
TGA------------------------
>Btrilobata|WZYK_scaffold_2017206 Bazzania_trilobata
------------------------------------------------------------
------------------------------------------------------------
------------------------------------------------------------
------------------------------------------------------------
ATGGCGCTCTCTCTTGCCGCGGCGGGCGTGAGCAGCGTCGTAGGAGCCGTAGACGAAGCT
GTTGTCACTGATGTGGCCCCG------GCGAAGTCGCTTCTCGGAGTTCAGAATGTCCTG
TATGGA------------CTTCTGGCAGCTACTCTCGGTTTG------ATTGCCATC---
ATGAAG---CTGAGGGAGAAGAAGTTGAAG---------------CTTCCCCCTGGCCCG
TGGGCCTGGCCTATTGTCGGCAACTGGCTGCAGGTGGGAGATGACTTGAACCATCGCAAC
TTGGCAGAGATGGCGAGGACTTATGGAGATCTGTACCTGCTTAGGATGGGGCAGAGGAAT
GTCGTCGTTATCTCTAATGCTGAGCTCGCCAAGGAGGTGCTACACACCCAGGGTGTTGAA
TTCGGTTCCAGGACAACGAATGCGGTGTTCGATATATTTACCGGTAAGGGCCAG---GAC
ATGGTCTTCACCGTCTATGGAGAGCACTGGAGGAGGATGAGGCGAATCATGACAGTTCCG
TTCTTCACCAATAAAGTAGTACAGCAATCGCGATTCGCCTGGGAGGATGAAATTAATCAC
GTGATTTCGGATCTTCAGACC---AGGCCA---GAG---------GCTTCCACCAGCGGC
GTTATTATAAGGCGCCGGTTGCAGCTCATGATGTACAACGTCATGTACCGGATGATGTTC
AACACGAGGTTCGAGAAGGAAGACGACGAACTGTACGTGAAGCTGAAGGCTGTCAACGCA
GAGAGGAGCAGGCTG---TCACAGAGCTTTGAGTACAATTACGGCGACTTCATCCCCATC
TTGGCGCCGTTCCTGAAGAAATATCTTGATCATTGCAAGGACCTTCAAGACAAAAGACTG
GGTATCTTCAAGAAATACTTCGTTGACGAGCGCAGGAGACTTCTT---------------
---------CAA---ACCCAGGGTGCC------AATGCAGGTGAA---AAGGCTGCCATC
GACCACATCTTCGAGTCTGAGGAGAAGGGAGAGATCAACGAGGACAACGTTCTCTACATC
GTCGAAAATATCAATGTTGCTGCTATCGAGACTACTCTCTGGTCTATCGAGTGGGGGGTG
GCTGAGCTTATCAACAACCCGGACATTCAGCAGAAATTACGAAACGAGCTGGACACCGTT
CTT---GGCCGAGGGAATCTGATCACCGAGCCGGACACCGTG------AGAACTCCGTAT
CTCACGGCTGTTGTAAAGGAAATCATGCGGTTGCATATGGCGATTCCCCTGCTGGTCCCT
CACATGAATCTCAAGCAGGCCGAGCTCCGCGGCTATGACATTCCCGCGGAGAGCAAGATC
CTTATCAATGCCTGGTGGATCGCTAACAACCCCGCCGTGTGGGACGACGCAGACAAGTTC
AAGCCTGAGCGATTTTTGAAT------TCCAGCATTGAG---GCCAGTGGC---------
---AATGACTTCAACTTCCTTCCCTTCGGTGCTGGTCGGAGAAGTTGCCCTGGCATCATT
ATTGCGATGCCCCTTCTTCATCTGGTTCTTGGCCGTCTCGTACAGACCTTTGAACTCACC
ACTCCCCCAGGTGTTGACAAAATCGACATGACCGAGAAG------GGCGGGCAATTCTCT
TTGTTCATC------------AAAAACCATTACAATTGCGTGGTGAAGCCGAGGTCCGAC
TAA------------------------
>Cfissa|RTMU_scaffold_2006613 Calypogeia_fissa
------------------------------------------------------------
------------------------------------------------------------
------------------------------------------------------------
------------------------------------ATGGGGGGTGCTTGGAGATCAGCG
ATGGCGGTCTTCTTCGTCTTGGGGTCATTGAGCACCGTGCTGGCAACTGGAGATGAGGCT
GTGGACATTGATGTGGTTGTT------TCCAAGTCTTTCCTGTCATTGCAGAATGTGCTC
TATGGG------------CTTTTGGCTGCCACCCTGGGTGTT------ATTGCGATC---
ATGAAG---CTGACGGAGAAGAAGTTGAAG---------------ACTCCTCCAGGCCCC
TTTGCCTGGCCCGTTTTTGGCAACTGGCTGCAGGTGGGAGATGATCTCAACCACCGGAAC
TTGGCTGATATGGCCAAGACTTATGGAGATTTGTACATGCTCAAGATGGGGCAGAGGAAT
GTCGTCGTCGTCTCAAATGCTGAGCTTGCCAAGGAGGTGCTCCACACCCAGGGTGTGGAA
TTCGGATCCAGGACCACCAATGTGGTGTTTGACATCTTCACTGGCAAGGGTCAG---GAT
ATGGTGTTCACCGTTTATGGAGAGCATTGGAGGAGGATGAGGAGAATCATGACCGTCCCT
TTCTTCACCAACAAGGTGGTGCAGCAGTCCAGAGTTGCTTGGGAGGATGAGGTCAACCAT
GTGATTTCGGATCTGAAAGCC---AGACCT---GAG---------GCCTCCACCACTGGA
GTCGTGATCCGGCGCAGGTTGCAACTCATGATGTACAACACCATGTACAGAATGATGTTT
AACCGGAGGTTTGAGAAAGAGGATGATGAGCTGTACGTCAAGTTGAAGACAGTCAATGCG
GAGAGGAGCAGATTG---TCCCAAAGCTTTGAGTACAATTATGGGGACTTCATCCCCATT
TTGAAGCCGTTTTTGAAAAAGTACCTCACCCACTGCAAGGATCTTCAGGACAAGAGATTG
GCTCTCTTCAAGAAGTACTTCGTTGATGAACGCAGGAAGCTGCTC---------------
---------AAC---ACTCGTGGTGCT------GATGTTGGCGAG---AAGGCTGCCATT
GACCACATTTTTGAGTCCGAGGACAAAGGAGAAATCAACGAGGACAATGTGCTCTACATT
GTGGAGAACATCAACGTTGCCGCCATTGAGACTACACTGTGGTCCATTGAATGGGGGGTG
GCTGAGCTCATCAACAACCCCAGCATCCAGAAGAGGGTGCGAGCCGAGCTGGACAGCGTG
CTG---GGCCGAGGGAATTTGATTACCGAGCCGGACACAATC------AAAACCCCCTAC
CTCACTGCAGTGGTTAAGGAGGTCATGAGGTTGCACATGGCAATTCCCCTGCTTGTGCCC
CACATGAATCTGAACCAGGCCAAGCTGGCTGGCTATGACATTCCAGCTGAGAGCAAGATC
CTTATCAACGCATGGTGGATTGGCAACAACCCTACTCATTGGGATGAGCCTGAGAAGTTC
AAGCCTGAAAGGTTTCTCAAC------TCCAACATTGAG---GCCAGTGGG---------
---AATGACTTCAATTTCCTCCCCTTCGGTGCTGGGCGTAGAAGCTGCCCTGGAATCATC
ATTGCCATGCCTCTTTTGCACCTTACGCTCGGCCGTCTCGTCCAGACCTTTGACCTTGAG
ACACCCCCTGGTGTTGCCAAAATTGACATGACCGAGAAG------GGTGGACAGTTCTCT
CTGTTCATC------------AAGAACCATTACAGTTGTCTGGTCAAGCCGAGGTCTGAT
TAA------------------------
>Cfissa|RTMU_scaffold_2006614 Calypogeia_fissa
------------------------------------------------------------
------------------------------------------------------------
------------------------------------------------------------
------------------------------------ATGGGAGGTTCGTGGCGAGCAACG
ATGGCGTTTTTCCTCGCTGCTGGGGCAGTGAGTAGCGTGCTGGCATCCGGGGAGGAGGCT
GTGGTCACCGATGTGGCCGTT------TCTAAGTCCCTGTTCTCAGTTCAAAACGTTCTG
TATGCA------------CTTCTGGCAGCTACCCTCGGAGTG------ATTCTCGTG---
ATGAAG---CTGACGGAGAAGAAGTTGAAG---------------ACTCCTCCCGGTCCG
TTTGCTTGGCCAGTTGTTGGCAACTGGTTGCAGGTGGGAGATGACTTGAACCACCGCAAC
TTGGCCGAGATGGCGAAGACTTATGGAGATCTGTATATGCTCAAGATGGGCCAGAGGAAT
GTCGTCGTCGTCTCGAATGCTGAGCTTGCCAAGGAGGTGCTGCACACTCAGGGTGTTGAA
TTCGGTTCGAGGACTACGAATGTGGTGTTCGACATTTTCACCGGGAAGGGTCAG---GAT
ATGGTGTTCACTGTTTATGGAGAGCACTGGAGGAGGATGAGGAGAATCATGACGGTTCCT
TTCTTCACCAACAAAGTGGTGCAGCAGTCGAGACTCTCATGGGAAGATGAGATCGACTAT
GTGATTTCGGACCTTTCTACC---AGGCCC---GAG---------GCGTCCACCACTGGT
GTCATCATTAGGCGCAGGCTGCAGCTCATGATGTACAATGTGATGTATAGGATGATGTTT
AACAGGCGATTTGAAAAGGAAGACGATGAGCTGTACCTAAGGTTGAAGGCTGTTAACGCA
GAGAGGAGCAGATTA---TCCCAGAGCTTCGAGTACAATTATGGTGACTTCATTCCCATT
TTGCAGCCCTTTTTAAAGAAATACCTCACCCACTGCAAGGACCTCCAGGACAAGAGGCTG
GGTATCTTCAAGAAGTATTTCATCGATGAGCGCAAGAAGCTTCTC---------------
---------AAT---ACTCGCGGTGCC------GATGTTGGCGAT---AAAGCCGCCATC
GACTATATCTTCGAGTCCGAGGATAAGGGAGAGATCAACGAGGACAACGTACTTTATATC
GTTGAGAACATTAATGTTGCTGCCATCGAGACGACTCTGTGGTCCATCGAGTGGGGAGTA
GCTGAGCTCATCAATAACCCGAGCATTCAAAAGAGGGTACGAGCCGAGCTGGATGGCGTG
CTG---GGCCGAGGGAATCTGATCACCGAGCCGGATACAACG------AGAACTCCCTAT
CTAACTGCTGTTGTCAAGGAAGTGATGAGGCTGCATATGGCAATTCCTCTGTTGGTGCCT
CACATGAACCTCAATCAGGCCAAGCTCGTTGGTTATGACATTCCGGCCGAATCGAAGATT
TTAATCAATGCCTGGTGGATTGCCAATAACCCCGCTCACTGGGACGAGCCCGAGAAATTC
AAGCCCGAGAGGTTTTTGAAC------TCGAACATCGAG---GCCAGTGGC---------
---AACGATTTCAATTTCCTTCCTTTCGGAGCTGGTCGGAGAAGTTGCCCTGGGATCATC
ATTGCCATGCCTCTTCTTCATCTTGTGCTCGGCCGACTTGTCCAGACCTTCGACTTGCAT
ACTCCCCCCGCTGTTGACAAGATTGACATGACCGAGAAG------GGTGGACAGTTCTCT
TTGTTTATC------------AAGAACCATTACACTTGTGTGGTGAAGCCGAGGTCTGAT
TAG------------------------
>Pasplenioides|NWQC_scaffold_2003598 Plagiochila_asplenioides
------------------------------------------------------------
------------------------------------------------------------
------------------------------------------------------------
------------------------------------ATGGGGGCGTCGTGGAGGTCAGCA
ATGGCGCTTTCGCTTGCCGCGGCGGGTGTGAGCAGCGTGATGGCTGCCGCAGACGAATCT
GTTGATGTGGCTCCTACGCAG------------TCGCTTCTCACAGTGCAGAATGTGCTC
TTTGCA------------CTTTTGGCCGCTACACTGGGTGTG------ATATTGATC---
CTGAAG---CTGAAAGAGGAGAAGTTGAAG---------------CTTCCTCCTGGCCCG
TTTGCCTGGCCCGTTGTGGGCAACTGGCTGCAGGTGGGTGATGACTTGAATCATCGCAAC
TTGGTGACTATGGCTAAGACTTATGGAGATCTGTACATGCTGAGGATGGGGCAGAGGAAT
GTGGTCGTGATCTCGAATGCCGAGCTTGCGAAGGAGGTGCTGCACACCCAGGGTGTTGAA
TTTGGCTCGAGGACGACAAATGTGGTGTTCGATATCTTTACAGGAAAGGGTCAG---GAT
ATGGTGTTCACTGTCTACGGAGAGCACTGGAGGAGGATGAGGAGAATCATGACTGTGCCC
TTCTTCACCAACAAGGTAGTGCAGCAATCGCGGTTCGCCTGGGAGGATGAAATCGACCAC
GTGATCAAGGATCTGAAAGAG---AGGCCC---GAG---------GCTTCCACGTCCGGG
GTGATTATCAGGCGCCGGTTGCAGCTCATGATGTACAATATCATGTACCGGATGATGTTC
AACAGAAGGTTCGAGAAGGAAGACGATGAATTGTTCCTCAAGCTGAAGGCCGTCAACGCA
GAGAGGAGCAGGCTG---TCGCAGAGCTTCGAGTACAATTACGGTGACTTCATCCCCATC
TTGAAGCCGTTCCTGAAGAAGTATCTCGCATACTGCAAGGACCTCCAAGACAAGCGACTG
GGCATCTTCAAGCAGTACTTCATCGATGAGCGCAAGAAACTTCTC---------------
---------GAA---ACCCGTGGTTCC------GATATAGGGGAG---AAGGTTGCCATT
GACCACATCTTGGAGTCAGAGGAGAAGGGCGAGATCAATGAGGACAATGTTCTTTACATT
GTCGAGAACATCAATGTTGCTGCCATCGAGACTACTCTGTGGTCCATCGAGTGGGGGGTA
GCTGAGCTGATCAACAACCCGGAAATTCAGGAGAAAGTGCGGACTGAGCTAGACACTGTT
CTG---GGCCGAGGGCATCTGATCACCGAGCCGGATACAACG------AAAACTCCCTAT
CTCACGGCTGTTGTTAAGGAAGTGATGCGGCTGCACATGGCAATTCCCTTGCTCGTGCCT
CACATGAATCTCAACCAGGCCAAGCTGCAAGGGTATGACATTCCCGCAGAGAGCAAGATC
CTGATCAACGCCTGGTGGATCGCCAACAACCCCGATGTGTGGGATGAGCCCGAGAAGTTC
AGACCGGAACGGTTTTTGGAG------TCCAACATTGAG---GCCAATGGC---------
---AACGACTTCAATTTCCTTCCCTTCGGTGCAGGGAGGAGAAGTTGCCCTGGCATCATC
ATTGCGATGCCTCTGCTTCACCTGGTTCTCGGCCGTCTCGTCCAGACCTTCCAGCTCTCT
ACTCCCCCAGGTGTTGACAAAATCGACATGACCGAGAAG------GGCGGACAATTCTCT
CTGTTCATC------------AAAAACCACTACAATGCAGTCGTGAAGCCGAGATCCGAC
TGA------------------------
>Ppinnata|UUHD_scaffold_2010497 Porella_pinnata
------------------------------------------------------------
------------------------------------------------------------
------------------------------------------------------------
------------------------------------ATGGGAGGGTCTTCGAGGTGCGCG
ATGGTGCTCTCCCTTGCTGCAGCGGGGGTGAGCAGCGTGTTGGCGTCGGTTGAAGAAACA
GGGGGATCGAATGTGGCTCCA------TGGTCTTCGATGCTCACTTTGCAGAACGTTCTG
TATGGA------------CTTCTGGCAGCCACCCTCGGCCTG------ATTTTGGTA---
ATGAAC---TTGAGGGAGAAGAAGTTGAAG---------------CTTCCTCCCGGGCCC
TGGGCGTGGCCCGTTGTCGGCAACTGGTTTCAGGTCGGAGATGATTTGAACCACCGCAAC
TTAGCAGATATGGCCAAGACCTATGGTGATTTGTATATGTTGAGGATGGGCCAGAGGAAC
GTTGTCGTTGTGTCCGACCCCGAGATCGCCAAAGAAGTGCTCCACACACAGGGTGTTGAA
TTCGGTTCCAGAACCACAAATGTCGTGTTTGATATATTTACTGGTAAAGGTCAA---GAC
ATGGTGTTTACCGTCTACGGAGAGCACTGGAGGAAAATGAGGAGAATCATGACCGTGCCA
TTTTTCACCAACAAAGTGGTACAGCAGTCGCGGTTCGGTTGGGAGGATGAGATAGACCAC
GTGATCAAGGATCTCAAGGAG---AGGCCG---GAG---------GCTTCCACCAGCGGT
GTAATAATCAGGCGCCGGCTGCAGCTTATGATGTACAACATCATGTACCGAATGATGTTT
GCCAGGAGGTTCGAGAAAGAAGATGATCCTCTCTACGTGCGCTTGAAGGCAGTCAATGCA
GAACGGAGCAGACTT---TCGCAGAGCTTTGAATATAACTATGGCGATTTCATCCCCATC
TTCAAACCCTTCCTGAGGAAGTACCTCGCGCATTGCAAGGACCTCCAGGACAAGAGGTTG
GCTATTTTCAAGGAATACTTCATCGAGGAGCGCAAGAAGGTAATT---------------
---------AGC---ACCCGTGGTTCC------GATAGTAGCGAG---AAGGCCGCCATC
GACCACATCTTGGAGTCGGAGCAGAAAGGAGAGATCAACGAGGCTAACGTACTCTACATT
GTCGAGAATATCAACGTCGCTGCCATCGAGACGACTTTGTGGTCCATCGAGTGGGGTATT
GCGGAGCTCATCAACCATCCAGACATTCAACAGAGAGTACGCGACGAGCTGGACACTTTA
TTG---GGCCGAGGCAACTTGATCACTGAGCCCGATACCCTG------AACACTCCATAC
CTCACAGCTGTTGTGAAGGAAACCATGCGTCTGCACATGGCCATTCCCCTTCTGGTGCCG
CACATGAACCTCCATCAGGCCAAGTTAAGAGGTTACGACATTCCGGCGGAGAGCAAGATC
CTCATCAATGCGTGGTGGATTGCTAATAATCCCGCTGTATGGGACGAGCCGGAGAAGTTC
AAGCCTGAGCGTTTCTTGAAC------TCTAACATTGAG---GCTAGTGGT---------
---AACGACTTCAATTTCCTTCCATTCGGTGCGGGTCGGAGGAGCTGTCCGGGTATCATC
ATTGCAATGCCCCTTCTGCACCTGGTGCTTGGCCGGCTCGTACAGACTTTCGAGCTCACA
ACTCCCCCCGGAGTTGACAAGGTCGACGTAACCGAGAAG------GGTGGGCAATTCTCT
CTCTTCATC------------AAAAATCATTACAATGCTGTGGTGAAGCCGAGGTCCGAC
TGA------------------------
>Pnavicularis|KRUQ_scaffold_2113725 Porella_navicularis
------------------------------------------------------------
------------------------------------------------------------
------------------------------------------------------------
------------------------------------ATGGGAGGATCTTGGAGGTGCGCG
ATGGCACTCTCCCTTGCTGCTGCGGGGGTGAGCAGCGTGTTGGCGTCGGTTGAAGAAGCA
GGGGGATCGAATGCGGCTCCA------TGGACTTCGATGCTCACTTTGCAGAACGTTCTG
TATGGA------------CTTCTGGCAGCTTCCCTCAGCGTG------ATTTTGATA---
ATGAAC---TTGAGGGAAAAGAAGTTGAAG---------------CTTCCTCCCGGGCCG
TGGGCGTATCCCATTGTCGGCAACTGGTTTCAGGTCGGAGATGATTTGAACCATCGTAAC
TTGGCAGATATGGCCAAGGACTACGGTGATTTGTATATGCTGAGGATGGGGCAGAGGAAC
GTTGTTGTTGTATCCGACCCCGAGATCGCTAAAGAGGTGCTCTACACACAGGGTGTTGAA
TTCGGTTCGAGAACCACAAATGTCGTGTTTGATATATTTACTGGTAAAGGTCAA---GAC
ATGGTCTTCACTGTCTACGGAGAGCACTGGAGGAAAATGAGGAGAATCATGACTGTGCCA
TTTTTCACCAACAAAGTGGTGCAGCAGTCGCGGTACGCTTGGGAGGATGAGATCGACCAC
GTGATCAAGGATCTCACGGCC---AGGCCG---GAG---------GCTTCCACCAGCGGT
GTAATTATCAGGCGACGGCTGCAGCTTATGATGTACAACGTCATGTACCGAATGATGTTT
GCCAGGAGGTTCGAGAAAGAAGATGATCCTCTCTACGTGCGCTTGAAGGCCGTCAATGCA
GAGCGGAGCAGACTA---TCGCAGAGCTTTGAGTATAACTATGGCGATTTCATCCCTATC
TTCAAACCGTTCCTGAGGAAGTACCTCGCGCACTGCAAAGACCTCCAGGACAAAAGGTTG
GCTATTTTCAAGGAATACTTCATCGAGGAGCGCAAGAAAGTACTT---------------
---------AGC---GCCCGTGGTAAC------GATAGTGGTGAC---AAGGTCGCCATC
GACCACATCTTGGAATCGGAGCAGAAAGGAGAGATCAACGAGGCTAATGTACTCTACATC
GTCGAGAATATCAACGTCGCTGCCATCGAGACGACTTTGTGGTCCATCGAGTGGGGTATT
GCGGAGCTCATCAACCATCCAGACATTCAACAGAAAGTACGCGACGAGCTGGACTCTGTA
TTG---GGCCGAGGCAACTTGATCACTGAGCCCGATACCCTG------AACACTCCTTAC
CTCTCAGCTGTTGTAAAGGAAACCATGCGTCTACACATGGCCATTCCCCTTCTGGTGCCG
CACATGAATCTCCATCAGGCCAAGTTACGAGGTTACGACATTCCGGCAGAAAGCAAGATT
CTCATTAATGCGTGGTGGATTGCTAACAATCCCGCTAAATGGGACGAGCCGGAGAAGTTC
AAGCCTGAGCGTTTCTTGGAT------TCTGCCATTGAG---GCTAGTGGC---------
---AACGACTTCAATTTCCTTCCATTCGGTGCGGGTCGGAGGAGTTGTCCGGGTATCATC
ATTGCAATGCCCCTTCTGCACCTGGTGCTTGGCCGCCTCGTACAGACTTTCGAGCTCACA
ACTCCCCCCGGAGTTGACAAAATCGATGTAACCGAGAAG------GGTGGGCAATTCTCT
CTCTTCATC------------AAAAATCACTACAACGCTGTGGTGAAGCCGAGGTCCGAC
TAG------------------------
>Frullania_sp|TGKW_scaffold_2139840 Frullania sp.
------------------------------------------------------------
------------------------------------------------------------
------------------------------------------------------------
------------------------------------ATGAGGGCGTTCTGGCAGGGCGCG
ATGGCGCTATGCCTCGCCGTCGTGGGAGTGAGCAGCGTGTTGGCTTCGGCTGATCGATCT
GAAGGATCGCAAACCAGTGCT------CTGTCTTCAATGGTCACCTTGCAGAACGTGCTC
TTCGCG------------CTCCTGGTGGCCACCGTTGGCGGT------CTCCTGATT---
GTGAAG---CTGAAGGAGAAGAAGCTGAAG---------------CTTCCACCGGGCCCC
TTCGCGTACCCCATCGTTGGCAACTGGCTCCAGGTTGGAGATGATCTGAATCATCGCAAC
TTGGCAGACATGGCAAAGACATATGGTGACTTGTACAATCTCAAAATGGGACAGAGGAAC
GTCGTCGTGGTGTCTAATGCCGAGCTCGCCAAGGAAGTCCTCCATACGCAGGGTGTTGAA
TTTGGTTCTCGAACGACAAATGTGGTGTTCGATATTTTCACTGGAAAGGGTCAA---GAT
ATGGTCTTCACAGTGTACGGAGACCACTGGAGGAGAATGAGGAGGATAATGACCGTCCCC
TTTTTCACAAACAAAGTGGTGCAGCAGTCGCGATTTGCTTGGGAGGACGAGATCAACGAC
GTGATCAAGGATCTCAAGGCC---AACCCC---GCA---------GCTTCAACTAGCGGT
GTGATCATCAGACGCCGACTGCAACTCATGATGTACAACATTATGTACCGGATGATGTTC
GACCGGAGGTTTGAGACGGAGGACGATCCTCTGTACGTCAGATTGAAGGCTGTCAATGCT
GAGAGAAGCAGACTT---TCTCAAAGTTTTGAATATAATTATGGCGACTTTATCCCTATT
TTCAAGCCTTTCTTGAGGAAGTATCTAGCCCGGTGCAAGGATTTGCAGGACAAGAGACTG
GGCATTTTCAAGGATTACTTCATCGAGGAGCGCAAGAAGCTGTTA---------------
---------AGC---GTGCGCGGTAGC------GGTGAATCTGAT---AAGGCCGCGATT
GATCATATTTTCGAGTCTGAGCAGAAGGGAGAGATCACTGAGGCCAACGTTCTCTATATC
GTCGAGAATATTAACGTGGCCGCTATCGAGACTACATTGTGGTCGATCGAGTGGGGAATT
GCGGAGTTCGTCAACAATCCCGATATCCTACGGAAAGTTCGCGAGGAACTGGACACTGTA
TTG---GGGCGAGGAAACTTAATCACGGAACCTGACACCGTG------AAGACTCCATAC
CTCACGGCGGTTGTGAAGGAAGTAATGCGGTTGCACATGGCCATCCCCCTTCTTGTGCCG
CACATGAATCTGAACCAGGCGAAGTTGGCTGGCTATGATATCCCTGCAGAAAGCAAGATC
CTCATTAATGCCTGGTGGATTGCCAACAATCCCGCTGTGTGGAAGGACGCAGATAAGTTC
AACCCGGACCGATTCTTGGAC------TCCGATATCGAG---GCTAGTGGC---------
---AACGACTTCAACTTCCTTCCTTTCGGCGCCGGCAGAAGAAGCTGCCCGGGGATTATC
ATCGCTATGCCCCTATTACATCTGGTCCTTGGACGTATGGCACAGACTTTTGACTTAACT
ACCCCACCGGGAGTTGACAAAATCGATATGACCGAGAAA------GGAGGACAGTTTTCT
CTGTTCATC------------AAGAATCACTATACTTGTGTTGCGACGCCTAGGTCTGAC
TAG------------------------
>Rlindenbergia|BNCU_scaffold_2016305 Radula_lindenbergia
------------------------------------------------------------
------------------------------------------------------------
------------------------------------------------------------
---------------------------------------ATGGAAGGATTTTGGAGAAGC
GCGATGGCGCTCTCCGTCGCTGCCGCGGGAGTGAGCGTCGTGTCTGCTTCAAGCGCCGTG
GAGTCGGGGTCGTTGTCTTCG---------------ATGCTGAGTGTGCAGAACGTTTTG
TACGCG------------CTGTTGGCAGCAAGCTTAGGCGCC------ATCCTGATC---
ATGAAG---TTGAAGGAGAAAAAGCTGAAG---------------CTTCCTCCTGGGCCG
TTCGCGTACCCCATCGTGGGCAACTGGCTGCAGGTGGGAGATGACTTAAACCATCGCAAC
CTCGCGGAATATGCTAAAGAGTACGGCGACTTGTGCATCCTCAAAATGGGGCAGAGAAAC
GTCGTTGTGGTGTCCAGCGCCGACCTCGCCAAGGAGGTGCTCCACACCCAGGGCGTCGAA
TTTGGATCGAGAACGACCAATGCGGTGTTCGACATCTTTACTGGCAAGGGGCAG---GAC
ATGATATTTACCGTTTACGGGGAGCACTGGAGGAGAATGCGGAGGATCATGACCGTGCCT
TTCTTCACCAACAAAGTGGTGCAGCAGTCTCGGTTCTCGTGGGAAGACGAGGTCAATCAT
GTGATCAAGGATCTTAAGGCC---ATGCCC---GAA---------GCCTCCACCACCGGC
CTCGTCATCCGGCGGAGGCTCCAGCTCATGATGTACAACGTCATGTACAGAATGATGTTC
GATCGGAGGTTCGAGACGGAAGACGATCCCCTCTTCTTGCGCTTGAAGGCGGTCAATGCC
GAGAGGAGCCGACTG---TCGCAGAGCTTCGAGTACAACTACGGCGATTTCATCCCCCTC
TTCAAGCCTTTCCTAAAGAAGTATCTGGCGCACTGCAAGGACCTCCAGGACAGGAGACTT
GGCATCTTCAAGGAGTACTTCGTAGAGGAGCGCAAGAAGCTCTTG---------------
---------AGC---GCCCGTAGCTCC------ACCGGCGGGGAC---AAGGTTGCCATC
GACCACATTCTGGAATCGCAGAAAAAGGGGGAAATCAACGAAGACAATGTCCTGTACATC
GTCGAAAACATAAATGTGGCTGCTATCGAAACTACTCTCTGGTCCATTGAATGGGGTATT
GCTGAGCTCATTAATCATCCTCACGTCCAAAAGAGAGTGCGAGATGAACTGGACAATGTT
TTG---GGCAAGGGCAACTTAATTACGGAGCCCGATACGCTG------AAGACGCCATAT
CTTACTGCGGTCGTGAAGGAGACCATGCGTCTACACATGGCGATACCGCTTTTGGTCCCT
CACATGAACCTCAACCAAGCGAAGCTGGGGGGTTACGATATCCCGGCGGAATCCAAGATC
TTGATTAATGCGTGGTATATCGCAAACAATCCCGCTAGGTGGGACGAACCTGAGAAGTTC
AAACCGGAGCGGTTCCTCGAT------TCGAACATCGAG---GCAAGCGGA---------
---AACGACTTCAATTTCCTCCCCTTCGGTGCGGGGCGGAGAAGCTGCCCCGGAATTATT
ATCGCGATGCCGTTTTTGCATCTGGTGCTTGGCCGTCTCGTGCAGACTTTCGATTTGACG
ACGCCTCCTGGGGTGGACAAAATCGACATGACCGAAAAG------GGAGGCCAATTTTCC
CTTTTCATA------------AAAAACCATTACACTGCCGTGGCAAAGCCGAGATCCGAC
TGA------------------------
>Ssp|LGOW_scaffold_2005549 Schistochila_sp
------------------------------------------------------------
------------------------------------------------------------
------------------------------------------------------------
------------------------------------ATGGGAGGGTCGTGGAAGTCTGCG
ATGGCTCTCTCTGTGGCCGCTGCAGGGGTAAGCAGCGTGTTGGCGTCGATTGAAGGATCG
GTGGGATCGGAAGTGTCGCCT------TCTTCTTCACTTTTCACCGTACAGAAAGTCCTG
CTCGGG------------CTCCTTGCAGCTAGTCTGGGCGTG------ATATTCATC---
ATGAAG---TTGAAGGAAAGGAAGTTGAAG---------------CTGCCTCCTGGTCCA
TGGGCCTATCCCATTGTTGGCAACTGGCTGCAGGTGGGAGACGACTTGAATCATCGCAAT
TTGGCAGATATGGCTAAGAAATACGGTGATCTGTATCTCCTGAGGATGGGGCAAAGGAAT
GTCGTCGTTATCTCGAACGCCGAGCTCGCCAAGGACGTGCTCCACACGCAGGGTGTGGAA
TTTGGTTCAAGGACAACGAATGCGGTGTTCGATATATTCACTGGAAAAGGCCAG---GAT
ATGGTGTTCACCGTTTATGGTGAGCACTGGAGGAAGATGAGGAGAATTATGACCGTGCCG
TTTTTCACCAACAAAGTTGTGCAGCAGTCGCGCTTCTCATGGGAAGATGAGATTAACTAC
GTGATCTCGGATCTTAAAGCC---AGACCG---GAG---------GCATCGACCAGCGGC
GTAATCATCAGGCGCCGGCTGCAGCTCATGATGTACAACGTCATGTATCGAATGATGTTC
GGCAGGAGGTTTGAGAAAGAAGATGACCCCCTGTACTTGCGCTTGAAAGCTGTCAATGCA
GAGAGGAGCCGGCTT---TCTCAGAGCTTCGAGTACAATTATGGCGATTTCATCCCCATC
TTGGCGCCGTTTCTGAAGAAGTATCTTGCGCACTGCAAAGATCTCCAGGATAGAAGATTG
GCCATTTTCAAGGAATACTTCGTTGACGAACGCAAGAAACTTTTG---------------
---------AGT---ACCCGTGGTGCG------GATACTGGCGAA---AAGGTGGCCATT
GACCACATCTTGGAGTCGGAGCAAAAGGGAGAGATCAACGAGGACAATGTTCTGTACATT
GTCGAGAATATTAATGTTGCTGCCATCGAGACTACTTTATGGTCCATCGAGTGGGGCATT
GCGGAGCTGATCAACAACCCGGATATCCAACAGAGATTGAGAAGCGAATTGGATAGTGTG
CTC---GGCCGCGGCAATCTGATCACGGAGCCCGACACAGTG------AAGACGCCGTAC
CTTTCCGCGGTCGTGAAGGAGGTCATGCGCCTGCACATGGCGATCCCTCTTCTCGTGCCT
CACATGAATCTCCACCAGGCCAAACTCTCAGGCTATGACATCCCAGCTGAGAGCAAGATT
CTCATCAACGCATGGTGGATAGCCAACAATCCCGCAACTTGGGTCGAGCCTGAGAAGTTC
AACCCCGAGCGTTTCTTGGAT------TCCACCATCGAG---GCGAGTGGC---------
---AATGACTTCAATTTCCTTCCCTTCGGCGCCGGTCGGAGGAGCTGCCCTGGCATCATC
ATCGCAATGCCGCTTCTGCACCTGGTTCTCGGCCGCTTGGTACAGACATTTGACCTCCAG
ACACCTCCGGGTGTTGACAAGATCGACATGACCGAGAAG------GGCGGGCAATTTTCT
CTTTTCATC------------AAAAATCATTACAACGCTGTCGTGAAGCCGAGGTCCGAT
TGA------------------------
>Ssp|LGOW_scaffold_2004753 Schistochila_sp
------------------------------------------------------------
------------------------------------------------------------
------------------------------------------------------------
------------------------------------ATGGGAGCCTCGTGGAAGTCAGCG
ATGGCCTTATCTCTGGCCGCTGCAGGGGTGAGCAGCGTGTTAGCGTCGGTCGAAGAATCG
GTGGGATCGGAAGTGTCTCCT------TCTCCATCGCTTTTCACCTTGCAGAATGTCCTC
CTCGGG------------CTTCTTGCAGCGACTCTGGGCGTG------AATTTGATA---
ATGAAG---TTGAAGGAAAAGAAGTTGAAG---------------CTTCCTCCTGGGCCG
TGGGCCTATCCCATTGTCGGCAACTGGCTGCAGGTGGGAGACGACTTGAATCATCGCAAC
TTGGCAGAAATGGCGCAGACTTATGGTGATTTGTATCTTCTGAAGATGGGACAGAGGAAT
GTCGTCGTTGTCTCGAACGCGGAGCTCGCCAGGGAGGTGCTCCACACGCAGGGTGTGGAA
TTCGGTTCGAGGACAACGAATGTGGTATTCGATATCTTTACC---AAAGGTCAA---GAT
ATGGTGTTCACCGTCTATGGGGAGCACTGGAGGAGAATGAGGAGAATTATGACCGTGCCG
TTTTTCACCAACAAAGTGGTGCAGCAGTCGCGCTTCGCGTGGGAGGATGAGATCGACCAC
GTGATTAAGGATCTGAAGGCC---AGACCG---GAG---------GCTTCTACTACCGGC
GTTATCATCAGGCGCCGGTTGCAGCTCATGATGTACAACATCATGTACCGAATGATGTTC
GACAGGAGGTTCGAGACAGAAGAAGACCCCTTGTACGTCAGCCTGAAGGCTGTCAATGCA
GAGAGGAGCAGGCTT---TCGCAGAGCTTTGAATACAATTACGGTGATTTCATCCCAATC
TTAAGGCCGTTCCTCAACAAGTATCTTGCGCACTGCAAAAATCTCCAGGACAAAAGGCTG
GCCATCTTCAAGGAACACTTCGTCGATGAACGCAAGAAACTTCTG---------------
---------AGT---ACCCGTGGTGTG------AATACTGGCGAA---AAGGCGGCCATT
GACTACATTTTCGAATCTGAAAAGAACGGAGAAATCAACGAGGATAACGTCCTGTACATT
GTCGAGAATATCAACGTTGCTGCGATCGAGACTACTTTGTGGTCTATCGAGTGGGGCGTC
GCGGAGTTGATCAACAACCCGCATATTCAGAAGAGATTGAGAAGCGAGTTGGACAGCGTA
CTT---GGCCGAGGAAATCTGATCACTGAGCCCGATACAGGG------AGAACTCCGTAC
CTTAGTGCGGTTGTGAAGGAAATCATGCGCTTGCACATGGCGATTCCTCTACTCGTGCCT
CACATGAATCTCCGGCAGGCCAAGCTCGCAGGCTATGACATTCCGGCTGAGAGCAAGATT
CTCATTAATGCGTGGTATATCGGCAACAATCCCGCCGTGTGGGATGAGCCTGAGAAGTTT
AAGCCTGAACGTTTCTTGTCC------TCCAACATTGAA---GCGAATGGC---------
---AATGACTTCAACTTTCTTCCCTTTGGAGCTGGTCGGAGAAGTTGCCCTGGTATCATT
ATCGCAATGCCTCTTCTGCACTTGGTTCTTGGCCGTTTGGTACAGACATTCGAGCTCGAG
ACTCCGCCAGGTGTTGACAAGATCGACCTTACCGAGAAG------GGTGGACAGTTCTCT
CTTTTCATT------------AAAAATCACTTCAACGCTGTCGTGAAGCCGAGATCCGAT
TGA------------------------
>Ppulcherrimum|HPXA_scaffold_2008808 Ptilidium_pulcherrimum
------------------------------------------------------------
------------------------------------------------------------
------------------------------------------------------------
------------------------------------ATGGTAGGTTCGTGGAGATGTGCG
ATGGCGCTCACCCTTGCTGCAGCGGGGGTGAGCAGCGTGTTGGCGTCGATCGATGAATCT
ATTGGATCGGAGGCAGCCCCGGCCTCGTCTGCTTCGCTGCTTAGCATTCAGAATGTCCTA
TACGCC------------CTCCTGGCAGCGACTCTAGGCGCG------ATTTTGATC---
ATGAAG---CTGAAGGAGAAGAAATTGAAG---------------CTTCCTCCCGGGCCG
TTCGCTTATCCCGTTGTCGGCAACTGGTTGCAGGTCGGAGATGATTTGAACCACCGGAAT
TTGGCGGATATGTCTAAGACGTACGGCGATTTGTATATCCTGCGGATGGGACAGAGGAAT
GTCGTTGTCATCTCGAACGCAGAGCTGGCCAAGGACGTGCTGCACACGCAGGGCGTGGAA
TTTGGTTCCAGGACGACTAATGTGGTGTTCGACATCTTCACGGGTAAAGGTCAG---GAT
ATGGTGTTCACCGTTTATGGAGAGCACTGGAGGCGAATGAGGAGAATCATGACCGTGCCG
TTTTTTACCAATAAAGTGGTCCAGCAGTCGCGGTTCGCTTGGGAGGACGAGATCGATCAC
GTGATCAAGGATCTCAAGGCG---AGACCG---GAG---------GCTTCCACCACGGGT
GTGATCATCAGGCGCCGGCTGCAGCTCATGATGTACAATATCATGTACCGGATGATGTTC
GACAGGAGATTCGAGACAGAGGAGGATCCCTTGTATGTACGCTTGAAGGCCGTCAATGCA
GAGAGGAGCAGGCTG---TCGCAGAGCTTCGAGTATAACTACGGCGATTTCATTCCCATC
TTTAAACCATTCTTGAAGAAGTACCTCACGCGATGCAAGGACCTCCAGGAGAAGAGACTC
GGTATTTTTAAGGACTACTTCATCGATGAGCGCAAGAAACTTCTG---------------
---------AGT---ACCCGTGGTTCG---------GATGGTGAT---AAGGCTGCTATT
GACTACATCTTTGAGTCCGAGCAGAAGGGCGAGATCAACGAGGATAACGTCCTCTACATC
GTTGAGAACATCAATGTCGCTGCCATTGAGACTACTTTGTGGTCTATCGAGTGGGGCGTG
GCGGAGCTTATCAACAACCCGGACATTCAGAAGAGAGTACGAGACGAGTTGGACAGCGTA
CTA---GGCCGAGGGAATTTGATCACGGAGCCTGATACAGTG------AAGACGCCCTAC
CTAACTGCCGTTGTGAAGGAGATCATGCGTCTGCACATGGCGATCCCTCTTTTAGTGCCT
CATATGAATCTCAACCAAGCCAAGCTCGCAGGCTACGACATTCCGGCTGAGAGTAAGATC
CTCATCAATGCATGGTGGATAGCTAACAATCCCGCTCATTGGGATGAGCCGGAGAAGTTC
AACCCGGACCGCTTCTTGGAT------TCCAACATCGAG---GCCAGTGGG---------
---AACGACTTTAATTTTCTCCCCTTCGGTGCCGGTCGGAGGAGTTGTCCCGGTATTATT
GTTGCGATGCCGCTCCTACATTTGGTCCTCGGGCGCCTCGTACAGACATTCGATCTCTCG
ACTCCCCCCGGTGTCGACAAGATCGACATGACCGAGAAG------GGTGGACAATTCTCT
CTCTTTATC------------AAAAATCACTACAACGCCGTCGTCACGCCGAGGTCCGAT
TGA------------------------
>Apunctatus|Apun_evm.model.utg000098l.164.1
------------------------------------------------------------
------------------------------------------------------------
------------------------------------------------------------
------------------------------------------------------------
------------------------------------------------------------
------------------ATG---------------TTCCTCGATGCGCATTCGATTTTG
GAGGCC------------CTTTTGGCCACTATAGCTGTGCTG------TGGTTGGTG---
AACCAG---GTGACGAGCAGGAAATTGAAG---------------CTCCCACCAGGACCC
CTGGCGCTGCCCATTCTGGGAAACTGGCTGCAGGTGGGAGACGACTTGAATCATCGCAAC
CTGTCGGAGCTTGCGAAGAAATATGGCGACATTTTCCTGCTCAGAATGGGACAGCGAAAT
GTGGTGGTGGTGTCCTCTCCTGAACTTGCTAAGGAGGTTCTCCTCACCCAGGGAGTGGAA
TTTGGATCTCGCACGCGGAACGTGGTGTTCGACATCTTCACCGGTAAAGGGCAG---GAC
ATGGTGTTCACAGTGTACGGGGAGCACTGGAGGAGGATGCGCAGGATCATGACTGTGCCC
TTCTTCACCAGCAAAGTGGTGCAGCAATCGCGTGTGGCGTGGGAGGATGAGACAGACCGC
GTGATTGCAGACTTGAAGACG---AATCCC---AAGTATGCTGCTGCCTCCACCACGGGA
GTTGTGCTCAGGCAAAGGCTACAGCTTCTGATGTACAACACAATGTACCGACTCATGTTT
GATAGGAGGTTTGAGAGCGAGGACGATCCGCTATTTGTTCAATTGAAGGCCTTGAACGGG
GAGAGGAGCCGATTG---GCCCAGAGCTTCGAGTACAACTACGGGGACTTCATCCCCGTC
TTGAGGCCCTTGCTGAGAAACTACCTCAAGATCTGCCAGGACATCAAGGACCGACGCCTT
GCCCTCTTCAAGAACCACTTTCTGGACGAGAGAAAGAAGCTTCTG---------------
---------GACACGAAACGCAGTCAGACGGCAGCATCTACAGAG---AAATGTGCTATC
GACCACATTCTGGATGCTCAGAAGAATGGGGAAATCAACGAAGACAACGTGCTCTACATC
GTTGAGAACATCAATGTTGCAGCCATCGAAACCACTCTGTGGTCCATGGAATGGGGCCTG
GCAGAGCTTGTCAACAACCCTGACATCCAGCAGAAAGTGAGGGAGGAGCTGGACCATGTG
CTG---GGCAAGGGAACGCCTCTGACGGAACCCGACATCCAGGCAGGGAAGCTGCCCTAT
CTGGCGGCAGTGGTGAAGGAGACGCTGCGGCTGCACATGGCCATCCCGCTGCTGGTGCCG
CACATGAACCTGCATCAGGCCAGGCTCGGCGGCTACGACATCCCCGCAGAGAGCAAGGTG
CTGGTGAACGCCTGGTACCTGGCCAACAACCCGGCTCTGTGGAACGATCCTGAGACGTTC
CGGCCGGAGCGGTTCTTGGAGGGTGACAAGGGAGCCGAG---CCCAACGGC---------
---ACCGATTTCCGCTTCCTGCCCTTCGGCGTGGGCAGGCGGAGCTGCCCTGGCATCATC
TTGGCGCTTCCCCTGCTCAATCTGGTTCTGGGCCGCCTGGTGCAGAGCTTCCTGCTCACC
TGTCCCCCCGGCGTGGAGAAGCTGGATCTGTCTGAGAAA------GGCGGGCAGTTCAGC
CTGCACATC------------GCCGCTCACTCTAACATCGTTGTCAAGCCACGCCCTGAT
ATGTGA---------------------
>Agrestis|AagrBONN_228.5028.1
------------------------------------------------------------
------------------------------------------------------------
------------------------------------------------------------
------------------------------------------------------------
------------------------------------------------------------
------------------ATG---------------TTCCTCGATGCGCTGTCGATTTTG
GAGGCC------------CTTTTGGCCACCATAGCTGTGCTG------TGGTTGGTG---
AAGCAG---GTGACGAGCAGCAAATTGAAG---------------CTCCCACCAGGACCC
CTGGCGCTGCCCATTCTGGGGAACTGGCTGCAGGTGGGAGACGACTTGAATCATCGCAAC
CTGTCGGACCTTGCGAAGAAATATGGCGACATCTTCCTGCTCAGGATGGGACAGAGAAAT
GTGGTGGTGGTGTCCTCTCCTGAACTTGCTAAGGAGGTTCTCCTTACCCAGGGAGTGGAG
TTTGGATCTCGCACGCGGAACGTGGTGTTCGACATCTTCACCGGTAAAGGGCAG---GAC
ATGGTGTTCACAGTGTACGGGGAGCACTGGAGGAGGATGCGCAGGATCATGACTGTGCCC
TTCTTCACCAGCAAAGTGGTGCAGCAATCGCGTGTGGCGTGGGAGGATGAGACAGACCGC
GTGATTGCAGACTTGAAGACG---AATCCC---AAGTACGCTGCTGCCTCCACCACCGGA
GTTGTGCTCAGGCAAAGGCTGCAGCTTCTGATGTACAACACAATGTACCGACTCATGTTT
GACAGGAGGTTTGAGAGCGAGGACGATCCCCTATTTGTCCAATTGAAGGCCTTGAATGGG
GAGAGGAGCCGCTTG---GCCCAGAGCTTCGAGTACAACTACGGGGACTTCATCCCCGTC
TTGAGGCCCTTGCTGAGAAACTACCTCAAGATCTGCCAGGACATCAAGGACCGACGCCTT
GCCCTCTTCAAGAACCACTTCCTGGACGAGAGAAAGAAGCTTCTG---------------
---------GAC---ACAAAGCGCAGCCAGACTGCAGCATCTACAGGGAAATGTGCTATC
GATCACATTCTGGATGCTCAGAAGAATGGGGAAATCAACGAAGACAACGTGCTCTACATC
GTTGAGAACATCAATGTTGCAGCCATCGAAACCACTCTGTGGTCCATGGAATGGGGCCTG
GCAGAGCTTGTCAACAACCCTGACATCCAGCAGAAAGTGAGGGAGGAGCTGGACCATGTG
CTG---GGCAAGGGAACGCCTCTGACGGAACCCGACATCCAGGCAGGGAAGCTGTCCTAT
CTGGCGGCAGTGGTGAAGGAGACGCTGCGGCTGCACATGGCCATCCCGCTGCTGGTGCCG
CACATGAACCTGCATCAGGCCAGGCTCGGCGGCTACGACATCCCCGCAGAGAGCAAGGTG
CTGGTGAACGCCTGGTACCTGGCCAACAACCCGGCTCTGTGGAAGGATCCTGAGACGTTC
CGGCCGGAGCGGTTCTTGGAGGGTGACAAGGGAGCCGAG---CCCAACGGC---------
---ACCGATTTCCGCTTCCTGCCCTTCGGCGTGGGCAGGCGGAGCTGCCCTGGCATCATC
TTGGCGCTTCCCCTGCTCAATCTGGTTCTGGGCCGCCTGGTGCAGAGCTTCCTGCTCACC
TGTCCCCCCGGCGTGGAGAAGCTGGATCTGTCTGAGAAA------GGAGGGCAGTTCAGC
TTGCACATC------------GCCGCTCACTCTAACATCGTTGTCAAGCCACGCCCTGAT
ATGTGA---------------------
>Pcarolinianus|RXRQ_scaffold_2009391 Phaeoceros_carolinianus
------------------------------------------------------------
------------------------------------------------------------
------------------------------------------------------------
------------------------------------------------------------
------------------------------------------------------------
---------------ATGTCC---------------CTCCTCAATGTTGAAACAATCCTC
CAGGCT---------------TTCCTTGCCGTCGTCATTGTG------CTATCCGTG---
GTGAAGCAGGTCACAGCAAAGCAACTGAGG---------------CTGCCACCGGGTCCT
CCTGCTGTTCCGATATTTGGCAACTGGCTTCAAGTGGGAGATGACCTGAATCACAGGAAC
TTGGCAGACCTGGCAAAGAAGTACGGGGAGATTTTCCTGCTCAGAATGGGACAGCGAAAC
CTGGTGGTGATTTCGTCCCCGGAGCTTGCCAAGGAGGTTCTTCACACGCAGGGCGTGGAA
TTTGGTTCGCGCACTCGCAACGTTGTCTTCGACATCTTCACTGGGAAAGGGCAG---GAC
ATGGTGTTCACGGTGTACGGGGAGCATTGGAGGAGAATGCGCAGAATCATGACTGTGCCA
TTCTTCACAAACAAGGTGGTGCAGCACTCTCGAGTTGCTTGGGAAGACGAGACAAACAGC
GTGATTGAAGACCTGAAGACA---AATCCG---ACGTATGCCACGGCAGCGACAACAGGA
GTTGTTCTTAGGCGTAGGTTGCAACTGCTCATGTACAACGCCATGTACAAACTCATGTTT
GACAGAAGATTTGCAAGTGAAGACGATCCACTTTTCGTCAAGTTGAAAGCCTTGAACGGC
GAGAGGAGCCGCTTG---GCTCAGAGTTTCGAGTACAACTATGGCGACTTCATCCCGGTT
CTAAGACCTTTGCTAAGGAACTACCTGAAGATTTGCCAGGACATCAAGGACAAGCGGCTT
GCACTCTTCAAGGACTACTTCCTGGAAGAAAGAAAAAAGCTTCTG---------------
---------AAC---GCCAATGGCGCCGGAAAGGCCTCCTCAGAG---AGATGCGCCATT
GACCATGTTTTGGACGCCCAGAAGAATGGGGAAATCAACGAAGATAACGTGCTTTACATC
ATCGAGAACATCAACGTTGCAGCGATTGAAACTACTCTATGGTCCATGGAATGGGGGCTT
GCAGAGCTTGTGAACAATCCCAGGATCCAGGACAAGGTCAGGGCTGAGCTTGAGACTGTT
CTG---GGGGAGGGAAACCCTCTGACAGAACCCGACATCCAAGCAGGGAAGCTGCCATAC
CTCTCGGCCGTAGTGAAGGAAACTCTCAGGCTGCACATGGCCATTCCCTTGCTGGTGCCG
CACATGAACCTGCACCAGGCCAAGCTGGGCGGCTACGACATTCCAGCAGAGAGCAAAATT
CTTGTCAACGCCTGGTACCTTGCCAACAACCCCGCCCTCTGGACGGATCCTGAGACATTC
TACCCAGAAAGGTTCCTTGAATCGGAGAAGGCCGTGGAA---GCAAGTGGA---------
---AACGACTTCCGGTTCCTGCCGTTTGGAGTCGGCAGAAGGAGCTGCCCGGGCATCATC
TTGGCACTGCCGCTTCTGTCTCTAGTGCTGGGCAGGCTGGTGCAGAGCTTTAAGCTCATT
CCTCCGCCGGGGACGGAGAAGCTTGATATGTCCGAGAAA------GGAGGGCAGTTCAGC
TTGCATATC------------GTCAATCACTCTGTCATCGTTGCCAAACCCATTTAG---
---------------------------
>Naenigmaticus|DXOU_scaffold_2004195 Nothoceros_aenigmaticus
------------------------------------------------------------
------------------------------------------------------------
------------------------------------------------------------
------------------------------------------------ATGGCGGGAGCA
TGGAGCGCGATTGTGCTCCTTTCCTCGGCTGTCATCGGAGCCGCAGCTGAGGAGGCTGCC
GCCGGAGATGTGCCCGCTTCC---------------CGGACCTCCGTGGAGACTGTACTG
CTGGCA------------TTGTTTGCACTTGTGGTTGGAGGT------CTGGTGATC---
TTCCAG---CTGGCACAGAAAAAATTGAAG---------------TTGCCCCCAGGGCCT
ACCCCTGTGCCGATTTTCGGTAACTGGCTCCAAGTCGGCGATGATCTCAACCACAACAAT
CTCATCACAATGGCCAAGAAGTACGGTGACTGCTTCTTGCTCCGGATGGGGCAAAGGAAC
CTCACTGTGATTTCCTCTCCCGAGTTGGCCAAGGAGGTGTTGTTCACGCAAGGCGTGGAG
TTTGGTTCTCGGACAAGAAACGTCGTTTTCGACATCTTCACGGGGAAGGGGCAA---GAC
ATGGTGTTCACCGTCTATGGTGAGCACTGGAGGAGGATGAGGCGAATCATGACCGTACCT
TTCTTCACTAACAAAGTTGTGACGAGCCTTCGGGATCGGTGGGAAAAGGAGATCGACTTC
TGTTGTGAGGATATCAAAACC---ATGGAA---GGC---------GCCGCCACCACAGGA
ATCGTTATTAGGAGGCGCATGCAGTTGATGATGTACAACTTCATGTATCTGATGATGTTT
GATCGGCGGTTTCCTGGTGATGATGATCCGCTGTACAACAAGTTGAAGGTGTTGAATGCG
GAAAGGAGCAGGTTG---TCTCAGAGTTTTGAGTACAACTATGGAGACTTCATTCCTATC
CTCCGACCCTTTTTGAAGAAGTATCTGGACCACTGCAAGGTCATTAAGGAGAAGCGCCTC
GGGCTCTTCAAGGAGTATTTCCTCGACGAGCGGAAGAGACTGCTC---------------
---------GAC---ACCAAGGGAGTT---------ACTTCAGAA---AAACTTGGCATG
GATCATATTTTTGATGCTCAAAGGAATGGAGAGATCAATGAAGACAACGTCCTCTACATC
GTTGAAAATATTAACGTCGCAGCGATTGAAACCACTCTCTGGTCCATGGAGTGGGGTCTT
GCTGAATTGGTGAACAATCCGAAGGTTCAAGAGAAACTCAGGACCGAGTTGGATTCTGTA
CTG---GGGAAGGGCGTGCCCGTGACAGATCCTGATATTCAGAGCGGAAAGTTGCCCTAC
TTGTCAGCGGTAGTGAAGGAGACTTTGAGGTTGCACATGGCCATCCCCCTCCTGGTCCCC
CACATGAATCTGCATCAGGCCAAGCTTGCCGGTTTCGACATCCCGGCTGAGAGCAAAATA
CTTGTGAATGCTTGGTGGCTGGCCAACGATCCCGCATTGTGGAAGCGACCAGAGGAATTC
AGGCCAGAGCGATTCCTGGAGGAAGAAAAAGGTGTTGAA---GCCAGTGGA---------
---AACGATTTCCGATTCCTACCATTTGGTGCCGGTAGGCGAAGCTGTCCAGGAATCATC
TTGGCTTTACCACTTCTAGGAATGGTGTTGGGACGTTTTGTGCAGAGATTTGAGTTTTCG
ACACCCCCCGGCATCGACCGCATCGACACAGAAGGACTT------GCTGGGCAATTCAGC
CTTCGGATT------------AAGAACCATTCCACCGTTGTGTGCAAACCGCGAGCATAG
---------------------------
>Mtosanus|UCRN_scaffold_2005733 Megaceros_tosanus
------------------------------------------------------------
------------------------------------------------------------
------------------------------------------------------------
------------------------------------------------ATGGCGGGAGTG
TGGAGCGCGGTTGGCCTCCTTTCCTCGGCTGTCATTGGAGCCGCGCCGGAGGAGACAGTC
GGCGAGCCTGTGCCAGCTTCC---------------AGTTCTTATCTGGAGACTGTGCTG
TTGGCC------------TTGTTTGTGGTTGTTGTGGGAGGA------CTGGTGATC---
TTCAAG---ACTACGCAGAAGAAATTGAAG---------------CTGCCCCCGGGGCCT
ACTCCTGTGCCGATTTTCGGTAACTGGCTCCAAGTCGGGGATGACCTCAACCACAACAAT
CTTGTGGAAATGGCGAAGAAGTACGGTAACTGCTTCTTGCTCCGGATGGGGCAGAGGAAC
CTCACAGTCATTTCTTCCCCTGATTTGGCCAAGGAGGTGTTGTTCACGCAAGGCGTGGAG
TTCGGCTCGCGCACCAGGAACGTCGTGTTTGACATCTTCACCGGGAACGGGCAA---GAC
ATGGTGTTCACCGTCTACGGTGAGCACTGGAGGAGAATGAGGCGAATCATGACCGTTCCT
TTCTTCACTAACAAGGTTGTGTCGAGCCTTCGGGAGAGGTGGGAGAAGGAGGTGGACATC
TGTTGTGAGGATCTGAAGACC---ATGGAA---GGC---------GCCGCTACCACTGGC
ATTGTCATCAGGAGGCGCATGCAGCTCATGATGTACAACTTCATGTACCTCATGATGTTT
GATCGGCGGTTCCCTAGCGACGATGATCAGCTGTACAACAAGTTGAAGGTTTTGAATGCG
GAAAGGAGCAGATTG---TCTCAGAGTTTCGAGTACAACTACGGAGACTTCATCCCTATC
CTCCGACCCTTTCTGAAGAAGTATCTGGACCACTGCAAGGTCATCAAGGAGAAGCGCCTC
GGGCTGTTCAAGGAGTTTTTCCTCGACGAGCGGAAGAGACTGCTG---------------
---------AAC---ACCAAGGGAGTG---------GCTTCAGAG---AAACTGGGCATG
GATCATATTTTCGATGCTCAGAGGAATGGAGAGATCAATGAAGACAACGTGCTCTACATC
GTTGAAAATATTAATGTTGCAGCCATTGAAACAACTCTGTGGTCCATGGAGTGGGGACTT
GCTGAATTGGTGAACCACCCGGAGATTCAGACGAAACTCTGTAACGAGTTGGATACTGTG
TTG---GGGAAGGGCGTGCCCGTGACAGAACCTGACATCCAGGCCGGAAGGTTGCCTTAC
TTGACAGCGGTCGTGAAGGAGACTCTGAGGTTCCACATGGCCATCCCGCTTCTGGTCCCT
CACATGAATCTGCATCAGGCCAAGCTTGCCGGTTACGACATCCCGGCTGAGAGCAAGATA
CTTGTGAATGCGTGGTGGCTGGCCAATGATCCCGCTCTGTGGAAACGCCCAGAGGAATTC
AGGCCCGAGCGATTCTTGGAGGAAGAGAAAGGTGTTGAA---GCCAATGGA---------
---AACGATTTCAGATTCCTCCCATTTGGTGCCGGTAGGCGCAGCTGCCCAGGAATCATC
TTGGCCTTACCTCTTCTAGGACTGGTGTTGGGGCGTTTTGTGCAAAGATTCGAGTTCACG
ACACCCCCCGGCGTCGACCGCATCGACACAGAAGGGCTA------GGTGGACAATTCAGC
CTTCGGATA------------AAGAACCATTCGACCATTGTTTGCAAGCCTCGGGTTTAG
---------------------------
>Pcarolinianus|WCZB_scaffold_2017402 Phaeoceros_carolinianus
------------------------------------------------------------
------------------------------------------------------------
------------------------------------------------------------
------------------------------------ATGGCTTGGGCATGGAGAGCGCTC
GCTGTCCTCTCGTCGGCTGCTATCGGAGCCGCTGCTGAGGAGGTAGCAGCAGCTGAGGCG
GTGCAGGCTTCCAGGTCTTCC------------------------CTGGAGACTGCATTG
CTGAGT------------TTGTTCGCGGTTGTGGTGGGAGGA------ATCTTGATC---
TTTCAG---CTGACCCGGAAGAAGCTCAAC---------------CTGCCCCCGGGGCCC
GCGCCGGTGCCGATTTTCGGCAACTGGCTTCAAGTCGGGGACGACCTCAACCACAACAAC
CTGTCAGAACTGGCGAAGAAGCACGGCGACTGCTTCCTGCTCAGGATGGGGCAGAGGAAC
CTGACCGTGATCTCGTCCCCGGAGCTGGCCAAGGAGGTGCTGCACACGCAGGGCGTGGAG
TTTGGTTCCCGCACGAGGAATGTGGTGCTGGACATCTTCACCGGGAACGGCCAG---GAC
ATGGTGTTCACCGTCTACAGTGATCACTGGAGGAGGATGAGGCGCATCATGACTGTGCCT
TTCTTCACCAGCAAGGTGGTGACCAGCCTGAGGTCGAGGTGGGAGAAGGAGGTGGATATC
ACGTTGGGAGACCTGAAGACC---ATGGAA---GGC---------GCTGCTACCACAGGC
ATTGTCATCAGAAAGCGCCTGCAGTTGATGATGTACAACTTCATGTACCTGATGATGTTC
GACCGGCGGTTCCCTGGAGAAGACGATCCGCTCTACAACAAGTTGAAGGTGTTGAATGCT
GAGAGGAGTAGACTG---TCCCAGAGTTTCGAGTTCAACTATGGGGACTTCATCCCTATT
TTGAGGCCTTTTCTGAGGAAGTATCTAGATCACTGCCGAGACATCAAGCAGAAGCGCCTT
GGACTCTTCAAGGAGCACTTCCTGACAGAGCGCAAGAAGCTGCTT---------------
---------GAT---ACAAAGGGATCG---------GGCGCAGAG---AAGCTCGGAATG
GATCACGTCTTTGATGCTGAGAAGAATGGAGAAATCAACGAGGACAATGTCCTCTACATC
GTTGAAAACATCAATGTGGCAGCTATTGAAACGACTCTCTGGTCCATTGAGTGGGGCATC
GCTGAATTGGTGAACCATCCAAAGATCCAAGCCAAACTCAGGGAGGAGCTGGACACTGTC
CTG---GGTAAGGGCGTCCCTGTGACAGAACCTGACGTCCAGAGCGGCAAGCTACCTTAC
CTGTCTGCAGTGGTGAAAGAGACCCTGAGGTTGCATATGGCCATCCCCCTACTTGTGCCC
CACATGAACCTTACTCAGGCAAAGCTTGGGGATTATGACATCCCCGCTGAGAGCAGGATT
CTTGTGAATGCATGGTGGTTGGCTAACAATCCTGACCTGTGGAAGAAACCAGAAGAGTTC
AGGCCAGAGCGATTCTTGGAGGAAGAGAAAGGTGTCGAA---GCTAATGGT---------
---AATGATTTCCGGTTCCTTCCATTCGGGGTTGGAAGGCGAAGCTGCCCAGGGATTATT
TTGGCCCTACCAATTCTGGGATTGGTTTTGGGCAAGTTGGTGCAGACTTTCGAATTGAGC
ACTCCGCCTGGAGTGGACAAGCTCGATACAGAGGGCCAG------GCTGGACAGTTCAGC
CTCAGAATT------------AAAACGCACTCAAATGTAGTGGTGAAACCACGAGCATGA
---------------------------
>Pcarolinianus|RXRQ_scaffold_2140006 Phaeoceros_carolinianus
------------------------------------------------------------
------------------------------------------------------------
------------------------------------------------------------
------------------------------------ATGGCTTGGGCATGGAGAGCGCTC
GCTGTCCTCTCGTCGGCTGCTATCGGAGCCGCTGCTGAGGAGGTAGCAGCAGCTGAGGCG
GTGCAGGCTTCCAGTTCTTCC------------------------CTGGAGACTGCATTG
CTGAGC------------TTGTTCGCGGTTGTGGTGGGAGGA------ATCTTGATC---
TTTCAG---CTGACCCGGAAGAAGCTCAAC---------------CTGCCCCCGGGGCCC
GCGCCGGTGCCGATTTTCGGCAACTGGCTTCAAGTCGGGGACGACCTCAACCACAACAAC
CTGTCAGAACTGGCGAAGAAGCACGGCGACTGCTTCTTGCTCAGGATGGGGCAGAGGAAC
CTGACCGTGATCTCGTCCCCGGAGCTGGCCAAGGAGGTGCTGCACACGCAGGGCGTGGAG
TTCGGTTCCCGCACGAGGAATGTGGTGCTGGACATCTTCACCGGGAACGGCCAG---GAC
ATGGTGTTCACCGTCTACAGTGATCACTGGAGGAGGATGAGGCGCATCATGACTGTGCCT
TTCTTCACCAGCAAGGTGGTGACCAGCCTGAGGTCGAGGTGGGAGAAGGAGGTTGACATC
ACGTTGGAAGACCTGAAGACC---ATGGAG---GGC---------GCTTCTACCACAGGG
ATTGTCATCAGAAAGCGCCTGCAGTTGATGATGTACAACTTCATGTACCTGATGATGTTC
GATCGGCGGTTCCCTGGAGAAGACGATCCGCTCTACAACAAGTTGAAGGTGTTGAATGCT
GAGAGGAGCAGACTG---TCCCAGAGTTTCGAGTTCAACTATGGGGACTTCATCCCGATT
TTGAGGCCTTTTCTGAGGAAGTATCTAGATCACTGCCGAGACATCAAGCAGAAGCGCCTT
GGACTCTTCAAGGAGCACTTCTTGACAGAGCGCAAGAAGCTGCTT---------------
---------GAT---ACAAAGGGATTG---------GGCGCAGAG---AAGCTCGGAATG
GATCACGTCTTTGATGCTGAGAAGAATGGAGAAATCAACGAAGACAATGTCCTCTACATC
GTTGAAAACATCAATGTGGCAGCTATTGAAACGACTCTCTGGTCCATTGAGTGGGGCATC
GCTGAATTGGTGAACCATCCAAAGATCCAAGCCAAACTCAGGGAGGAGCTGGACACTGTC
CTT---GGTAAGGGCGTCCCTGTGACAGAACCTGACGTCCAGAGCGGCAAGCTACCTTAC
CTGTCTGCAGTGGTGAAAGAGACCCTGAGGTTGCATATGGCCATCCCCCTACTTGTGCCC
CACATGAACCTCACCCAGGCAAAGCTTGGGGATTACGACATCCCCGCTGAGAGCAGGATT
CTTGTGAATGCATGGTGGTTGGCTAACAATCCTGACCTGTGGAAGAAACCAGAGGAGTTC
AGGCCAGAGCGATTCTTGGAGGAAGAGAAAGGTGTCGAA---GCTAATGGT---------
---AATGATTTCCGGTTCCTTCCATTCGGGGTTGGAAGGCGAAGCTGCCCAGGGATCATT
TTGGCCTTGCCAATTTTGGGACTGGTTTTGGGCAAGTTGGTGCAAACTTTCGAATTGAGC
ACTCCGCCGGGAGTGGACAAGGTCGATACAGAGGGCCAG------GCTGGACAGTTCAGC
CTCAGAATT------------AAAACGCACTCAACTGTAGTGGTGAAACCACGAGCATGA
---------------------------
>Phallii|FAJB_scaffold_2012557 Paraphymatoceros_hallii
------------------------------------------------------------
------------------------------------------------------------
------------------------------------------------------------
------------------------------------ATGGCTTGGGCATGGAGAGGGCTC
GCTGTGCTCGCTTCGGCGTTCATCGGAGCCGCTGCCGAGGAGGTAGCAGCAGCTGAGGCG
GTGCGGGCTTCTAGGTCTTTC------------------------CTGGAGACCGCATTG
CTGAGT------------TTGTTTGCGGTTGTGGTGGGAGCA------ATCTTGATC---
TTTCAG---CTGACCCGGAAGAAGCTCAAC---------------CTTCCTCCGGGGCCC
TCGCCGGTGCCGATTTTCGGCAACTGGCTCCAAGTCGGGGACGATCTCAACCATAACATC
CTGATGGAACTGGCGAAGAAGCACGGCGATTGCTTTCTGCTCAGGATGGGGCAGAGGAAC
CTCACCGTGATCTCGTCCCCAGAGCTGGCCAAGGAGGTGCTGCACACGCAGGGCGTGGAG
TTCGGCTCCCGCACCAGGAACGTGGTGCTGGACATCTTCACCGGGAACGGCCAG---GAC
ATGGTGTTCACCGTCTACAGCGAGCACTGGAGGAGGATGAGGCGGATCATGACCGTCCCT
TTCTTCACTAACAAGGTTGTGACCAGCCTGAGGTCGAGATGGGAGAAGGAGGTGGACATC
ACATTGGGAGATCTGAAAACC---ATGGAA---GGC---------GCTTCTACCACAGGG
ATTGTCATCCGGAGGCGCCTGCAGTTAATGATGTACAACTTCATGTACCTGATGATGTTC
GACCGGCGGTTCCCTGGGGAGGACGATCCGCTCTACAACAAGTTGAAGGTGTTGAATGCG
GAGAGGAGTAGACTG---TCCCAAAGTTTCGAGTTCAACTACGGGGACTTCATCCCAGTT
TTGAGGCCCTTTTTGAGGAAGTACCTGAACCACTGCAAAGACATCAAGCAGAAGCGCCTT
GGACTCTTCAAGGAGCACTTCCTGACCGAGCGCAAGAGGCTGCTT---------------
---------GAT---ACCAAGGGACCG---------AGCGTAGAG---AAGCACGGAATG
GACCACGTCTTTGATGCTGAGAAGAATGGAGAGATTAACGAAGACAATGTCCTCTACATC
GTTGAAAACATCAATGTGGCAGCTATTGAGACGACCCTCTGGTCCATGGAGTGGGGCATC
GCTGAATTGGTGAACCATCCAAAGATCCAGGCGAAGCTCAGGGAGGAGCTGGACACTGTT
CTG---GGTAAGGGCGTCCCTGTGACAGAACCTGACATCCAGGGCGGCAAGCTACCTTAC
CTGGCTGCAGTGGTGAAGGAGACCCTGCGGTTGCACATGGCCATCCCCCTGCTTGTACCT
CACATGAACCTTACCCAGGCGAAGCTTGGGAGTTACGACATCCCCGCTGAGAGCAGGATT
CTTGTGAATGCATGGTGGTTGGCTAACAATCCTGACCTGTGGAAGAAACCAGAAGAGTTC
AGGCCAGAGCGATTCTTGGAGGAAGAGAAGGGTGTGGAA---GCTAATGGA---------
---AACGATTTTCGATTCCTCCCCTTTGGAGTTGGAAGGCGAAGTTGCCCTGGCATTATC
TTGGCCATGCCACTTCTGGGACTGGTTTTGGGCAGGTTGGTGCAGACTTTCGAATTGACC
ACTCCGCCTGGCGTGGACGAGATTGATACAGAAGGCCAT------GCTGGACAGTTCAGC
CTTAGAATT------------AAAACGCACTACACTGTAGTGGTTAAACCCCGAGCATGA
---------------------------
>Pcarolinianus|RXRQ_scaffold_2139700 Phaeoceros_carolinianus
------------------------------------------------------------
------------------------------------------------------------
------------------------------------------------------------
------------------------------------ATGGCGTGGGCTTGGGGGGCGATG
GCTCTCTTCAGCTCTGCAGTGTTGGGCGCTGCTGCGGAGGAGGCTGTAGCTGTGGAGGCC
GCCTCGGGGTCGCTGTTTTCC---------------GCGCAGAAGCTGCAGGCGGGGCTT
CTGGGG------------CTTTTCGCGGTGGTGGTCGGGGGG------ATCCTGATC---
TCCACG---CTGACGCAGAAGAAGCTGAAG---------------CTGCCCCCGGGACCG
ACCGCGGTGCCCATCTTCGGGAACTGGCTGCAGGTCGGAGACGACTTGAACCACCACACG
CTGCTGGGATGGGCGAAGAAATTCGGGGATTGTTTCTTGCTGCGGATGGGGCAGCGGAAC
CTGGTGGTGATCTCGTCCCCGGAGCTGGCGAAGGAGGTGCTGCACACCCAGGGGGTGGAA
TTTGGGTCGCGGACCAGGAACGTCGTGTTCGACATCTTCACCGGGAACGGGCAG---GAC
ATGGTGTTTACCGTGTATGGAGATCACTGGAGGAGGATGAGGCGGATTATGACCGTGCCC
TTCTTCACCAACAAGGTGGTGTCGACTCTGCGGGAGAGGTGGGAGAGAGAGGTGGACATC
ACCTTGGCCGATCTCAAGACC---ATGGAG---GGG---------GCCAGTACCACTGGC
ATCGTCATCAGGAGGCGGTTGCAGCTCATGATGTACAACTTCATGTATCTGATGATGTTC
GATCGGAGGTTCACGGGTGAGGATGACGAGGTGTACCAGAAGCTCAAGGTGTTGAACGCG
GAGAGGAGCAGGTTG---TCCCAGAGCTTCGAGTACAATTATGGAGACTTTATCCCGATT
CTGAGGCCCTTTTTGAGGAAGTACCTGAACCACTGCCGTTATATCAAGGAGAAGCGTCTT
GGGCTCTTCAAGGACTACTTCCTCACCGAACGCAAGAGGTTGTTG---------------
---------AAC---ACCAAGGGAGTG---------GCTACTGAG---AAGCTGGGGATG
GACCACATCTTTGACGCTGAGAGGAATGGAGAGATCAATGAAGACAACGTTCTGTATATT
GTTGAGAACATCAACGTGGCTGCCATCGAGACGACTCTGTGGTCCATGGAGTGGGGTATT
GCTGAGCTGGTGAACCATCCTCACATTCAGGCCAAGCTGAGGAATGAGCTGGACTCCGTC
CTA---GGCAAAGGGGTTCTCGTCACCGAACCCGACATTGCGGGTGGAAAGCTGCCTTAT
CTGTCAGCCGTCGTGAAGGAGACTCTCAGGCTGCACATGGCTATCCCCCTGCTGGTGCCC
CACATGAATCTTCACCAAGCCAAGCTCTCTGGCTATGACATCCCAGCCGAGAGCAAGATC
CTTGTCAACGCCTGGTGGCTCGCCAACAACCCAGCAACCTGGAAGAAGCCAGAGGAGTTC
AGGCCTGAGAGGTTCTTGGAGGAGGAGAAGGGCGTGGAA---GCCAATGGC---------
---AATGACTTCCGGTTCCTCCCCTTCGGAGCGGGTCGGAGGAGTTGCCCAGGAATTATC
CTGGCCTTGCCGCTTCTGGGACTCGTACTGGGAAGGTTGGTGCAGACATTTGAGCTGCAG
ACGCCTCCTGGCGTGGACAAGATTGACCTGGCAGAGAGT------GCGGGCCAGTTCAGT
CTGAGAATC------------CAGAACCATTCGAATGTGGTGGTGAAACCTCGAGCTTGA
---------------------------
>Aagrestis|AagrBONN_344.4128.1
------------------------------------------------------------
------------------------------------------------------------
------------------------------------------------------------
------------------------------------ATGGCGTGGGCTTGGGGGGCGATG
GCTCTCTTCAGCTCTGCAGTGGTGGGCGCTGCTGCGGAGGAGGCTGTAGCTGTGGAGGCT
GCCTCGGGGTCGCTGTTTTCC---------------GCGCAGAAGCTGCAGGCGGGGCTT
CTGGGG------------CTGTTCGCGGTGGTGGTCGGGGGG------ATCTTGATC---
TCCACG---CTGACGCAGAAGAAGCTGAAG---------------CTGCCCCCGGGCCCG
ACCGCGGTGCCCATCTTCGGGAACTGGCTGCAGGTCGGAGACGACTTGAACCACCACACG
CTGCTGGGATGGGCGAAGAAATTCGGGGATTGTTTCTTGCTGCGGATGGGACAGCGGAAC
CTGGTGGTGATCTCGTCCCCGGAGCTGGCGAAGGAGGTGCTGCACACCCAGGGGGTGGAA
TTCGGGTCGCGGACCAGGAACGTCGTGTTCGACATCTTCACCGGGAACGGGCAG---GAC
ATGGTGTTTACCGTGTATGGAGATCACTGGAGGAGGATGAGGCGGATTATGACCGTGCCC
TTCTTCACCAACAAGGTGGTGTCGACTCTGCGGGAGAGGTGGGAGAGGGAGGTGGACATC
ACCTTGGCCGATCTCAAGACC---ATGGAG---GGG---------GCCAGTACCACTGGC
ATCGTCATCAGGAGGCGGTTGCAGCTCATGATGTACAACTTCATGTATCTGATGATGTTC
GATCGGAGGTTCACGGGTGAGGATGACGAGGTGTACCAGAAGCTCAAGGTGTTGAACGCG
GAGAGGAGCAGGCTG---TCCCAGAGCTTCGAGTACAATTATGGAGACTTTATCCCGATT
CTGAGGCCCTTTTTGAGGAAGTACCTGAACCACTGCCGTTACATCAAGGAGAAGCGTCTT
GGGCTCTTCAAGGACTACTTCCTCACCGAACGCAAGAGGTTGTTG---------------
---------AAC---ACCAAGGGAGTG---------GCTACTGAG---AAGCTGGGGATG
GACCACATCTTTGACGCTGAGAGGAATGGAGAGATCAATGAAGACAACGTTCTGTATATT
GTTGAGAACATCAACGTGGCTGCCATCGAGACGACTCTGTGGTCCATGGAGTGGGGTATT
GCTGAGCTGGTGAACCATCCTCACATTCAGGCCAAGCTGAGGAATGAGCTGGACTCCGTC
CTA---GGCAAAGGGGTTCTCGTCACCGAACCCGACATTGCGGGTGGAAAGCTGCCTTAT
CTGTCAGCCGTCGTGAAGGAGACTCTCAGGCTGCACATGGCTATCCCCCTGCTGGTGCCC
CACATGAATCTTCACCAAGCCAAGCTCTCTGGCTATGACATCCCAGCTGAGAGCAAGATC
CTTGTCAACGCCTGGTGGCTCGCCAACAACCCAGCAACCTGGAAGAAGCCAGAGGAGTTC
AGGCCTGAGAGGTTCTTGGAGGAGGAGAAGGGCGTGGAA---GCCAATGGC---------
---AATGACTTCCGGTTCCTCCCCTTCGGAGCGGGTCGGAGGAGTTGCCCAGGAATTATC
CTGGCCTTGCCGCTTCTGGGACTCGTACTGGGAAGGTTGGTGCAGACATTTGAGCTGCAG
ACGCCTCCTGGCGTGGACAAGATTGACCTGGCAGAGAGT------GCGGGCCAGTTCAGT
CTGAGAATC------------CAGAACCATTCGAATGTGGTGGTGAAACCTCGAGCTTGA
---------------------------
>Apunctatus|Apun_evm.model.utg000028l.780.1
------------------------------------------------------------
------------------------------------------------------------
------------------------------------------------------------
---------------------------------------------------------ATG
GCTCTCTTCAGCTCTGCGGTGGTGGGCGCTGCTGCGGAGGAGGCTGTAGCTGTGGAGGCT
GCCTCGGCGTCGCTGTTTTCC---------------GCGCAGAAGCTGCAGGCGGGGCTT
CTGGGG------------CTGTTCGCGGTGGTGGTCGGGGGG------ATCCTGATC---
TCCACG---CTGACGCAGAAGAAGCTGAAG---------------CTGCCCCCGGGCCCG
ACCGCGGTGCCCATCTTCGGGAACTGGCTGCAGGTCGGAGACGACTTGAACCACCACACG
CTGCTGGGATGGGCGAAGAAATTCGGGGATTGTTTCTTGCTGCGGATGGGGCAGCGGAAC
CTGGTGGTGATCTCGTCCCCGGAGCTGGCGAAGGAGGTGCTGCACACCCAGGGGGTGGAG
TTCGGGTCGCGGACCAGGAACGTCGTGTTCGACATCTTCACCGGGAACGGGCAG---GAC
ATGGTGTTTACCGTGTATGGAGATCACTGGAGGAGGATGAGGCGGATTATGACCGTGCCC
TTCTTCACCAACAAGGTGGTGTCAACTCTGCGGGAGAGGTGGGAAAGGGAGGTGGACATC
ACCTTGGCCGATCTCAAGACC---ATGGAG---GGG---------GCCAGTACCACTGGC
ATCGTCATCAGGAGGCGGTTGCAGCTCATGATGTACAACTTCATGTATCTGATGATGTTC
GATCGGAGGTTCACGGGTGATGATGACGAGGTGTACCAGAAGCTCAAGGTGTTGAACGCG
GAGAGGAGCAGGCTG---TCCCAGAGCTTCGAGTACAATTATGGAGACTTTATCCCGATT
CTGAGGCCCTTTTTGAGGAAGTACCTGAACCACTGCCGGTACATCAAGGAGAAGCGTCTT
GGGCTCTTCAAGGACTACTTCCTCACCGAACGCAAGAGGTTGTTG---------------
---------AAC---ACCAAGGGAGTG---------GCTACTGAG---AAGCTGGGGATG
GACCACATCTTTGACGCTGAGAGGAATGGAGAGATCAATGAAGACAACGTTCTGTATATT
GTTGAGAACATCAACGTGGCTGCCATCGAGACGACTCTGTGGTCCATGGAGTGGGGTATT
GCCGAGCTGGTGAACCATCCTCACATTCAGGCCAAGCTGAGGAATGAGCTGGACTCCGTC
CTG---GGCAAAGGGGTTCTCGTCACCGAACCCGACATTGCGGGTGGAAAGCTGCCTTAT
CTGTCAGCCGTCGTGAAGGAGACTCTCAGGCTGCACATGGCTATCCCCCTGCTGGTGCCC
CACATGAATCTTCACCAAGCCAAGCTTTCTGGCTATGATATCCCAGCTGAGAGCAAGATC
CTTGTCAACGCATGGTGGCTCGCCAACAACCCAGCAACCTGGAAGAAGCCAGAGGAGTTC
AGGCCTGAGAGGTTCTTGGAGGAGGAGAAGGGCGTGGAA---GCCAATGGC---------
---AATGACTTCCGGTTCCTCCCCTTCGGAGCGGGTCGGAGGAGCTGCCCAGGAATTATC
CTGGCCTTGCCGCTTCTGGGACTCGTACTGGGAAGGTTGGTGCAGACATTTGAGCTGCAG
ACGCCTCCTGGCGTGGACAAGATTGACCTGGCAGAGAGT------GCGGGCCAGTTCAGT
CTGAGAATC------------CAGAACCATTCGAATGTGGTGGTGAAACCTCGAGCTTGA
---------------------------
>Slycopersicum|Solyc05g047530.2.1
------------------------------------------------------------
------------------------------------------------------------
------------------------------------------------------------
------------------------------------------------------------
---------ATGGCCAAATTTATTAACAAAATGACCATCTATTCGATTCTCTTTACAATT
ATATTTATTTCATGTTCAAAA---------------TTATTATCATTCCCTCTCAATAAC
ATTTCA------------CTTGTTGTACTCCCTATACTTCCC------CTTATTTTCTAC
TTCCTCTATGCCAACAATTCCCAAATCACC---------------CTCCCTCCGGGCCCA
CGGCCCGTCCCGATTTTCGGTAATTGGCTTCAAGTCGGTAACGACTTGAACCATAGACTC
CTAGCGACCATGGCACAAACCTATGGTTCGATATTTTTACTCAAACTCGGGTCCAAAAAC
TTAGTTGTTATATCGAATCCTGAGCTAGCTAATCAAGTCCTACACACACAAGGGGTTGAG
TTTGGGTCACGTCCACGTAACGTTGTGTTCGATATATTCACGGGGAATGGACAA---GAC
ATGGTGTTCACAATATATGGTGATCATTGGAGAAAAATGAGACGTATCATGACAGTACCA
TTTTTCACTAACAAAGTTGTGCACCAATATAGTGATATGTGGGAAAATGAAATGGACCTA
GTTGTTGATGACTTGAAAAAA------------------------TTGAAACATGAAGGA
ATTGTTATAAGGAGACGTTTGCAATTGATGTTATATAATATTATGTATAGGATGATGTTC
GATGACAAATTTGAGTCTTTAGATGATCCGTTGTTTATTGAGGCAACTAAGTTCAATTCA
GAGAGAAGTAGATTA---GCTCAAAGCTTTGATTACAATTATGGTGATTTTATACCTTTG
CTTAGACCATTCTTGAGAGGGTATCTTAATAAGTGCAAAGATCTACAAACAAGGAGACTT
GCATTCTTCAACAATTATTTTGTGGAGAAAAGAAGGAAACTAATG---------------
---------GCT---GAAAATGGAGAG------AAACACAAGATA---AGTTGTGCTATT
GATCATATAATAGATGCTCAAATGAAAGGAGAAATAAGTGAAGAAAATGTGTTGTATATT
GTGGAGAATATCAATGTTGCAGCAATTGAAACAACTTTATGGTCCATGGAATGGGCTATA
GGTGAGCTTGTTAATCATCCAAATGTTCAACAGAAAATTAGGGATGAAATCTCAACTGTA
CTT------AAAGGTAAGTCAGTCACAGAATCAAATCTCCAT------GAGTTGCCTTAC
TTGCAAGCCACAATAAATGAGACACTAAGACTCCACACACCAATACCTTTACTGGTACCA
CACATGAACCTTGATGAAGCAAAGTTAGGTGATTACACTATCCCTAAGGAAACTAAGGTG
GTTGTGAATGCATGGTGGTTGGCTAACAACCCTGCATGGTGGAAAAACCCGAATGAGTTC
CGACCTGAGAGGTTTCTCGAGGAGGATGGTGGCACGGAG---GCAGCTGTTGCTGGTGGT
AAGGTGGATTTCAGGTACTTACCGTTTGGTATGGGGAGGCGGAGCTGCCCCGGAATCATC
CTTGCATTGCCAATTCTGGGGCTTGTGATAGCCAAACTAGTGTCAAATTTTGAAATGCAG
GCTCCTTCAGGTGAGGGAAAAGTTGATACAAGTGAAAAA------GGAGGGCAGTTTAGC
TTGCACATT------------GCAAAGCATTCCACAGTTGTGTTCAAGCCTGTTGCTGCA
TAA------------------------
>Stuberosum|PGSC0003DMT400035590
------------------------------------------------------------
------------------------------------------------------------
------------------------------------------------------------
------------------------------------------------------------
---------ATGGCCAAATTTGTTAACAAAATGACCATATATTCCATTCTCTTTACAATT
ATATTTCTTTCATATTCAAAA---------------TTACTATCATTCCCTCTCAATAAC
ATTTCA------------CTTGTTGTACTCCCTATACTTCCC------CTTATTTTC---
TACTTC---CTCTATGCCAACAAATCCCAAAACACC---------CTCCCTCCGGGCCCA
CGGCCCGTCCCGATTTTCGGTAATTGGCTTCAAGTCGGTAACGACTTGAACCATAGACTC
CTAGCGACCATGTCACAAACCTATGGTCCGATATTTTTACTCAAACTCGGGTCGAAAAAC
TTAGTTGTTGTATCGAACCCTGAGCTAGCTAATCAAGTCCTACACACACAAGGGGTTGAG
TTCGGGTCACGTCCACGTAACGTTGTGTTCGATATATTTACGGGGAATGGACAA---GAC
ATGGTGTTCACAATATATGGTGAGCATTGGCGAAAAATGAGACGTATCATGACAGTACCA
TTTTTCACTAATAAAGTGGTGCACCAATATAGTGATATGTGGGAAAATGAAATGGACCTA
GTTGTTGATGACTTGAAAAAA------------------------TTGAAAAATGAGGGA
ATTGTTATAAGGAGACGTTTGCAATTGATGTTATATAATATTATGTATAGGATGATGTTC
GATGACAAATTTGAGTCTTTAGATGATCCTTTGTTTATTGAGGCAACTAAATTCAATTCA
GAGAGAAGTAGATTA---GCTCAAAGCTTTGATTACAATTATGGTGATTTTATACCTTTG
CTTAGACCATTCTTGAGAGGGTATCTTAATAAGTGCAAAGATTTGCAAACAAGGAGACTT
GCATTCTTCAATAATTATTTTGTGGAGAAAAGAAGGAAACTAATG---------------
---------GCT---GAAAATGGAGAA------AAACATAAGATA---AGTTGTGCTATT
GATCATATAATAGATGCTCAAATGAAAGGAGAAATAAGTGAAGAAAATGTGTTGTATATT
GTGGAGAATATCAATGTTGCAGCAATTGAAACAACTTTATGGTCCGTGGAATGGGCTATA
GCTGAGCTTGTAAATCATCCAAATGTTCAACAGAAAATTAGGGATGAAATCTCAACTGTC
CTT------GAAGGTAAGTCAGTCACAGAATCAAATCTCCAT------GAGTTGCCCTAC
TTGCAAGCCACAATAAATGAGACATTAAGACTCCACACCCCAATACCTTTACTTGTACCA
CATATGAATCTTGATGAAGCAAAGTTAGGTGATTACACTATTCCTAAGGAAACTAAGGTG
GTTGTGAATGCATGGTGGCTGGCTAACAATCCTGCATGGTGGAAAAACCCGAATGAGTTC
CGGCCTGAGAGGTTTCTCGAGGAGGATGGTGGCACGGAG---GCTGCTGTTGCTGGTGGC
AAGGTGGATTTCAGGTACTTGCCGTTTGGAATGGGGAGGCGGAGCTGCCCCGGAATCATC
CTTGCATTGCCAATTCTGGGGCTTGTGATAGCCAAACTAGTGTCAAATTTTGAAATGCAG
GCTCCTCCAGGTGAGGGAAAAGTTGATACAAGTGAGAAA------GGAGGGCAGTTTAGC
TTGCACATT------------GCAAAACATTCCATAGTTGTGTTCAAGCCTGTTGCTGCA
TAA------------------------
>Ntabacum|CYP73A27 AF368378.1
------------------------------------------------------------
------------------------------------------------------------
------------------------------------------------------------
---------------------------------------------------ATGAAAAAC
ATGGCCAAACTTCTCAACAAGACCATCTTTTGCATTCTCTTTACAATTGCATTTCTTTCA
TTTGCCAAGTTACTGTCCTCC---------------TACCTATCTATGCCTTTCCCTCTT
AAGTAC---------ATGTCACTTATTGTCCCTTTACTTCCC------CTTATAATCAAC
TTCCTC---TATGTTAAGCCCCAAAACAAC---------------CTCCCACCTGGTCCA
ACAGCAGTCCCAATATTTGGTAATTGGCTTCAAGTTGGCAATGACTTGAACCATCAACTC
CTTGCCACCATGTCACAAACCTACGGTCCTATATTTTTACTCAAACTTGGTTCAAAAAAC
CTAGCTGTGGTATCAAACCCAGAGCTAGCTGACCAAGTTCTACACACACAAGGGGTCGAG
TTTGGGTCCCGTCCACGTAACGTTGTCTTCGACATATTTACTGGTAATGGACAA---GAC
ATGGTGTTCACCATTTATGGTGACCATTGGCGAAAAATGAGGCGTATTATGACGCTTCCA
TTTTTCACTAACAAAGTGGTGCACCAATATAGTGATATGTGGGAGAATGAGATGGACTTA
GTTGTTAATGACTTGAAGAAG---AATGAA---AAA---------GTGAAATATGAGGGA
ATTGTGATTAGGAAACGATTGCAGCTGATGCTGTATAACATCATGTATCGAATGATGTTT
GATGCCAAATTTGAGTCCCAAAATGATCCTTTGTTCATTGAGGCAACAAAGTTTAATTCA
GAGAGAAGCAGATTA---GCTCAGAGCTTTGACTACAATTATGGTGATTTTATCCCTTTA
CTTAGACCATTCTTGAGAGGGTACCTTAACAAGTGTAAAGACTTACAAACAAGGAGACTT
GCATTCTTCAACAATTATTTTGTAGAGAAAAGAAGGAAAATAATG---------------
---------GAT---GAAAATGGAGAA------AAGCATAAGATA---AGCTGTGCTATT
GATCACATTATAGATGCCGAAATGAAAGGAGAAATAAATGAGCAAAATGTACTCTATATT
GTGGAGAATATCAATGTTGCAGCAATTGAAACAACTCTATGGTCCATGGAATGGGCCATA
GCTGAACTTGTAAATCATCCCATTGTTCAACAGAAGATTAGGGATGAAATCTCAACAGTC
CTC------AAAGGCAGATCAGTCACAGAATCAAACCTCCAT------GAGCTGCCTTAC
TTGCTAGCAACAGTAAATGAAACATTAAGACTCCACACACCAATACCTTTACTTGTACCC
CATATGAACCTTGAAGAAGCAAAGTTAGGTGGTTACACTATTCCTAAAGAAACTAAGGTG
GTTGTGAATGCGTGGTGGCTGGCTAACAACCCTGCTTGGTGGAAAAACCCGAATGAATTC
CGGCCCGAGAGGTTTCTTGAGGAGGATAGTAGCACAGAG---GCAGCTGTTGCTGGTGGC
AAGGTAGATTTCAGGTACTTACCATTCGGTATGGGGAGGCGGAGCTGCCCCGGAATCATC
CTTGCACTGCCAATTCTGGGGCTTGTCATAGCCAAACTGGTGTCAAATTTTGAAATGCAG
GGTCCACCAGGTGTGGAAAAGGTTGATACAAGTGAAAGA------GGAGGGCAGTTTAGC
TTGCACATT------------GCAAAACATTCCACGGTTGTCTTCAAGCCTATTGCTGCA
TAA------------------------
>Ntabacum|CYP73A28 AF368379.1
------------------------------------------------------------
------------------------------------------------------------
------------------------------------------------------------
---------------------------------------------ATGGCCAAACTTCTC
AACAACACCATCTTTTGCATTCTCTTTTCAATTGTATTTCTTTCATTTGCCAAATTACTA
TCCTCCTACCTCTCTATACCT---------------TTCCCTCTTGAGTACATTTCACTT
ATTGTC------------CTTTTACTTCCCCTAATAATCAAC------TTCCTCTGT---
GTTAAG------------CCCCAAAACAAC---------------CTCCCACCTGGTCCA
ACAGCAGTCCCAATTTTTGGTAATTGGCTTCAAGTTGGCAATGACTTGAACCATCAACTC
CTTGCCACCATGTCACAAACCTATGGTCCTATATTTTTACTCAAACTTGGTTCAAAAAAC
CTAGCTGTGGTATCGAACCCTGAGCTAGCTAACCAAGTTCTACACACGCAAGGGGTCGAG
TTTGGGTCCCGTCCACGTAACGTTGTCTTTGATATATTTACTGGTAATGGACAA---GAC
ATGGTGTTCACCATTTATGGTGACCATTGGCGAAAAATGAGGCGTATTATGACGCTTCCA
TTTTTCACTAACAAAGTGGTGCACCAATATAGTGATATGTGGGAGAATGAGATGGACCTA
GTTGTTGATGACTTGAAGAAG---AATGAA---AAA---------GTGAAATATGACGGA
ATTGTGATTAGGAAACGATTGCAGCTGATGCTATATAACATTATGTATCGAATGATGTTT
GATGCCAAGTTTGAGTCCCAAGATGATCCTTTGTTCATTGAGGCAACAAAGTTTAATTCA
GAGAGAAGCAGATTA---GCTCAGAGCTTTGACTACAATTATGGTGATTTTATCCCTTTG
CTTAGACCATTCTTGAAAGGGTACCTTAACAAGTGCAAAGACTTACAAACAAGGAGACTT
GCATTCTTCAACAATTATTTTGTAGGGAAAAGAAGGAAAATAATG---------------
---------GGT---GAAAATGGAGAA------AAACACAAGATA---TGTTGTGCTATT
GATCACATTATAGATGCTGAAATGAAAGGAGAAATAAGTGAGCAAAATGTACTCTATATT
GTGGAGAATATCAATGTTGCAGCAATTGAAACAACTCTATGGTCCATGGAATGGGCCATA
GCTGAGCTTGTAAATCATCCCATTGTTCAACAGAAGATTAGGGATGAAATCTCAACAGTC
CTC------AAAGGAAAGTCAGTCAAAGAATCAAACCTACAT------GAGCTGCCTTAC
TTGCTAGCAACAGTAAATGAAACATTAAGACTCCACACACCAATACCTTTACTTGTACCA
CATATGAACCTTGAAGAAGCAAAGCTAGGTGGTTACACTATTCCTAAAGAAACTAAGGTG
GTTGTGAATGCATGGTGGCTGGCTAACAACCCTGCCTGGTGGAAAAACCAGAACGAATTC
CGGCCCGAGCGGTTTCTCGAGGAGGATAGTAGCACAGAG---GCAGCTGTTGCTGGTGGC
AAGGTTGATTTCAGGTACTTGCCCTTCGGTATGGGGAGGCGGAGCTGCCCCGGAATCATC
CTTGCACTGCCAATTCTGGGGCTTGTCATAGCCAAACTGGTGTCAAATTTTGAAATGCAG
GCTCCTCCAGGTGTAGGAAAAGTTGATACAAGTGAGAAA------GGAGGGCAGTTTAGC
TTGCACATT------------GCAAAACATTCCACGGTTGTCTTCAAGCCTATTGCTGCA
TAA------------------------
>Mesculenta|cassava4.1_005452m
------------------------------------------------------------
------------------------------------------------------------
------------------------------------------------------------
------------------------------------------------------------
---------------------ATGGGCCACCTTGTTTTAAAATCAATAACTTGTTCTCTC
ATTGCACTAGCACTTGCAGCA---------------TTATTCTTCACCAAATATGCACAC
TTCTCA------------TCAATCATCCTCCCTCTTCTTATT------GCATACTTG---
TTTAAG---CAACAAACGAATCACCACAAC---------------CTCCCACCAGGACCC
ATTTCAATTCCAATATTTGGAAACTGGCTTCAAGTTGGTAATGACCTTAACCACCGTCTC
CTAGCCTCCATGGCTAAGTCCTATGGTCCCATATTCCTACTAAAGCTTGGTTCTAAAAAC
TTAGCTGTTGTCTCAGATCCTGAGCTAGCTACCCAAGTTCTTCATACACAAGGTGTTGAA
TTCGGGTCTCGACCCCGTAACGTTGTGTTCGATATCTTCACAGGCAATGGTCAA---GAC
ATGGTGTTTACTATCTATGGTGATCATTGGAGAAAGATGCGTAGGATTATGACTCTTCCA
TTCTTCACTAACAAAGTTGTGCAGCATTATAGCACTATGTGGGAGAAGGAAATGGAGTTT
GTGGTGAATGATTTGTTTAAG---TACGAT---GAGAAG---AAGATGAGAAGTGAAGGA
ATTGTTATTAGGAAACGTTTGCAGCTTATGCTTTATAATATTATGTATGGGATGATGTTT
GATGCAAGATTTGAGTCTCAGGATGATCCTTTGTTCATTGAAGCAACTAGGTTTAATTCT
GAGAGAAGTAGGTTG---GCTCAAAGCTTTGACTATAATTATGGAGATTTTATCCCTTTG
CTTAGACCTTTGTTAAGAGGTTATTTGAACAAATGCAAGGATTTGCAGCAAAGGAGACTA
GCTTTCTTCAACAACTATTTTGTGGAGAAGAGGAGGAAAATAATG---------------
---------GCT---GCAAATGGAGAG------AAGCACCACATA---AACTGCGCAATA
GATCACATACTGTATGCTCAAATGAAAGGAGAGATTAGTGAAGATAATGTGTTGTATATT
GTAGAGAATATCAACGTGGCAGCAATAGAGACTACACTATGGTCAATGGAGTGGGCCATA
GCTGAGTTGGTCAACCATCCAACCGTCCAAAGGAAGATAAGAGAAGAAATCTCAACCGTC
CTA------AAGGGTAATCCAATCACAGAATCAAACCTACAT------GAGTTACCTTAC
TTACAAGCCACAGTAAAGGAGACACTAAGATTGCATACCCCAATTCCATTGTTAGTACCA
CATATGAATCTTGAAGAAGCAAAATTAGGTGGTTTTACAATTCCTAAAGAAACCAAGGTA
GTGGTCAATGCTTGGTGGCTAGCTAATAACCCTAAATGGTGGAAGAATCCAGAGGAGTTC
AGGCCGGAGCGATTTTTCGAAGAAGAATGCAGCACGGAAGCAGTCGCCGGC------GGA
AAGGTTGATTTTCGATACCTACCCTTTGGCATGGGAAGACGGAGCTGCCCAGGGATCATA
CTAGCATTGCCAATTCTGGGGCTTGTGATAGGGAAACTGGTATCAAAGTTTGAGATGAAA
GGTCCACCTGGGATAGAGAAGGTTGATGTGAGTGAAAAG------GGAGGACAATTCAGC
TTGCACATT------------GCTAAGCATTCCACAGTTGTGTTTGAACCAATCCACGCA
TGA------------------------
>Rcommunis|43540.m000048
------------------------------------------------------------
------------------------------------------------------------
------------------------------------------------------------
------------------------------------------------------ATGGGC
AATCTTGCTGCAAAATCAAGAATCTTGTGCTCTCTAATTGCAATAGCACTTGCTGTACTT
TTCACCAAATTTGCATGCCCT------------------GACCTCCTTAAACATGTCTCT
TTGTCGCCCACTTCAGTCATCGTCCCTCTACTCTTACTTGCA------TGCCTGTTTACC
TTCAGT---TTTAACCACCCAACAAAT------------------CTCCCTCCTGGCCCT
TTTTCAATCCCAATATTTGGCAACTGGCTTCAAGTTGGCAACGACCTTAACCACAGGCTT
CTAGCATCCATGTCACAGTCCTATGGTTCTATATTCCTACTAAAACTTGGTTCTAAAAAT
TTAGCTGTTGTCTCAGACCCTGAGCTAGCCACCCAAGTTCTACACACACAGGGTGTAGAA
TTCGGGTCTCGCCCACGTAATGTTGTGTTCGATATTTTCACGGGCAATGGCCAG---GAC
ATGGTGTTCACAATTTACGGTGATCACTGGCGAAAAATGCGTAGGATTATGACACTGCCC
TTCTTCACTAACAAAGTGGTGCATCATTATAGCAATATGTGGAAGCAAGAAATGGATTTA
GTGGTGAGGGACCTGAGAGAT---AATGAC---AAG---------GTTTCAGGACAAGGA
ATTGTTATCAGGAAACGCTTGCAGCTGATGCTTTATAACATTGTGTATGGAATGATGTTT
GATGCAAGGTTTCAGTCACAGGATGACCCACTATTTATTGAGGCTACAAGGTTTAATTCT
GAGAGGAGTCGGCTG---GCTCAGAGTTTTGAGTATAATTATGGAGATTTTATTCCTTTG
CTTAGACCTTTCTTGAGAGGATACTTGAAAAAGTGCAGGGATTTGCAGCAGAGGAGGCTT
GCTTTCTTCAACAACAATTTTGTTCAGAGAAGAAGGAAGATAATG---------------
---------GCT---GCAAATGGAGAT------AAACATAAGATA---AGTTGTGCAATT
GATCATATAATAGATGCTGAAATGAAAGGAGAGATAAATGAAGAGAATGTGTTGTATATA
GTGGAGAACATTAACGTTGCTGCAATAGAGACAACATTATGGTCTATGGAGTGGGCTATA
GCTGAGCTGGTGAACAACCCAACCGTTCAACAGAAGATCAGAGATGAAATCTCAATCGTC
CTA------AAGGGAAATCGAATCACAGAATCAAACCTACAT------GAATTACCTTAC
TTACAAGCCACAGTAAAAGAAACATTAAGATTGCATACCCCAATTCCCTTACTAGTACCC
CATATGAACCTTGAAGAAGCAAAAATAGGGGGCTTTACCATTCCTAAAGAGTCCAAGGTG
GTGGTCAATGCGTGGTGGCTGGCTAATAACCCTGAATGGTGGAAGAACCCGGAGCAGTTC
CGGCCAGAGCGATTCTTGGAAGAAGAACTCCAGACGGAAGCTGTTGCTGGC------GGA
AAAGTCGACTTCCGGTACTTACCTTTCGGTATGGGCAGGCGGAGCTGCCCAGGCATCATA
CTAGCATTGCCAATTCTAGGACTTGTGATTGCTAAGTTAGTGTCAAATTTTGAGATGAAG
GCTCCAATTGGGACAGGGAAGATTGATGTGAGTGAGAAG------GGAGGTCAATTCAGC
TTGCACATA------------GCTAACCACTCCACAGTTGTTTTTCATCCAATCCATGCA
TGA------------------------
>Ptrichocarpa|Potri.018G146100.1
------------------------------------------------------------
------------------------------------------------------------
------------------------------------------------------------
------------------------------------------------------------
ATGGCTTCTTTTGTTACAAAATCAATGGGTTTCACTCTTTTAGCAGTAGCATCTGTTTCA
TGCATAAAGTTTGCATGCCCTAACCTCTCCACATATTTCTCACCACTACCCATCTCTGTC
ATCCTC------------CCTCTACTTCCACTAATCGTGTAC------TTGTTTAGCTCC
GTTTTT---ACCAAGTCTTCAACTGGCGAC---------------CTACCTCCTGGCCCT
GTCTCGTACCCAATGTTTGGCAATTGGCTCCAAGTTGGCAATGACCTGAACCACCGTCTT
CTAGCTTCTATGTCACAAACATATGGTCCTGTGTTCCTACTTAAACTTGGTTCAAAGAAC
TTAGCTGTTGTATCCGACCCTGAACTAGCCAACCAGGTCCTGCACACACAGGGTGTTGAA
TTCGGGTCTCGCCCACGTAACGTTGTCTTCGATATCTTCACCGGCAATGGACAA---GAC
ATGGTGTTCACGATCTATGGTGAGCATTGGAGAAAAATGCGTAGAATCATGACACTACCG
TTTTTCACCAACAAAGTTGTGAACCAATATAGTACTTCATGGGAGCAGGAAATGGACCTT
GTGGTCGATGACCTTAGAGCC---AATGAG---AAA---------GTTAGGACCGAAGGG
ATTGTTATTAGAAAACGTCTGCAGCTGATGTTGTACAATATTATGTACAGGATGATGTTT
GATGCAAAATTTCAGTCACAGGAGGACCCTTTGTTTGTTCAAGCAACAAGGTTTAATTCC
GAGAGAAGTCGGTTG---GCACAAAGTTTCGAGTATAATTATGGAGATTTTATCCCTTGG
CTTAGACCATTTTTAAGGGGGTACTTGAACAAGTGCAGGGATTTGCAGCAGAGGAGGCTA
GCTTTCTTCAACAACTATTATATTGAGAAAAGAAGGAAAATAATG---------------
---------GCT---GCCAATGGAGAG------AAGCACAAGGTA---AGCTGTGCCATG
GATCACATAATACAGGCTCAAATGAAAGGAGAAATCAGTGAAGAAAATGTACTTTACATT
GTGGAGAACATTAATGTTGCTGCTATAGAGACAACATTGTGGTCTATGGAATGGGCCATA
GCTGAACTGGTCAATCATCCGACTGTTCAGAGGAAGATCAGAGATGAAATCAGAGCCGTC
CTA------AAGGGAAGTCCAGTTACAGAATCTAACCTGCAT------GAGCTACCATAC
TTGCAAGCCACAATAAAAGAGACATTAAGGCTACACACCCCAATTCCCTTGTTAGTGCCA
CATATGAACCTTGAAGAAGCAAAGCTAGGAGGGTTTACCATTCCTAAAGAGTCAAAGGTG
GTCGTCAATGCATGGTGGCTAGCTAACAACCCTGAATGGTGGGAGAAACCATCAGAATTC
CGGCCAGAGCGATTCTTGGAAGAAGAACGTGACACAGAGGCCATCGTTGGT------GGA
AAGGTTGATTTTCGGTTCCTACCATTTGGCGTGGGTAGACGTTCCTGCCCAGGGATCATA
CTTGCAATGCCAATCCTAGGACTGATTGTTGCAAGACTGGTGTCGAATTTTGAGATGATA
GCTCCTCCTGGGATGGAGAAGATTGATGTGAGTGAAAAA------GGAGGGCAGTTCAGC
TTGCACATT------------GCAAGCCATTCCACTGTTGTTTTCAAACCAATCAAAGCA
TGA------------------------
>Fvesca|mrna12222.1-v1.0-hybrid
------------------------------------------------------------
------------------------------------------------------------
------------------------------------------------------------
------------------------------------------------------------
---------------------------------ATGGCTCATCTAATCACCAAATCCATC
TTGTTTTGCTCTCTTCTCACT------GTAACATTGCTTCTCACACCCTCCAAATTCCTA
ACTTCC------------CACATTGTGCTCCCACTAATTCCC------ATCATTGCCTAC
TTCTTCTATTCAATTTTCACTTCCTCTAAT---------------CTTCCTCCTGGCCCT
CTCTCCCTACCAATCTTTGGCAACTGGCTCCAACTAGGCAATGACCTCAACCACCGCCTT
CTTGCAACCATGTCACAAACATATGGCTCTATATTCCTCCTCAAACTTGGCTCGAAAAAC
CTGGCTGTGGTTTCGGACCCCGAGCTAGCAACTCAAGTCCTCCACAGCCAGGGAGTAGAG
TTTGGCTCTCGCCCTCGCAACCTTGTCTTCGACATTTTCACTGGCAATGGCCAG---GAC
ATGGTGTTCACAGTTTACGGTGATAATTGGCGCAAAATGCGCAGGATCATGACGCTTCCA
TTTTTCACCAACAAAGTTGTGCAACATTATAGCAACATGTGGGAGGAGGAAATGGATCTA
GTTGTACATGATCTAAGCAAA---GATGAG---GGA---------GTGAAGACTAAAGGG
ATAGTCATTAGGAAACGCTTGCAACTGATGTTGTACAACATTATGTATAGAATGATGTTT
GATGCCAAGTTTGAATCACAAGAGGACCCCTTGTTCGTTGAAGCTACCCGGTTTAACTCC
GAAAGAAGCCGGTTG---GCTCAGAGCTTTGAATATAACTATGGTGATTTCATTCCTTTG
CTCAGACCATTTCTCAGAGGGTACTTGAACAAGTGCAGGGACTTGCAAACCAGGCGACTG
GCCTTTTTCAACTACTATTTTGTTGAGAAAAGAAGGCAAATTATG---------------
---------GCT---GCCAATGGAGAG------AAGCACAAAATA---AGTTGTGCCATA
GATCACATAATAGATGCTCAAATGAAGGGTGAGATCAGTGAAGAAAATGTGCTCTACATT
GTAGAGAACATTAACGTTGCAGCAATTGAGACAACCCTATGGTCCATGGAATGGGCAATA
GCTGAGCTGGTGAATCATCCTACTGTCCAATGCAAGATCCGGGATGAAATCTCAACAATC
CTT------AAAGGAGCTGCGGTAACAGAATCCAACCTACAT------GAATTACCTTAC
TTGCAAGCAACTGTAAAAGAGACATTGAGGTTACACACCCCAATACCTCTGTTGGTACCC
CATATGAATCTTGAAGAAGCAAAGCTAGGAGGTTATACCATCCCAAGAGAGTCCAAGGTG
GTTGTCAATGCATGGTGGTTAGCCAACAACCCTGCCTGGTGGAAAGACCCGGAGGAGTTC
CGGCCGGAGCGGTTCTTTGAGGAAGACCGTGGCACAGAAGCTGTGGCAGGT------GGT
AAAGTCGATTTTAGATATGTGCCATTTGGTATGGGAAGGAGGAGTTGTCCAGGGATCATA
CTTGCACTGCCAATTTTAGGGCTTGTTATTGCCAAATTGGTGTCGAATTTTGAGATGAAG
GCTCCTCCTCGGGTGGAGAAGATTGATGTTAGTGAAAAA------GGAGGGCAGTTCAGC
TTGCACATA------------GCAAACCATTCAACTGTTGTGTTTAACAAACTTGGTTCA
TGA------------------------
>Ppersica|ppa018282m.g
------------------------------------------------------------
------------------------------------------------------------
------------------------------------------------------------
---------------------------------------------ATGGGTTATGTAGTT
TCCAAATCCACCGTTTGCACTCTTCTCACATTCACATTGCTTTCATATTTCACGAAAGTC
TTAAGCTCTCATCTTTCCCTC---------------CCTCTCCCTCCAACTTTCGCAATC
ATATTC------------CTCCCACTAATTCCCATTATTGCC------TACTTCTTG---
ATCCACTTCATCTCCAACCATTCCTCAAAT---------------CTTCCTCCAGGTCCT
CTCTCCATCCCAATCTTTGGCAATTGGCTCCAAGTTGGCAATGACTTGAACCATCGCCTT
CTGGCATCCATGTCACAAACCTACGGCTCCATATTCCTCCTCAAACTTGGCTCCAAAAAC
TTGGCTGTGGTATCGGACCCCGCCCTAGCCACCCAAGTCCTCCACAACCAAGGCATAGAG
TTTGGCTCCCGCCCTCGAAACGTGGTGTTTGACATATTCACCGGCAATGGACAA---GAC
ATGGTCTTCACCATCTACGGGGATCACTGGCGTAAAATGCGTCGAATCATGACGCTGCCA
TTTTTCACTAACAAAGTTGTGCAGCATTACAGCAACATGTGGGAGGAGGAAATGGACCAA
GTTGTGCATGATCTAAACAAA---GATGAA---GGA---------GCAAAGACAGAAGGA
ATAGTAATTAGGAAGCGTCTGCAATTGATGTTGTACAATATTATGTATAGGATGATGTTC
AATGCCAAGTTCGAATCACAGGAGGACCCTTTGTTCATTGAAGCTACCAGATTTAATTCT
GAGAGAAGTCGGCTG---GCTCAGAGCTTCGAGTATAACTATGGCGATTTCATTCCTTTG
TTGAGACCATTTCTAAGAGGGTACTTGAACAAGTGCAGAGACTTGCAGAGTAGGCGGCTG
GCTTTTTTCAACCATTATTTTGTTGAGCAAAGAAGGAAAATTATG---------------
---------GCT---GCCAATGGAGAG------AAGCACAAGATA---AGCTGTGCCATC
GACCACATAATAGATGCTCAAATCAAGGGGGAAATCAGTGAAGAAAATGTGCTCTACATT
GTGGAGAACATTAACGTTGCGGCAATAGAAACAACACTATGGTCCATGGAGTGGGCCATA
GCTGAGCTAGTCAACCATCCAACCATTCAACGCAAGATCCGTGATGAAATCTCAATCGTC
CAT------AAAGGAGCTCCAGTAACAGAATCCAACCTGCAT------GAGTTACCATAC
TTACAAGCCACGGTAAAAGAGACATTAAGATTACATACCCCAATACCTTTGTTAGTACCT
CATATGAACCTTGAAGAAGCAAAGCTAGGAGGCTACATCATCCCCAAAGAGTCTAAGGTC
GTTGTCAATGCATGGTGGCTGGCCAACAACCCTGCATGGTGGAAAGACCCCGAGGAGTTT
CGACCGGAGCGGTTCTTGGACGAAGAATGCGGTACGGAGGCCGTGGCAGGA------GGG
AAGGTCGATTTTCGGTACTTGCCATTTGGCATGGGAAGGAGGAGCTGCCCCGGGATCATA
CTTGCATTGCCAATCCTAGGCCTTGTGATTGCCAAATTGGTGTCAAATTTTGAGATGAAG
GCTCCTCAAGGGGTGGAGAAAATTGATGTGAGTGAAAAA------GGAGGGCAATTCAGC
TTACACATA------------GCAAACCATTCAACTGTTGTATTCAACCCGATCAAGGCA
TGA------------------------
>Vvinifera|Vv00007155001
------------------------------------------------------------
------------------------------------------------------------
------------------------------------------------------------
---------------------------------------------------------ATG
GCCCATCTTCTCAATAAGCCCGTATTTTTCAGTACTCTTCTCACAATCATTCTCCTCTCA
TCCACTAGGTTGTTGGCCTCC---------------TACTTGTCCATTTCTCCCCCCCTT
ATAGCT------------AGTTTTCTCCCTTTGGCTCCTCTA------ATTCTATACCTT
TTCTACTCAATTTCCAAGCGCTCCGCCTCC---------------CTCCCTCCAGGGCCT
CTCTCCATACCACTATTTGGCAATTGGCTCCAAGTTGGGAATGACCTGAACCACCAGCTA
TTGGCCTCCATGGCACAAAAGTATGGTCCGGTTTTCCTACTAAAACTTGGGTCAAAAAAC
TTGGCAGTGGTGTCGGATCCTGAGTTGGCTAGCCAGGTGCTGCACACACAAGGTGTGGAG
TTTGGATCCCGGCCGCGGAATGTGGTGTTTGATATTTTCACGGGGAACGGGCAG---GAC
ATGGTGTTCACCGTCTACGGCGACCACTGGCGGAAAATGCGTCGGATTATGACACTTCCA
TTCTTCACTAACAAGGTGGTGCACCACTACAGTGAAATGTGGGAGGAGGAAATGGAGCTA
GTGGTTGATGACCTGAGGAAC---AAGGAG---AGT---------GTGAAGAGTGAAGGC
CTGGTTATCAGGAAGCGTCTGCAGTTGATGCTGTACAATATCATGTACCGGATGATGTTC
GATTCCAAGTTTGAGTCTCAAGAGGATCCGCTGTTCATACAGGCAACGCGGTTTAACTCT
GAAAGAAGCCGGTTG---GCTCAGAGTTTTGATTACAACTATGGAGACTTCATTCCTTTC
CTTAGGCCATTTTTGAGAGGTTACTTGAACAAGTGCAGGGAGCTGCAGAGCAGAAGGCTT
GCATTTTTCAACAACTACTTTGTTGAGAAAAGAAGGGAAATAATG---------------
---------GCT---GCTAATGGAGAG------AAGCACAAGATC---AGGTGTGCCATT
GATCACATAATAGATGCTCAACTCAAGGGAGAAATCAGTGAAGCAAATGTGCTTTACATT
GTGGAGAACATAAATGTTGCAGCTATAGAGACCACTCTGTGGTCCATGGAATGGGCCATT
GCTGAACTGGTTAACCATCCACATGTCCAATGCAAAATTCGGGATGAAATCACCACCATC
CTC------CAGGGGGATGCAGTCACTGAATCCAACCTCCAC------CAACTTCCATAC
CTACAGGCCACAGTGAAGGAGACCCTCAGGTTACACGCACCAATTCCCCTCCTCGTACCT
CATATGAACCTTGAAGAAGCTAAGCTTGGTGGTTATACCATCCCTAAAGAGTCCAAGGTG
GTGGTTAATGCCTGGTGGCTGGCCAACAACCCCAGTTGGTGGAAGAATCCTGAGGAGTTC
CGCCCAGAGCGCTTCCTGGAAGAGGAGTCTGGCACAGACGCTGTTGCAGGT------GGG
AAGGTTGATTTTCGCTTCTTGCCATTTGGGGTGGGTAGGAGGAGTTGTCCAGGGATCATA
CTCGCCCTTCCCATCCTAGCACTTGTGATCGCCAAATTGGTCATGAACTTTGAAATGAGG
CCTCCAATCGGGGTGGAGAAGATTGACGTGTCCGAAAAA------GGAGGCCAATTTAGC
CTGCACATC------------GCCAACCATTCTACAGTCGCTTTCACTCCAATCGCCGCA
TAG------------------------
>Vvinifera|Vv00017017001
------------------------------------------------------------
------------------------------------------------------------
------------------------------------------------------------
------------------------------------------------------------
ATGGCCCATCTTCTCAATAAGCCCTTATTTTTCACTCTTGTTACAATCATTCTCCTCTCA
TCCACTAGGTTGTTGGCCTCC---------------TACTTGCCCATTTCTCCCAATATA
GCACGT------------TTTCTCCCTTTGGCTCCTCTAATT------CTGTACCTTTTC
TACTCA---ATTTCCAAGCGCTCCGCCTCC---------------CTCCCTCCAGGGCCT
CTCTCCATACCCATATTTGGCAATTGGCTCCAAGTTGGGAATGACCTGAATCACCAGCTA
TTGGCCTCCATGGCACAGAAGTATGGTCCGGTCTTCCTACTGAAACTTGGGTCAAAAAAC
TTGACAGTGGTGTCGGATCCCGAGCTGGCTAGCCAGGTGCTGCACACACAAGGTGTGGAG
TTTGGATCCCGGCCGCGGAATGTGGTGTTTGATATCTTCACGGGGAACGGGCAG---GAC
ATGGTGTTCACCGTCTACGGCGACCACTGGCGGAAAATGCGTCGGATTATGACTCTTCCA
TTCTTCACTAACAAGGTGGTGCACCAATACAGTGAAATGTGGGAGGAGGAAATGGATCTA
GTGGTCGATGACCTGAGGAAC---AAGGAG---AGT---------GTGAAGACTGAAGGC
CTGGTTATCAGGAAGCGTCTGCAGTTGATGCTGTACAATATCATGTACCGGATGATGTTC
GATGCCAAGTTTGAGTCTCAAGAGGATCCGCTGTTCATCCAGGCCACGCGGTTTAACTCT
GAAAGAAGCCGGTTG---GCCCAGAGTTTTGATTACAACTATGGAGACTTCATTCCTCTG
CTTAGGCCATTTTTGAGAGGTTACTTGAACAAGTGCAGGGAGCTGCAAAGCAGTAGGCTT
GCATTTTTCAACAATTACTATGTTGAGAAAAGAAGGGAAATAATG---------------
---------GCT---GCTAATGGAGAG------AAACACAAGATC---AGGTGTGCCATT
GATCACATAATAGATGCTCAACACAAGGGAGAAATCAGTGAAGAAAATGTGCTCTACATT
GTGGAGAACATAAATGTTGCAGCTATAGAGACTACTCTGTGGTCCATGGAATGGGCCATT
GCTGAACTGGTTAACCATCCACATGTCCAATCCAAGATTCGGGATGAAATCACCACCGTC
CTC------CAGGGGGGTGCAGTCACTGAATCCAACCTCCAC------CAACTTCCATAC
CTACAGGCCACAGTGAAAGAGACCCTCAGGTTACACTCACCAATTCCCCTCCTCGTACCC
CATATGAACCTTGAAGAAGCTAAGCTAGGCGGTTATACCATCCCTAAAGAGTCCAAGGTG
GTGGTTAATGCCTGGTGGCTGGCCAACAACCCCGAATGGTGGAAGAATCCTGAGGAGTTC
CGCCCAGAGCGCTTCCTGCAAGAGGAGTCTGCCACAGACGCTGTAGCAGGT------GGG
AAGGCCGATTTTCGCTTCTTGCCATTTGGGGTGGGTAGGCGGAGTTGCCCTGGGATCATA
CTCGCGCTCCCCATCCTAGCCCTTGTGATCGGCAAAATGGTCATGAACTTTGAAATGAGG
CCTCCAATTGGGGTGGAGAAGATTGACGTGTCCGAAAAA------GGAGGCCAGTTTAGC
CTGCACATC------------GCCAACCATTCTACAGTCGCGTTCACTCCAATCACCGCA
TAG------------------------
>Tcacao|Thecc1EG039725t1
------------------------------------------------------------
------------------------------------------------------------
------------------------------------------------------------
---------------------------------------------------------ATG
GCTCGTCTTCTTTTCAGCAAAGCAACTCTTGGCACCACCCTCGCCCTGTTACTTATCCTT
GCACTAACCAAAAACTACTCT---------------AATTTCTCCACCCAAACCCTCCTT
TCAGTC------------ACCATTGTCCCAGTACTTGCTACC------ATCTACTTTTTG
CTGCACACCATTTCCACGTCTTCCGCTGCC---------------CTCCCTCCAGGTCCT
CTCTCTATTCCAATATTTGGGAATTGGCTCCAAGTTGGTAATGACCTAAACCACCGCCTT
CTAGCTTCCATGGCACAAACGTACGGCCCGGTGTTCCTCCTAAAACTTGGCTCAAAGAAC
CTGGCGGTGGTCTCAGAGCCTGAGCTCGCCACCCAGGTGCTGCACACACAAGGCGTCGAA
TTCGGGTCGAGGCCGCGCAACGTAGTTTTCGATATTTTCACAGGCAATGGACAG---GAC
ATGGTGTTCACAGTTTACGGAGACCATTGGCGCAAAATGCGCAGAATTATGACTTTGCCG
TTTTTCACAAACAAAGTGGTGCACCATTACAGTAGCATGTGGGAGGAAGAAATGGAGCTG
GTGGTTAGTGACCTGAAAAAG---GATGAGGAATTG---------GTGAAGAGCAAAGGG
ATGGTTATCAGAAAACGTTTGCAGCTGATGCTTTATAATATCATGTACAGGATGATGTTT
GATGCCAAGTTTGAGTCACAGGAAGACCCCTTATTCATTGAGGCAACGAGATTCAATTCG
GAGAGGAGCCGCTTG---GCTCAGAGTTTTGAGTACAATTACGGCGACTTCATTCCCTTG
CTCAGACCATTTCTAAGAGGGTACTTGAACAAGTGCAGGGATTTGCAGCGCCGGAGGCTC
GCCTTTTTCAACAACTATTATGTCGAGAAAAGAAGGGAAATAATG---------------
---------GCT---GCTAATGGGGAG------AAGCACAAGATC---AGCTGCGCTATT
GATCACATCATAGACGCTGAAATGAAGGGAGAGATTAGTGAAGAAAATGTGCTCTACATC
GTGGAAAACATCAATGTTGCAGCGATCGAAACCACTCTGTGGTCGATGGAGTGGGCTATA
GCTGAGCTGGTGAACCATCCTAACGTTCAGCACAAGATTCGCCAAGAGATCTCGCAAGTC
CTG------AAAGGAGAGGCAGTCACAGAATCAAACCTCCAC------GAATTGCCCTAC
CTGCAAGCCACCGTAAAGGAGACGCTAAGGCTACACACCTCGATTCCATTGTTGGTGCCC
CACATGAACCTTGAGGAAGCAAAGCTTGGAGGCTTCACCATTCCCAAAGAGTCCAAGGTG
GTAGTCAATGCCTGGTGGCTGGCCAACAATCCCAAATGGTGGAAACGTCCAGAGGAATTC
AGGCCAGAGCGATTCTTAGAAGAAGAATGTGGTACAGATGCCGTTGCTGGC------GGG
AAGGTTGATTTTAGGTACTTGCCATTTGGAATGGGCAGGCGTAGCTGCCCGGGAATCATA
CTCGCGCTACCAATCCTGGGCCTTGTGATTGCCAAACTGGTTACCAATTTTGAGATGAAA
GCTCCCATGGGAACAGACAAGATTGATGTGAGTGAAAAA------GGAGGGCAATTCAGT
TTGCACATT------------GCAAACCATTCAACGGTTGCGTTCAGCCCTATCGTGGTG
TGA------------------------
>Cclementina|Ciclev10008125m
------------------------------------------------------------
------------------------------------------------------------
------------------------------------------------------------
------------------------------------------------------------
------------------------------------------------------------
------------------------------------------------------------
------------------------------------------------------ATG---
ACATCC---TTTTAC---------------------------------CCTCCAACTCCT
ATCTCTATCCCAATATTTGGCAATTGGCTCCAAGTTGGCAATGACCTTAACCACAGGTTA
CTAGCATCAATGGCACAAATTTACGGCCCCGTATTCCGTCTAAAACTTGGTTCAAAAAAT
TTAATAGTGGTATCAGAGCCAGACCTAGCTACCCAAGTACTACACACGCAAGGTGTAGAA
TTCGGATCCCGCCCACGCAACGTGGTTTTCGATATTTTCACGGGCAATGGACAG---GAC
ATGGTGTTCACTGTTTATGGTGAGCATTGGCGCAAAATGCGTAGGATTATGACACTGCCA
TTTTTCACCAATAAAGTTGTGCACAATTACAGTGACATGTGGGAGCAGGAAATGGACCTA
GTGGTGCATGACTTGAAAAATGATTATGAG---AGT---------GTGAGCACAAAAGGG
ATTGTTATTAGGAAGCGTTTGCAGCTCATGCTATACAATATTATGTATAGGATGATGTTT
GATGCAAAATTTGAGTCACAAGAGGATCCTTTGTTCATTGAAGCAACTAGGTTTAATTCT
GAAAGGAGTCGGTTG---GCTCAAAGTTTTGAGTACAATTATGGAGATTTTATTCCTTTG
CTCAGGCCATTTTTAAGAGGGTACTTGAACAAGTGCAGAGACTTGCAGAGTAGGAGGTTG
GCTTTCTTTAACAACAATTTTGTTGAGAAAAGAAGGAAAATCATG---------------
---------GCT---GCCAATGGAGAG------AAGCACAAGATA---AGCTGCGCCATT
GATCACATAATTGATGCTCAAATGAAAGGGGAGATCACTGAAGAAAATGTTATTTACATT
GTTGAGAACATAAATGTGGCGGCAATAGAAACAACACTATGGTCCATGGAATGGGCAATA
GCTGAGTTAGTCAATCACCCAGAGGTTCAACAGAAGATCCGTCGTGAAATCTCGACAGTC
CTT------AAAGGAAATCCGGTCACAGAATCAAACCTGCAT------GAATTACCGTAC
CTGCAAGCCGCAGTAAAAGAGGTACTAAGATTACACACTCCAATTCCGTTGTTGGTGCCA
CATATGAATCTAGAAGAAGCAAAACTTGGAGGCTTCACAATTCCTAAAGAGTCCAAAATT
GTGGTGAATGCATGGTGGCTAGCAAACAACCCCAAATGGTGGGAAAAACCTGAGGAGTTT
CGGCCAGAGAGATTCTTGGAAGAGGAATGTAATATTGATGCTGTTGCTGGT---GGTGGC
AAAGTTGACTTCAGGTACTTGCCTTTTGGCGTGGGAAGGCGAAGCTGCCCTGGAATCATA
CTTGCATTACCAATCTTGGGGCTTGTGATTGCAAAACTGGTGACATCTTTTGAGATGAAA
GCTCCACAAGGGATAGATAAGATTGACGTGAGTGAAAAA------GGAGGCCAATTCAGC
TTGCACATT------------GCAAATCATTCAACTGTTGTCTTCGATCCGATAATGGAA
TCACTTTCCCAACCAATGCCACAGTAA
>Ljaponicus|LjSGA_0032952
------------------------------------------------------------
------------------------------------------------------------
------------------------------------------------------------
------------------------------------------------------------
---------------------------------------ATGGCTCTCCAAATCATGAAA
CCACTTCTTTTCACTCTCACA------ACATTATCACTTATTGCAATCACAAAACACTTC
TCTTCTAACTATCTCTCCATTGCTAGTGCCACCATCATCTCT------TCTCTCATC---
ATGTAC---TTGTTCTTTTCCAATTCTAAAAACAACTCTGCACCTCTCCCTCCAGGGCCT
CACTCCTTCCCTATATTTGGCAACTGGCTCCAAGTTGGCAACGACCTCACCCACCGTCTC
TTAGCATCCATGTCAAAAACCTTTGGCTCCGTGTTCCTCCTCAAACTCGGTTCCAAAAAC
TTGGTCGTGGTCTCTGATCCTCAACTAGCCTCCGAAGTCCTCCACTCAAAAGGCGTGGAA
TTCGGTTCTCGACCGCGAAATGTAGTGTTCGACCTCTTCACTGGAAACGGCCAA---GAC
ATGGTTTTCACAGTGTATGGTGAACACTGGCGAAAAATGCGCAGGATCATGACACTGCCC
TTCTTCACCAACAAGGTTGTCCAGAATTACAGCAGCATGTGGGAGCAAGAGATGGACCTT
GTCGTCCGTGACCTCAATGCC---AATGAG---ACA---------GTGAGAAGCGAAGGG
ATTGTTATCAGAAGGCGTCTCCAGCTGATGCTCTACAACATCATGTACAGGATGATGTTT
GATGCCAAGTTTGAGTCCTTAGAAGACCCTTTGTTCATTCAGGCCACAAGGTTCAACTCT
GAGAGAAGCCGTTTA---GCACAGAGTTTCGAGTACAATTATGGAGATTTCATCCCATTG
CTAAGACCTTTTTTGAGAGGATACCTGAACAAGTGCAGGGACTTGCAAACTAGGAGGCTG
GAGTTTTTCAACAAGAACTATGTTGAGGGAAGAAGAAAAATCATG---------------
---------GCT---GCCAATGGGGAC------AAGCACAAGATA---GGCTGTGCAATG
GATCACATCATAGAAGCTGAGATGAAAGGAGAAATCAGTGAAGAGAATGTGATTTACATT
GTAGAGAACATCAATGTTGCAGCAATAGAGACAACACTGTGGTCCATGGAGTGGGCAATT
GCAGAGGTTGTTAATCATCCAATTGTTCAAAGCAAGATGCGTGAGGAGATATCAAGTGTG
CTT------AAAGGGGAGCCAGTGACAGAGTCCAATCTACAC------AGACTACCATAT
TTGCAAGCCACTGTGAAAGAGACATTGAGACTTCACACTCCAATTCCTCTATTGGTGCCA
CACATGAACCTGGAAGAGGCACAGCTAGGAGGATATAGAATTCCTAAGGAATCTAAGGTG
GTGGTGAATGCTTGGTGGCTTGCTAACAACCCAGCATGGTGGAAGAATCCAGAGGAGTTC
AGGCCAGAGAGGTTCTTTGAAGAGGAGCATGGAACAGAA---GCTTCTGTAGGAGGGAAT
AAGGTTGATTTTAGATTTGTGCCATTTGGTGTTGGGAGGAGGAGTTGCCCTGGGATCATA
CTTGCATTGCCAATATTGGGAATTGTCCTTGCAAAGTTGGTGTCAAATTTTGAGATGAAG
GCTCCAAATGGA---ACAAAGGTAGACATGACTGAAAAA------GGAGGACAATTCAGC
TTGCACCTT------------GCAAACCACTCCACTGTTCTGTTCCATCCAATAAAA---
---------------------------
>Ljaponicus|LjT24B10140.r2.m
------------------------------------------------------------
------------------------------------------------------------
------------------------------------------------------------
---------------------------------------------------------ATG
AAACCACTTCTTTTCTCTCTTACAACAGTATCACTTGTTTCAATCACAAAACTCCTATAT
GCTAATCACTTTCATATACCT---------------TTCCCTCCTCCATCTCTTTCCATT
GCTGGT------------------GTCACCATCATCTCTGCT------ATCATCCTATAC
TTGTTT---TCCAAAAACCACTCTTCTCAT---------------CTCCCTCCAGGCCCT
CTCTCTATCCCTGTATTTGGCAACTGGCTACAAGTTGGCAATGACCTCACTCACCGTCTC
CTAGCATCCATGACAAAAACCTACGGCCCCGTGTTCCTCCTCAAACTTGGTTTCAGAAAC
TTGGTTGTGGTCTCTGATCCTCAACTCGCCTCCGAAGTCCTCCACTCCAAAGGCGTGGAA
TTCGGTTCTCGCCCGCGAAATGTAGTGTTTGACATCTTCACAGGGAAAGGCCAA---GAC
ATGGTTTTCACCGTGTACGGTGATCACTGGCGAAAAATGCGCAGGATCATGACACTGCCA
TTCTTCACCAACAAGGTTGTCCAGAATTACAGCAGCATGTGGGAGCAAGAGATGGACCTT
GTGGTCCGCGACCTCAATGCC---GACCAG---ACA---------GTGAGAAGTGAAGGG
ATAGTTATCAGAAGGCGGCTGCAGTTAACGCTCTACAACATCATGTACAAGATGATGTTT
GATACCAAGTTTGAGTCCTTAGAAGACCCTTTGTTCATTCAAGCCACAAAGTTCAACGCT
GAGAGAAGCCGTTTA---GCACAGAGTTTTGAGTACAATTATGGAGATTTCATCCCATTG
CTAAGACCCTTCTTGAGAGGATACCTGAATAAATGCAAGGACTTGCAAGCCTGGAGGTTG
GAATTTTTCAACAAGAACTATGTTGAGGATAGAAGAAAAATAATG---------------
---------GCT---GCCAATGGGGAC------AAGCACAAGATA---AGCTGCGCTATG
GATCATATCATAGAAGCTGAGATGAAGGGAGAAATCAGTGAAGAGAATGTGATTTACATA
GTTGAGAACATTAATGTTGCAGCAATAGAGACAACATTGTGGTCCATGGAGTGGGTAATA
GCAGAGGTTGTTAATCATCCAATTGTTCAAAGCAAGATACGTGAAGAGATATCAAGTGTG
CTT------AAAGAGGAGCCAGTGACAGAGTCCAATCTACAC------AAACTACCATAT
CTACAAGCCACTGTGAAAGAGGCATTGAGACTTCACACCCCAATTCCTCTGTTGGTGCCA
CACATGAACCTGGAAGAGGCAAAGCTAGGAGGGTATACAATTCCTAAGGAATCTAAGGTG
GTGGTGAATGCTTGGTGGCTTGCAAACAACCCAGCATGGTGGAAGAATCCAGAGGAGTTC
AGGCCAGAGAGGTTCTTTGAAGAGGAAAATGGGACAGATGCTGTTGCAGGA---GGGAAT
AAGGTTGATTTTAGATATGTACCCTTTGGTGTTGGGAGGAGGAGTTGCCCTGGGATTATA
CTTGCATTACCAATATTAGGACTTGTCACTGCAAAGTTGGTGTCAAGTTTTGAGATGAAT
GCTCCAAATGGG---ACAAAGGTAGACATGACTGAAAAA------GGAGGACAATTTAGC
TTGCACCTT------------GCCAACCACTCAACAGTGTTGTTCCATCCAATTAAA---
---------------------------
>Mtruncatula|Medtr1g111240.1
------------------------------------------------------------
------------------------------------------------------------
------------------------------------------------------------
------------------------------------------------------------
---ATGACTCTCCTTCAACTCACAAAAAAACCAATATTTTTCACTCTTTTTGCTATACTC
ATTCCAATAATTACTACAAAA---------------CTCTTTTTTACACCCTCTCTCTCA
ACCTCAATTGCTTGTGCCACTTTCATCACATTATTATTATGGTTTATATACCTAACTAAT
TCCAATTCAAACAGCCATAAGAAAAATTCT---------------TCACCTCCAAGCCCT
TTTTCTGTTCCTATATTTGGAAACTGGCTTCAAGTTGGCAATGATCTCAATCATCGTATG
CTTGCATCCATGTCACAAACTTATGGACCACTTTTCCTACTCAAACTTGGTTCCAAAAAC
TTGGTTGTTGTCTCTGATCCAAACCTTGCCACACAAGTTCTTCATTCACAAGGTGTCGAG
TTTGGTTCTCGTCCTCGTAACGTTGTCTTTGACATCTTCACTGGTAATGGACAA---GAC
ATGGTTTTCACTGTCTATGGTGATCATTGGCGCAAAATGCGAAGAATCATGACATTGCCA
TTTTTCACTAACAAAGTTGTTCAAAATTATAGTAACATGTGGGAACAAGAGATGGATTTG
GTAGTTCAAGACCTAAAGGCT---AATGAG---ATT---------GTTAAAAGTGAAGGC
ATTGTTATCAGAAAACGTCTTCAGTTGATGCTGTATAATATCATGTATAGGATGATGTTT
GATGCCAAATTTGAGTCTCAAGAAGATCCTTTGTTTATTCAGGCTACAAGGTTTAACTCT
GAGAGAAGCCGTTTG---GCACAGAGTTTTGAATATAATTATGGAGATTTTATACCATTG
CTTAGGCCATTTTTGAGAGGCTACCTTAACAAGTGCAAGGACCTGCAAACTAGGAGGCTG
GCATTTTTCAACAACTACTTCATTGAGAAGAGGAGAAAAATAATG---------------
---------GCA---GCCAATGGGGAG------AAGCATGAGATA---AAATGTGCAATT
GATCATATCATAGATGCTGAGAAAAAAGGTGAAATAAGTGAAGATAATGTGACTTACATA
GTAGAGAACATTAATGTTGCTGCAATAGAGACAACACTATGGTCCATGGAATGGGCAATA
GCAGAGTTAGTGAATCATCCAGAAGTTCAAAGCAAAATTCGTGATGAGATATCAAAAGTG
CTT------AAAGGAGAATCAGTTACAGAATCAAACCTAAAC------CAGTTACCATAT
TTACAAGCTACATTGAAAGAGATATTGAGATTGCATACACCAATTCCATTGTTAGTACCA
CACATGAACCTTGAAGAGGCTAAGCTAGGAGAGTACACTATTCCAAAAGAGTCTAAGGTA
GTTGTTAATGCTTGGTGGCTTGCAAATAATCCATTATGGTGGGAAAAGCCAGAAGAGTTC
AGGCCAGAGAGGTATTTGGAAGAAGAAAATGGAATTGATGCTGTTGCTGGT---GGAGGG
AAAGTTGATTTTAGGTTTGTGCCATTTGGTGTTGGAAGAAGGAGTTGTCCTGGAATTATA
CTTGCATTGCCAATATTGGGATTGATTATTGGAAAGTTGGTGTCAAATTTTGAGATGAAG
GGTCCAAATGGG---ACAAAGATTGATGTTAGTGAAAAA------GGTGGACAATTTAGC
TTGCACATT------------GCCAACCACTCCACTGTTTTGTTCCATCCAATTATTTAG
---------------------------
>Gmax|Glyma20g24810.1
------------------------------------------------------------
------------------------------------------------------------
------------------------------------------------------------
------------------------------------------------------------
---ATGGGTCTTCAAATCAAGGAACCGCTCCTTTTCACTCTTGTAACAATATCACTTATT
TCAATTACAAAACTCTTGCAT------TCTTATTTTTCTATACCTTTCTCTCCATCCAAT
CTTTCC------------ATTGCTATTGCCACCCTCATTTTT------GTTCTAATCTCA
TACAAA---TTTTCCTCATCCTCTATAAAACACTCTTCCACTACTCTGCCCCCAGGTCCT
CTATCTGTTCCAATATTTGGTAACTGGCTACAAGTTGGCAATGACCTTAACCACCGTCTT
CTAGCATCAATGTCTCAAACCTATGGTCCCGTGTTCCTACTCAAACTAGGTTCCAAAAAC
TTGGTCGTGGTCTCTGACCCCGAGCTTGCCACCCAAGTGCTCCACGCACAAGGCGTAGAA
TTTGGCTCTCGCCCACGGAACGTTGTGTTTGATATCTTCACGGGGAATGGCCAA---GAC
ATGGTTTTCACCGTCTACGGCGACCACTGGCGCAAAATGCGAAGAATAATGACACTGCCA
TTCTTCACCAACAAGGTTGTCCACAATTACAGCAACATGTGGGAGGAGGAGATGGACTTG
GTGGTGCGTGACCTCAACGTG---AATGAG---AGG---------GTGAGGAGCGAAGGG
ATAGTTATCAGAAGGCGGCTTCAGCTGATGCTGTACAATATCATGTATAGGATGATGTTT
GATGCCAAGTTTGAGTCTCAAGAAGACCCTTTGTTCATTCAGGCCACCAGGTTTAACTCC
GAGAGAAGCCGTTTG---GCGCAGAGTTTTGAATACAATTACGGGGATTTTATACCCTTG
CTCCGGCCATTCTTGAGAGGGTACCTCAACAAGTGCAAGGACTTGCAGTCTAGGAGGTTG
GCATTTTTCAACACCCACTACGTTGAGAAAAGAAGACAAATAATG---------------
---------GCT---GCCAATGGGGAG------AAGCACAAGATC---AGCTGTGCAATG
GATCACATCATAGATGCTCAGATGAAGGGAGAAATCAGCGAAGAGAATGTGATCTACATA
GTAGAAAACATCAACGTTGCAGCAATTGAGACAACACTATGGTCCATAGAGTGGGCAGTA
GCAGAGTTGGTGAACCATCCAACCGTCCAAAGCAAGATTCGTGATGAGATATCAAAAGTG
CTA------AAAGGGGAGCCAGTTACAGAATCCAACCTACAC------GAGCTACCATAC
TTACAAGCCACGGTGAAAGAGACACTGAGACTTCACACCCCAATTCCTCTTCTGGTGCCC
CACATGAACCTGGAAGAAGCAAAGCTAGGAGGGCACACTGTTCCAAAAGAGTCAAAGGTG
GTGGTGAATGCTTGGTGGCTTGCCAACAACCCTTCATGGTGGAAGAACCCAGAGGAGTTC
AGGCCAGAAAGGTTCTTGGAAGAGGAATGTGCAACAGATGCAGTTGCAGGA------GGA
AAAGTTGACTTTAGGTTCGTGCCATTTGGTGTGGGAAGGAGGAGTTGCCCTGGGATCATA
CTTGCATTGCCAATACTGGGGCTTGTGATTGCAAAGTTGGTGAAAAGTTTTCAGATGAGT
GCTCCAGCGGGG---ACAAAGATTGATGTGAGTGAAAAA------GGAGGGCAATTCAGC
TTGCACATT------------GCCAACCACTCCACTGTGTTGTTCCATCCAATTAAGACA
CTATGA---------------------
>Pvulgaris|Phvulv091022967m
------------------------------------------------------------
------------------------------------------------------------
------------------------------------------------------------
---------------------------------ATGAGTTGTTTTCATAACAAAAAACCA
ATCTTTTCCTCTCTGGTTACATTATCACTCATTTCAATGACAAAACTCTTGCATTCTTAT
TTTTCCATACCCTTCTCACCA---------------TTCTATGTTTCCATTCCTATTGCC
ACTGTT------------CTTTTTGTTCTAATCATATACAAT------TTTTTCTTA---
---------GCTTCTAAAAACCACTCTTCC---------------ACTCCCCCGGGTCCT
CTATCAGTTCCTATATTTGGTAACTGGTTGAAAGTTGGCAATGATCTCAACCACCGTGTT
CTAGCGTCAATGTCACAAACCTATGGCCCTGTGTTTCTACTCAAACTGGGTTCCAAAAAC
TTGGTTGTGGTCTCTGACCCCGAGCTTGCCACCCAAGTGCTCCATTCGCAAGGTGTGGAA
TTTGGGTCGCGCCCACGAAACGTTGTGTTTGATATCTTCACTGGAAACGGCCAA---GAC
ATGGTTTTTACTGTTTATGGTGAGCACTGGCGCAGAATGCGCAGAATCATGACGCTGCCA
TTCTTCACCAACAAGGTTGTCCACAACTACAGCAGCATGTGGGAGGAGGAGATGGAGTTG
GTGGTGCGTGACCTCAAGGTG---AATGAG---AGT---------GTGAGGAGCGAAGGG
ATTGTTATCAGAAAGCGGCTTCAGTTGATGCTATACAATATCATGTATAGGATGATGTTT
GACGCCAAGTTTGAGTCACAAGAGGACCCTTTGTTCATTCAGGCCACGAGGTTTAACTCT
GAGCGAAGCCGTTTG---GCACAGAGTTTTGAATACAATTATGGAGATTTTATACCATTG
CTCAGGCCATTCTTGAGGGGATACCTGAACAAATGCAAGGACTTGCAATCTAGGAGGCTT
GCATTTTTCAACACCCACTATGTTCAGAAAAGAAGACAAATAATG---------------
---------GCT---GCCAATGGGGAG------AAGCACAAGATC---AGCTGTGCAATT
GATCACATCATAGACGCTCAGATGAAGGGAGAAATCAGTGAAGAGAATGTGATATATATA
GTAGAAAACATCAATGTTGCAGCAATTGAGACAACATTATGGTCCATGGAATGGGCAATA
GCTGAGTTGGTGAATCATCCAAGCGTTCAAAGCAAGATACGTGATGAGATATCAGAAGTG
CTT------AAAGGGGAGCCAGTGACGGAATCAAACCTACAC------GAGCTACCATAC
TTACAAGCAACTGTGAAAGAAACACTGAGACTTCACACCCCAATTCCTCTTTTGGTGCCT
CACATGAACCTGGAAGAAGCAAAGCTAGGAGGGTACACAGTACCAAAAGAGTCCAAGGTG
GTGGTAAATGCTTGGTGGCTTGCCAATAACCCATCATGGTGGAAGAATCCAGAGGAGTTT
AGGCCAGAAAGGTTTTTGGAAGAGGAGTGTGCAACAGATGCTGTTGCAGGA------GGA
AAGGTTGATTTTAGGTTCGTGCCATTTGGTGTGGGAAGGAGGAGTTGCCCTGGAATCATA
CTTGCATTACCAATACTTGGACTTGTGATTGCAAAGATGGTGTCAAATTTTGAGCTCAGT
GCTCCACAAGGG---ACAAAGATAGATGTGAATGAAAAA------GGAGGGCAATTCAGC
TTGCACATT------------GCAAACTACTCCACTGTGTTGTTCCATCCAATTAGGACC
CAATGA---------------------
>Cpapaya|evm.model.supercontig_115.28
------------------------------------------------------------
------------------------------------------------------------
------------------------------------------------------------
------------------------------------------------------------
---------ATGGCCGTAACTCGTCACCTTCTTTCCAAGCCAATCTCTTTCGTTGCTCTC
ATCACCTTTTCAATTTCCTCA---------------TTGCTTCTTTTCCCATCTCAAATC
TCCTCAATCACCCTCTCTTTACCTCTGCTTATCTTCTTCCTA------TACTCCATT---
TTCAAC------TCATCATCTTCAACCAAG---------------CTCCCTCCTGGTCCA
CTCTCTGTTCCAGTCTTCGGAAACTGGCTCCAAGTTGGAAATGACCTTAACCACAGACTC
CTTGCTTCCATGGCTGAAACTTACGGCCCCGTGTTCCTCCTCAAACTCGGGTCCAAAAAT
CTCGCCGTCGTCTCCGACCCAGAGCTCGCAGCCCAGGTTTTGCATACACAGGGCGTGGAG
TTCGGCTCTCGCCCGCGCAACGTCGTGTTCGATATCTTCACCGGAAACGGGCAG---GAT
ATGGTGTTCACCGTTTATGGCGAGCACTGGCGGAAGATGCGCAGGATCATGACTCTCCCG
TTCTTTACCAACAAGGTCGTGCGCCATTACAGTGACATGTGGGAGGAGGAGATGGAGCTG
GTTGTTCGTGATTTGCAGAGG---GACGAT---GATGAGAAAGGGAAGAAGAGAAGAGGG
GTGGTTGTTCGGAGACGTCTGCAACTTATGCTGTATAATATTATGTATAGGATGATGTTT
GATGCCAAGTTCGAGTCAGAAGAAGATCATTTGTTTGTTCAGGCAACTGGGTTCAATTCA
GAGAGGAGCAGATTG---GCTCAGAGCTTTGAGTATAACTATGGTGATTTTATTCCTCTG
CTGAGACCTTTCTTGAGGGGATACTTGAATAGGTGCAGAGATTTGCAGAAGAGGAGGCTG
GCGTTCTTTAACAACAACTATGTTGAAAAAAGAAGGAAAATAATG---------------
---------GCT---GCCAATAAAGAG------AACCACAAGATA---ACATGTGCTATT
GATCACATAATAGAGGCCCAACTGAAAGGAGAGATCACTGAAGAAAACGTGCTCTACATA
GTAGAAAACATCAATGTGGCAGCGATTGAAACGACATTATGGTCGATAGAATGGGCAATA
GCCGAGCTGGTGAACCATCCAGAAGTTCAGAAAAAAATCCGAGACGAAATTCGAGCAGTC
TTG------AAGAAAAATCCAGCGACAGAATCCAATCTACAA------GAGCTTCCATAT
TTGCAGGCAGTGGTAAAGGAGACCCTCAGGCTCCACACGCCAATCCCACTTCTGGTGCCG
CACATGAATTTAGAAGAAGCTAAGCTTGGTTGGTTCACAATTCCAAGAGAGTCTAAGGTG
GTGGTGAACGCATGGTGGCTGGCTAATAATCCTAAATGGTGGAAAGATCCAGAGAATTTC
AGACCAGAAAGATTTCTGGAGGAAGAAACCAGGACAGAAGCTGTGGCCGGA------GGG
AAGGTTGATTTCAGATTCTTGCCATTCGGGATGGGGAGGAGGAGCTGTCCAGGAATCATA
CTGGCGCTGCCAATACTGGGCCTTGTGATTGCAAAACTAGTTAGCAACTTTGAGATGAAG
ACTCCTCCAGGAGTAAAGAAGATTGATGTGAGTGAGAAG------GGAGGACAGTTCAGC
CTCCACATC------------GCCAAACATTCTACTGTTGTCTTCGAACCTGTTCTGTTG
CCACAATAA------------------
>Lusitatissimum|Lus10027598
------------------------------------------------------------
------------------------------------------------------------
------------------------------------------------------------
------------------------------------------------------------
------------------------------------ATGACATCTAATACAAACCCCATT
CTATTCCTCTTCTTGGCCTCA------ATAGGAATCATAGTAATAATCTCTATCACACAC
TTCTCCTTCCCTCTC---ATCCTCCTCTTCATATTAACGGCC------ATTTTCCTA---
ACCAAATTCGCCCGCAACACCAACCCGAAC---------------CTCCCACCCGGCCCT
ATTTCCATCCCAATCTTTGGCAACTGGCTCCAAGTAGGCAATGACATCAACCACAGGCTC
CTATCCACCATGTCCCACACCTATGGACCCTTGTTCCTCCTCAAGCTTGGCTCCAAGAAC
CTCGTTGTCGTCTCGGACCCCAAACTCGCTGACCAAGTCCTTCACACCCAGGGAGTCGAA
TTTGGGTCCCGCCCACGTAACGTGGTGTTCGACATCTTCACGGGGAATGGGCAG---GAC
ATGGTGTTCACCGTCTATGGGGAGCATTGGAGGAAGATGAGGCGAATCATGACGCTCCCG
TTTTTCACAAACAAGGTTGTGCACAACTATAGCGAGATGTGGGAGGATGAGATGGACTTG
GTGGTTAGAGACCTTGCAGGA---AATTCG---AGG---------AATAAGGAACAAGGG
ACGGTTGTGAGGAGAAGGCTGCAACTCATGTTGTACAACATAATGTACAGGATGATGTTT
GATTCCAAGTTTGAAAGTGTTGAAGACCCTTTGTTTATCGAAGCCACTAAGTTTAACTCG
GAGAGGAGCAGGTTG---GCTCAGAGCTTCGAGTATAACTATGGCGACTTCATTCCGTTG
TTGAGGCCGTTCTTGAAAGGGTATTTGAACAAGTGCAGAGATCTGCAGAAGAGGAGGCTG
GCATTCTTCAACAACTACTACGTTGAGCAGAGAAGGAAGATAATG---------------
------------------------------GTTGCAAACGGGGAGAAAACCTGTGCCATG
GATCACATAATTGATGCTGAAATGAAAGGTGAGATCAGTGAGGCTAACGTACTATACATT
GTGGAGAACATCAATGTTGCCGCGATAGAGACCACGCTTTGGTCAATGGAATGGGCAATA
GCTGAGCTGGTGAATCATCCAGAGGTCCAGAAAAAGATCCGCGATGAGATTTCAAATGTA
CTC------CAGGGGAATCCAGTTACAGAATCAAACCTCCAT------GATCTGCCATAC
CTTCAGGCTGTAGTGAAAGAGACACTAAGGATCCACACTCCAATTCCTTTGTTGGTTCCC
CACATGAACCTCGAGGAAGCCCAGCTCGGTGGCTACACCATACCTAAGGAGTCCAAAGTC
GTCGTAAACGCATGGTGGCTTGCCAACAACCCAGCTCTGTGGGAGAACCCGGAGGAGTTC
AGGCCGGAGAGGTTCTTGGAGGAGGAACACAACACAGAT---GCTGCTGTCGCTGGCGGA
AGAGTAGATTTCAGGTTCCTGCCATTCGGGATGGGACGGAGGAGTTGCCCTGGGATCATA
CTAGCACTCCCCATCTTGGGTCTGGTGATTGCAAAATTGGCAACTAAATTCGAAATGAAG
GCTCCTCCAGGATTTGAGAAGATAGACGTCAGTGAGAAA------GGAGGGCAGTTCAGC
TTGCACATT------------GCAACACATTCCACAGTAGTGTTCAACCCCATCAGCAAT
TGGAATTGA------------------
>Thassleriana|Th24099
------------------------------------------------------------
------------------------------------------------------------
------------------------------------------------------------
------------------------------------------------------------
------------ATGTCTCGTTTCTACACAAAAACCATCATCTTCTGTTGCTTCGTTTTC
ACCCTCACCAAATTCTACCCT---------------TCCTCACCTCTCTCAACGTTACTC
------------------CTTTTCTCATTGCCAGTTATCGCA------ATCTTTACC---
TTAAACACATTAAAAAACTCGGACGGTAAAAAC------------CTCCCTCCCGGTCCA
TTCCCGCTTCCTGTCGTGGGGAACTGGTTACAGGTCGGGAACGATCTCAACCACAGGTTC
TTGGCCTCGTTGTCCGAGAAGTTCGGACCAGTGTTCCTCCTAAAACTCGGGTCCAAGAAC
TTAACCGTTGTATCTGACCCACAACTAGCCACCCAGGTGCTTCACACACAAGGGGTTGAG
TTCGGGTCCAGGCCACGGAATGTAGTCTTCGATATATTCACTGGTAATGGCCAA---GAC
ATGGTGTTCACTGTCTATGGTGAGCACTGGAGGAAGATGCGGAGGATCATGACCTTACCT
TTCTTCACCAACAAGGTTGTGAACAACTATAGCAAAATGTGGGAAGAAGAGATGGACTTG
GTGGTGAAGGACTTAGCCGCA---AACGAG---GCT---------GTGAAGACAAGAGGG
ATTGTAGTCAGGAGAAGACTACAACTGATGTTGTATAACATCATGTATAGAATGATGTTC
GATGCCAAGTTCGAGTCCATGGAGGATCCTTTGTTCGTGGAAGCCACGAAATTCAACTCC
GAGAGGAGCCGATTA---GCACAGAGTTTCGAGTATAACTATGGAGATTTCATCCCTATC
CTTAGACCACTTCTCAGAGGGTACTTAAACAAGTGCAAAGACTTGCAGCAAAGGAGATTG
GCTTTCTTCAACAATAACTATGTCGAAAAAAGAAGGAGGATCATG---------------
---------GAA---GCGAACTTGGAG------ACCCACAAGATA---AGTTGCGCCATG
GATCAAATCATCGAAGCCAGGATGAAAGGAGAGATCTCGGAAGAGAACGTTCTATACATC
GTAGAGAACATCAATGTTGCGGCAATAGAGACAACCCTTTGGTCCATAGAATGGGCCATA
GCCGAACTCGTCAACCATCCATCTGTTCAATCCAAAATACGACAAGAGATCAAAAAAGTT
TTCGACGGAGACAAGACTCAAATCACTGAACCAAACCTCGAG------AAACTTCCATAC
CTTAACGCTGTTGTCAAAGAAACGTTGAGGCTCCACACTCCGATTCCTCTCTTGGTTCCT
CACATGAACCTTGAGGAAGCAAAACTCGGCGAGTTCACCATCCCAAAGGAGTCTAAGGTG
GTGGTGAATGCATGGTGGCTGGCCAACAACCCTAAATGGTGGAAGAACCCAGATGAGTTT
AGGCCAGAGAGGTTCCTTGAGGAAGAAGGTAATACTGAGGCTGTGGTTGGT---GGTGGA
AAGGTCGATTTCAGGTTTCTGCCTTTCGGTGTAGGGAGAAGGAGCTGCCCGGGAATCATC
TTGGCTCTACCGATCTTAGCCCTCGTGATCGCAAAACTGGTAACGAGTTTCGACATGAAG
ACTGCACCAGGGGTCGCCAGGATCGATACCAGTGAGAAA------GGAGGGCAGTTCAGC
TTGCACATT------------GCCCAGCATTCCACGGTTGTTTTTGAACCCATAAGCCAA
GAGTGA---------------------
>Atrichopoda|comp10055_c0_seq1
------------------------------------------------------------
------------------------------------------------------------
------------------------------------------------------------
------------------------------------------------------------
---------------------------------------------------------ATG
AAGCCCACATTCTTCATTCCC------CTCATCTTCCTCCTCTTGTCCCAATTCCTACCT
CTGAAC------------CTCTCAATTGCACTCTCCCTCTCTCTACTCCTCTTCTCTATC
TTCAAG---TCCAGCGCTAGGGACTCCAAC---------------CTTCCACCCGGCCCG
CTCGCCCTCCCCCTCTTCGGCAACTGGCTCCAAGTCGGGGACGACCTCAACCACCGCTTC
CTTGCGTCCTTGGCCCAAAAGTACGGCAACGTCCTCCTCCTAAAGCTCGGCTGTCGGAAC
CTCGTAGTGGTCTCCGACCCCCAGCTCGCGACCCATGTCTTGCACACACAAGGCGTCGAG
TTCGGGTCCCGGCCGAGGAACGTGGTCTTCGACATCTTCACTGGCAAAGGCCAG---GAC
ATGGTTTTCACAGTCTATGGTGACCACTGGAGAAAGATGCGTCGTATAATGACCTTGCCT
TTCTTCACAGCCAAAGTGGTTCAAAACCACAAGGAAGAGTGGGAGAATGAGATTGATTTG
GTAGCAAGAGATTTGGAAAAG---GATTCT---AGG---------GTGAGAGAGGAAGGG
ATAGTGATTAGAAAGAGGTTGCAATTGATGTTGTATAACATTATGTATAGGATGATGTTT
GATTATAGGTTTGAGGCCATGGATGATCCTTTGTTTTTGCAAGCCACAAAGTTCAATGCT
GAGAGGAGCCGTTTG---GCACAGAGCTTTGATTACAATTATGGAGATTTCATCCCCTTG
CTTAGGCCATTCCTTAGGAGTTATCTCAACAGGTGCAAAGATTTGCAGAGCAAGAGGCTG
GCGTTTTTCAACAATTACTTTGTTGAAAATAGAAGGAAAGTAATG---------------
---------GCT---AAGAATGGTGAA------AGGCATCAGATA---AAGTGCGCTATC
GACCACATAATTGAAGCTGAGAGGAAAGGGGAAATCACTAGTGACAATGTTCTTTACATT
GTGGAGAACATCAATGTGGCCGCCATTGAGACCACCCTGTGGTCCATGGAGTGGGCGCTG
GCCGAGCTCGTGAACCACCCCCGGGTCCAAGCCAAGCTCCGCCACGAGCTCTCGACTGTC
CTT------GCCGGAAAACCCGTCACCGAGTCCGATCTCGAC------AACCTCCCTTAC
TTGCAAGCTGTGGTAAAAGAGAGCCTCAGGCTCCATACCCCAATCCCCCTCTTGGTCCCC
CACATGAACCTTGAGGAAGCAAAACTTGGAGGGTACACAGTCCCAAAAGAGAGCAAGGTG
GTGGTTAATGCTTGGTGGCTAGCCAATAATCCAGCTTGGTGGCAAAATCCCCAAGAATTC
AGGCCCGAGAGGTTCTTAGAGGAAGAGAAGAAGACTGAGGCATTGGTGGGG------GGC
AAAGTGGACTTCAGGTTTTTGCCTTTTGGAATGGGCAGAAGAAGTTGTCCTGGAATCATA
CTGGCTTTGCCAATTCTTGGTCTGGTTGTTGGAAGGCTAGTGAGTGAATTTGAGTTGCTT
CCACCTCCCGGAGCCGAGAAGGTGGATGTTAGCGAGAAG------GGGGGCCAATTCAGC
CTCCACATT------------GCGAACCACTCCACCGTAGTGTTTCGACCTCTGGAGGCC
TGA------------------------
>Bdistachyon|Bradi3g43160.1
------------------------------------------------------------
------------------------------------------------------------
------------------------------------------------------------
------------------------------------------------------------
---------ATGGCAGCCTTGGCGATCAGGGCGGCCTTCGCTGCGGTCGCCACCTCCTTA
GCCGTCTACTGGCTCCTCAAT---------------TCGTCATTCCTGCAGACGCCGAAC
ATCGCG------------CTGAGCCTGCCGGCAGCAGCAGCCGCCTTCGTCGTCGTCGCC
ATCGCG---GCGAGCGGGCCCGGTCACCGCAGTGACGGC------ACGCCGCCCGGGCCG
GCGGCCCTGCCTGTGTTGGGCAACTGGCTGCAGGTGGGCAACGACCTGAACCACCGGTTC
CTGGCCCGTCTCTCGGCGCGCTACGGCCCCGTGTTCCGGCTCCGGCTCGGTGTGCGCAAC
CTGGTGGTGGTGTCCGACCCGCGGCTGGCCACGGAGGTGCTCCACACGCAGGGCGTGGAG
TTCGGTTCCAGGCCCCGCAACGTGGTGTTCGACATCTTCACGGCCAACGGCGCC---GAC
ATGGTGTTTACCGAGTACGGCGACCACTGGCGCCGCATGCGCCGGGTCATGACGCTGCCT
TTCTTCACTGCGCGCGTCGTGCAGCAGTACAGGGCCATGTGGGAGGCCGAGATGGATGCC
GTCGTGTCCGACCTGCGCGCC---GACCCC---GTG---------GCGCGTGTGGCCGGC
GTCGTGGTGCGGCGCAGGCTGCAGCTCATGCTCTACAACATCATGTACGGGATGATGTTC
GACGCGCGGTTTGAGTCCGTGGACGACCCATTGTTCGTGCAGGCCACACGGTTCAACTCC
GAGCGCAGCCGCCTC---GCGCAGAGCTTCGACTACAACTACGGCGACTTCATCCCCATC
CTCAGGCCTTTCCTGCGTGGCTACCTCAACAAATGCAGGGACCTGCAGAGCAGGAGACTC
GCCTTCTTCAACAACAACTACGTAGAGAAAAGAAGGAAGGTGATG---------------
---------GAT---AGTCCAGGAGAC------AAGGACAAGCTC---CGATGCGCGATC
GACCACATCCTCGCAGCCGAGAAGAACGGCGAGATCACGGCGGAGAACGTGATCTACATC
GTCGAGAACATCAACGTGGCAGCCATCGAGACGACGCTGTGGTCCATCGAGTGGGCGCTG
GCCGAGGTCGTGAACCACCCGGCCGTGCAAACCAAAGTCCGGGGCGAGATCAAGGACGTG
CTC---GGGGACGACGAGCCCATCACCGAGTCCAACATCCAA------CAGCTCCCTTAC
CTGCAGGCCGTGATCAAGGAGACGCTGCGGCTGCACTCCCCGATCCCGCTGCTCGTCCCG
CACATGAACCTGGAGGAGGCCAAGCTGGGCGGGTACACCATCCCCAGGGGCTCCAAGGTG
GTCGTCAACGCCTGGTGGCTGGCCAACAACCCGGAGCTGTGGGAGAAGCCGGAGGAGTTC
AGGCCCGAGAGGTTCTTGGACGAGGACAGCGGCGTGGAC---GCGGCCACCATCGGGGGT
AAGGCGGACTTCAGGTTCCTGCCGTTTGGCGTGGGCCGTCGCAGCTGCCCCGGCATCATC
CTGGCCATGCCCATCCTCGCGCTCATCGTCGGGAAGCTCGTGAGGAGCTTCCAGATGCTG
CCCCCGCCGGGCGTCGACAAGCTCGACGTCAGCGAGAAA------GGTGGGCAGTTTAGC
CTGCACATT------------GCCAACCACTCCGTCGTTGCCTTCCACCCCATCGACTCT
GCATGA---------------------
>Hvulgare|AK371769.1
------------------------------------------------------------
------------------------------------------------------------
------------------------------------------------------------
------------------------------------------------------------
---ATGACTGCCTCCGCCTCCGCGCGTAGGATGGCCTTCGCCGCGGCGGCCTCCCTGGCC
GTGTACTGGCTCCTCAAGTCG---------------TTCCTCCACACACCTCACCCCGCG
CTGCTG------------CCGGCGGCGGCGGCCCTCGTGGCCCTCACCATCACTCTGGGA
GCTTCG---GGGAAGGGTGGCGGCGCCGGC---------------GCTCCTCCCGGGCCC
GCGGCCGTGCCGGTGTTCGGCAACTGGCTGCAGGTGGGCAACGACCTCAACCACCGCTTC
CTGGCAGGGCTTTCGGCGCGGTACGGCCCCGTGTTCCGCCTGCGGCTGGGCGTGCGCAAC
CTGGTGGTGGTGTCGGACCCGCGGCTGGCCACGGAGGTGCTCCACACGCAGGGCGTGGAG
TTCGGGTCCCGCCCGCGGAACGTCGTCTTCGACATCTTCACGGCCAACGGCGCC---GAC
ATGGTCTTCACCGAGTACGGCGATCACTGGCGCCGCATGCGCCGCGTCATGACGCTGCCC
TTCTTCACGGCGCGCGTCGTGCAGCAGTACCGCGCCATGTGGGAGGCCGAGATGGACGAC
GTCGTGTCCGACCTGCGCGGC---GGCTCC---GCC---------GCCCGCGGCCCCGGC
GTCGTCGTTCGCCGCAGGCTGCAGCTCATGCTCTACAACATCATGTACCGCATGATGTTC
GACGCCCGCTTCGAGTCCGTGGACGACCCCATGTTCGTGGAGGCCACCAAGTTCAACTCG
GAGCGCAGCCGCCTG---GCGCAGAGCTTCGACTACAACTACGGCGACTTCATCCCCATC
CTCAGGCCCTTCCTGCGTGGCTACCTCAACAAATGCAGGGACCTGCAGACCAGGAGGCTT
GCCTTCTTCAACAGCAACTACGTCGAGAAGAGAAGGAAGGTGATG---------------
---------GAC---ACGCCGGGGGAC------AAGAACAAGCTC---CGATGCGCGATC
GACCACATCCTCGCAGCGGAGAAGAGCGGCGAGATCACGCCGGAGAACGTCATCTACATC
GTCGAGAACATCAACGTCGCGGCCATCGAGACGACGCTATGGTCCATCGAGTGGGCGCTG
GCCGAGGTCGTGAACCACCCGGACGTGCAGCGCAAGGTCCGCGGCGAGATCAGGGACGTG
CTC---GGCGACGACGAGCCCATCACCGAGTCCAACATCAGC------AAGCTGCCGTAC
CTGCAGGCCGTGATCAAGGAGACGCTGCGGCTGCACTCCCCCATCCCGCTCCTCGTCCCC
CACATGAACCTCGAGGAGGCCAGCCTCGGCGGCTACACCATTCCCGAGGGCTCCAAGGTC
GTCGTCAACGCCTGGTGGCTGGCCAACAACCCGGAGCTGTGGGAGAAGCCGGAGGAGTTC
AGGCCGGAGAGATTCTTGGGCGAGGAGAGCAACGTGGACGCCACGGTCGGC------GGC
AAGGTGGACTTCCGGTTCCTCCCGTTCGGCGTGGGCCGGCGCAGCTGCCCCGGCATCATC
CTCGCGCTGCCCATCCTTGCGCTCATCGTCGGGAAGCTCGTGAGGAGCTTCGAGATGGTG
CCCCCGCCAGGCGTGGACAAGCTCGACGTGAGCGAGAAA------GGCGGGCAGTTCAGC
CTCCACATT------------GCCAACCATTCCCTCGTCGCATTCCACCCCATCTCAGCA
TGA------------------------
>Phallii|Pahal.0106s0082.1
------------------------------------------------------------
------------------------------------------------------------
------------------------------------------------------------
------------------------------------------------------------
---------ATGGCAGTGTCCGCGGCCAGGGTGACCGTCGCCACGGCCGCCTCCTTGGCC
GCACACTGGCTCGTTCGCTCC---------------TTCCTCCAGTCCCAGCACCCCGCG
CTGGGC------CTGCTCCTGCCGGCCGCCGTCTTCCTCGGC------ATCGCCGTG---
CTGAGC---GGCAGCGGTGACGCCGGCAGAAGC------------GCGCCGCCGGGGCCG
GCGGCCGTGCCGGTGTTCGGCAACTGGCTGCAGGTGGGGAACGACCTCAACCACCGCTTC
CTGGCGCGCCTGTCCGCGCGGTACGGGCCCGTGTTCCGCCTCCGCCTCGGCGTGCGCAAC
CTCGTCGTCGTCTCCGAACCGCGGCTCGCCATGGAG---------------GGGGTGGAG
TTCGGCTCCCGCCCCCGCAACGTCGTCTTCGACATCTTCACGGCCAACGGCGCC---GAC
ATGGTCTTCACCGAGTACGGCGACCACTGGCGCCGCATGCGCCGCGTCATGACGCTGCCC
TTCTTCACGGCGCGCGTCGTGCAGCAGTACCGGGGCATGTGGGAGGCCGAGATGGACGCC
GTCGTCGCCGACATCTCCGCCGACCGCGCC---GTG---------GCCCAGCGCGGCGGC
TTTGTCGTGCGGCGCAGGCTGCAGCTCATGCTCTATAACATCATGTACCGGATGATGTTC
GACGCGCGCTTCGACTCCGTCGACGACCCCATGTTCGTCGAGGCCACCAGGTTCAACTCC
GAGCGCAGCCGCCTC---GCGCAGAGCTTCGAGTACAACTACGGCGACTTCATCCCCATC
CTGCGCCCCTTCCTGCGAGGCTACCTCAACAAGTGCAGGGACCTGCAGACCAGGAGGCTC
GCCTTCTTCAACAACAACTACGTCGAGAAGAGGAGGAAGGTCATG---------------
---------GAC---ACGCCCGGGGAC------AAGGACAAGCTC---AGGTGCGCCATC
GACCACATCCTCCAGGCCGAGAAGAACGGCGAGATCACGCCGGAGAACGTCATCTACATC
GTCGAGAACATCAACGTCGCCGCCATCGAGACCACGCTCTGGTCCATCGAGTGGGCGCTC
GCCGAGGTCGTCAACCACCCGGCCGTGCAGCGCAAGGTCCGCGACGAGATCAGGGACGTG
ATC---GGAGGCGACGAGCCCATCACCGAGTCCAACATCCAC------AAGCTCCCGTAC
CTGCAGGCGGTGATCAAGGAGACGCTGCGCCTCCACTCCCCCATCCCGCTCCTCGTCCCG
CACATGAACCTCGAGGAGGCCAAGCTCAGCGGATACACCATCCCCAAGGGCTCCAAGGTG
GTGGTGAACGCCTGGTGGCTCGCCAACAACCCGGAGCTGTGGGAGAAGCCGGTGGAGTTC
CGGCCGGAGCGGTTCTTGGGCGAGGAGAAGGCCGTGGACGCCACCGTCGGC------GGG
AAGGTGGACTTCAGGTTCCTGCCGTTCGGGGTGGGCCGCCGCAGCTGCCCCGGGATCATC
CTGGCCCTGCCCATCCTCGCGCTCATCGTCGGCAAGCTCGTGCGCAGCTTCGAGATGGTG
CCGCCGCCCGGCGTCGAGAAGCTCGACGTCAGCGAGAAA------GGCGGGCAGTTCAGC
CTGCACATT------------GCCAAGCACTCCGTCATCGCCTTCCACCCAATCTCTGCA
TGA------------------------
>Pvirgatum|Pavir.Ab01612.1
------------------------------------------------------------
------------------------------------------------------------
------------------------------------------------------------
------------------------------------------------------------
---------ATGGTGGTATCCGCGGCCAGGGTGGCCGTCGCCACGGCCGCCTCCTTGGCC
GCGCACTGGCTCGTCCACTCC------------TTCCTCCAGCCCTGCCACCACCCCGCG
CTGGGC------------CTGCTCCTGCCGGCCGCCGTCTTC------CTCACCATC---
GCCGTG---CTGGGCGGCGGCAGC---------------------GCGCCGCCGGGCCCG
GCGGCCGTGCCGGTGTTCGGCAACTGGCTGCAGGTGGGGAACGACCTCAACCACCGCTTC
CTGGCGCGCCTGTCCGCGCGCTACGGGCCCGTGTTCCGCCTCCGCCTCGGCGTGCGCAAC
CTCGTCGTCGTCTCCGACCCGCGGCTCGCCGCGGAGGTGCTCCACACGCAGGGGGTGGAG
TTCGGCTCCCGCCCCCGCAACGTCGTCTTCGACATCTTCACGGCCAACGGCGCC---GAC
ATGGTCTTCACCGAGTACGGCGACCACTGGCGCCGCATGCGCCGCGTCATGACGCTGCCC
TTCTTCACGGCGCGCGTCGTGCAGCAGTACCGGGGCATGTGGGAGGCCGAGATGGACGCT
GCCGTCGCCGACATCTCCGGC---GACGGC---GCG---------GCCCAGCGCGGCGGC
TTCATCGTGCGGCGCAGGCTGCAGCTCATGCTCTACAACATCATGTACCGGATGATGTTC
GACGCGCGCTTCGACTCCGTCGACGACCCCATGTTCGTCGAGGCCACCCGGTTCAACTCC
GAGCGCAGCCGCCTC---GCGCAGAGCTTCGAGTACAACTACGGCGACTTCATCCCCATC
CTGCGCCCCTTCCTGCGAGGCTACCTCGACAGGTGCCGGGACCTGCAGGCCAGGAGGCTC
GCCTTCTTCAACAACAACTACGTCGAGAAGAGGAGGAAGGTCATG---------------
---------GAC---ACGCCGGGGGAC------AAGGGCAAGCTC---CGGTGCGCCATC
GACCACATCCTCCAGGCCGAGAAGAGCGGCGAGATCACGCCGGAGAACGTCATCTACATC
GTCGAGAACATCAACGTTGCCGCCATCGAGACCACGCTCTGGTCCATCGAGTGGGCGCTC
GCCGAGGTCGTCAACCACCCGGCGGTGCAGCGCAAGGTCCGCGACGAGATCAGGGACGTG
ATC---GGGGACGACGAGCCCATCACCGAGTCCAACATCCAC------AGGCTCCCCTAC
CTGCAAGCCGTGATCAAGGAGACGCTGCGCCTCCACTCCCCCATCCCGCTGCTCGTCCCG
CACATGAACCTCGAGGAGGCCAAGCTCGGCGGGTACACCATCCCCAAGGGCTCCAAGGTG
GTGGTGAACGCCTGGTGGCTCGCCAACAACCCGGAGCTGTGGGACAAGCCGGAGGAGTTC
CGGCCGGAGCGTTTCTTGGGCGAGGAGAAGGCCGTGGACGCCACCGTCGGC------GGG
AAGGTGGACTTCAGGTTCCTGCCCTTCGGCGTGGGCCGCCGCAGCTGCCCCGGGATCATC
CTGGCCCTGCCCATCCTCGCGCTCATCGTCGGCAAGCTCGTGCGCAGCTTCGAGATGGTG
CCGCCGCCGGGCGTCGAGAAGCTCGACGTCAGCAGAAAG------GCGGGCAGTTCAGCC
TACACATTGCCAAGCACTCCGTCATCGCCTTCCACCCAATCTCTGCATGAACTAGAGCGC
TGCAGATCATTTCTGCACATGGAATAA
>Sitalica|Si016880m
------------------------------------------------------------
------------------------------------------------------------
------------------------------------------------------------
------------------------------------------------------------
---------ATGGCGGTGTTCGCGGCCAGGTTCGCCGTCGCCACGGTCGCCTCCTTTGCC
GTGCACTGGCTCGTCCACTCC---------------TTCCTCCAGTACCAGCACCCCGCT
CTCGTC------CTGCTCCTGCCGGTCGCCGTCTTCGTCGGC------ATCGTCGCG---
ACGGGTAGCGACAGCAGCGGCGCCGGGAGC---------------GCGCCTCCGGGCCCG
GCGGCCGTGCCGGTGTTCGGCAACTGGCTGCAGGTGGGCAACGACCTGAACCACCGCTTC
CTGGCGCGCCTGTCCGCGCGGTACGGTCCCGTGTTCCGCCTCCGCCTCGGCGTGCGCAAC
CTCGTCGTCGTCTCCGACCCGCGGCTCGCCACGGAGGTGCTCCACACGCAGGGGGTGGAG
TTCGGCTCCCGCCCCCGCAACGTCGTCTTCGACATCTTCACCGCCAACGGCGCC---GAC
ATGGTCTTCACCGAGTACGGCGACCACTGGCGCCGCATGCGCCGCGTCATGACGCTGCCC
TTCTTCACGGCGCGCGTCGTGCAGCAGTACAGGGGTATGTGGGAGGCCGAGATGGACGCC
GTCGTCGCCGACATCTACACC---GATCGGGTCGTG---------GCCCAGACCGCCAGA
TTCTTCGTGCGCCGCAGTCTCCAGCTCATGCTCTACAACATCATGTACCGGATGATGTTC
GACGCGCGCTATCGACTCCATCGACGACCCCATGTCGTCGAGTCACCAATCACTCGAGCG
CAG------CCGCTC---GCGCAGAGCTTCGAGTACAACTACGGCGACTTCATCCCCATC
TTGCGCCCTTCTACGCGG---CTACCTCAACAAATGCAGGGACTGCAGACCAGGAGGCTC
GCCTTCTTCAACAACAACTACGTCGAGAAGAGGAGGAAGGTCATG---------------
---------GAC---ACACCCGGGGAC------AAGGACAAGCTC---CGGTGCGCCATC
GACCACATCCTCCAGGCGGAGAAGAACGGCGAGATCACGCCCGACAACGTCATCTACATC
GTCGAGAACATCAACGTCGCCGCCATCGAGACCACGCTCTGGTCCATCGAGTGGGCGCTC
GCCGAGGTCGTCAACCACCCGGACGTGCAGCGCAGGGTCCGCGACGAGATCAGGGGCGTG
ATC---GCCGACGACGAGCCCATCACCGAGTCCAACATCCAC------AAGCTCCCCTAC
CTGCAGGCCGTGATCAAGGAGACGCTGCGCCTCCACTCCCCGATCCCGCTCCTCGTCCCG
CACATGAACCTCGAGGAGGCCAAGCTCGGCGGCTACACCATCCCCAAGGGATCCAAGGTG
GTGGTGAACGCCTGGTGGCTGGCCAACAACCCGGAGCTGTGGGAGAAGCCCGAGGAGTTC
CGGCCGGAGCGGTTCCTGGGCGAGGAGAAGGCCGTGGACGCCACCGTCGGC------GGG
AAGGTGGACTTCAGGTTCCTACCGTTCGGTGTGGGCCGCCGCAGCTGCCCCGGGATCATC
CTGGCCCTGCCCATCCTAGCGCTCATCGTCGGCAAGCTCGTGCGCAGCTTCGAGATGGTG
---CCGCCCGGCGTGGAGAAGCTCGACGTCAGCGAGAAA------GGCGGGCAGTTCAGC
CTGCACATT------------GCCAACCACTCTGTCATCGCTTTCCACCCAATCTCTGCA
TGA------------------------
>Sbicolor|Sb04g017460.1
------------------------------------------------------------
------------------------------------------------------------
------------------------------------------------------------
------------------------------------------------------------
---------ATGGCGGTGTCCGCGGCCAGGGTGGCCGTCGCCACGGCCGTCTCCTTAGCC
GTGCACTGGCTCCTCCGGTCC---------------TTCCTCCAGGCGCAGCACCCCGCG
CTGGGC------------CTGCTCCTCCTGGCCGCCGTCTTC------CTCGGCATTGCC
GCGACG---GGCAACGCTGGCGCCGCCAAC---------------GCGCCGCCGGGGCCG
GCGGCCGTGCCGGTGTTCGGCAACTGGCTGCAGGTGGGCAACGACCTGAACCACCGCTTC
CTGGCGCGCCTGTCGGCGCGGTACGGGCCCGTCTTCCGCCTCCGCCTCGGCGTGCGCAAC
CTGGTGGTCGTCTCCGACCCGCGGCTCGCCACGGAGGTGCTGCACACGCAGGGGGTGGAG
TTCGGCTCCCGCCCCCGCAACGTCGTCTTCGACATCTTCACCGCCAACGGCGCC---GAC
ATGGTCTTCACCGAGTACGGCGACCACTGGCGCCGCATGCGCCGCGTGATGACGCTGCCC
TTCTTCACCGCGCGCGTGGTGCAGCAGTACAGGGACATGTGGGAGGCCGAGATGGACGCC
GTCGTCTCCGACATCTCCGGG---GACGGC---GCG---------GCCCAGCAAGCCGGC
TTCGTCGTGCGCCGCAGGCTGCAGCTCATGCTGTACAACATCATGTACCGGATGATGTTC
GACGCGCGCTTCGACTCGGTCGACGACCCCATGTTCGTGGAGGCCACCAGGTTCAACTCC
GAGCGCAGCCGCCTC---GCGCAGAGCTTCGACTACAACTACGGCGACTTCATCCCCATC
CTGCGCCCCTTCCTGCGCGGCTACCTCAACAAGTGCAAGGACCTGCAGACCAGGAGGCTC
GCCTTCTTCAACAACAACTACGTCGAGAAGAGGAGAAAGGTGATG---------------
---------GAC---ACGCCGGGGGAC------AAGAACAAGCTC---AGGTGCGCCATC
GACCACATCCTCCAGGCGGAGAAGAGCGGCGAGATCACCTCGGAGAACGTCATCTACATC
GTCGAGAACATCAACGTCGCGGCCATCGAGACCACGCTCTGGTCCATCGAGTGGGCGCTC
GCAGAGGTCGTCAACCACCCGGCGGTGCAGCGCAAGGTCCGCGACGAGATCAAGGCCGTC
GTC---GGCGACGACGAGCCCATCACGGAGTCCACCATCCAC------AGACTCCCTTAC
CTGCAGGCTGTCATCAAGGAGACGCTGCGCCTCCACTCGCCCATCCCGCTCCTCGTCCCG
CACATGAACCTCGAGGAGGCCAAGCTCGGCGGCTACACCATCCCCAAGGGCTCCAAGGTG
GTGGTCAACGCGTGGTGGCTGGCCAACAACCCGGAGCTGTGGGAGAAGCCCGAGGAGTTC
CGGCCGGAGCGGTTCCTAGGCGAGGAGAAGAGCGTGGACGCTACCGTCGGC------GGG
AAGGTGGACTTCAGGTTCCTGCCGTTCGGCGTGGGCCGCCGCAGCTGCCCCGGGATCATC
CTGGCGCTGCCCATCCTCGCGCTCATCGTCGGGAAGCTCGTGCGCAGCTTCGAGATGGTA
CCACCGCCCGGCGTGGAGAAGCTCGACGTCAGCGAGAAA------GGAGGACAGTTCAGC
CTGCACATT------------GCCAAGCACTCTGTCATCGCCTTCCACCCTGTCTCTGCA
TGA------------------------
>Zmays|GRMZM2G028677_T01
------------------------------------------------------------
------------------------------------------------------------
------------------------------------------------------------
------------------------------------------------------------
---------ATGGCGGTGTCCGCGGCCAAGATGGCCGTCGCCACGGCCGTCTCCTTAGCC
GTGCACTGGCTCCTCCGGTCC---------------TTCCTCCAGGCGCAGCACCCTGCG
CTGGGC------------CTGCTCCTCCCGACCGTCGTCTTCATCGGCATTGCCGCGTCT
GGCAAT---GCCGCAGGCGCTGCCAACGAC---------------GCGCCGCCGGGGCCG
CCGGCCGTGCCGGTGTTCGGCAACTGGCTGCAGGTGGGCAACGACCTGAACCACCGGTTC
CTGGCGCGCCTGTCCGCGCGGTACGGGCCCGTCTTTCGCCTCCGCCTCGGCGTGCGCAAC
CTGGTGGTCGTCTCCGACCCGCGCCTCGCCACGGAGGTGCTGCACACGCAGGGGGTGGAG
TTCGGCTCCCGCCCCCGCAACGTCGTCTTCGACATCTTCACCGCCAACGGCGCC---GAC
ATGGTGTTCACCGAGTACGGCGACCACTGGCGCCGCATGCGCCGCGTCATGACGCTGCCC
TTCTTCACCGCGCGCGTCGTGCAGCAGTACAGGGGCATGTGGGAGGCCGAGATGGACGCC
GCCGTCTCCGACGTCGCCTCC---GCGGCC---------------CAGCGCGCCGCCGGC
CTCGTCGTGCGGCGCAGGCTGCAGCTCATGCTCTACAACATCATGTACGGGATGATGTTC
GACGCGCGCTTCGGCTCCGTCGACGACCCCATGTTCGTGGAGGCCACCAGGTTCAACTCC
GAGCGAAGCCGCCTC---GCGCAGAGCTTCGACTACAACTACGGCGACTTCATCCCCGTC
CTGCGCCCATTCCTGCGCGGCTACCTCGCCAGGTGCAAGGACCTGCAGGCCAGGCGGCTC
GCCTTCTTCAACAGCAACTACGTCGAGAAGAGGAGGAAGGTCATG---------------
---------GAC---GCGCCGGGGGAC------AAGGGCAAGCTC---AGGTGCGCCATC
GACCACGTCCTCCAGGCGGAGAAGAGCGGCGAGATCACCCCGGAGAACGTCATCTACATC
GTCGAGAACATCAACGTCGCCGCCATCGAGACCACGCTCTGGTCCATCGAGTGGGCGCTC
GCGGAGGTCGTCAACCACCCGGCGGTGCAGCGCAAGGTCCGCGACGAGATCAAGGCCGTC
GTC---GCCGACCACGAGCCCATCACGGAGTCCACCATCCAC------CGCCTCCCCTAC
CTGCAGGCCGTCATCAAGGAGACGCTGCGCCTCCACTCCCCGATCCCGCTCCTCGTCCCG
CACATGAACCTCGAGGAGGCCAAGCTCGGCGGCTACACCATCCCCAAGGGCTCCAAGGTG
GTGGTCAACGCGTGGTGGCTGGCCAACAATCCGGAGCTGTGGGACAAGCCCGAGGAGTTC
CGGCCGGAGCGGTTCCTAGGCGAGGAGAAGAGCGTGGACGCCACCGTTGGC------GGG
AAGGTGGACTTCCGCTTCCTGCCGTTCGGCGTGGGCCGCCGCAGCTGCCCCGGGATCATC
CTCGCGCTGCCCATCCTCGCGCTCATCGTCGGCAAGCTCGTGCGCAGCTTCGAGATGGTA
CCACCGCCCGGCGTGGAGAAGCTCGACGTCAGCGAGAAA------GGAGGACAGTTCAGC
CTGCACATT------------GCCAACCACTCCGTCATCGCCTTCCACCCCGTCTCTGCA
TGA------------------------
>Osativa|LOC_Os02g26810.1
------------------------------------------------------------
------------------------------------------------------------
------------------------------------------------------------
------------------------------------------------------------
---------ATGGCGGCCTCCGCGATGAGGGTGGCCATCGCCACCGGGGCGTCGTTGGCG
GTGCATTTGTTCGTCAAGTCG---------------TTCGTGCAGGCGCAGCATCCTGCT
CTCACC------TTGCTGCTGCCAGTGGCTGTGTTTGTCGGC------ATTGCGGTGGGC
GCGAAGGGCGGGAGCGGTGGTGACGGGAAG---------------GCGCCGCCGGGGCCG
GCGGCCGTGCCGGTGTTCGGCAACTGGCTGCAGGTGGGCAACGACCTGAACCACCGGTTC
CTCGCGGCGATGTCGGCACGGTACGGTCCCGTGTTCCGTCTGCGGCTGGGCGTGCGCAAC
CTGGTGGTGGTGTCGGACCCGAAGCTGGCGACGGAGGTGCTGCACACGCAGGGCGTGGAG
TTCGGCTCCCGCCCGCGCAACGTCGTCTTCGACATCTTCACCGCCAACGGCGCC---GAC
ATGGTGTTCACCGAGTACGGCGACCACTGGCGACGCATGCGCCGCGTCATGACGCTGCCG
TTCTTCACGGCGCGCGTCGTGCAGCAGTACAAGGCCATGTGGGAGGCCGAGATGGACGCC
GTCGTGGACGACGTGCGCGGC---GACGCG---GTG---------GCGCAGGGCACCGGC
TTCGTGGTGCGACGCAGGCTGCAGCTCATGCTGTACAACATCATGTACCGGATGATGTTC
GACGCGCGGTTCGAGTCGGTGGACGACCCCATGTTCATCGAGGCCACCAGGTTCAACTCC
GAGCGCAGCCGCCTC---GCGCAGAGCTTCGAGTACAACTACGGCGACTTCATCCCCATC
CTCCGTCCCTTCTTGCGGGGCTACCTCAACAAGTGCCGTGACCTCCAGAGCAGGAGGCTC
GCCTTCTTCAACAACAACTACGTCGAGAAGAGAAGGAAGGTGATG---------------
---------GAC---ACTCCGGGAGAC------AGGAACAAGCTC---CGGTGCGCGATC
GACCATATCCTTGAGGCGGAGAAGAACGGCGAGCTGACGGCGGAGAACGTGATCTACATC
GTGGAGAACATCAACGTGGCCGCCATCGAGACGACGCTCTGGTCCATCGAGTGGGCGCTG
GCCGAGGTCGTCAACCACCCGGCGGTGCAGAGCAAGGTCCGCGCCGAGATCAACGACGTG
CTC---GGCGACGACGAGCCCATCACCGAGTCCAGCATCCAC------AAGCTGACTTAC
CTGCAGGCCGTGATCAAGGAGACGCTGCGGCTGCACTCCCCGATCCCGCTGCTGGTGCCG
CACATGAACCTGGAGGAGGCCAAGCTCGGCGGGTACACCATCCCCAAGGGATCCAAGGTG
GTGGTGAACGCGTGGTGGCTGGCCAACAACCCGGCGCTGTGGGAGAACCCCGAGGAGTTC
CGGCCTGAGCGGTTCTTGGAGAAGGAGAGCGGCGTGGAC---GCCACCGTC---GCCGGG
AAGGTGGACTTCAGGTTCCTGCCCTTCGGCGTGGGCCGCCGCAGCTGCCCGGGGATCATC
CTGGCGCTGCCCATCCTGGCGCTCATCGTCGGGAAGCTGGTGAGGAGCTTCGAGATGGTG
CCGCCGCCGGGCGTGGAGAAGCTGGACGTGAGCGAGAAA------GGCGGGCAGTTCAGC
CTCCACATC------------GCCAAGCACTCCGTCGTCGCCTTCCACCCCATCTCTGCC
TGA------------------------
>Osativa|LOC_Os02g26770.1
------------------------------------------------------------
------------------------------------------------------------
------------------------------------------------------------
------------------------------------------------------------
---------ATGGCAGCCTCCGTGGTGAGGGTGGCCATCGCCACCGGGGCGTCGTTGGCG
GTGCATTTGTTCGTCAAGTCG---------------TTCTTGCAGGCGCAGCATCCTGCT
CTCACC------------TTGCTGCTGCCGGTGGCTGTGTTTGCCGGCATTGCGGTGGGC
GCGAAGGGCGGGAACGGGGGCGACGGGAAG---------------GCGCCGCCGGGGCCG
GCGGCCGTGCCGGTGTTCGGCAACTGGCTGCACGTCGGGAACGACCTGAACCACAGGTTC
CTCGCGGCGATGTCGGCGCGGTACGGGCCCGTGTTCCGTCTGCGGCTGGGCGTGCGCAAC
CTGGTGGTGGTGTCGGACCCGAAGCTGGCGACGGAGGTGCTGCACACGCAGGGCGTGGAG
TTCGGCTCCCGCCCGCGCAACGTCGTCTTCGACATCTTCACCGCCAACGGCGCC---GAC
ATGGTGTTCACCGAGTACGGCGACCACTGGCGACGCATGCGCCGCGTCATGACGCTGCCG
TTCTTCACGGCGCGCGTCGTGCAGCAGTACAAGGCCATGTGGGAGGCCGAGATGGACGCC
GTCGTGGACGACGTGCGCGGC---GACGCG---GTG---------GCGCAGGGCACCGGC
TTCGTGGTGCGACGCAGGCTGCAGCTCATGCTGTACAACATCATGTACCGGATGATGTTC
GACGCGCGGTTCGAGTCGGTGGACGACCCCATGTTCATCGAGGCCACCAGGTTCAACTCC
GAGCGCAGCCGCCTC---GCGCAGAGCTTCGAGTACAACTACGGCGACTTCATCCCCATC
CTCCGTCCCTTCTTGCGGGGCTACCTCAACAAGTGCCGTGACCTCCAGAGCAGGAGGCTC
GCCTTCTTCAACAACAACTACGTCGAGAAGAGAAGGAAGGTGATG---------------
---------GAC---ACTCCGGGAGAC------AGGAACAAGCTC---CGGTGCGCGATC
GACCATATCCTTGAGGCGGAGAAGAACGGCGAGCTGACGGCGGAGAACGTGATCTACATC
GTGGAGAACATCAACGTGGCCGCCATCGAGACGACGCTCTGGTCCATCGAGTGGGCGCTG
GCCGAGGTCGTCAACCACCCGGCGGTGCAGAGCAAGGTCCGCGCCGAGATCAACGACGTG
CTC---GGCGACGACGAGCCCATCACCGAGTCCAGCATCCAC------AAGCTGACTTAC
CTGCAGGCCGTGATCAAGGAGACGCTGCGGCTGCACTCCCCGATCCCGCTGCTGGTGCCG
CACATGAACCTGGAGGAGGCCAAGCTCGGCGGGTACACCATCCCCAAGGGATCCAAGGTG
GTGGTGAACGCGTGGTGGCTGGCCAACAACCCGGCGCTGTGGGAGAACCCCGAGGAGTTC
CGGCCTGAGCGGTTCTTGGAGAAGGAGAGCGGCGTGGAC---GCCACCGTC---GCCGGG
AAGGTGGACTTCAGGTTCCTGCCCTTCGGCGTGGGCCGCCGCAGCTGCCCGGGGATCATC
CTGGCGCTGCCCATCCTGGCGCTCATCGTCGGGAAGCTGGTGAGGAGCTTCGAGATGGTG
CCGCCGCCGGGCGTGGAGAAGCTGGACGTGAGCGAGAAA------GGCGGGCAGTTCAGC
CTCCACATC------------GCCAAGCACTCCGTCGTCGCCTTCCACCCCATCTCTGCC
TGA------------------------
>Macuminata|GSMUA_Achr9T14110_001
------------------------------------------------------------
------------------------------------------------------------
------------------------------------------------------------
------------------------------------------------------------
ATGGCTGCCTCCACCGGAAAGTTGGCCATGCTCACCCTTGCGGCAGTTGCCTGCACGTAC
GCTGCCAAGCATCTGTTCCCT------GGTCAATCTCCCTTCCTTCTCTCTCTTCCTCTC
CTC---------------CTCTTCTTTCTCCCCTTCGTATTC------------------
---------TCCCGCTCCGGCTCCAATGGC---------------GCCCCTCCCGGCCCC
GTCTCCTTCCCTATCTTTGGAAACTGGCTACAGGTCGGCAATGACCTCAACCACCGGAAC
CTCGTGAACATGGCGAAGAAGTACGGTAACGTGTTCCTGCTGCGGCTCGGGGTGCGTAAC
CTGGTGGTCGTCTCCGACCCCAAGCTGGCCACCGAGGTCCTCCACACGCAAGGGGTGGAG
TTCGGCTCCCGGCCACGCAACGTGGTGTGGGACATCTTCACCGACAGCGGCAAG---GAC
ATGGTGTTCACCGAGTACGGCGACCACTGGCGCAGGATGCGCCGGATCATGACGCTGCCC
TTCTTCACGAACAAGGTGGTGCAGCAGTACAGGGGGATGTGGGAGGAGGAGATGGATATG
GTGCTGCGGGACCTCCGCGGG---GACCGG---GCG---------GCGCAGTCGGAGGGG
ATCGTCGTCCGCCGCCGGCTGCAGCTGATGCTCTACAACAATATGTACCGGATGATGTTC
GACGCCCGGTTCGAGTCGGTGTCGGACCCGCTGTTCCAGCAGGCGACGCGGTTCAACTCG
GAGAGGAGCCGACTG---GCGCAGAGCTTCGAGTACAACTACGGTGACTTCATCCCCATC
CTCAGGCCCTTCCTGAGAAGCTACTTGAACAAGTGCAGGGACTTGCAGAGCAGGAGACTG
GCCTTCTTCAACAACAACTATGTGGAGAAAAGAAGAAAACTGATG---------------
---------GCC---GAAAGAGAAGGG---------GACAGACTC---AGATGCGCCATG
GATTACATACTAGAAGCAGAGATGAACGGAGAAATCAGCTCGGATAACGTGATATACATC
GTGGAGAACATAAATGTTGCAGCCATCGAGACCACCTTGTGGTCGATGGAATGGGCGATA
GCCGAACTGGTGAACCATCCCAACGCCCAGACAAGGCTCAGGAAGGAGCTCCGTGACGTG
CTC---GGCGAT---GAACCGGTGACGGAGACGAACCTGCAC------AGGCTGCCATAC
CTGCAAGCGGTCGTCAAGGAAACTCTCAGGCTGCACTCGCCCATCCCCCTGCTCGTCCCC
CACATGAACCTTGAGGAAGCCAAGCTCGGGGGATACGACATCCCGAAGCGAACGAAGGTG
ATAGTGAACGCGTGGTGGCTGGGGAACAACCCCGAGTGGTGGAACAAGCCGGAGGAGTTC
AGGCCGGAGCGGTTCTTGGACGAGGAGACGGAGGTGGAAGCGCTGGTGGGC------GGA
AAGGTGGACTTCAGGTTCCTTCCCTTCGGCGTCGGCCGGCGGAGCTGCCCCGGGATCATA
CTGGCGCTGCCGTTGCTGGGGCTCATCGTCGGGAAACTGGTCAAGGAGTTCGAGATGGTG
CCGCCGCCGGGGACCGACAAGATCGACGTGACCGAGAAA------GGAGGCCAGTTCAGC
CTGCAGATC------------GCGGAGCACTCCACTATTGCCTTCCATCCGATTGCACCA
TGA------------------------
>Pstratiotes|scaffold-MFIN-2007279
------------------------------------------------------------
------------------------------------------------------------
------------------------------------------------------------
------------------------------------------------------------
------------------------------------------------------ATGACG
CCCGACTCTGCCATCTCCGCA---------------TGGATTCCCCTTTCG---------
------------------TCCTTCCTCGCCCTGCTCGTCCCC------TTAATCTTC---
---------TCCAACTCCGAGAGGTTCACCAAT------------CTGCCTCCGGGGCCT
CTGTCATTGCCTGTCTTCGGCAACTGGCTGCAGGTGGGGAATGACCTCAACCACCGCTAT
CTGACTTCCCTCGCCGCCAAGTACGGTAAGGTCTTCCTCCTCCGCCTGGGCGTCCGCAAC
CTGGTGGTGGTCTCTGACCCCGAGCTCGCCACAGAGGTGCTCCATACGCAAGGGGTGGAG
TTTGGGTCCCGCCCCCGCAACGTAGTGTTCGACATCTTCACCGGCAACGGCCAG---GAC
ATGGTGTTCACCGTCTACGGCGACCACTGGCGCAAGATGCGGCGCATCATGACCCTGCCT
TTCTTCACGAACAAGGTGGTGCAGCAGTACCGGGAGATGTGGGAGAATGAGATGGACCTG
GCAGTGGCGGACTTTGGGAAC---GACGGG---CATGGAGAGTGGGCGAAACCGGAGGGG
GTTGTTATGCGCCGCCGGCTGCAGCTGATGCTCTACAACGTCATGTACCGGATGATGTTC
GACGCGAGGTTCGAGTCTGTGGACGACCCGTTGTTCCAGCAGGCGACCAAGTTCAACTCG
GAAAGAAGCAGACTA---GCCCAGAGCTTCGAATACAACTACGGCGACTTCATTCCGGTG
CTGAGGCCCTTCCTGAGGGGCTACCTGAACAAGTGCAGGGACCTCCAGAGCAGCCGGCTG
GCCTTCTTCAACAACAACTACGTCGAGAGGAGGAGGAAGGTGATG---------------
---------------GCAGAGAAAGAG---AACAGGAAGAAGCTG---AGCTGCGCCATC
GACCACATCCTGGAGGCGGAGAGGAATGGGGAGATCAGCTCAGAGAATGTGCTATACATT
GTTGAGAACATCAACGTTGCCGCAATCGAAACCACGTTGTGGTCGATGGAGTGGGCCATC
GCCGAGCTGGTGAACCACCCCAACATCCAGTCCAAGCTTCGACGCGAGCTCACCGAGTCC
CTC---GGA---GGGACCCCGCTCACCGAGTCGACCCTCCAG------CGGCTCCCATAC
CTGCAGGCCGTCGTCAAGGAGACTTTGCGCCTGCACACACCCATCCCTCTGCTCGTCCCG
CACATGAACCTGGAGCAGGCCAAGCTCGGCGGCTTCGACATTCCCTCGGAGTCCAAGGTG
GTCGTCAACGCGTGGTGGCTCGCCAACAACCCGGCGTGGTGGAAGAACCCGTCCGAGTTC
CGACCCGAGCGGTTCCTGGACGAGGAAAAGGAGACGGAAGCGTTGGTGGGC------GGG
AAGGTTGACTTCAGGTTCCTGCCCTTTGGGGTTGGCCGCCGGAGTTGCCCCGGAATCATC
CTGGCCCTCCCGCTGCTGGGGCTCATCGTGGGGAAGCTGGTGCGGAACTTCGAGATGCTG
CCACCGCCGGGCCAGGACAAGGTGGATGTCACAGAGAAA------GGGGGCCAATTCAGT
CTCCACATC------------GCCAAGCACTCCGTGGTCGTCTTTCGGCCGGTGAAGGCC
TGA------------------------
>Paustralis|scaffold-BYQM-2061854
------------------------------------------------------------
------------------------------------------------------------
------------------------------------------------------------
------ATGGCTGCTGTCTCTGCTAAGAGGGTGTGTGCCTTCCTGCTGTCTGCACTAGTC
TTGTATGTCCCAGTCATCCTTGCCAACAAGTTCAACTCAGCTTCGACACTGCTACTGTCT
CCCTCTTTCGAAGCATCACCT---------------CTATCTTCATGGGTCACTCTGCTA
TCAGCG---------TTCCTGTTTGTGGTGGTCATCCTCCCA------CTCTTCCTT---
---------GCCAACTCAAACATATCCAAA---------------CTCCCACCTGGTCCG
GTCTCCATCCCCATATTTGGGAACTGGCTTCAGGTCGGCAACGACCTCAACCACCGCTAC
TTGGCCTCCATGGCCCGGAGATTCGGCAATATCTTCCTACTGAAGCTCGGCGCCAAGAAC
CTGGTCGTCGTCTCGGACCCCAAGCTCGCCACTGAGGTGCTGCACACCCAGGGCGTCGAG
TTCGGGTCTCGACCCCGCAACGTCGTGTTCGACATCTTCACCGGCAATGGGCAG---GAC
ATGGTGTTCACGGTGTACGGCGATCACTGGCGTAAGATGCGGCGCATAATGACCCTCCCG
TTCTTCACCAACAAGGTGGTGCAGCAGTACAGGGAGATGTGGGAGGAGGAGATCCACCTT
GTCGTCAAGGACCTCGCTGCCGCTGACGAC---TTCGGCACCAAGGCTTCTACCGAAGGA
GTGCTCGTCAGGCGTAGGCTCCAGCTGATGCTCTACAACGTCATGTACCGGATAATGTTC
GATGCCAAATTCGAATCCGTGGACGACCCCATGTTCCAGCAGGCCACCGTCTTCAACTCG
GAGAGGAGTCGTCTC---GCTCAGAGCTTCGAGTACAACTACGGGGACTTCATTCCAATC
CTCCGTCCTTTCCTCAGAGGTTACCTCAACAAGTGCAAGGACCTGCAGACCAGGAGGCTC
GCTTTCTTCAACAACCACTACATCGAAAAGAGAAGGAAAGCTTTGAGCGCCGGATCAGTA
GTGAAGGAAGCA---GGCAAGGAGAAG------------AAGCTTCTTCGATGCGCCATG
GACCACATACTCGAGGCAGAGAAGAACGGGGAGATAACCTCCGAGAACGTTCTCTACATA
GTGGAGAACATCAACGTCGCAGCCATCGAGACCACCCTTTGGTCGATGGAATGGGCCCTT
GCTGAGCTTGTCAACCACCCCCCGGTGCAGAAGAAGGTGAGGGACGAGATCCGCCGCGTT
CTT---GGCAAGAGT---CCAGTGACAGAATCCAGCCTTCAG------AACCTCCCTTAC
CTCCAGGCCGTGGTGAAGGAGGCCCTGAGGCTCCACACCCCCATACCTCTGCTGGTCCCT
CACATGAACCTGGAGGAGGCCAAGTTGGCGGGCTACAACATACCCAAGGAGTCCAAGGTG
GTCGTTAACGCATGGTGGCTTGCCAACAACCCCGAGTGGTGGAAGAACCCGGAGGAGTTC
AGGCCGGAGAGGTTCTTCGAGGAGGAAGGCATGACGGAG---GCCGTGGCGGCCGGGAAG
GGTGTCGACTTCCGCTACCTGCCGTTCGGAGTGGGGAGGAGGAGTTGCCCCGGGATCATT
CTGGCTTTGCCTCTGCTGGGTCTGGTGGTTGGGAATTTGGTTTCCAACTTCGAGATGTTG
CCGCCGCCGGGAATGAAGAAGATCGACGTCGCAGAGAAA------GGGGGTCAGTTCAGT
CTCCACCTC------------GCCAAATACTCCACCATCGTCTTCCGTCCCATCGAAAAC
TAA------------------------
>Cjaponica|scaffold-HOUF-2004229
------------------------------------------------------------
------------------------------------------------------------
------------------------------------------------------------
------------------------------------------------------------
---------------------------GGCCAGTTTTTTCTCTCTTTGTCTTCAATCGAA
GATTTCTTGAAGCAGCCTGAC---------------TGGTATCCCATGGAATTGGGAGCA
ATT---------------CTGTTTGTTACATTGTTAGTGATG------GCTACAATT---
GTGAGG------------AAACGCTCTAAG---------------CTGCCTCCTGGCCCG
CTGTTTTTGCCTATATTTGGCAATTGGCTGCAAGTGGGGAATGATCTGAATCACAGAAAT
CTTGCGAAGATGACCAAAAGCTATGGAGACGTTTTCATGCTGCGATTGGGGTGCAGAAAT
TTGGTGGTGGTGTCAAATCCTGAGCTTGCAAAACAAGTTCTTCATACTCAGGGCGTCGAA
TTTGGATCTAGGAAGAACAACCTGGTGTTCGATATATTCACGGGAAATGGGCAG---GAC
ATGGTGTTCACCGTCTATGGTGAGCACTGGCGAAAGATGAGGAGGATTATGACTCTTCCC
TTCTTTACCCAGAAAGTTGTCCAACGCTATAGAGGAGGATGGGAGGAGGAGGTTCAGAAA
GTCGTTGAAGACGTCCAGGCA---AATAAA---GTG---------GCCTTAGAGAGCGGT
ATAGTTATTAGGAAACGGCTTCAACTCATGCTTTATAATATTTTGTACAGGATGATGTTT
GATCGCGGGTTTGAGTCTCAGGAGGACCCGCTGTTCCTTCAGGCCACTGCTTTTAATGCA
GAGAGAAGCCGACTG---GCACAGAGTTTTGAGTACAATTACGGGGACTTCATCCCCATA
TTGAGGCCGTTTTTGAGAGGGTATTTGAACAAGTGCAGGGACCTTCAGAGCAGGCGGCTA
GCATTTTTTAACAATTACTTCATCCAAGAACGAAGGAAGATTTTA---------------
---------------GCGAAAGGGAAGGGCGATGAGCAGGTGAAA---AAGTGTGCCATA
GACCACATACTGGAAGCAGAGAGCAAGGGCGAAATCAACGAGCAAAACGTGCTCTACATC
GTGGAGAACATAAACGTGGCGGCCATAGAGACAACACTGTGGTCGATGGAGTGGGCTCTT
GCGGAGCTGGTGAACCATCCGGAGGTGCAGGCCAAGGTGAGAAATGAACTGGAGAGAGTC
GTT---GGTAAAGGGGCGGCGGTGAAAGAGGAGGATGTTGAA------AAGCTGCCGTAT
CTGCAGGCGGTTGTGAAAGAGACGCTGAGGCTGCATACACCCATTCCATTGCTGGTTCCA
CACATGAACTCTGAAGAAGCCTCCCTTGACGGCTTCCACATTCCTCGGGAGAGCAAGGTG
GTGGTGAACGCTTGGTGGCTGGGGAACAATCCGGAGTGGTGGAGGAATCCTTCGGAGTTC
AGGCCGGAGAGATTCATGGAAGAGGAGGAGGAGACTGAGGCGGCGGTGGGG------GGA
AAAGTGGACTTCCGTTTTCTGCCCTTCGGAATGGGAAGGCGGAGCTGCCCGGGCATCATC
CTTGCCCTGCCTCTGCTGGCCCTGGTAATAGGGAGATTGTTGAACAACTTCGAAATGCTT
CCGCCGCCAGGTGAGCAGAAGATCGATGTGAGTGAAAAG------GGAGGGCAATTCAGT
CTCCACATC------------GCCCGCCACTCCACCGTACGCTTCGAACCTCTGTGA---
---------------------------
>Tdistichum|scaffold-FHST-2010248
------------------------------------------------------------
------------------------------------------------------------
------------------------------------------------------------
------------------------------------------------------------
------------------------------------------------------------
------------------------------------------------------------
---GCA------------ATTCTGTTTGTGACATTGTTAGTG------ATACTGATG---
GCTACA---CTTGTGAGGAAGCGCTCTAAG---------------CTGCCTCCTGGACCG
CTGTCTTTGCCCATATTTGGCAATTGGCTGCAAGTGGGGAATGATCTGAATCACAGAAAT
CTTGCGAAGATGGCCAAGAGATATGGAGACGTTTTCATGCTGAGATTGGGGTGCAGAAAT
TTGGTGGTGGTGTCGAATCCTGAGCTTGCAAAACAAGTTCTTCATACTCAGGGCGTCGAA
TTTGGGTCCAGGAAGAACAACCTTGTGTTTGATATATTCACGGGCAATGGGCAA---GAC
ATGGTGTTCACTGTCTATGGTGAGCACTGGCGAAAGATGAGAAGGATTATGACTCTTCCC
TTCTTTACTCAGAAAGTTGTCCAACACTACAGAGGAGGTTGGGAGGAGGAGATTCAGAGA
GTCGTTGAAGACGTCCGGGCA---AATAAA---GTG---------GCCTTAGAGAACGGT
ATAGTTATTAGGAAAAGGCTTCAACTCATGCTTTATAATATTTTGTACAGGATGATGTTT
GATCGGGGGTTCGAATCTCAGGAGGACCCGCTGTTCCTTCAGGCCACTGCATTTAATGCA
GAGAGAAGCCGATTG---GCACAGAGTTTTGAGTACAATTACGGGGACTTCATCCCCATA
TTGAGGCCGTTTTTGAGAGGGTATTTGAACAAGTGCAAGGACCTTCAGAGCAGGAGGCTT
GCGTTTTTTAACGACTACTACATCCAAGAACGAAGGAAGGTTTTG---------------
---------------GCAAAAGGGAAGGGCGATGAGCAGGTGAAA---AAGTGTGCCATA
GATCACATACTGGAAGCAGAGAGCAAGGGCGAAATAAACGAGGAAAACGTGCTGTACATC
GTGGAGAACATAAACGTGGCGGCCATAGAGACGACACTGTGGTCGATGGAGTGGGCTCTT
GCGGAGCTGGTAAACCATCCTGAAGTGCAGGCAAAGGTGAGAAGCGAATTGGAGAGAGTC
ATT---GGTAAAGGGGCGGCGGTGAAAGAGGAGGATGTTGAA------AAGCTGCCGTAT
CTGCAAGCGGTTGTGAAAGAGACGCTGAGGTTGCATACACCCATTCCGCTGCTCGTTCCA
CACATGAACTCTGAAGAAGCCTCCCTTGACGGCTTCCACATTCCTCGGGAGAGCAAGGTG
GTGGTGAATGCTTGGTGGTTGGCTAATAATCCAGAGTGGTGGCAGAATCCTTCGGAGTTT
AGGCCGGAGAGATTTATGGAAGAGGAGGAGGAGATTGAGGCGGCGGTGGGA------GGA
AAAGTGGACTTTCGTTTCCTGCCCTTTGGAATGGGGAGAAGGAGCTGCCCTGGAATCATC
ATTGCCTTGCCTCTGCTTGCCCTGGTAATTGGGAGATTGTTGAACAACTTCGAAATGTTT
CCGCCGCCAGGTGAGAAGAAGATCGATGTGAGTGAAAAG------GGAGGGCAGTTCAGT
CTCCACATC------------GCCCGCCACTCCACCGTACGCTTCGAACCTCTGTGA---
---------------------------
>Clanceolata|scaffold-ZQVF-2016937
------------------------------------------------------------
------------------------------------------------------------
------------------------------------------------------------
------------------------------------------------------------
------------------------------------------------------------
---------------CTTGTA---------------TGGCCTCCCATGGAA---------
------------------ATAGTAGCAGTTATATTGGTGACA------TTGTTAGTGATG
GCCAGA---GTTGTGAGGAAAAGCTCCAAG---------------CTGCCTCCTGGCCCG
CTGTCTTTCCCCATATTTGGCAACTGGCTGCAAGTTGGCAACGATCTGAATCACAGAAAT
CTTGCTGCCATGGCCAAAAAGTATGGAGACATTTTCATGCTGAGATTGGGGTGCAGAAAT
TTGGTGGTGGTTTCATGTCCTGAGCTTGCAAAACAAGTTCTTCATACACAGGGCGTGGAA
TTTGGGTCTAGAAAGAACAACGTGGTGTTCGATATATTCACGGGAAATGGGCAA---GAC
ATGGTGTTTACCGTCTATGGTGAGCACTGGCGAAAGATGAGAAGGATTATGACTCTTCCC
TTCTTTACTCAGAAAGTTGTCCAACACTACAGAGGAGGGTGGGAGGAGGAGATTCAGAGA
GTCGTTGAAGATGTTCAAGCC---AATAAA---ATG---------GCCTTAGAGAGCGGT
ATAGTTATCAGAAAACGGCTTCAGCTCATGCTTTATAATGTTTTGTATAGGATGATGTTT
GATCACCGGTTCGAGTCTCAGGAGGACCCGCTGTTCCTTCAGGCAACCGTTTTCAATGCG
GAGAGAAGCCGACTG---GCGCAGAGTTTTGAGTACAACTATGGAGACTTCATTCCCATC
TTAAGGCCGTTCTTGAGTGGGTATTTGAACAAGTGCAGGGACCTTCAGAGCAGGCGGCTT
GCATTTTTTAATGACTTCTTCATCCAAGAACGAAGGAAGATTTTA---------------
---------------GCGAAAGGAAAGGGCGACGAGCAGGTGAAA---AAGTGTGCTATA
GACCACATACTGGAAGCAGAGAGCAAGGGCGAAATCAATGAGCAAAACGTGCTCTACATT
GTGGAGAATATAAACGTGGCAGCAATAGAAACGACCCTATGGTCGATGGAATGGGCTCTT
GCGGAACTGGTGAACCACCCGGAGGTGCAGGGCAAAGTGAGAAGCGAATTGGAGAGAGTG
ATT---GGGAAAGGTGCGGCGGTAAAGGAGGAAGACGTTGAG------AAACTGGCGTAT
CTGCAAGCGGTGGTGAAAGAGACGCTGAGGTTACACACGCCCATTCCGCTGCTCGTTCCG
CACATGAATGCGGAGGAGGCTTCCCTTAGCGGCTTCCGCATTCCTGGGGAAAGCAAGGTG
GTGGTGAACGCGTGGTGGCTGGGCAACAATCCTGAGTGGTGGGGGAATCCGTCAGAGTTT
AGGCCGGAAAGATTTATGGAAGAGGAGGTGGAAACTGAGGCGACGGTTGGA------GGG
AAAGTGGACTTCCGTTTCCTGCCCTTCGGAATGGGGAGACGGAGCTGCCCAGGCATCATC
CTTGCCCTGCCTCTGCTCGCCCTTGTTATCGCCAGATTATTGCACAACTTCGAATTGCTT
CCGCCACCGGGTGAGAAGAAGATCGATGTTAGTGAAAAG------GGAGGGCAGTTCAGT
CTCCATATC------------GCCCGCCACTCCACCATACGCTTCCGCCCTCTTTGA---
---------------------------
>Porientalis|scaffold-BUWV-2053541
------------------------------------------------------------
------------------------------------------------------------
------------------------------------------------------------
------------------------------------------------------------
------------------ATGGCTTCATTGCTTGCCCAGATTTTATTCTTTTTATCTTCC
ATCCAAGGTCTGTTAAAGCGG------GATGAAATATGGTATTCCCTGCAAACGGGAGTA
ATT---------------CTATTGGTGGCATCGTTAGTGATG------ATGGCCATG---
---------ATTGTGAGGAAAAACCCCAAG---------------CTGCCTCCTGGCCCT
CTGTCTTTGCCCATATTTGGCAATTGGCTGCAAGTGGGTAACGATCTCAATCACAGAAAC
CTTGCGAAGATGGCCAAAAAGTACGGAGACGTTTTCATGCTGAAATTGGGTTGCAGAAAT
TTGGTTGTGGTGTCGAGTCCTGAGCTTGCCAAACAAGTTCTTCACACGCAGGGCGTCGAG
TTCGGGTCGAGAAAGAACAACTTGGTGTTTGATATTTTCACGGGCAATGGTCAA---GAC
ATGGTTTTTACGGTCTATGGCGAGCACTGGCGAAAAATGAGAAGAATCATGACTCTTCCC
TTCTTCACTCAGAAAGTTGTCCAACAGTACAGAGGAGGGTGGGAGGAGGAGATTCAGAGA
GTGGTCGAGGACGTTCGGGCA---AACGAA---GTG---------GCCTTGGAGACCGGT
ATTGTTATCAGAAAGCGGCTCCAACTCATGCTTTATAATATCTTGTACAGAATGATGTTT
GATCGCAGGTTCGAGTCTCTGGAAGATCCCCTGTTCCTCCAGGCCACTGCTTTTAATGCG
GAGAGAAGCCGGCTG---GCGCAGAGCTTTGAATACAACTACGGAGACTTCATTCCAATC
TTGAGGCCCTTCTTGAGAGGGTATCTGAACAAGTGCAGGGACCTTCAGAGCAGGAGGCTT
GCGTTTTTCAACGACCACTTCATCCAAGAACGAAGGAAGATTATG---------------
---------------GCGAAAGGAGAGGGCGATGAGAAGGTGAAC---AAGTGCGCTATT
GATCAGATATTGGAAGCAGAGAGGAGGGGGGAGATAAATGAGGAAAATGTGTTGTACATC
GTTGAGAATATAAACGTGGCGGCCATAGAGACGACGCTGTGGTCGATGGAGTGGGCTGTT
GCGGAGCTGGTGAACCATCGGGAGGTGCAGGTTAAAGTGAGAAGCGAATTGGAGAGAGTG
GTT---GGGAAACGGGGGGCGGTGAAGGAGGAGGACGTCGAG------AAGCTGCCGTAT
CTGCAGGCGGTGGTTAAAGAGACGCTGAGGTTGCACACGCCCATTCCGTTGCTGGTGCCG
CACATGAACTCGGAGGAGGCAATGCTGAACGGGTATAGAATACCTGGGGAGAGCAAGGTG
GTGGTTAACGCGTGGTGGCTGGGGAACAATCCGGAGTGGTGGGGGAATCCGCAGGAGTTC
AGGCCGGAGAGATTTATGGAAGAGGAGGAAGAGACCGAAGCGGTGGTGGGA------GGG
AAAGTGGACTTCCGTTTCCTGCCATTCGGAATGGGCAGGCGGAGCTGCCCGGGAATTATC
ATTGCCCTGCCCCTGCTCGCACTTGTCATCAGCAATTTGTTGAAGGATTTCGAGCTGCTT
CCGCCGCCGGGTGAGGAGAAGATCGATGTGAGTGAAAAG------GGCGGGCAGTTCAGT
CTCCACATC------------GCCCGCCACTCCACAATACGCTTCAAACCTCTCTGA---
---------------------------
>Aargotaenia|scaffold-IAJW-2150827
------------------------------------------------------------
------------------------------------------------------------
------------------------------------------------------------
------------------------------------------------------------
---------------------------ATGGCTTCGTTTCTTAGCCAGATTAGTCTCTCT
GTGACTTCACTCCACGATCCA---------CTCAAACAGCTTGTTTTAATATCTCCTTTC
CAAACA------------ATCGTTGTTATAGTGGTGACATTG------TTAGTTATA---
GCCAGA---ATTGCTACCAAAAGCTCTAAA---------------CTGCCTCCTGGCCCG
CTTTCTTTGCCCATATTTGGCAACTGGCTGCAAGTCGGCAACGATCTAAACCACAGAAAC
CTTATGAAGATGGCCAAAAAGTATGGAGACGTTTTCATGCTGAGGTTGGGATGCAGAAAT
TTAGTGGTGGTATCATCTCCGGAGCTTGCAAAACATGTTCTTCATACGCAAGGCGTCGAA
TTCGGTTCCAGAAAGAATAATCTTGTCTTCGACATTTTCACGGGCAATGGCCAA---GAC
ATGGTGTTCACTGTCTATGGAGAGCACTGGCGAAAGATGCGAAGAATCATGACAGTTCCC
TTCTTTACTCAGAAAATTGTCCAGCAGTACAGGCAAGGGTGGGAAGAAGAAATCCACAGA
GTCGTCGAAGATGTTCAGGCG---AATGAA---ATG---------GCGTTCGAGAGCGGT
ATTGTTATAAGAAAACGGCTTCAGCTCATGCTTTATAATGTTTTGTACCGGATGATGTTT
GATCGCAGGTTCGAGTCTCAGGAGGATCCGCTGTTCGTTCAGGCGACTGCTTTTAATGCG
GAGAGAAGCCGACTG---GCGCAGAGTTTTGAGTACAATTATGGGGACTTCATTCCCATT
TTGAGGCCTTTCCTCAGAGGCTATCTGAATAAGTGTAGGGACTTGCAGAGCAGGAGACTT
GCATTTTTCAACAACGTCTTCATCCAAGAACGCAGGAAGATTTTT---------------
---------GCG---------------AATGGGGAGCAGATGAGC---AAGTGTGCCATA
GACCACATATTGGAGGCAGAGAAGAAGGGAGAAATCAACGAGGAAAACGTCGTTTACATC
GTGGAGAATATAAACGTGGCGGCGATAGAGACGACTCTGTGGTCAATGGAGTGGGCGCTT
GCTGAGCTGGTGAACCATCCGGAAGTGCAGCGGAAGGTAAGAAGCGAGTTGGAGAGAGTT
GTG---GGAAAGGGGGTGGCGGTGAAGGAAGCGGACATAGAG------AAGCTGCCATAT
CTGCAAGCAGTGGTGAAGGAGACGCTGAGGCTTCACACGCCCATTCCGCTGCTCGTTCCG
CACATGAACTTGGACGACGCCTCTCTCGGCGGTTTCACCATTCCGAGGGACAGCAAGGTT
GTGGTGAACGCCTGGTGGCTGGCCAACAATCCCGAGTGGTGGGCCAATTCCGCAGAATTC
AGGCCGGAAAGATTTATGGAAGAGGAGGAGGAGACGGAGGCCGCGGTGGGA------GGC
AAAGTGGACTTCCGTTTCCTGCCGTTTGGAATGGGGAGGAGGAGTTGCCCTGGCATCATC
CTCGCCCTGCCTATACTAGGCCTCGTAATTGGCAGATTATTGCAGAACTTTGAGCTGATT
CCACCGCCGGGTCAGCAGAAGATCGATGTAACTGAAAAG------GGAGGACAGTTCAGT
CTGCACATC------------GCCCACCACTCCACCGTCCGCTTCCGCCTCCTCTGA---
---------------------------
>Charringtonia|scaffold-NVGZ-2005403
------------------------------------------------------------
------------------------------------------------------------
------------------------------------------------------------
---------------------------------------------AGAATATATGTCCAT
CTGAGTGAGTTTGTAGCCTCCAATTTGAAAATGGCTTCCTTGCTGAACCAGATTTATCTC
TCTGTATTTTCACTCAGTGAT------CACCTCAAACAGCTTGTTTTAGAATTTCCCTTC
CAA---------------ATATTTGTAGGTCTATTGGTGACG------TTGTTAGTTATA
GCCAGA---ATTGGTAAGAAAAGCTCCAGA---------------CAGCCTCCTGGCCCG
TTGTGTTTACCCATATTTGGAAACTGGTTGCAAGTGGGTAACGATTTAAACCACAGAAAC
CTTATGACCATGGCAAAAAAGTATGGGGACGTTTTCATGTTGAGGTTGGGGTGCAGAAAT
TTAGTGGTGGTGTCATCTCCTGAGCTTGCCAAACAAGTTCTCCATACCCAGGGCGTCGAA
TTCGGTTCGAGGAAGAATAATCTCGTGTTCGATATTTTCACTGGCAATGGCCAA---GAC
ATGGTGTTTACTGTCTATGGAGAGCACTGGCGAAAGATGCGAAGAATCATGACAGTACCC
TTCTTTACGCAGAAAGTTGTCCAGCAGTACAGACAAGGGTGGGAGGACGAGATCCAGAGA
GTCGTCGAAGATGTTCAGGCG---AATGAA---ATG---------GCTTTACAGAGCGGT
ATTGTTATAAGAAAACGGCTTCAGCTCATGCTTTATAATGTTATGTACCGCATGATGTTT
GATCGCAGGTTCGAGTCTCAGGAGGATCCGCTGTTCGTTCAGGCGACAGCTTTTAATGCG
GAGAGAAGCCGACTG---GCGCAGAGTTTTGATTACAATTATGGGGATTTCATTCCCATC
TTGAGGCCTTTCCTTAGAGGGTATCTGAAAAAGTGCAGGGATCTGCAGAGCAAGAGGCTT
GCATTCTTCAACGACATTTTCATCCAAGAACGCAGGAAGATATTA---------------
---------GCG------------------AATGGGGAGCAGATGAACAGGTGTGCCATA
GACCACATATTGGATGCAGAGAAGAAGGGAGAAATAAACGAGCAAAACGTTCTTTACATA
GTGGAGAATATCAATGTGGCGGCGATAGAGACGACTCTGTGGTCAATGGAGTGGGCTCTT
GCGGAGCTGGTGAACCATCCGGAAGTGCAGGGGAAGGTAAGAAGCGAGTTGGAGAGAGTT
GTG---GGAAAGGGGGTGGCCGTGAAGGAAGAGCACATAGAG------AAGCTGCCATAT
CTGCAAGCAGTGGTGAAGGAGACGCTGAGGCTGCACACGCCCATTCCGCTGCTGGTTCCG
CACATGAACTCGGACGACGCCTCTCTTGGCGGATTCGCCATTCCTAAGGAGAGCAAGGTG
GTGGTGAATGCGTGGTGGCTGGCCAACAATCCGGAATGGTGGAACAATCCCTCGGAATTC
AGGCCTGAAAGATTTATGGAAGAGGAGGAGGAGACGGAAGCGGCGGTAGGA------GGC
AAAGTGGACTTCCGTTTTCTTCCGTTTGGAATGGGGAGGAGGAGTTGCCCTGGCATTATC
CTCGCTCTGCCTGTGTTAGGCCTCGTAATTGGCAGATTATTGCAGAACTTTGAGCTGATT
GTGCCGCCGGGTGAGCAGAAGATCGATGTGAGTGAAAAG------GGTGGGCAGTTCAGT
CTTCACATC------------GCCCACCACTCCACCGTCCGCTTCCGCCTTGTGTGA---
---------------------------
>Aspicata|scaffold-BTTS-2078648
------------------------------------------------------------
------------------------------------------------------------
------------------------------------------------------------
------------------------------------------------------------
---------------------------------------------------------ATG
GCGTCTTTGCTTAACCAGAGT---------------TTTCTCTGTGTATCTTCACTTGTT
TCCGCATCTCCATTCCAAATAATAGTTGCAGTCATATTGGCGACTGTGTTAGTCATA---
GCCAGA---ATCGGTAGGAAAGGCTCCAAA---------------TTGCCTCCCGGCCCG
CTGTCTTTGCCCATTTTCGGCAACTGGTTGCAAGTCGGCAACGATCTGAACCACAGAAAC
CTCATGAAGATGGCGAAGAAGTATGGAGACGTTTTCATGCTGAGATTGGGCTGCAGAAAT
TTGGTGGTGGTGTCGTCTCCGGAGCTTGCCAAACAAGTTCTGCATACGCAGGGCATCGAG
TTCGGTTCGAGAAAGAACAATCTGGTTTTCGACATTTTCACGGGGAACGGCCAA---GAT
ATGGTGTTCACTGAGTATGGAGAGCACTGGCGAAAGATGCGAAGAATCATGACGCTTCCC
TTCTTTACTCAGAAAGTTGTGAACTACTACAGAGAAGGGTGGGAGGACGAGATCCAGAAA
GTCGTCCAAGATGTTCGGGCG---AATGAA---ACG---------GCCTTCCACAGCGGT
ATTGTTATAAGAAAACGGCTTCAGCTCATGCTTTATAATGTTATGTACCGGATGATGTTC
GATCGCAGGTTCGAATCTCAGGAGGATCCTCTGTTTGTTCAGGCGACTGCTTTTAATGCG
GCGAGAAGTCGACTG---GCACAGAGCTTTGAGTACAATTATGGGGATTTCATTCCCATG
TTGAGGCCTTTCCTGAGAGGGTATCTGAATAAGTGCAGGGATCTGCAGAGCAGGCGACTT
GCCTTTTTCAATGACATTTTCATCCAAGAAAGAAGGAAGATTTTA---------------
---------------GAGAAAGGGGAG------CAGATCATCAGC---AAGTGTGCCATA
GACCACATATTAGAGGCAGAGAAGAAGGGAGAAATCAACGAGCAAAACGTGGTGTACATA
GTGGAGAACATAAACGTGGCGGCGATAGAGACGACACTGTGGTCCATGGAGTGGGCTCTG
GCCGAGCTGGTGAACCATCCGGAAGTGCAGCGCAGGGTGAGAAGCGAGTTAGAGAGAATA
GTG---GGAAATGGGGCGGCGGTGAAGGAAGCGGACATAGAG------AAGCTGCCATAC
CTGCAAGCGGTGGTGAAGGAGACGCTGAGGCTGCACACGCCCATTCCGCTGTTGGTTCCG
CACATGAACTTGGACGACGCCTCCCTCGGCGGGTTCTCCATTCCCAGGGAGAGCAAGGTG
GTGGTGAATGCGTGGTGGCTGGCCAACAATCCCGAGTGGTGGGAAGATCCCGCAGAATTC
AGGCCGGAAAGATTTATGGAAGAGGAGAGGGAGACGGAAGCGGCGGTGGGA------GGC
AAGGTGGACTTCCGTTTCCTGCCCTTTGGCATGGGTAGGAGGAGTTGCCCTGGAATCATT
CTGGCCCTGCCAGTGCTCGGCCTCGTAATCGGCAGATTATTGCAGAATTTCGAGCTGATT
CCGCCGCCAGGGAGGGAGAAGATCGATGTATCTGAAAAG------GGAGGGCAGTTCAGT
CTCCACATT------------GCCACCCACTCCACCGTGCGCTTCCGCCTTCTCTAA---
---------------------------
>Pchienii|scaffold-YLPM-2008504
------------------------------------------------------------
------------------------------------------------------------
------------------------------------------------------------
------------------------------------------------------------
---------------------------------------------------------ATG
GCGTCTTTGCTTAACCAGAGT---------------TTTCTCTGTGTATCTTCACTTGTT
TCCGCATCTCCATTCCAAATAATAGTTGCAGTCATATTGGCGACTGTGTTAGTCATA---
GCCAGA---ATCGGTAGGAAAGGCTCCAAA---------------TTGCCTCCCGGCCCG
CTGTCTTTGCCCATTTTCGGCAACTGGTTGCAAGTCGGCAACGATCTGAACCACAGAAAC
CTCATGAAGATGGCGAAGAAGTATGGAGACGTTTTCATGCTGAGATTGGGCTGCAGAAAT
TTGGTGGTGGTGTCGTCTCCGGAGCTTGCCAAACAAGTTCTGCATACGCAGGGCATCGAG
TTCGGTTCGAGAAAGAACAATCTGGTTTTCGACATTTTCACGGGGAACGGCCAA---GAT
ATGGTGTTCACTGAGTATGGAGAGCACTGGCGAAAGATGCGAAGAATCATGACGCTTCCC
TTCTTTACTCAGAAAGTTGTGAACTACTACAGAGAAGGGTGGGAGGACGAGATCCAGAAA
GTCGTCCAAGATGTTCGGGCG---AATGAA---ACG---------GCCTTCCACAGCGGT
ATTGTTATAAGAAAACGGCTTCAGCTAATGCTTTATAATGTTATGTACCGGATGATGTTC
GATCGCAGGTTCGAATCTCAGGAGGATCCTCTGTTTGTTCAGGCGACTGCTTTTAATGCG
GCGAGAAGTCGACTG---GCACAGAGCTTTGAGTACAATTATGGGGATTTCATTCCCATG
TTGAGGCCTTTCCTGAGAGGGTATCTGAATAAGTGCAGGGATCTGCAGAGCAGGCGACTT
GCCTTTTTCAATGACATTTTCATCCAAGAAAGAAGGAAGATTTTA---------------
---------------GAGAAAGGGGAG------CAGATCATCAGC---AAGTGTGCCATA
GACCACATATTAGAGGCAGAGAAGAAGGGAGAAATCAACGAGCAAAACGTGGTGTACATA
GTGGAGAACATAAACGTGGCGGCGATAGAGACGACACTGTGGTCCATGGAGTGGGCTCTG
GCCGAGCTGGTGAACCATCCGGAAGTGCAGCGCAGGGTGAGAAGCGAGTTAGAGAGAATA
GTG---GGAAATGGGGCGGCGGTGAAGGAAGCGGACATAGAG------AAGCTGCCATAC
CTGCAAGCGGTGGTGAAGGAGACGCTGAGGCTGCACACGCCCATTCCGCTGTTGGTTCCG
CACATGAACTTGGACGACGCCTCCCTCGGCGGGTTCTCCATTCCCAGGGAGAGCAAGGTG
GTGGTGAATGCGTGGTGGCTGGCCAACAATCCCGAGTGGTGGGAAGATCCCGCAGAATTC
AGGCCGGAAAGATTTATGGAAGAGGAGAGGGAGACGGAAGCGGCGGTGGGA------GGC
AAGGTGGACTTCCGTTTCCTGCCCTTTGGCATGGGTAGGAGGAGTTGCCCTGGAATCATT
CTGGCCCTGCCAGTGCTCGGCCTCGTAATCGGCAGATTATTGCAGAATTTCGAGCTGATT
CCGCCGCCAGGGAGGGAGAAGATCGATGTATCTGAAAAG------GGAGGGCAGTTCAGT
CTCCACATT------------GCCACCCACTCCACCGTGCGCTTCCGCCTTCTCTAA---
---------------------------
>Tcuspidata|scaffold-ZYAX-2008349
------------------------------------------------------------
------------------------------------------------------------
------------------------------------------------------------
------------------------------------------------------------
---------------------------------------------------------ATG
GCGTCTTTTCTTACCCAGAGT---------------TTTCTCTCTGTTTCTTCACTTGTT
TCTTCGTCTCCATTACAAATGGCTGCAATCATATTTGTGACG------GTGTTAGTCATA
GCCAGA---ATTGGTAAGAAAGGCTCGAAA---------------CTGCCTCCCGGCCCG
CTGTCTTTGCCCATATTTGGCAACTGGCTGCAAGTCGGCAACGATCTAAACCACAGAAAT
CTGATGATGTTGGCGAAGAAGTATGGAGACGTTTTCATGCTGAGATTGGGGTGCAGAAAT
TTAGTGGTGGTGTCGTCTCCGGAGCTCGCCAAACAAGTTCTGCATACGCAGGGCATCGAG
TTCGGTTCGAGAAAGAACAATCTGGTTTTCGACATTTTCACGGGGAACGGGCAA---GAC
ATGGTGTTCACTGTGTACGGAGAGCACTGGCGAAAGATGCGAAGAATCATGACGCTTCCC
TTCTTTACTCAGAAAGTTGTCCACTATTACAGAGAAGGTTGGGAGGATGAGATCCAGAAA
GCCGTCGAAGATGTTCGGGCG---AACGAA---ACG---------GCGTTCCGCAGCGGG
ATTGTGATAAGAAAACGGCTTCAGCTCATGCTTTATAATGTTATGTACCGGATGATGTTT
GATCGCAGGTTCGAGTCTCAGGAGGATCCGCTGTTTGTCCAGGCGACTGCTTTTAATGCG
GAGAGAAGTCGACTG---GCGCAGAGCTTCGAGTACAATTATGGGGATTTCATTCCCATG
TTGAGGCCTTTCCTCAGAGGGTATCTGAACAAGTGCAAAGATCTGCAGAGTAGGCGACTT
GCCTTTTTCAATGACATTTTCATCCAGGAAAGAAGGAAGATTTTA---------------
---------------GAGAAGGGGGAG---CAGACGACGAGC------AAGTGTGCCATA
GACCACATATTGGAGGCGGAGAAGAAGGGAGAAATAAACGAGAAAAACGTGGTGTACATA
GTGGAGAACATAAACGTGGCGGCGATAGAGACGACACTGTGGTCGATGGAGTGGGCTCTT
GCCGAGCTGGTGAACCATCCGGAAGTGCAGCGAAAGGTGAGAAGCGAGGTGGAGAGCATA
GTG---GGAAGAGGGGCGGCAGTGAAGGAAGCGGACATCGAG------AAGCTTCCATAC
CTGCAAGCGGTGGTGAAGGAGACGCTGAGGCTGCACACGCCCATTCCGCTGCTGGTTCCT
CACATGAACTTGGACGATGCCTCGCTTGGTGGGTTCTCCATTCCGAGGGAGAGCAAGGTG
GTTGTGAATGCGTGGTGGCTGGCCAACAATCCAGAGTGGTGGGACGATCCCTCTGAATTC
AGGCCTGAAAGATTTATGGAAGAGGAGAGGGAGACTGAAGCGGCTGTGGGA------GGC
AAAGTCGACTTCCGTTTCCTTCCCTTTGGCATGGGTAGGAGGAGTTGCCCAGGCATCATT
CTCGCCCTGCCCGTGCTCGGCCTCGTTATCGGCAGATTGTTGCAGAATTTCGAGCTCATT
CCGCCGCCTGGGAGAGAGAAGATCGACCTGTCTGAAAAG------GGAGGGCAATTCAGT
CTCCACATT------------GCCACCCACTCCACCATCCGCTTCCGCCTTCTCTGA---
---------------------------
>Cclementina|Ciclev10000921m
------------------------------------------------------------
------------------------------------------------------------
------------------------------------------------------------
------------------------------------------------------------
------------------------------------------------------------
---------------ATGGAT---------------CTCCTCTTGCTGGAAAAGACGCTT
TTAGCC------------CTCTTCGCCGCCGTTGTTGTCGCC------ATTACCGTC---
TCTAAA---CTCCGCGGAAAGCGCTTCAAG---------------CTCCCCCCCGGCCCC
CTCCCCGTCCCCGTATTCGGCAACTGGCTCCAGGTCGGCGATGACTTGAACCATCGGAAC
CTCTCCGACTTAGCCAAGAAATATGGAGATGTCCTCCTCCTCCGCATGGGCCAGCGCAAC
CTCGTCGTCGTCTCGTCGCCGGACCACGCCAAGGAGGTTCTGCACACGCAGGGAGTGGAG
TTCGGATCACGAACGAGGAACGTCGTGTTCGATATCTTCACTGGGAAGGGCCAG---GAC
ATGGTGTTCACAGTGTACGGCGAGCACTGGCGGAAGATGCGGAGGATCATGACCGTCCCT
TTCTTCACGAACAAAGTGGTTCAGCAGCAGCGGTTTAATTGGGAAGACGAGGCCGCTAGA
GTCGTTGAGGATGTTAAGAAG---GACCCC---GAG---------GCGGCGACCAATGGG
ATCGTCTTGAGGAGGCGGCTGCAGCTTATGATGTACAACAACATGTACAGGATTATGTTT
GATAGAAGATTCGAGAGTCAGGATGATCCTTTGTTTAACAGATTAAAGGCTTTGAATGGT
GAGAGGAGTCGGTTG---GCCCAGAGCTTTGAGTACAATTACGGTGATTTTATTCCCATT
TTGAGACCTTTCTTGAGAGGCTACTTGAAGATTTGTAAGGAAGTTAAAGAAAGGAGACTC
CAGCTCTTCAAGGACTACTTTGTTGAGGAGAGAAAGAAATTGGCA---------------
---------AGC---ACGAAGAGCATG---AGTAATGAAAGCTTG---AAATGCGCAATC
GATCATATTTTGGACGCTCAGACAAAGGGAGAAATCAACGAGGACAACGTTCTATACATC
GTTGAGAACATCAATGTTGCCGCGATCGAGACAACTCTTTGGTCGATCGAGTGGGGAATT
GCAGAGCTAGTGAATCATCCTGAAATCCAGAAGAAGCTCCGCAATGAACTTGACACCGTG
CTT---GGTCCTGGTCATCAAATCACTGAGCCTGACACCCAC------AAACTACCCTAC
CTTCAGGCCGTGATCAAGGAAACTCTTCGCCTTAGGATGGCAATTCCTCTTCTTGTGCCG
CACATGAACCTTCACGACGCCAAGCTTGGAGGCTACGACGTCCCTGCTGAGAGCAAAATC
CTAGTGAACGCGTGGTGGCTCGCCAACAATCCCGCCCAATGGAAGAAACCTGAAGAATTC
AGGCCTGAGAGGTTTTTGGAGGAGGAGTCCAAGGTTGAG---GCTAATGGA---------
---AATGACTTCCGTTACCTTCCTTTCGGTGTTGGGAGAAGAAGCTGCCCTGGAATTATC
CTTGCTTTGCCAATTCTTGGTATCACTATTGGGCGTTTGGTACAGAACTTTGAGCTCTTG
CCTCCTCCAGGTCAATCTAAGATTGACACTGCAGAGAAA------GGTGGGCAGTTCAGT
TTGCACATT------------TTGAAGCACTCGACCATTGTTGCCAAGCCTAGATCATTC
TAG------------------------
>Vvinifera|Vv00023932001
------------------------------------------------------------
------------------------------------------------------------
------------------------------------------------------------
------------------------------------------------------------
------------------------------------------------------------
---------------ATGGAT---------------CTCATACTCATAGAGAAAGCTCTG
TTAGCG------------GTGTTCTGCGCTATAATTCTGGCC------ATCACCATC---
TCTAAG---CTTCTGGGGAAGAAATTAAAG---------------CTGCCTCCAGGTCCT
CTGCCGGTGCCGGTTTTCGGGAACTGGCTGCAGGTTGGGGATGACTTGAACCACCTGAAC
CTCTCCGACTTAGCGAAGAAATTCGGGGACATTTTCATGCTGCGAATGGGGCAGCGGAAC
CTGGTGGTGGTGTCGTCGCCGGACCTGGCGAAGGACGTTTTGCACACTCAGGGAGTGGAG
TTCGGATCACGCACAAGAAACGTGGTGTTCGACATATTCACAGGTAAGGGCCAG---GAC
ATGGTGTTCACGGTGTACGGTGAGCATTGGCGGAAGATGCGGCGGATCATGACCGTCCCT
TTCTTCACCAACAAGGTAGTTCAGCAGTACCGCGTCGGATGGGAGGACGAGGCGGCGCGT
GTGGTTGAGGACGTGAAGAAG---AATCCC---GAG---------GCCTCCACCAACGGA
ATCGTGCTGAGGAGACGGTTGCAGCTCATGATGTACAACAACATGTATAGAATCATGTTC
GATAGAAGATTCGATAGTGAGGAGGATCCGTTGTTCGTGAAGCTCAAAGCCTTGAACGGA
GAGAGGAGTAGACTG---GCTCAGAGCTTCGAGTACAATTATGGAGACTTCATTCCCATT
TTGAGACCATTTTTGAGAGGCTACCTGAAAATCTGCAAGGAAGTTAAGGAGAGAAGGTTG
CAGCTCTTCAAGGACCATTTTCTTGAGGAGAGGAAGAAGCTGGCA---------------
---------AGC---ACAAAGAGCACA---GATCACAACAGTCTG---AAATGCGCCGTT
GATCATATTTTGGATGCTCAGCAGAAGGGTGAGATCAACGAGGACAACGTCCTTTACATT
GTGGAGAACATCAATGTTGCTGCTATTGAAACAACGTTGTGGTCAATCGAGTGGGGCATT
GCAGAGCTGGTGAACCACCCTCACATCCAGAAGAAGCTCAGGGATGAGCTGAACACTGTG
CTT---GGACCTGGCGTCCAAGTCACCGAGCCTGATATCCAA------AAGCTTCCATAT
CTTCAGGCTGTAATCAAAGAAACTCTCCGGCTAAGGATGGCAATTCCTCTCCTGGTCCCC
CACATGAATCTGAATGATGCAAAGCTCGGTGGCTATGACATTCCTGCTGAGAGCAAAATC
CTGGTGAACGCATGGTGGCTTGCTAACGACTCTTCCAAGTGGAAAAAACCAGAAGAGTTC
AGGCCAGAGAGATTCCTGGAGGAGGAGTCCAAGGTTGAG---GCCAATGGC---------
---AATGACTTCAGGTACCTCCCGTTCGGTGTTGGAAGAAGAAGCTGCCCTGGAATCATT
CTTGCTCTGCCAATTCTTGGTATCACAATTGGACGTCTGGTTCAGAATTTTGAGCTCCTC
CCTCCTCCTGGACAGGCCAAACTTGACACCACAGGAAAG------GGTGGGCAGTTCAGT
TTGCACATC------------TTGAAGCATTCCACCATTGTGGCAAGGCCAATAGAAGCT
TGA------------------------
>Garboreum|AF286647
------------------------------------------------------------
------------------------------------------------------------
------------------------------------------------------------
------------------------------------------------------------
------------------------------------------------------------
---------------ATGGAT---------------CTCCTCTTCTTGGAGAAGGCCCTC
CTGGGC------------CTTTTCGTGGCGGTGGTACTAGCC------ATCACCATC---
TCTAAA---CTTCGTGGCAAGCGGTTCAAG---------------CTCCCTCCTGGACCA
TTACCCGTGCCGGTGTTCGGCAACTGGCTCCAAGTGGGTGATGACTTGAACCACCGCAAC
TTGACAGATTTGGCCAAGAAATTCGGTGACATATTTTTACTTCGAATGGGACAGCGTAAT
CTGGTGGTGGTGTCTTCACCTGAGCTAGCCAAAGAGGTGCTCCACACGCAGGGAGTGGAG
TTCGGCTCAAGAACTAGGAACGTAGTGTTTGATATATTCACGGGTAAGGGTCAA---GAC
ATGGTTTTCACGGTGTACGGAGAGCACTGGAGGAAAATGAGGCGGATCATGACGGTACCA
TTTTTTACCAACAAGGTTGTGCAGCAGTACAGGTTTGGATGGGAGGACGAGGCTGCTCGT
GTAGTGGAGGACGTGAGGAAA---AATCCC---GAG---------GCAGCCACCAACGGA
ATCGTTTTGAGGAGGAGATTGCAGCTGATGATGTACAACAACATGTACAGAATCATGTTC
GACACAAGATTCGAGAGTGAGGATGATCCTTTGTTTGTTAGGCTCAAGGCTTTGAACGGG
GAGAGGAGCCGGTTG---GCTCAGAGTTTTGAATACAATTACGGGGATTTTATTCCCATC
TTAAGGCCCTTCCTCAGAGGATACTTGAAGATCTGTAAGGAGGTTAAGGACAGGAGGTTG
CAGCTCTTCAAGGACCATTTCGTCGAAGAGAGGAAGAAACTTGGA---------------
---------AGC---ACAAAAAGCATG---AACAACGATGGATTG---AAATGTGCCATA
GATCATATTTTGGATGCTCAACAGAAGGGGGAAATCAATGAGGACAACGTTCTCTACATT
GTCGAGAATATCAATGTTGCCGCAATTGAGACGACACTGTGGTCGATCGAGTGGGGCATT
GCGGAGCTGGTGAACCACCCTGAAATCCAAAAGAAGCTGCGGCATGAACTTGACACTGTT
CTA---GGACCTGGTAACCAGATCACTGAACCTGACACCCAC------AAACTCCCCTAC
CTTCAGGCTGTGATCAAGGAGACTTTAAGGTTACGAATGGCAATTCCACTACTCGTGCCC
CACATGAACCTGCATGATGCGAAATTGGGTGGCTATGATATCCCTGCTGAGAGCAAAATC
TTGGTAAATGCATGGTGGCTTGCCAACAACCCTGCTAACTGGAAAAATCCCGAAGAATTT
AGGCCTGAAAGGTTCTTTGAAGAGGAAGCCAAGGTTGAG---GCCAATGGT---------
---AATGATTTCCGCTACCTCCCCTTTGGCGTGGGGAGAAGAAGTTGCCCAGGAATTATT
CTTGCATTGCCCATCCTTGGTATTACTTTGGGTCGATTGGTACAGAATTTTGAGCTCTTG
CCTCCCCCTGGGCAATCTCAAATTGATACCACGGAGAAA------GGTGGACAGTTCAGT
CTTCATATT------------TTGAAGCATTCCACCATTGTTGCTAAGCCAAGGCAATTT
TAA------------------------
>Graimondii|Gorai.013G271700.1
------------------------------------------------------------
------------------------------------------------------------
------------------------------------------------------------
------------------------------------------------------------
------------------------------------------------------------
---------------ATGGAT---------------CTCCTCTTCTTGGAGAAGGCCCTC
CTGGGC------------CTTTTCGCGGCGGTGGTACTAGCC------ATCACCATC---
TCTAAG---CTTCGTGGCAAGCGGTTCAAG---------------CTCCCTCCTGGACCA
TTACCCGTGCCGGTGTTCGGCAACTGGCTCCAAGTGGGTGATGACTTGAACCACCGCAAC
TTGACAGATTTGGCCAAGAAATACGGTGACATATTTTTACTTCGAATGGGACAGCGTAAT
CTAGTGGTGGTGTCTTCACCTGAGATAGCCAAAGAGGTGCTCCACTCGCAGGGAGTGGAG
TTCGGCTCAAGAACTAGGAACGTAGTGTTTGATATATTCACGGGTAAGGGTCAA---GAC
ATGGTTTTCACGGTGTACGGAGAGCACTGGAGGAAAATGAGGCGGATCATGACGGTACCA
TTTTTTACCAACAAGGTTGTGCAACAGTACAGGTTTGGATGGGAGGACGAGGCTGCTCGT
GTAGTGGAGGACGTGAGGAAA---AATCCC---GAG---------GCAGCCACCAACGGA
ATCGTTTTGAGGAGGAGATTGCAGCTGATGATGTACAACAACATGTACAGAATCATGTTC
GACACAAGATTCGAGAGTGAGGATGATCCTTTGTTTGTTAGGCTCAAGGCTTTGAACGGG
GAGAGGAGCCGGTTG---GCTCAGAGTTTTGAATACAATTACGGGGATTTTATTCCAATC
TTAAGGCCCTTCCTCAGAGGATACTTGAAGATCTGTAAGGAGGTTAAGGACAGGAGGTTG
CAGCTCTTCAAGGACCATTTCGTCGAAGAGAGGAAGAAACTTGGA---------------
---------AGC---ACAAAAAGCATG---AACAACGATGGATTG---AAATGTGCCATA
GATCATATTTTGGATGCTCAACAGAAGGGGGAAATCAATGAGGACAACGTTCTCTATATT
GTCGAGAATATCAATGTTGCCGCAATTGAGACGACACTATGGTCGATCGAGTGGGGCATT
GCGGAGCTGGTGAACCACCCTGAAATCCAGAAGAAGCTGCGGCATGAACTTGACACTGTT
CTA---GGACCTGGTAACCAGATCACTGAACCTGACACCCAC------AAACTTCCCTAC
CTTCAGGCTGTGATCAAGGAGACTTTGAGGTTACGAATGGCAATTCCTCTACTCGTGCCC
CACATGAACCTGCATGATGCGAAATTGGGTGGCTATGATATCCCTGCTGAGAGCAAAATC
TTGGTAAATGCATGGTGGCTTGCCAACAACCCTGCTAACTGGAAAAATCCTGAAGAATTT
AGGCCTGAAAGGTTCTTTGAAGAGGAAGCCAAGGTTGAG---GCCAACGGC---------
---AATGATTTCCGCTACCTCCCCTTTGGCGTGGGGAGAAGAAGTTGCCCAGGAATTATT
CTTGCATTGCCCATCCTTGGTATTACTTTGGGTCGTTTGGTACAGAATTTTGAGCTCTTG
CCTCCCCCTGGGCAATCTCAAATTGATACCACGGAGAAA------GGTGGACAGTTCAGT
CTTCATATT------------TTGAAGCATTCCACCATTGTTGCTAAGCCAAGGCAATTT
TAA------------------------
>Tcacao|Thecc1EG042294t1
------------------------------------------------------------
------------------------------------------------------------
------------------------------------------------------------
------------------------------------------------------------
------------------------------------------------------------
---------------ATGGAT---------------TTCCTCCTCCTGGAGAAGACCCTT
CTCGGC------------CTCTTCGTCGCGGTGGTGGTAGCC------ATCACCATC---
TCTAAA---CTCCGGGGCAAGCGCTTCAAG---------------CTCCCTCCTGGACCT
TTTCCTGTTCCGGTGTTCGGGAACTGGCTCCAAGTGGGGGATGACTTGAACCACCGTAAC
CTGACAGGCTTGGCCAAGAAATTCGGTGACATATTTTTACTTCGAATGGGGCAGCGTAAT
CTGGTTGTGGTGTCTTCACCAGAGCTAGCAAAGGAGGTGCTCCACACTCAGGGAGTGGAA
TTCGGGTCAAGAACCCGTAACGTAGTGTTTGATATATTCACTGGTAAGGGTCAA---GAT
ATGGTGTTCACTGTGTACGGTGAGCACTGGAGGAAGATGAGGCGGATCATGACGGTCCCA
TTTTTCACCAACAAGGTTGTCCAGCAGTACAGGTTCGGATGGGAGGACGAGGCTGGCCGC
GTAGTGGAGGATGTCAAGAAG---AATCCC---GAG---------GCAGCCACGAATGGG
ATCATTTTGAGGAGGAGGTTGCAGCTCCTGATGTACAACAACATGTACAGAATCATGTTC
GACAGAAGGTTCGAGAGCGAGGATGATCCTTTGTTCGTTAGACTCAAGGCTTTGAACGGA
GAGAGGAGCCGGCTG---GCTCAGAGTTTTGAGTACAATTATGGAGATTTTATTCCCATT
TTGAGGCCCTTCTTGAGAGGCTACTTGAAGATCTGCAAGGAGATCAAAGAGAGGAGGTTG
AAGCTCTTCAAGGACTACTTTGTGGAAGAGAGAAAGAAAGTCGCA---------------
---------AGC---ACAAAAAGCATG---AACAACGAAGGATTG---AAATGTGCCATA
GATCATATTCTGGATGCTCAACAGAAAGGAGAGATCAACGAGGACAACGTTCTCTATATT
GTCGAGAATATCAACGTTGCCGCAATTGAGACGACACTATGGTCGATCGAGTGGGGCATT
GCGGAGCTGGTGAACCACCCTGAAATTCAAAAGAAGCTGCGCCATGAGCTTGACACTGTT
CTT---GGACCTGGTCACCAGATCACCGAACCTGACACCTAC------AAACTTCCATAC
CTTCAGGCTGTGATCAAGGAGACTTTGAGGTTTCGGATGGCAATTCCTTTACTTGTACCC
CACATGAACCTACACGATGCTAAGCTTGGTGGGTATGATATCCCTGCTGAGAGCAAAATC
TTGGTGAATGCATGGTGGCTTGCCAACAACCCTGCTAACTGGAAAAACCCCGATGAATTC
AGGCCTGAGAGGTTCTTGGAAGAGGAATCTAAGGTTGAG---GCCAATGGC---------
---AATGACTTCCGGTACCTCCCATTTGGTGTTGGGAGAAGAAGTTGCCCTGGAATCATT
CTTGCATTGCCGATCCTTGGTATTACTTTGGGTCGTTTAGTACAGAACTTTGAGCTCTTA
CCTCCTCCAGGACAGTCAAAGCTTGATACTACGGAGAAA------GGTGGACAGTTCAGT
CTGCACATT------------TTGAAGCATTCAACCATTGTTGCAAAGCCAAGGAAGTTT
TAA------------------------
>Cpapaya|evm.model.supercontig_2.290
------------------------------------------------------------
------------------------------------------------------------
------------------------------------------------------------
------------------------------------------------------------
------------------------------------------------------------
---------------ATGGAT---------------CTCCTCCTCTTGGAGAAGACCCTT
TTGGCT------------GTCTTCTTCGCCGTCGTTCTCGCA------ATAACCATC---
TCCAAG---TTCCGGGGAAAGCGTTTCAAG---------------CTTCCTCCCGGACCC
ATCCCCGTCCCTGTGTTTGGCAACTGGCTCCAAGTCGGCGATGACTTAAACCACCGAAAC
CTCACAGATCTCGCCAAGAAATACGGCGACATATTCCTCCTCCGAATGGGGCAGCGGAAC
CTGACAGTCGTCTCGTCCCCAGAACTAGCCAAAGAGGTGCTCCACACTCAGGGAGTGGAG
TTCGGGTCCAGGACCCGGAACGTGGTATTCGATATCTTCACCGGTAAGGGACAG---GAT
ATGGTGTTCACAGTTTACGGTGAGCACTGGAGGAAAATGAGGCGGATCATGACCGTCCCT
TTTTTCACCAACAAGGTTGTGCAGCAGTATCGTTACGGGTGGGAGGATGAGGCGGCACGT
GTAGTGGAGGATGTGAAGAAA---AACCCA---GAG---------TCCGCCACGAATGGG
ATCGTGTTGAGAAGGCGATTGCAGCTGATGATGTACAATAACATGTACAGAATCATGTTC
GACAGGAGATTCGAGAGCGAGGATGATCCTCTGTTCAATAAACTGAAGGCATTGAACGGG
GAGAGAAGCAGATTG---GCTCAGAGCTTTGAGTATAACTACGGAGATTTTATACCCATC
TTAAGACCCTTCCTGAGAGGTTACTTGAAGATCTGCAAGGAGGTTAAGGAGAGAAGGTTG
CAGCTGTTCAAGGACTATTTCGTGGAGGAAAGGAAGAAGCTAGCA---------------
---------AGC---ACGAAGAGCATG---ACGAACGAGGGATTG---AAGTGCGCGATC
GACCACATATTAGACGCCCAACAAAAGGGGGAGATTAATGAGGACAACGTTCTTTACATC
GTCGAGAATATCAACGTTGCTGCAATTGAAACAACATTGTGGTCAATCGAGTGGGGCATT
GCTGAGTTGGTGAACCATCCTCAAATTCAAGCAAAATTACGAAACGAGTTGGACACAATG
TTA---GGCCCTGGCGTGCAAATCACTGAGCCTGACACCTAT------AAGCTGCCCTAC
CTCCAAGCTGTGATCAAGGAGACTCTGAGACTCCGAATGGCAATTCCTCTCCTCGTGCCG
CACATGAACCTCCACGACGCGAAACTCGGGGGCTATGAAATTCCGGCAGAGAGCAAAATC
TTGGTGAATGCTTGGTGGCTGGCTAACAACCCAGCTCAATGGAAAAACCCAGAAGAGTTC
AGGCCAGAGAGGTTTTTGGAAGAGGAGGCCAAGGTGGAG---GCCAACGGA---------
---AACGACTTCCGTTACCTTCCCTTCGGAGTTGGGAGAAGAAGCTGCCCTGGAATAATT
CTGGCTTTGCCAATTTTGGGCATTACAATAGGTCGCTTGGTTCAGAATTTTGAACTGTTG
CCTCCGCCAGGACAGTCCAAGATTGATACCTCAGAAAAA------GGTGGACAATTCAGC
TTGCACATT------------TTGAAGCACTCTACCATCGTTATGAAACCAAGATCATTT
TAG------------------------
>Htuberosus|Z17369
------------------------------------------------------------
------------------------------------------------------------
------------------------------------------------------------
------------------------------------------------------------
------------------------------------------------------------
---------------ATGGAC---------------CTCCTCCTCATAGAAAAAACCCTC
GTCGCC------------TTATTCGCCGCCATTATCGGCGCA------ATACTAATC---
TCCAAA---CTCCGCGGTAAAAAATTCAAG---------------CTCCCACCTGGCCCA
ATCCCGGTTCCAATTTTCGGCAACTGGCTACAAGTTGGCGATGATTTGAACCACCGGAAC
TTAACCGATCTGGCTAAGAGGTTTGGTGAGATCTTGCTGCTACGCATGGGGCAGAGGAAT
CTGGTAGTTGTGTCTTCGCCTGAGCTTGCTAAAGAGGTGTTGCATACACAAGGAGTGGAG
TTTGGTTCGAGAACAAGGAATGTTGTGTTCGATATTTTTACTGGGAAGGGTCAG---GAT
ATGGTGTTTACGGTTTATGGTGAGCATTGGAGGAAGATGAGGAGGATCATGACCGTACCC
TTTTTCACCAACAAAGTTGTTCAGCAATACAGGTATGGGTGGGAGGCTGAGGCCGCGGCG
GTTGTGGACGATGTGAAGAAG---AATCCG---GCT---------GCAGCAACTGAAGGA
ATCGTGATCCGAAGACGGTTACAACTCATGATGTATAACAACATGTTCAGAATCATGTTC
GACAGACGATTCGAAAGTGAAGATGATCCCTTGTTTTTGAAACTCAAGGCGTTGAACGGT
GAGAGGAGTCGATTG---GCGCAGAGCTTTGAGTACAACTATGGCGATTTCATCCCTATT
TTGCGGCCGTTTTTGAGAAATTATTTGAAGTTGTGCAAGGAAGTTAAAGATAAAAGGATT
CAGCTCTTCAAGGATTACTTCGTTGACGAAAGGAAGAAGATTGGA---------------
---------AGC---ACTAAGAAAATG---GACAACAATCAGTTG---AAATGTGCCATT
GATCACATTCTTGAAGCTAAAGAGAAGGGTGAGATCAATGAAGACAATGTTCTTTACATT
GTTGAAAACATCAATGTTGCAGCAATCGAGACAACTCTATGGTCGATCGAATGGGGAATT
GCGGAGCTAGTTAACCATCCCGAGATCCAAGCCAAACTCAGGCACGAGCTCGACACCAAG
CTC---GGGCCCGGTGTCCAGATCACCGAGCCCGACGTCCAA------AACCTCCCTTAC
CTCCAAGCCGTGGTCAAGGAAACCCTCCGTCTCCGTATGGCGATCCCGCTTCTAGTCCCA
CACATGAACCTCCATGACGCTAAGCTCGGCGGGTTTGACATCCCGGCCGAAAGCAAGATC
TTGGTCAACGCGTGGTGGTTAGCAAACAACCCCGACCAATGGAAGAAACCCGAGGAGTTT
AGGCCAGAGAGGTTTTTGGAAGAGGAAGCGAAGGTTGAG---GCTAACGGG---------
---AATGATTTTAGGTACTTGCCGTTTGGAGTCGGGAGAAGGAGTTGCCCCGGGATTATT
CTTGCATTGCCGATACTTGGTATTACAATCGGGCGTTTGGTGCAGAATTTCGAGCTGTTG
CCTCCACCGGGACAGTCTAAGATCGATACCGATGAGAAG------GGTGGGCAGTTTAGT
TTGCATATC------------TTGAAGCACTCTACTATCGTAGCTAAACCTAGGTCATTT
TAA------------------------
>Acoerulea|AcoGoldSmith_v1.003770m
------------------------------------------------------------
------------------------------------------------------------
------------------------------------------------------------
------------------------------------------------------------
------------------------------------------------------------
---------------ATGGAT---------------CTTATGCTTTTGCAAAAAGCTCTA
ATAGCT------------ATATTCATAGCTATTGTTGGAGCT------ATAACTGTT---
TCTAAA---TTGCGCGGCAAGCGTTTTAAG---------------CTGCCACCAGGTCCA
TTTCCTGTACCGATTTTCGGTAACTGGCTTCAAGTTGGTGATGATTTAAATCATCGTAAC
TTGACAGATTTAGCGCGTAAATTTGGAGAAATTCTACTTCTCCGAATGGGACAAAGAAAT
CTTGTAGTAGTTTCATCACCTGAACTAGCTAAAGAAGTGTTACATACACAAGGTGTAGAA
TTCGGTTCTCGAACTCGAAATGTTGTTTTCGACATTTTTACTGGTAAAGGTCAA---GAT
ATGGTGTTTACTGTCTATGGTGAACATTGGAGAAAAATGAGAAGAATCATGACTGTTCCT
TTTTTTACTAATAAAGTTGTTCAACAATATAGATATGGATGGGAAGATGAGATTACTAGA
GTTGTTGAAGATGTGAAGAAG---AATCCT---GAA---------GCTTCAACAACTGGG
ATTGTTTTAAGAAAAAGATTGCAACTTATGATGTATAACAACATGTATAGAATCATGTTT
GATAGAAGATTTGAAAGTGAAGAAGATCCTTTATTTATTAAACTTAAAGCTTTGAATGGT
GAAAGAAGTAGATTG---GCACAAAGCTTTGAGTATAATTACGGGGATTTTATTCCTATT
TTGAGACCATTTTTAAGAGGGTATTTGAAAATTTGCAAAGAAGTTAAGGAGAAGAGAATC
CAGTTGTTCAAGGATTATTTTCTTGATGAGAGGAAGAAGCTTGCA---------------
---------AGC---ACCAAAGCAACA---GATAACGCTGGACTA---AAATGCGCTATC
GATCACATTTTAGATGCTGAGAAGAAGGGAGAAATTAATGAAGCTAATGTTTTGTATATT
GTTGAGAACATCAATGTTGCTGCAATTGAGACGACATTGTGGTCAATTGAATGGGGAATT
GCAGAGCTGGTGAATAACCCTGCTATCCAACAAAAGCTCCGCAATGAGCTAGACACAATG
CTT---GGACCTGGTGTGCAGATCACAGAGCCAGATACATAC------AAGCTCCCTTAC
CTCCAAGCTGTTGTGAAAGAGACCCTGAGACTTCGTATGGCAATTCCATTATTGGTCCCA
CACATGAACCTTCATGATGCCAAGCTTGGTGGATTTGACATTCCTGCTGAAAGTAAGATC
CTAGTGAACGCGTGGTGGCTAGCCAATAACCCAGAACACTGGAAGAACCCAGAAGAATTT
CGCCCAGAGAGGTTCTTGGAAGAGGAATCAAAGGTGGAA---GCAAATGGT---------
---AATGATTTCCGATATCTTCCATTTGGCGTTGGCAGGAGGAGTTGTCCTGGAATTATA
CTTGCATTGCCCATCCTAGGCATCACTTTGGGTCGTCTTGTGCAAAACTTTGAGCTGTTG
CCACCACCAGGACAGAGCAAGCTGGACACAACAGAGAAA------GGTGGTCAATTCAGC
TTGCACATA------------CTGAAGCACTCAACTATTGTGGTAAAGCCCAGGGAGGTG
GTTTAA---------------------
>Slycopersicum|TA36684_4081
------------------------------------------------------------
------------------------------------------------------------
------------------------------------------------------------
------------------------------------------------------------
------------------------------------------------------------
---------------ATGGAT---------------CTTCTCTTGCTGGAGAAGACCTTA
ATAGGT------------CTTTTCTTTGCCATTTTAATCGCT------ATTATCATC---
TCTAAA---CTTCGTTCCAAGCGATTCAAA---------------CTACCCCCAGGTCCA
ATTCCAGTTCCAATTTTTGGGAATTGGCTTCAAGTTGGTGATGATTTGAACCATAGAAAC
CTTACTGAGTATGCTAAAAAATTTGGTGATGTGTTCTTGCTAAGAATGGGGCAAAGGAAC
TTAGCTGTTGTGTCATCCCCTGAATTAGCTAAAGAAGTTTTACACACACAAGGGGTTGAA
TTTGGTTCAAGAACAAGAAATGTTGTTTTTGATATTTTTACAGGGAAGGGTCAA---GAT
ATGGTTTTTACAGTGTATGGTGAGCACTGGAGGAAAATGAGGAGGATTATGACTGTACCC
TTTTTCACTAACAAAGTTGTGCAGCAGTATAGAGGGGGGTGGGAGTCTGAGGCTGCCAGT
GTAGTTGAGGATGTGAAGAAA---AACCCT---GAA---------TCTGCTACAAATGGG
ATTGTTTTGAGGAAAAGATTGCAGCTTATGATGTATAATAACATGTTTAGGATTATGTTT
GATAGGAGATTTGAGAGTGAAGATGATCCCCTTTTTGTTAAGCTTAGGGCTTTGAATGGT
GAGAGGAGTAGATTG---GCTCAGAGCTTTGAGTACAACTATGGTGATTTTATCCCAATT
TTGAGGCCTTTCTTGAGGGGTTACTTGAAGATTTGTAAGGAGGTTAAGGAGAAGAGGTTG
AAACTATTCAAAGACTACTTTGTTGATGAAAGAAAGAAACTTGCC---------------
---------AAT---ACCAAGAGCATG---GACAGCAATGCTCTA---AAATGTGCCATT
GATCACATTCTTGATGCTCAACAGAAAGGAGAGATCAACGAGGATAACGTTCTTTACATT
GTTGAGAACATTAATGTTGCTGCAATCGAAACAACATTGTGGTCAATTGAGTGGGGTATC
GCGGAACTAGTCAACCACCCTCACATCCAAAAGAAACTCCGAGACGAGATTGATACAGTT
CTT---GGACCAGGAGTGCAAGTGAGTGAGCCAGACATGCCC------AAGCTTCCATAC
CTTCAGGCTGTGATCAAGGAGACTCTTAGACTCCGGATGGCAATTCCTCTTTTAGTCCCA
CACATGAACCTTCATGATGCAAAGCTTGCTGGATACGATATTCCAGCTGAGAGCAAAATC
TTAGTTAACGCTTGGTGGCTAGCTAACAACCCCGCCCACTGGAAGAAACCTGAAGAGTTC
AGACCTGAGAGGTTCTTGGAAGAGGAGAAACACGTTGAA---GCCAATGGC---------
---AACGACTTCAGATTTCTTCCTTTCGGTGTTGGCAGGAGGAGTTGCCCCGGAATTATC
CTTGCATTGCCAATTCTTGGCATCACCATTGGACGTTTGGTGCAGAACTTTGAGATGTTG
CCTCCTCCAGGGCAGTCGAAGCTCGACACCTCGGAGAAA------GGTGGACAGTTCAGT
CTCCACATT------------TTGAAGCATTCCACCATTGTGATGAAACCAAGATCTTTC
TAA------------------------
>Stuberosum|PGSC0003DMT400078290
------------------------------------------------------------
------------------------------------------------------------
------------------------------------------------------------
------------------------------------------------------------
------------------------------------------------------------
---------------ATGGAT---------------CTTCTCTTACTGGAGAAGACCTTA
ATAGGT------------CTTTTCTTTGCCATTTTAATCGCT------ATTATTGTC---
TCTAAA---CTTCGTTCCAAGCGATTTAAA---------------CTACCCCCAGGTCCA
ATTCCAGTCCCAGTTTTTGGAAATTGGCTTCAAGTTGGTGATGATTTGAACCATAGAAAC
CTTACTGAGTATGCTAAAAAATTTGGCGATGTTTTCTTGCTTAGAATGGGGCAAAGGAAC
TTAGTTGTTGTGTCATCCCCTGAATTAGCTAAAGAAGTTTTACACACACAAGGGGTTGAA
TTTGGTTCAAGAACAAGAAATGTTGTTTTTGATATTTTTACAGGTAAGGGTCAA---GAT
ATGGTTTTTACAGTGTATGGTGAACACTGGAGGAAAATGAGGAGGATTATGACTGTACCC
TTTTTTACTAATAAGGTGGTGCAGCAGTATAGAGGAGGGTGGGAGTCTGAGGCTGCTAGT
GTAGTTGAGGATGTGAAGAAA---AACCCT---GAA---------TCTGCTACAAATGGG
ATTGTTTTGAGGAAAAGATTGCAGCTTATGATGTATAATAACATGTTTAGGATTATGTTT
GATAGGAGATTTGAGAGTGAAGATGATCCCCTTTTTGTTAAGCTTAGGGCTTTGAATGGT
GAGAGGAGTAGATTG---GCTCAGAGCTTTGAGTACAACTATGGTGATTTTATCCCTATT
TTGAGGCCTTTCTTGAGAGGATACTTGAAGATTTGTAAGGAGGTTAAGGAGAAGAGGTTG
AAGCTATTCAAGGACTACTTTGTTGATGAAAGAAAGAAGCTTGCA---------------
---------AAT---ACCAAGAGCATG---GACAGCAATGCTCTA---AAATGTGCAATT
GATCACATTCTTGAAGCTCAACAGAAGGGAGAGATCAACGAGGATAACGTTCTTTACATC
GTTGAGAACATCAATGTTGCTGCAATCGAAACAACATTGTGGTCAATTGAGTGGGGTATC
GCGGAACTAGTCAACCACCCTCATATCCAAAAGAAACTCCGTGATGAGATTGATACAGTT
CTT---GGACCAGGAATGCAAGTGACTGAGCCAGACATGCCC------AAGCTTCCGTAC
CTTCAGGCTGTGATCAAGGAGACTCTTAGACTCAGGATGGCAATTCCTCTTTTAGTCCCA
CACATGAACCTTCATGATGCAAAGCTTGCTGGATACGATATTCCAGCTGAAAGCAAAATC
TTAGTTAACGCTTGGTGGCTAGCTAACGACCCCGCTCACTGGAAGAAACCTGAAGAGTTC
AGACCTGAGAGGTTCTTCGAAGAGGAGAAGCACGTTGAG---GCCAATGGC---------
---AACGACTTCAGATTTCTTCCTTTCGGTGTTGGTAGGAGGAGTTGCCCCGGAATTATC
CTTGCATTGCCAATTCTCGGCATCACTTTGGGACGTTTGGTGCAAAACTTTGAGATGTTG
CCTCCTCCAGGACAGTCGAAGCTCGACACCTCGGAGAAA------GGTGGACAGTTCAGT
CTACACATT------------TTGAAGCATTCCACCATTGTGATGAAACCAAGATCTTTC
TAA------------------------
>Cannuum|AF212318
------------------------------------------------------------
------------------------------------------------------------
------------------------------------------------------------
------------------------------------------------------------
------------------------------------------------------------
---------------ATGGAT---------------CTTCTCTTGCTGGAGAAGACCTTA
GTAGGC------------CTTTTCTTTGCCATTGTAGTAGCT------ATTATTGTG---
TCTAAA---TTGCGTAGCAAGCGTTTTAAG---------------CTGCCCCCAGGTCCA
ATTCCAGTCCCAGTTTTTGGTAACTGGCTGCAAGTTGGCGACGATTTGAATCATCGTAAC
CTCACTGATTACGCGAAGAAGTTTGGTGACATTTTCTTGCTTAGAATGGGTCAAAGAAAC
TTGGTCGTTGTGTCGTCCCCTGAATCAGCTAAAGAAGTTTTGCACACCCAAGGGGTTGAA
TTTGGATCAAGAACGAGAAATGTTGTCTTTGATATCTTCACTGGAAAAGGTCAA---GAT
ATGGTTTTTACTGTATACGGTGAGCATTGGAGGAAGATGAGGAGGATTATGACTGTACCC
TTTTTTACTAATAAAGTGGTTCAGCAATACAGAGGGGGTTGGGAGTCTGAGGTGGCTAGT
GTTGTTGAGGATGTGAAGAAG---AATCCT---GAA---------TCTGCGACGAATGGG
ATTGTTTTGAGGAAGAGGTTGCAACTCATGATGTATAATAATATGTTCAGGATTATGTTT
GATAGGAGATTTGAGAGTGAAGATGATCCCCCTTTCGTAAAGCTTAGAGCTTTGAATGCT
GAGAGGAGTAGATTG---GCTCAGAGCTTTGAGTACAATTATGGTGATTTTATCCCTATT
TTAAGGCCTTTCTTGAGGGGTTACTTGAAGATTTGCAAGGAAGTTAAGGAGAAGAGGTTG
CAGCTATTCAAGGATTACTTTGTTGATGAAAGAAAGAAGCTTTCA---------------
---------AAT---ACCAAGAGTATG---GATAGCAATGCTCTA---AAATGTGCCATT
GATCACATTCTTGAGGCTCAACAGAAGGGAGAGATCAATGAGGATAATGTTCTTTACATT
GTTGAGAACATCAATGTTGCTGCAATTGAAACAACATTGTGGTCAATTGAATGGGGTATC
GCTGAGCTAGTCAACCACCCTCACATCCAACAGAAACTCCGTGAAGAGATCGACGCAGTT
CTT---GGACCAGGAGTGCAAGTAACTGAGCCAGACACCCAC------AAGCTTCCGGAC
CTTCAGGCTGTGATCAAGGAGACTCTTAGACTCCGGATGGCAACTCCTCTTTTAGTCCCA
CACATGAACATTCATGATGCAAAGCTTGCTGGATATGATATTCCAGCAGAGAGCAAAATC
TTGGTTAACCCTTGGTGGTTGGCTAACAACCCCGCTCACTGGAAGAAACCGGAAGAGTTC
AGGCCCGAGAGGTTCTTGAAAGAGGAGAAGCACGTCGAT---GCCAATGGC---------
---AATGACTTCAGATTCCTTCCATTCGGTGTTGGTAGGAGGAGTTGCCCCGGAATTATC
CTAGCGCTGCCAATTCTCGGCATCACTTTGGGACGTTTGGTGCAGAATTTTGAGCTATTG
CCACCTCCGGGGCAGTCAAAGCTCGACACCACGGAGAAA------GGTGGACAGTTCAGT
CTCCACATT------------TTGAAGCATTCCACCATTGTGATGAAACCAAGATCTTTC
TGA------------------------
>Ntabacum|DQ350352 CYP73A47v1
------------------------------------------------------------
------------------------------------------------------------
------------------------------------------------------------
------------------------------------------------------------
------------------------------------------------------------
---------------ATGGAT---------------CTTCTCTTACTAGAGAAGACCTTA
ATTGGT------------CTTTTCTTTGCCATTTTAATCGCT------TTAATTGTC---
TCTAAA---CTTCGTTCAAAGCGTTTTAAG---------------CTTCCTCCAGGACCA
ATTCCAGTACCAGTTTTTGGTAATTGGCTTCAAGTTGGTGATGATTTAAACCACAGAAAT
CTTACTGATTATGCCAAAAAATTTGGCGATCTTTTCTTGTTAAGAATGGGTCAACGTAAC
TTAGTTGTTGTGTCATCTCCTGAATTAGCTAAAGAAGTTTTACACACACAAGGTGTTGAA
TTTGGTTCAAGAACAAGAAATGTTGTGTTTGATATTTTTACTGGAAAAGGTCAA---GAT
ATGGTTTTTACTGTATATGGTGAACATTGGAGAAAAATGAGGAGAATTATGACTGTACCA
TTTTTTACTAATAAAGTTGTGCAACAGTATAGAGGGGGGTGGGAGTTTGAGGTGGCAAGT
GTAATTGAGGATGTGAAAAAA---AATCCT---GAA---------TCTGCTACTAATGGG
ATCGTATTAAGGAGGAGATTACAATTAATGATGTATAATAATATGTTTAGGATTATGTTT
GATAGGAGATTTGAGAGTGAAGATGATCCTTTGTTTGTTAAGCTTAAGGCTTTGAATGGT
GAAAGGAGTAGATTG---GCTCAAAGTTTTGAGTATAATTATGGTGATTTTATTCCAATT
TTGAGGCCTTTTTTGAGAGGTTATTTGAAGATCTGTAAAGAAGTTAAGGAGAAGAGGCTG
CAGCTTTTCAAAGATTACTTTGTTGATGAAAGAAAGAAGCTTTCA---------------
---------AAT---ACCAAGAGCTCG---GACAGCAATGCCCTA---AAATGTGCGATT
GATCACATTCTTGAGGCTCAACAGAAGGGAGAGATCAATGAGGACAACGTTCTTTACATT
GTTGAAAACATCAATGTTGCTGCAATTGAAACAACATTATGGTCAATTGAGTGGGGTATC
GCCGAGCTAGTCAACCACCCTCACATCCAAAAGAAACTGCGCGACGAGATTGACACAGTT
CTT---GGACCAGGAGTGCAAGTGACTGAACCAGACACCCAC------AAGCTTCCATAC
CTTCAGGCTGTGATCAAGGAGGCACTTCGTCTCCGTATGGCAATTCCTCTATTAGTCCCA
CACATGAACCTTCACGACGCAAAGCTTGGCGGGTTTGATATTCCAGCAGAGAGCAAAATC
TTGGTTAACGCTTGGTGGTTAGCTAACAACCCGGCTCATTGGAAGAAACCCGAAGAGTTC
AGACCCGAGAGGTTCTTTGAAGAGGAGAAGCATGTTGAG---GCCAATGGC---------
---AATGACTTCAGATATCTTCCGTTTGGCGTTGGTAGGAGGAGCTGCCCTGGAATTATA
CTTGCATTGCCAATTCTTGGCATCACTTTGGGACGTTTGGTTCAGAACTTTGAGCTGTTG
CCTCCTCCAGGCCAGTCGAAGCTCGACACCACAGAGAAA------GGTGGACAGTTCAGT
CTCCACATT------------TTGAAGCATTCCACCATTGTGTTGAAACCAAGGTCTTTC
TGA------------------------
>Ntabacum|A1XEL CYP73A85
------------------------------------------------------------
------------------------------------------------------------
------------------------------------------------------------
------------------------------------------------------------
------------------------------------------------------------
---------------ATGGAT---------------CTTCTCCTTCTAGAGAAGACCCTT
ATAGGC------------TTATTCTTTGCTATCATTGTAGCT------ATAGTTGTT---
TCTAAG---CTACGTAGCAAGAAATTTAAG---------------TTGCCCCCAGGTCCA
ATTCCTGTGCCAATTTTTGGCAATTGGCTTCAAGTTGGTGATGATTTGAATCACAGAAAC
CTCACTGAATATGCCAAGAAATTTGGTGACATGTTCTTGTTAAGAATGGGACAGAGGAAT
CTTGTTGTTGTATCATCCCCTGAATTAGCCAAAGAAGTTTTGCATACACAAGGGGTTGAA
TTTGGATCAAGAACTAGGAATGTGGTGTTTGATATTTTCACTGGAAAAGGCCAA---GAT
ATGGTTTTTACAGTATATGGTGAACACTGGAGGAAGATGAGGAGGATTATGACAGTTCCA
TTTTTTACAAACAAAGTGGTGCAGCAGTATAGGCGTGGGTGGGAAGATGAAGTGGCACAT
GTTGTTGAGGATGTGAAGAAA---AATCCA---GAG---------TCAGCAACTAATGGG
ATTGTGTTGAGGAAAAGGTTGCAGCTTATGATGTACAATAACATGTACAGGATTATGTTT
GATAGGAGGtTTGAGAGTGAGGATGATCCTTTGTTTAACAAGCTTAAGGCTTTGAATGGG
GAGAGGAGTAGATTG---GCTCAGAGTTTTGAGTATAATTATGGTGATTTTATCCCTATT
TTGAGACCTTTCTTGAGAGGTTACTTGAAGATATGTAAGGAAGTTAAGCAAAGGAGGTTG
CAGCTTTTCAAAGATTACTTTGTTGATGAAAGAAAGAAACTTGCA---------------
---------AAC---ACGACGAAGAGCATGGACAATAATGCGCTA---AAGTGTGCCATT
GATCACATTCTTGAGGCTGAACAGAAGGGAGAGATCAATGAGGATAATGTCCTTTACATT
GTTGAGAACATCAATGTTGCCGCAATAGAAACTACACTGTGGTCAATTGAGTGGGGTATT
GCTGAATTAGTGAACCACCCTGAAATCCAGAAGAAACTCCGTGACGAGATTGACAGTGTT
CTT---GGAGTAGGAGTGCAAATCACTGAGCCAGAACTCAAC------AAGCTTCCTTAC
CTTCAGGCTGTGATCAAGGAGACCCTTCGTCTCCGTATGGCAATCCCTCTTTTAGTCCCA
CACATGAACCTTCACGATGCGAAGCTTGCTGGATATGACATTCCCGCGGAGAGCAAGATC
CTGGTAAACGCTTGGTGGCTGGCTAACAACCCCGCTACCTGGAAGAAGCCCGAAGAGTTT
AGGCCAGAGAGGTTCTTCGAAGAGGAGAAGCACGTTGAG---GCTAATGGC---------
---AATGACTTCAGATATCTTCCATTTGGTGTTGGCAGGAGGAGCTGCCCTGGAATTATC
CTTGCATTGCCAATTCTTGGCATTACTTTGGGACGATTGGTGCAGAACTTTGAGCTGTTG
CCTCCTCCAGGACAGTCAAAGCTTGACACAACAGAGAAA------GGCGGGCAATTCAGT
CTGCACATT------------TTGAAGCATTCCACCATtGTGATGAAACCAAGATCTTTT
TAA------------------------
>Croseus|Z32563
------------------------------------------------------------
------------------------------------------------------------
------------------------------------------------------------
------------------------------------------------------------
------------------------------------------------------------
---------------ATGGAT---------------CTTCTCCTCTTAGAGAAGACCCTT
TTGGGC------------TTATTTGCCGCCATCATTGTGGCC------TCTATAGTT---
TCAAAG---CTACGAGGAAAGAAATTTAAG---------------CTTCCTCCAGGTCCT
ATCCCGGTACCGGTTTTTGGAAACTGGCTTCAAGTTGGGGATGACTTGAATCACAGAAAT
CTATCGGATTACGCTAAGAAATTTGGCGAAATTTTCTTACTTAGAATGGGCCAACGTAAT
CTGGTTGTGGTTTCATCTCCTGAACTGGCTAAAGAAGTTTTGCACACTCAGGGGGTTGAA
TTTGGCTCCCGTACTAGAAATGTTGTGTTTGATATCTTCACAGGAAAAGGACAG---GAC
ATGGTTTTTACCGTTTATGGTGAACATTGGAGGAAAATGAGAAGAATCATGACTGTCCCG
TTTTTTACTAATAAAGTAGTTCAACAGTATAGATATGGATGGGAAGAAGAGGCAGCCCGT
GTTGTTGAGGATGTGAAGAAA---AATCCT---GAA---------TCTGCAACTAATGGG
ATTGTATTGAGGAGAAGGTTACAACTTATGATGTACAATAACATGTACAGGATTATGTTT
GATAGAAGGTTTGAGAGTGAGGATGATCCTCTTTTTGTTAAACTTAAGGCCTTGAATGGT
GAAAGGAGTAGATTG---GCCCAGGGCTTTGAGTACAATTATGGCGATTTCATTCCAATT
TTGAGGCCTTTCTTGAGAGGTTATTTGAGGATCTGTAAGGAGGTTAAGGAGAGACGATTG
CAGCTTTTCAAGGATTACTTCGTCGACGAAAGGAAGAAGTTTGGG---------------
---------AGT---ACAAAAAGCATG---GATAACAACAGCTTG---AAATGTGCCATT
GATCATATCCTAGAAGCTCAGCAAAAGGGAGAGATCAACGAGGATAATGTCCTTTACATT
GTTGAAAACATCAATGTTGCTGCCATCGAGACAACACTATGGTCCATTGAGTGGGGAATT
GCAGAATTGGTGAACCACCCTGAAATCCAGAAGAAGCTACGAGACGAGCTTGAGACTGTG
CTA---GGACCCGGCGTGCAGATCACTGAACCGGATACTTAC------AAGTTACCATAC
CTTCAGGCAGTGATCAAGGAGACACTTCGTCTCAGAATGGCGATTCCCCTTTTCCTGCCT
CACATGAACCTACACGATGCCAAGCTTGGTGGCTATGACATTCCAGCGGAGAGCAAAATA
CTGGTGAATGCCTGGTTTTTAGCCAACAATCCGGAGCATTGGAAGAAGCCTGAAGAGTTC
AGACCGGAAAGGTTCTTGGAAGAGGAATCGAAAGTTGAG---GCTAATGGC---------
---AATGACTTCAGATATCTACCATTTGGTGTTGGTAGGAGAAGTTGCCCTGGTATTATT
CTAGCATTGCCAATTCTTGGCATTACCATAGGACGATTGGTTCAGAACTTTGAGCTTTTG
CCTCCACCAGGAAAATCTAAGATTGATACTAGTGAGAAA------GGTGGACAATTCAGT
TTGCACATT------------TTGAAGCACTCTACTATTGTACTCAAGCCTAGGACTTTT
TAGAT----------------------
>Garboreum|AF286648
------------------------------------------------------------
------------------------------------------------------------
------------------------------------------------------------
------------------------------------------------------------
------------------------------------------------------------
---------------ATGGAC---------------CTCCTCTTCCTAGAGAAAGTTCTC
ATCTCT------------CTTTTCTTCACCATCATCTTTGCT------ATCTTAGTC---
TCTAAA---CTTCGTGGCAAGCGCTTTAAA---------------CTCCCCCCTGGCCCC
CTTCCCATCCCGGTTTTCGGCAACTGGCTCCAAGTCGGCGATGACTTGAACCACCGCAAC
CTCACAGACTTAGCCAAGAAGTTCGGTGACATCTTCTTGCTCCGGATGGGACAACGTAAC
CTCGTGGTTATCTCTTCCCCAGAGCTAGCCAAAGAAGTTCTGCACACCCAAGGAGTTGAG
TTCGGTTCCAGGACAAGGAATGTCGTGTTTGATATTTTCACGGGGAAAGGACAG---GAC
ATGGTTTTCACCGTGTACGGTGAGCACTGGCGCAAGATGAGAAGGATCATGACCGTCCCT
TTCTTCACCAACAAGGTCGTGCAACAGTACAGACATGGATGGGAGGACGAGGCTGCCAGT
GTGGTTGAAGACGTGAAGAAG---AACCCA---GAA---------GCGGCCACCAATGGG
ATTGTTTTAAGGAGGAAATTGCAGCTCATGATGTACAATAACATGTATAGGATCATGTTT
GATAGGAGGTTTGAAAGTGAGGATGATCCTTTGTTTGTTAAGCTCAAGGCTTTAAATGGA
GAAAGAAGTAGATTA---GCACAAAGCTTTGAGTACAACTATGGTGATTTTATCCCCATT
TTGAGGCCATTCTTGAGAGGGTATTTGAAGTTATGCAAGGAAGTGAAGGAAATCAGATTG
CAGCTTTTCAGGGACCAATTCCTTGAGGAGAGGAAGAAGCTTGCA---------------
---------ACC---ACAAAAAGAATT---GACAACAATGCTTTG---AAATGTGCCATT
GATCACATTCTTGATGCTCAACGAAAGGGAGAGATCAATGAAGACAATGTTCTTTACATT
GTTGAGAATATCAATGTTGCTGCTATTGAAACAACCTTATGGTCAATTGAATGGGGCATT
GCTGAGCTTGTGAACCATCCCGAGATCCAGCAGAAACTCCGCAACGAAATCGACACCGTA
CTA---GGACCCGGCGTGCAGGTTACCGAACCCGACACCCAT------AAGCTTCCATAT
CTGCAGGCAGTGATCAAGGAGACTCTCAGGCTCCGAATGGCCATCCCTCTACTAGTCCCA
CACATGAACCTCCATGATGCAAAGCTTGGTGGGTATGACATCCCTGCAGAGAGTAAGATC
CTTGTGAATGCATGGTGGTTAGCCAATAACCCGGCTCACTGGAAGAACCCAGAAGAGTTC
CGGCCCGAAAGGTTTTTTGAGGAGGAATCGAAGGTAGAA---GCCAATGGG---------
---AATGACTTCAGGTATCTTCCATTTGGTGTTGGAAGGAGGAGCTGTCCAGGGATTATT
TTGGCACTGCCAATCCTAGGGATCACATTGGGACGTTTGGTGCAGAATTTTGAGCTATTG
CCTCCAAAGGGGCAGTCTAAGCTTGATACATCGGAGAAA------GGTGGACAGTTCAGT
CTGCATATT------------CTGAAGCATTCAACCATTGTTGCAAAGCCAAGGGTGTTT
TGA------------------------
>Graimondii|Gorai.011G207000.1
------------------------------------------------------------
------------------------------------------------------------
------------------------------------------------------------
------------------------------------------------------------
------------------------------------------------------------
---------------ATGGAC---------------CTCCTCTTCCTAGAGAAAGTTCTC
ATCTCT------------CTTTTCTTCACCATCATCTTTGCT------ATCTTAGTC---
TCTAAA---CTTCGTGGCAAGCGCTTTAAA---------------CTCCCCCCTGGCCCC
CTTCCCATCCCGGTTTTCGGCAACTGGCTCCAAGTCGGCGATGACTTGAACCACCGCAAC
CTCACAGACTTAGCCAAGAAGTTCGGTGACATCTTCTTGCTCCGGATGGGACAACGTAAC
CTCGTGGTTATCTCTTCCCCAGAGCTAGCCAAAGAAGTTCTGCACACCCAAGGAGTTGAG
TTCGGTTCCAGGACAAGGAATGTCGTGTTTGATATCTTCACGGGGAAAGGACAG---GAC
ATGGTTTTCACCGTGTACGGTGAGCACTGGCGCAAGATGAGAAGGATCATGACCGTCCCT
TTCTTCACCAACAAGGTCGTGCAACAGTACAGACATGGATGGGAAGACGAGGCTGCCAGT
GTGGTTGAAGACGTGAAGAAG---AACCCA---GAA---------GCGGCCACCAATGGG
ATTGTTTTAAGGAGGAGATTGCAGCTCATGATGTACAATAACATGTATAGGATCATGTTT
GATAGGAGGTTTGAAAGTGAGGATGATCCTTTGTTTGTTAAGCTCAAGGCTTTAAATGGA
GAAAGAAGTAGATTA---GCACAAAGCTTTGAGTACAACTATGGTGATTTTATCCCCATT
TTGAGGCCATTCTTGAGAGGGTATTTGAAGTTATGCAAGGAAGTGAAGGAAATCAGATTG
CAGCTTTTCAGGGACCATTTCCTTGAGGAGAGGAAGAAGCTTGCA---------------
---------AGC---ACAAAAAGAACT---GACAACAATGCTTTG---AAATGTGCCATT
GATCACATTCTTGATGCTCAACGGAAGGGAGAGATCAATGAAGACAATGTTCTTTACATT
GTTGAGAATATCAATGTTGCTGCTATTGAAACAACCTTATGGTCAATTGAATGGGGCATT
GCTGAGCTTGTGAACCATCCTGAGATCCAGCAGAAACTCCGCAACGAAATCGACACCGTC
CTA---GGACCCGGCGTGCAGGTTACCGAACCCGACACCCAT------AAGCTTCCATAT
CTGCAGGCAGTGATCAAGGAGACTCTCAGGCTCCGAATGGCCATCCCTCTACTAGTCCCA
CACATGAACCTCCATGATGCAAAGCTTGGTGGGTATGACATCCCTGCAGAGAGTAAGATC
CTTGTGAATGCATGGTGGTTAGCCAATAACCCGGCTCACTGGAAGAACCCAGAAGAGTTC
CGGCCCGAAAGGTTTTTCGAGGAGGAATCGAAGGTAGAA---GCAAATGGG---------
---AATGACTTCAGGTATCTTCCATTTGGTGTTGGAAGGAGGAGCTGTCCAGGGATTATT
TTGGCACTGCCAATCCTAGGGATCACATTGGGACGTTTGGTGCAGAATTTTGAGCTATTG
CCTCCAAAGGGGCAGTCTAAGCTTGATACATCGGAGAAA------GGTGGACAGTTCAGT
CTGCATATT------------CTGAAGCATTCAACCATTGTTGCAAAGCCAAGGGTGTTT
TGA------------------------
>Tcacao|Thecc1EG045554t1
------------------------------------------------------------
------------------------------------------------------------
------------------------------------------------------------
------------------------------------------------------------
------------------------------------------------------------
---------------ATGGAC---------------CTCCTCCTCCTAGAGAAAGCTCTT
GTTTCC------------CTATTCATCACCGTAATCTTAGCC------ATTTTGATC---
TCCAAG---CTTCGCAGCAAGCGCTTCAGA---------------CTCCCTCCTGGCCCC
ATTCCAGTGCCTGTTTTCGGCAACTGGCTCCAGGTTGGTGATGACTTGAACCACCGCAAC
CTCACCGACTTAGCCAAGAAGTTTGGTGACATTTTCTTGCTCCGCATGGGGCAGCGTAAC
CTTGTGGTTGTCTCTTCCCCGGAGCTGGCCAAAGAGGTTTTGCACACTCAGGGAGTTGAG
TTCGGGTCCAGAACAAGGAATGTTGTGTTTGATATCTTCACAGGCAAAGGGCAG---GAC
ATGGTTTTCACCGTGTACGGGGAACATTGGCGCAAAATGAGGAGGATCATGACCGTTCCT
TTCTTCACCAACAAGGTGGTGCAGCAGTATAGACATGGATGGGAAGACGAGGTTGCCAGG
GTCGTTGAAGATGTGAGGAAG---AATCCA---GAG---------GCGGCGACGAATGGG
ATTGTTCTGAGGAGGAGATTGCAGCTTATGATGTACAACAACATGTACAGGATCATGTTC
GATAGGAGGTTTGAGAGTGAGGATGATCCTTTGTTTGTAAAACTCAAGGCTTTGAATGGA
GAGAGGAGTAGATTG---GCTCAGAGCTTTGAGTACAACTATGGCGATTTCATCCCCATC
TTGAGGCCATTCTTAAGAGGGTATTTGAAGTTATGCAAGGAAGTGAAGGAAATGAGATTG
CAACTCTTCAAGGACTATTTCCTTGAGGAGAGGAAGAATCTTGCA---------------
---------AGC---ACAACAATAAGT---GACAACAACGCTCTG---AAGTGTGCTATA
GATCACATTCTTGATGCTCAGCAGAAGGGAGAGATCAATGAAGACAATGTCCTTTACATT
GTTGAGAATATCAATGTTGCTGCCATTGAAACAACACTATGGTCAATTGAATGGGGCATT
GCTGAGCTTGTGAACCATCCTGAGATCCAGCAGAAGCTTCGTAATGAAATCGACACCGTG
CTC---GGACCCGGCGTGCCGGTTACCGAACCTGACACCCAC------AAACTTCCTTAT
CTCCAGGCAGTGATCAAGGAGACACTGCGGCTGCGGATGGCCATCCCTCTACTAGTCCCA
CACATGAACCTCCATGATGCCAAGCTTGGTGGGTATGACATCCCAGCAGAGAGCAAGGTC
CTTGTGAATGCATGGTGGTTAGCCAACAACCCAGCCAAATGGAAGAACCCAGAAGAGTTC
AGGCCCGAAAGGTTCTTCGAGGAGGAAGCCAAGGTCGAA---GCCAATGGG---------
---AATGACTTCAGGTATCTTCCATTTGGTGTTGGAAGGAGGAGCTGTCCAGGAATCATC
CTTGCGCTGCCAATCTTGGGGATCACGTTGGGACGCTTGGTGCAGAACTTTGAGCTGTTG
CCTCCTCCAGGACAGGCTAAGCTTGACACTTCGGAGAAG------GGAGGACAGTTCAGC
TTGCACATC------------CTGAAGCATTCAACCATTGTTGCAAAGCCAAGGGTGTTT
TAA------------------------
>Ptrichocarpa|Potri.013G157900.1
------------------------------------------------------------
------------------------------------------------------------
------------------------------------------------------------
------------------------------------------------------------
------------------------------------------------------------
---------------ATGGAT---------------CTCCTCCTCCTGGAGAAGACCCTC
TTGGGT------------TCTTTCGTTGCCATTCTCGTTGCC------ATTCTCGTT---
TCTAAA---CTACGTGGCAAACGTTTTAAA---------------CTCCCTCCAGGTCCT
ATACCTGTCCCCGTGTTTGGAAACTGGCTTCAAGTTGGTGATGATTTGAACCACCGTAAC
CTCACCGACTTAGCCAAGAAATTCGGTGACATCTTCCTCCTTCGTATGGGCCAACGTAAC
CTTGTTGTCGTCTCTTCTCCTGACCTATCCAAAGAGGTTCTGCACACACAAGGTGTTGAG
TTCGGGTCGAGAACAAGAAATGTTGTTTTTGATATCTTTACTGGAAAGGGACAA---GAC
ATGGTGTTCACTGTCTACGGTGAACATTGGAGGAAGATGAGGAGAATCATGACTGTCCCT
TTCTTTACAAACAAGGTTGTCCAACAATATAGGTATGGCTGGGAGGAGGAAGCCGCTCAA
GTTGTCGAGGATGTTAAGAAA---AACCCT---GAG---------GCTGCAACCAATGGG
ATTGTTTTGAGGAGGAGATTGCAACTCATGATGTATAATAATATGTACAGGATTATGTTC
GATAGGAGATTTGAGAGCGAAGACGATCCTTTGTTTAACAAGCTCAAGGCTTTGAATGGT
GAGAGGAGCAGATTG---GCTCAGAGTTTTGATTATAATTATGGTGATTTCATCCCCATT
TTGAGACCTTTCTTGAGAGGTTACTTGAAGATCTGCCAGGAGGTTAAGGAGAGAAGGTTG
CAACTCTTCAAGGACTACTTTGTCGATGAGAGGAAGAAACTTGCA---------------
---------AGC---ACAAAGAACATG---AACAATGAAGGGTTG---AAGTGCGCCATA
GACCATATCCTCGATGCTCAAAAGAAAGGAGAGATCAACGAGGACAACGTTCTTTACATT
GTTGAGAACATCAACGTCGCTGCAATTGAGACAACACTATGGTCGATCGAGTGGGGAATT
GCTGAGCTTGTGAACCATCCTGAAATCCAGAAGAAGTTGCGCCATGAGCTCGATACCTTG
CTT---GGACCTGGTCACCAAATCACCGAGCCTGACACCTAC------AAGCTCCCTTAC
CTTAATGCTGTAATCAAAGAGACCCTCCGACTTAGGATGGCAATTCCTCTACTTGTCCCA
CACATGAACCTTCATGATGCCAAGCTTGGAGGCTTCGACATTCCAGCTGAGAGCAAGATC
CTGGTCAATGCCTGGTGGCTCGCCAACAACCCTGCCCACTGGAAAAACCCTGAAGAATTC
AGGCCAGAGAGGTTCTTGGAAGAGGAGGCCAAGGTTGAG---GCCAATGGC---------
---AATGATTTCAGGTACCTTCCATTTGGAGTTGGGAGAAGGAGCTGTCCTGGAATTATT
CTTGCATTGCCAATTCTTGGCATTACTCTGGGACGTCTGGTACAGAATTTCGAGCTCTTG
CCTCCTCCCGGACAGTCAAAGATCGACACCGCAGAGAAA------GGTGGACAGTTCAGT
TTGCACATA------------TTGAAGCACTCCACTATTGTTGCAAAGCCAAGGTCCTTT
TAA------------------------
>Ptrichocarpa|Potri.019G130700.1
------------------------------------------------------------
------------------------------------------------------------
------------------------------------------------------------
------------------------------------------------------------
------------------------------------------------------------
---------------ATGGAT---------------CTCCTCCTCTTGGAGAAGACCCTG
TTGGGT------------TCTTTTGTTGCCATTCTTGTTGCC------ATTCTTGTT---
TCACAA---CTACGTGGCAAACGTTTTAAA---------------CTCCCACCTGGTCCT
TTACCGGTCCCCGTGTTTGGCAACTGGCTTCAAGTTGGTGATGATCTGAACCACCGTAAC
CTCACTGATTTGGCCAAGAAGTTTGGTGACATCCTCCTCCTCCGTATGGGCCAACGTAAT
CTTGTTGTCGTCTCCTCACCTGACCTAGCTAAAGAGGTTCTGCACACGCAAGGTGTTGAA
TTCGGGTCAAGAACAAGAAACGTTGTTTTTGATATTTTCACTGGGAAAGGTCAA---GAC
ATGGTTTTCACTGTCTATGGTGAACATTGGAGGAAGATGAGGAGAATCATGACAGTCCCT
TTCTTCACGAACAAGGTTGTTCAACAATATAGGTATGGATGGGAAGAGGAAGCGGCTCAA
GTTGTCGAGGATGTTAAGAAA---AACCCC---GAG---------GCTGCAACTCATGGG
ATTGTTTTGAGGAGGAGACTGCAACTGATGATGTATAACAACATGTATAGGATCATGTTT
GATAGGAGATTTGAGAGCGAAGAGGATCCTTTGTTTAATAAGCTTAAGGCTTTGAATGGT
GAGAGGAGCAGATTG---GCTCAGAGTTTTGATTACAATTACGGTGATTTTATCCCCATT
TTGAGACCTTTCTTGAGAGGTTATTTGAAGATCTGCAAGGAGGTTAAAGAGAGAAGGCTG
CAACTCTTCAAGGACTACTTTGTTGAAGAGAGGAAGAAACTTGGA---------------
---------AGC---ACAAAGAGCATG---AGCAATGAAGGCTTG---AAATGTGCAATT
GATCATATTTTGGATGCTCAAAAGAAAGGAGAGATCAATGAGGACAACGTTCTTTACATC
GTGGAGAACATCAATGTTGCTGCAATTGAGACAACACTGTGGTCGATTGAGTGGGGAATT
GCTGAGCTTGTGAACCATCCTGAAATCCAGAAGAAGTTGCGTGATGAGCTCGATACCGTG
CTT---GGACCGGGTCACCAAATCACTGAGCCTGACACCAAC------AAGCTGCCTTAC
CTTAATGCTGTCATCAAAGAGACTCTCCGGCTCAGGATGGCGATTCCTCTGCTTGTCCCA
CACATGAACCTCCATGATGCTAAGCTTGGAGGTTTTGACATCCCCGCCGAGAGCAAGATC
CTGGTAAACGCATGGTGGCTTGCCAACAACCCTGCTAAGTGGAAAAACCCTGAAGAATTC
AGGCCAGAGAGGTTCTTCGAAGAGGAGGCCAAGGTTGAG---GCCAATGGC---------
---AATGATTTCAGGTACCTCCCCTTTGGAGTTGGGAGAAGGAGCTGCCCTGGAATTATT
CTTGCATTACCAATTCTTGGTATTACTCTGGGACGTTTGGTACAGAATTTTGAGCTCTTG
CCTCCTCCTGGACAGTCCAAGATTGACACCTCAGAGAAA------GGTGGACAGTTCAGC
TTGCACATT------------TTGAAACACTCCACCATTGTTGCAAAGCCAAGGTCCTTT
TAG------------------------
>Mesculenta|cassava4.1_005978m
------------------------------------------------------------
------------------------------------------------------------
------------------------------------------------------------
------------------------------------------------------------
------------------------------------------------------------
---------------ATGGAT---------------CTCGTCCTCCTGGAGAAGACCCTT
CTGGGT------------CTCTTCGTTGCTGTTATTGTCGCC------ATTGCCATT---
TCCAAA---TTCCGTGGCAAGCGTTTTAAG---------------CTCCCTCCTGGTCCT
TTGCCTGTGCCAGTTTTTGGTAATTGGCTTCAAGTCGGCGATGACTTGAACCACCGTAAC
CTCTTTGACCTCGCTAAGAAATTTGGAGACATATTCCTTCTTCGTATGGGGCAACGTAAT
CTCGTGGTTGTCTCTTCACCGGAGTTGTCTAAAGAGGTTTTGCACACTCAGGGTGTTGAG
TTCGGTTCCAGAACCCGAAATGTTGTGTTTGATATTTTCACCGGCAAGGGACAA---GAT
ATGGTGTTCACCGTGTACGGTGAACACTGGAGGAAGATGAGGCGGATTATGACAGTTCCA
TTCTTTACAAACAAGGTTGTTCAACAGTATCGACACGGGTGGGAATATGAGGCGGCGATG
GTGGTGGAAGATGTGAAGAAG---AACCCA---GAA---------GCAGCCACCAGTGGG
ACTGTGCTGCGGCGGAGATTGCAGCTGATGATGTATAATAATATGTACAGGATTATGTTC
GATAGGAGATTTGAGAGCGAAGATGATCCGTTGTTTGTGAAGCTGAAGGCTTTGAATGGA
GAGAGGAGTAGATTG---GCTCAGAGCTTTGAGTACAATTATGGCGATTTTATTCCAATC
TTGAGACCTTTCTTGAGAGGTTATTTGAAGATCTGTAAGGAAGTGAAGGAGAGGAGATTG
CAGCTCTTCAAGGACTACTTCGTTGAAGAAAGGAAGAAGCTAGCA---------------
---------AGC---ACGAAGAGCATG---GACAATGAAGGGTTG---AAATGCGCAATT
GATCATATTTTAGACGCACAGCAGAAGGGAGAGATCAATGAAGACAACGTCCTTTACATC
GTTGAGAATATCAATGTCGCTGCAATTGAAACAACACTGTGGTCGATTGAGTGGGGGATT
GCTGAGCTAGTGAACCATCCTGAAATCCAGAAGAAGCTGCGCCATGAGCTTGATACAGTG
CTT---GGACCTGGTCACCAAATCACTGAACCTGATACCCAC------AAGCTCCCATAT
CTCCAAGCTGTTATCAAAGAGACTCTCCGTTTAAGAATGGCAATTCCACTTCTTGTCCCT
CACATGAATCTCCATGACGCAAAGCTTGGTGGCTATGACATTCCTGCTGAGAGCAAGATT
CTGGTCAATGCATGGTGGCTCGCCAACAATCCTGCTCAGTGGAAGAATCCTGAAGAGTAC
AGGCCAGAGAGGTTCCTGGAAGAGGAATCCAAGGTTGAG---GCCAGTGGA---------
---AATGACTTCAGGTACCTGCCGTTTGGAGTTGGAAGGAGGAGCTGCCCTGGAATTATT
CTTGCATTGCCAATTCTGGGGATTACTTTGGGACGTTTGGTGCAGAATTTTGAGCTGTTG
CCACCTCCAGGACAGTCAAAACTTGATACCACAGAGAAG------GGTGGACAGTTCAGT
TTGCATATA------------TTGAAGCATTCCACCATTGTTTGCAAGCCGAGATCATTT
TGA------------------------
>Rcommunis|29976.m000504
------------------------------------------------------------
------------------------------------------------------------
------------------------------------------------------------
------------------------------------------------------------
------------------------------------------------------------
---------------ATGGAT---------------CCCCTCCTTCTGGAGAAGACCCTT
TTGGGC------------CTTTTCGCTGCTGTCATTGTTGCC------ATAGTCATA---
TCCAAG---TTACGCGGCAAGCGTTTCAAG---------------CTCCCTCCGGGACCT
CTGCCTGTGCCCGTGTTTGGGAACTGGCTTCAAGTTGGGGATGATCTGAACCAGCGTAAC
CTCGCCGACCTTGCTAAGAAATTCGGAGACATCCTGCTTCTCCGCATGGGACAGCGCAAC
CTCGTCGTTGTCTCCTCGCCCGACTTGGCCAAAGAGGTTTTGCACACACAGGGCGTCGAG
TTCGGGTCGAGAACCCGAAACGTCGTGTTTGATATTTTCACCGGGAAAGGACAG---GAC
ATGGTGTTCACCGTCTACGGTGAACACTGGAGAAAGATGAGGAGAATCATGACTGTTCCA
TTCTTTACTAACAAGGTTGTCCAGCAGTACAGGTACGGATGGGAAGATGAGGCGGCGCGT
GTGGTGGAGGATGTGAAGAAG---AACCCA---GAA---------TCGGCTACCAATGGT
ATTGTGTTGAGGAGGAGGTTGCAGCTGATGATGTACAACAATATGTACAGAATCATGTTC
GACAGGAGATTTGAGAGTGAGGAAGATCCTCTGTTTGTGAAACTAAGGGCTTTGAATGGC
GAGAGGAGTAGGCTG---GCGCAGAGCTTTGAGTATAATTATGGCGATTTCATTCCCATT
TTAAGACCTTTCTTAAGAGGTTACTTGAAGATCTGTAAGGAAGTTAAGGAAAGGAGGCTG
CAGCTCTTCAAGGACTACTTTGTTGATGAGAGAAAGAAACTTGGA---------------
---------AGC---ACAAAGAGCATG---AACAACGAAGGCTTG---AAATGCGCAATT
GATCATATTTTAGACGCACAGCAGAAGGGAGAGATCAATGAAGACAACGTCCTTTACATT
GTTGAGAACATCAATGTTGCTGCAATTGAGACAACGCTATGGTCAATTGAGTGGGGCATT
GCTGAGCTAGTGAACCATCCTGAAATCCAGAAGAAGCTCAGGGATGAGCTCGACACCGTC
CTT---GGACCTGGCAACCAAATCACTGAACCTGATACCTAC------AAGCTTCCATAC
CTTCAGGCTGTTGTTAAAGAGACTCTCCGACTCAGAATGGCAATTCCTCTGCTTGTGCCT
CACATGAATCTCCATGACGCTAAGCTTAGTGGGTACGACATTCCTGCCGAAAGCAAAATT
TTAGTGAACGCTTGGTGGCTTGCCAACAATCCTGCAAACTGGAAAAACCCTGAAGAATTC
AGGCCAGAGAGGTTCTTGGAAGAGGAATCCAAGGTTGAG---GCCAATGGG---------
---AATGATTTCAGGTACCTTCCGTTCGGAGTCGGAAGAAGGAGCTGCCCTGGAATCATT
CTTGCATTGCCAATCCTTGGCATTACTTTGGGACGTTTAGTACAGAATTTCGAGCTCTTG
CCACCTCCTGGACAATCAAAGCTTGACACCACAGAGAAG------GGTGGGCAGTTCAGC
TTGCATATA------------CTGAAGCACTCCACCATTGTTGCCAAGCCAAGATCATTT
TAA------------------------
>Cacuminata|AY621152
------------------------------------------------------------
------------------------------------------------------------
------------------------------------------------------------
------------------------------------------------------------
------------------------------------------------------------
---------------ATGGAT---------------CTTCTCCTGGTAGAGAAGACCCTC
TTGGCA------------CTATTTGCTGCCATTGTTCTTGCT------ATCACCATC---
TCTAAA---CTGCGTGGTAAGCGCTTTAAA---------------CTCCCTCCGGGTCCA
CTACCCGTACCCGTTTTTGGCAACTGGCTCCAAGTCGGCGATGACTTGAACCATCGAAAC
CTCACGGATTTGGCTAAGAAGTTCGGTGACATGTTCTTGCTCCGTATGGGCCAACGCAAC
CTTGTTGTGGTTTCGTCTCCAGACCTTGCCAAAGAGGTGTTACACACTCAGGGTGTCGAG
TTCGGGTCCCGAACCCGAAACGTTGTATTCGATATTTTCACCGGAAAGGGGCAG---GAC
ATGGTGTTCACCGTTTATGGTGAGCACTGGAGGAAAATGAGACGCATCATGACCGTCCCT
TTCTTCACCAACAAGGTGGTCCAGCAGTACCGTTATGGGTGGGAGGAAGAGGCGGCGCGC
GTGGTCGAGGATGTGAAGAAG---ATGCCG---GAG---------GCATTGACGACGGGG
ATTGTTTTAAGAAGGCGGTTGCAACTAATGATGTACAACAACATGTACCGGATCATGTTC
GATAGGAGGTTCGAGAGTGAGGACGACCCGTTGTTTGTGAAGCTTAAGGCTTTGAACGGA
GAGAGGAGTCGATTG---GCTCAGAGCTTTGAGTACAATTATGGTGATTTCATTCCCATT
CTGAGGCCTTTCTTGAGAGGTTATTTGAAGATCTGTAAGGATATCAAGGAGAGAAGGCTT
CAGCTCTTTAAGGACTATTTTCTTGACGAAAGGAAGAAGCTGACA---------------
---------AGC---ACGAAAGGCATG---GACAACTATGGCCTA---AAATGTGCCATT
GATCATATTCTTGAGGCCCAACAGAAGGGAGAGATCAACGAGGACAATGTTCTTTACATT
GTTGAGAACATCAACGTTGCCGCAATTGAAACAACATTGTGGTCGATCGAATGGGGCATT
GCAGAACTCGTCAACCACCCAGAAATCCAGCAGAAGCTGCGGCATGAGATTCAAACTGTG
CTG---GGACCTGGAACCCAAGTCACCGAGCCTGAAGTCCAA------AAATTGCCTTAT
CTCCAAGCAGTAGTCAAAGAAACCCTTCGACTCCGGATGGCAATTCCTCTTCTGGTGCCT
CACATGAACCTTCATGATGCAAAGCTCGGAGGGTATGACGTGCCAGCCGAGAGCAAAATC
TTAGTCAATGCCTGGTGGCTCGCCAACAACCCTGCTCACTGGCAGAAGCCAGAAGAATTT
AGGCCCGAGAGGTTCTTGGAAGAGGAGTCTAAGGTTGAT---GCCAATGGC---------
---AATGACTTCCGATACCTTCCATTTGGTGTCGGAAGACGAAGCTGCCCGGGAATTATC
CTAGCCCTGCCAATTCTTGGCATTACTTTGGGACGTTTGGTGCAGAATTTCGAGCTCTTG
CCTCCACCCGGGCAGTCAAAGATCGATACCTCGGAGAAG------GGTGGGCAGTTCAGT
CTGCACATT------------TTGAAGCATTCCACCATTGTTGCAAAACCAATATCATTT
TGA------------------------
>Fvesca|mrna28093.1-v1.0-hybrid
------------------------------------------------------------
------------------------------------------------------------
------------------------------------------------------------
------------------------------------------------------------
------------------------------------------------------------
---------------ATGGAT---------------CTCCTTCTCTTGGAGAAGACCCTA
ATAGGT------------CTCTTCATCGCTATAGTCGTCGCA------ATCATCGTC---
TCCAAG---CTCCGCGGCAAGAAGTTCAAG---------------CTCCCTCCCGGTCCT
ATCCCCGTCCCCGTCTTCGGCAACTGGCTCCAAGTCGGCGATGACCTCAACCACCGCAAC
CTTACTGACATGGCTAAAAAATTCGGCGACGTGTTCATGCTCCGCATGGGGCAGCGCAAC
CTCGTCGTGGTCTCGTCACCTGACCTGGCCAAGGAGGTCCTCCACACTCAGGGCGTCGAG
TTCGGCTCCCGAACGAGGAACGTCGTGTTCGACATCTTCACCGGGAAAGGACAG---GAC
ATGGTGTTCACCGTGTACGGTGAGCACTGGAGGAAAATGAGGAGGATAATGACGGTTCCT
TTCTTCACCAACAAGGTGGTGCAGCAGTACCGCCACGGCTGGGAGGCGGAGGCGGCGGCG
GTGGTGGAGGACGTGAAGAAA---CACCCC---GAG---------GCCGCCACCAGCGGG
ATGGTGCTACGTAGGAGGCTGCAGCTGATGATGTACAACAACATGTACAGGATCATGTTC
GACAGGAGATTTGAAAGCGAGGAGGACCCTCTGTTCGTGAAACTTAAGGGTTTGAATGGA
GAGAGGAGCCGACTT---GCGCAGAGCTTTGAGTATAATTACGGTGACTTTATTCCCGTG
CTCCGGCCGTTCCTCCGAGGGTACCTGAAGATCTGTAAGGAGGTGAAGGAGAAGAGGATT
CAGCTCTTCAAGGACTATTTCGTCGATGAGAGAAAGAAACTTGCA---------------
---------AGC---ACACAGGTCACA---ACTAATGAAGGATTG---AAGTGTGCCATT
GACCACATCTTGGACGCTCAACAGAAAGGAGAGATCAACGAGGACAATGTCCTTTACATC
GTCGAGAACATTAACGTCGCCGCCATTGAAACTACACTATGGTCAATCGAGTGGGGAATA
GCCGAGCTTGTGAACCACCCCGAAATCCAGAAGAAGCTGAGGGATGAGCTCGACACTGTC
CTA---GGCCATGGAGTTCAAGTCACAGAACCCGAACTTCAC------AAGCTACCGTAC
CTTCAAGCCGTGGTGAAGGAAACCCTAAGGCTTCGCATGGCGATCCCCCTCCTCGTCCCA
CACATGAACCTCCACGATGCCAAGCTCGGAGGGTTCGACATTCCGGCGGAGAGCAAGATC
TTGGTGAATGCTTGGTGGCTAGCGAACAACCCTGCACACTGGAAGAAACCAGAGGAGTTT
AGGCCTGAGAGGTTTTTGGAAGAGGAGTCAAAGGTTGAG---GCCAATGGC---------
---AATGACTTCAGGTACCTTCCGTTTGGTGTCGGCCGGCGAAGTTGTCCCGGGATTATT
TTGGCACTGCCAATCCTTGGGGTTACTTTGGGACGTTTGGTCCAGAACTTTGAGATGTTA
CCTCCTCCAGGACAGACTCAGCTTGACACTACGGAGAAA------GGTGGACAGTTTAGC
CTGCATATC------------TTGAAGCACTCTACCATAGTCATGAAGCCAAGGGCATAA
---------------------------
>Ppersica|ppa004544m.g
------------------------------------------------------------
------------------------------------------------------------
------------------------------------------------------------
------------------------------------------------------------
------------------------------------------------------------
---------------ATGGAC---------------CTACTCCTCCTGGAAAAGACCCTC
CTGGGT------------CTCTTCATCGCCGTCATCGTCGCA------ATCACTATT---
TCGAAG---CTCCGTGGCAAGCGGTTCAAG---------------CTCCCGCCCGGTCCG
ATACCCGTACCAGTTTTCGGAAACTGGCTCCAGGTCGGCGACGACCTCAACCACCGGAAC
CTCACCGACCTCGCGAAAAAGTTCGGCGACATCTTCCTCCTACGCATGGGGCAGCGCAAT
TTGGTGGTGGTCTCGTCCCCTGACCTCGCCAAGGAGGTCCTCCACACCCAGGGCGTCGAA
TTCGGGTCGAGGACACGAAACGTCGTGTTCGATATTTTCACCGGGGAGGGCCAG---GAT
ATGGTGTTCACGGTCTACGGTGAGCACTGGAGGAAGATGAGGCGGATCATGACCGTTCCT
TTCTTCACGAACAAGGTCGTCCAGCAGTATCGGCACGGCTGGGAATCGGAGGCAGCGGCG
GTGGTTGAGGACGTGAAGAAG---TACCCG---GGG---------TCTGCGACCAATGGG
ATGGTGCTGCGGAGGCGGTTGCAGCTGATGATGTACAACAACATGTACCGGATTATGTTC
GATCGGAGGTTCGAGAGCGAGGAGGATCCTCTGTTTATGAAGCTCAAGGGGTTGAATGGG
GAGAGGAGCCGATTA---GCTCAGAGCTTCGATTACAATTATGGAGATTTTATCCCCATT
TTGAGACCCTTCTTGAGAGGCTACTTGAAGATCTGCAAAGAGGTCAAGGAGAAGAGAATT
CGGCTGTTCAAGGACTACTTTGTTGATGAACGGAAGAAACTTTCA---------------
---------AGC---ACAAAAACGACA---ACAAATGAAGGACTG---AAGTGCGCCATC
GACCATATCCTGGACGCTCAGCAGAAGGGAGAGATCAACGAGGACAACGTCCTTTACATC
GTCGAGAATATCAACGTTGCTGCAATTGAAACAACACTATGGTCAATTGAGTGGGGAATT
GCAGAGCTTGTGAACCACCCTGAGATCCAAAAGAAGCTGAGGGATGAGCTTGACTCAGTG
CTT---GGCCCTGGTGTTCAAATCACAGAGCCAGACACCCAG------AAGCTTCCCTAC
CTTCAAGCTGTGATCAAAGAGACTCTCAGGCTTCGCATGGCAATCCCATTGCTTGTCCCA
CACATGAACCTCAACGATGCAAAGCTGGGCAGCTACGACATTCCGGCGGAGAGCAAGATC
CTGGTGAATGCATGGTGGCTGGCAAACAACCCTGCCCTCTGGAAGAAGCCTGAGGAGTTT
AGGCCAGAGAGGTTTTTGGAGGAAGAGGCCAAGGTTGAG---GCCAATGGC---------
---AATGACTTTAGGTACCTTCCATTTGGTGTTGGGAGAAGAAGCTGTCCCGGGATTATT
TTGGCCCTGCCAATCCTTGGGATCACTTTGGGACGTTTAGTCCAGAACTTTGAGCTCTTG
CCTCCTCCAGGACAGTCCAAGCTTGACACCACAGAGAAA------GGTGGGCAGTTCAGC
TTGCACATT------------TTGAAGCACTCTACCATTGTGTTGAAGCCAAGGTCATAG
---------------------------
>Ljaponicus|AK336970.1
------------------------------------------------------------
------------------------------------------------------------
------------------------------------------------------------
------------------------------------------------------------
------------------------------------------------------------
---------------ATGGAT---------------CTAATCTTCCTCGAGAAGGCACTC
ACCGCG------------CTATTCGTAGCCGCGGTTATCGCC------ATCGCCGCC---
GCCAAG---CTCCGCGGCAAGCGCTTCAAA---------------CTCCCGCCAGGTCCC
CTCCCGGTGCCGATCTTCGGGAACTGGCTCCAAGTCGGCGACGACCTCAACCACCGCAAC
CTCACCGACCTCGCGAAGAAATTCGGCGACATTTTCCTCCTCCGAATGGGGCAGCGCAAC
CTCGTGGTAGTCTCCTCACCGGAGCTAGCCAAGGAGGTGCTCCACACGCAGGGAGTGGAA
TTCGGCTCGCGCACTCGCAACGTCGTGTTCGACATCTTCACCGGCGAGGGACAG---GAC
ATGGTGTTCACTGTCTACGGCGAGCATTGGCGGAAGATGCGGCGGATCATGACGGTGCCG
TTTTTCACTAACAAGGTGGTGCAGCAGTACCGTTACGGGTGGGAGGACGAGGCGGCGCAC
GTCGTGGAGGATGTGCGTCGG---AACCCT---GAC---------GCCGCCGTGAACGGC
GTCGTTTTGAGGCGGAGGTTGCAGTTGATGATGTACAATAACATGTACAGGATTATGTTT
GATAGAAGGTTTGAGAGTGAGGAGGACCCGTTGTTTCAGAAGTTGAAGGCGTTGAATGGT
GAGAGGAGTCGTTTG---GCTCAGAGCTTTGATTATAACTATGGCGATTTCATCCCTATC
TTGAGACCCTTCTTGCGTGGTTACTTGAAAATCTGTAAGGAGGTTAAGGATCGAAGGTTG
CAACTCTTCAAGGACTATTTCGTTGAAGACAGAAAGAGTATTGGA---------------
---------AGC---ACTAAGAGAATG---GATAATGAAGGACTC---AAGTGTGCTATC
GATCACATTTTGGATGCCCAGAGAAAGGGGGAGATTAATGAGGACAATGTTCTTTACATT
GTTGAGAACATTAACGTTGCAGCAATTGAGACAACTCTATGGTCAATTGAATGGGGCATT
GCTGAGCTTGTGAACCACCCAGAGATCCAGAACAAGGTTAGAGATGAAATTGACAGAGTT
CTT---GGACCAGGACACCAGGTCACAGAGCCAGACACCCAC------AAGCTCCCATAC
CTAGAGGCTGTGATCAAGGAAACTCTTCGCCTCCGAATGGCGATTCCCCTCCTCGTCCCA
CACATGAACCTCCACGACGCGAAGCTCGGTGGCTTCGACATCCCTGCAGAGAGCAAGATC
CTTGTGAATGCATGGTGGCTCGCCAACAACCCTGCTCATTGGAAGAACCCTGAAGAGTTC
AGGCCTGAGAGGTTCTTGGAGGAGGAGTCCAAAGTGGAG---GCTAATGGG---------
---AATGACTTCAGGTACCTTCCGTTCGGTGTTGGGAGGAGGAGCTGCCCTGGAATCATC
CTTGCTTTGCCTCTGCTTGGCATCACTTTGGGGCGTTTGGTGCAGAATTTTGAGCTCTTG
CCGCCTCCCGGACAGTCCAAGCTTGATACTACAGAGAAA------GGAGGGCAGTTTAGT
TTGCACATA------------CTGAAACATTCAACTATTGTTGCAAAACCAAGATCATTT
TAA------------------------
>Pvulgaris|Phvulv091029762m
------------------------------------------------------------
------------------------------------------------------------
------------------------------------------------------------
------------------------------------------------------------
------------------------------------------------------------
---------------ATGGAT---------------CTTCTCTTCTTGGAGAAAGTTCTT
ACCGCA------------CTCTTCTTTGCGGCGGTGATTGCA------GTGACCGCT---
GCAAAG---CTTCGCGGGAAGCGGTTCAGG---------------CTTCCGCCGGGACCG
TTGTCAGTACCGATATTTGGTAATTGGCTTCAGGTTGGTGATGACCTGAACCACCTTAAC
CTCGCCGGCATTGCGCGTCGCTTCGGCGACATATTTCTCCTTCGCATGGGGCAGCGGAAT
TTGGTCGTGGTGTCTTCGCCGGAACTCGCGAAGGAGGTTCTCCACACGCAGGGCGTGGAG
TTCGGCTCGCGTACGCGCAACGTCGTCTTCGACATCTTCACCGGCGAAGGCCAA---GAC
ATGGTGTTCACCGTTTACGGCGAGCACTGGCGCAAGATGCGCCGCATCATGACGGTCCCG
TTCTTCACCAACAAAGTCGTGCAGCAGTACCGCGTCGGGTGGGAGGACGAGGCGGCGCGA
GTGGTGGAGGACGTACGCTGC---AGCCCC---GAC---------GCCGCCTCCGGAGGG
ATCGTTCTGCGGCGGAGACTGCAACTCATGATGTATAATATCATGTATAGGATCATGTTC
GATAGAAGGTTCGAGAACGAGGATGACCCGTTGTTTCAGAAGCTTAGGGTTTTGAACGGT
GAGAGGAGTCGTTTG---GCTCAGAGTTTTGAGTACAACTACGGTGATTTTATCCCCGTT
TTGAGGCCATTTTTGCGTGGGTACTTGAAGATTTGCAAGGAGATTAAGGACACGAGGTTC
AAACTCTTCAAGGACTATTTTCTTGAGGAACGAAAGAATCTTGAA---------------
---------AGT---ACCAAGAGAAGG---GACAATGGAGGACTT---AAATGCGCCATC
GATCACATTTTGGATGCTCAGAAAAAAGGAGAGATTAGCGAGGATAATGTTCTTTACATC
GTTGAGAATATTAACGTTGCCGCAATTGAGACAACTCTGTGGACAATTGAATGGGGCATT
GCTGAGCTTGTGAACCACCCAGAGATCCAAAAGAAGGTCCGGGAGGAGATTGACAGAGTT
GTA---GGACCAGGAAACCAAGTGACAGAGCCAGACACTCAC------AAGCTCCCTTAC
CTTCAGGCTGTGATAAAGGAAACACTTCGCCTCAGAATGGCAATTCCACTCCTTGTCCCA
CACATGAACCTCCAGCATGCTAAACTTGGAGGCTATGACATCCCTGCAGAGAGCAAGGTC
TTGGTGAATGCATGGTGGCTTGCCAACAACCCTGCTCACTGGAAGAAACCAGAAGAATTC
AGGCCTGAGAGGTTCTTGGAAGAAGAGTCCAAAGTAGAG---GCCAATGGC---------
---AATGACTTCAGGTTCCTTCCCTTTGGTGTTGGGAGGAGGAGCTGCCCTGGAATTATC
CTTGCACTGCCCATTCTTGGGATTACTTTGGGGCGTTTGGTCCAAAACTTTGAGCTCTTG
CCTCCACCAGGACAAGACAAGCTTGATACCACTGAGAAA------GGGGGCCAGTTTAGT
CTGCACATA------------CTCAAACACTCTACCATTGTCGCAAAGCCAAGGTCATGT
TAG------------------------
>Mtruncatula|Medtr5g083280.1
------------------------------------------------------------
------------------------------------------------------------
------------------------------------------------------------
------------------------------------------------------------
------------------------------------------------------------
---------------ATGGAT---------------CTTCTCCTCCTTGAAAAGACCCTT
TTAGCC------------CTCTTCATTGCCGCCACAATCGCC------ATCACAATC---
TCAAAA---CTCCGTGGCAAACGCTTCAAA---------------CTCCCACCAGGTCCA
ATCCCAGTCCCTATCTTCGGTAACTGGCTTCAAGTCGGAGATGATCTCAACCACCGTAAC
CTCACCGATTACGCCAAACGCTTCGGCGAAATGTTCCTCCTACGTATGGGCCAACGTAAC
CTCGTGGTAGTTTCTTCCCCAGAACTCGCCAAAGAAGTCCTCCACACACAAGGTGTTGAA
TTCGGATCACGTACACGTAACGTAGTTTTCGATATCTTCACTGGTAAAGGACAA---GAC
ATGGTGTTCACAGTCTACGGCGAACATTGGCGTAAAATGCGCAGAATCATGACAGTTCCG
TTTTTTACAAACAAGGTTGTTCAACAGTATCGTTACGGGTGGGAGTCTGAAGCTGAGAGT
GTTGTTAACGATGTTAAGAAC---AACGCC---GAA---------GCAAGTATTGGTGGG
ATTGTTATAAGGAAGAGGTTGCAGTTGATGATGTATAATATTATGTATAGGATTATGTTT
GATAGAAGATTTGAAAGTGAAGAGGATCCTTTATTTGTCAAGTTGAAAGCTTTGAATGGT
GAAAGGAGTCGTTTG---GCTCAAAGTTTTGAGTATAATTATGGTGATTTTATTCCTATT
TTGAGACCTTTTTTGAAAGGCTATTTGAAGGTTTGTAAAGAGGTTAAAGATCGTAGGTTG
CAGCTTTTCAAAGACTATTTCGTTGATGAAAGAAAGAAGCTTGAA---------------
---------AGC---ACCAAGAGCACCACGAGCAATGATGGACTA---AAATGTGCTATT
GATCACATTTTGGATGCACAAAAGAAGGGTGAAATCAATGATGACAACGTTCTTTACATT
GTTGAGAACATCAATGTTGCTGCAATTGAAACAACACTATGGTCAATTGAATGGGGAATT
GCTGAGCTAGTGAACCACCAAGGCATCCAAAACAAAGTAAGGGAAGAAATGGACAGAGTT
CTT---GGACCAGGACACCAAGTAACTGAGCCAGATCTCCAC------AAGCTACCTTAC
CTACAAGCTGTGATCAAAGAGACACTTCGTCTACGAATGGCGATCCCACTCCTCGTACCA
CATATGAACCTTCATGATGCAAAGCTCAATGGTTTCGATATCCCAGCCGAGAGCAAGATA
TTGGTCAATGCATGGTGGCTTGCAAACAACCCGGCTCACTGGAAAAAGCCGGAGGAATTC
AGGCCCGAACGGTTCTTGGAGGAAGAGTCTCATGTCGAA---GCTAATGGA---------
---AATGATTTTAGGTACCTTCCTTTCGGTGTTGGTAGAAGAAGTTGCCCCGGAATTATT
CTTGCCTTGCCTATCCTTGGTATCACTATTGGGCGTCTGGTTCAGAATTTCGAGCTTTTG
CCTCCACCTGGACAATCAAAGATTGACACTTCTGAGAAA------GGAGGACAGTTTAGT
CTGCATATA------------CTCAAACATTCAACCATTGTTGCTAAGCCAAGATCATTT
TAA------------------------
>Mtruncatula|Medtr5g075450.1
------------------------------------------------------------
------------------------------------------------------------
------------------------------------------------------------
------------------------------------------------------------
------------------------------------------------------------
---------------ATGGAT---------------CTTCTCCTCCTTGAAAAGACCCTT
TTAGCC------------CTCTTCATTGCCGCCACAATCGCC------ATCACAATC---
TCAAAA---CTCCGTGGCAAACGCTTCAAA---------------CTCCCACCAGGTCCA
ATCCCAGTCCCTATCTTCGGTAACTGGCTTCAAGTCGGAGATGATCTCAACCACCGTAAC
CTCACCGATTACGCCAAACGCTTCGGCGAAATGTTCCTCCTACGTATGGGCCAACGTAAC
CTCGTGGTAGTTTCTTCCCCAGAACTCGCCAAAGAAGTCCTCCACACACAAGGTGTTGAA
TTCGGATCACGTACACGTAACGTAGTTTTCGATATCTTCACTGGTAAAGGACAA---GAC
ATGGTGTTCACAGTCTACGGCGAACATTGGCGTAAAATGCGCAGAATCATGACAGTTCCG
TTTTTTACAAACAAGGTTGTTCAACAGTATCGTTACGGGTGGGAGTCTGAAGCTGAGAGT
GTTGTTAACGATGTTAAGAAC---AACGCC---GAA---------GCAAGTATTGGTGGG
ATTGTTATAAGGAAGAGGTTGCAGTTGATGATGTATAATATTATGTATAGGATTATGTTT
GATAGAAGATTTGAAAGTGAAGAGGATCCTTTATTTGTCAAGTTGAAAGCTTTGAATGGT
GAAAGGAGTCGTTTG---GCTCAAAGTTTTGAGTATAATTATGGTGATTTTATTCCTATT
TTGAGACCTTTTTTGAAAGGCTATTTGAAGGTTTGTAAAGAGGTTAAAGATCGTAGGTTG
CAGCTTTTCAAAGACTATTTCGTTGATGAAAGAAAGAAGCTTGAA---------------
---------AGC---ACCAAGAGCACCACGAGCAATGATGGACTA---AAATGTGCTATT
GATCACATTTTGGATGCACAAAAGAAGGGTGAAATCAATGATGACAACGTTCTTTACATT
GTTGAGAACATCAATGTTGCTGCAATTGAAACAACACTATGGTCAATTGAATGGGGAATT
GCTGAGCTAGTGAACCACCAAGGCATCCAAAACAAAGTAAGGGAAGAAATGGACAGAGTT
CTT---GGACCAGGACACCAAGTAACTGAGCCAGATCTCCAC------AAGCTACCTTAC
CTACAAGCTGTGATCAAAGAGACACTTCGTCTACGAATGGCGATCCCACTCCTCGTACCA
CATATGAACCTTCATGATGCAAAGCTCAATGGTTTCGATATCCCAGCCGAGAGCAAGATA
TTGGTCAATGCATGGTGGCTTGCAAACAACCCGGCTCACTGGAAAAAGCCGGAGGAATTC
AGGCCCGAACGGTTCTTGGAGGAAGAGTCTCATGTCGAA---GCTAATGGA---------
---AATGATTTTAGGTACCTTCCTTTCGGTGTTGGTAGAAGAAGTTGCCCCGGAATTATT
CTTGCCTTGCCTATCCTTGGTATCACTATTGGGCGTCTGGTTCAGAATTTCGAGCTTTTG
CCTCCACCTGGACAATCAAAGATTGACACTTCTGAGAAA------GGAGGACAGTTTAGT
CTGCATATA------------CTCAAACATTCAACCATTGTTGCTAAGCCAAGATCATTT
TAA------------------------
>Tpratense|EU574001
------------------------------------------------------------
------------------------------------------------------------
------------------------------------------------------------
------------------------------------------------------------
------------------------------------------------------------
---------------ATGGAT---------------CTACTCCTCCTTGAAAAGACTCTT
TTATCC------------CTCTTCATCGCCGCCATAATCGCA------ATCACAATC---
TCAAAA---CTCCGTGGAAAACGGTTCAAA---------------CTTCCACCAGGTCCA
ATTCCAGTCCCAATCTTTGGTAACTGGCTTCAAGTTGGCGATGATCTCAACCACCGTAAT
CTCACCGATTTAGCCAAACGCTTCGGCGAAATCCTGCTTCTCCGGATGGGACAACGAAAT
CTTGTCGTTGTCTCATCACCGGAGTTAGCAAAGGAAGTCCTCCACACACAAGGCGTCGAA
TTCGGTTCCAGAACACGGAACGTCGTATTCGACATCTTTACTGGAAAAGGACAG---GAT
ATGGTTTTCACTGTGTACGGTGAACATTGGCGTAAAATGAGGAGAATTATGACAGTGCCA
TTTTTCACAAACAAAGTTGTACAACAATATAGATTTGGTTGGGAATCTGAAGCAGAAAGT
GTTGTTAATGATGTTAAGAAA---AATAGT---GAT---------GCTAGTGTTGGTGGA
ATTGTGATTAGAAGAAGATTACAATTGATGATGTATAATATTATGTATAGGATTATGTTT
GATAGAAGATTTGAAAGTGAAGAAGATCCTTTGTTTGTGAAATTGAAAGCTTTGAATGGT
GAAAGGAGTCGTTTG---GCACAAAGTTTTGAGTATAATTATGGTGATTTTATTCCAATT
TTGAGACCTTTTTTGAAAGGTTATTTGAAGGTTTGTAAAGAGGTTAAGGATCGTAGGTTG
CAGCTTTTCAAAGACTATTTCGTTGATGAGAGGAAGAAGCTTGAA---------------
---------AGC---ACCAAGAGCACCACTAGCAATGATGGACTT---AAATGTGCTATT
GATCACATTTTGGATGCCCAAAAGAAGGGAGAGATCAATGATGATAACGTTCTCTACATT
GTTGAGAACATAAATGTTGCTGCAATCGAAACAACACTATGGTCAATTGAATGGGGAATT
GCTGAGCTAGTGAACCACCAAGAGATTCAAAACAAAGTAAGGGAAGAGATGGATAGAGTT
CTT---GGACCAGGACACCAAGTAACTGAGCCAGATCTTCAG------AAGCTACCTTAC
CTACAAGCCGTGATCAAAGAGACACTTCGTCTTCGCATGGCAATTCCACTTCTCGTCCCA
CACATGAACCTTCATGATGCAAAGCTTGCTGGTTATGACATCCCGGCCGAGAGCAAGATA
TTGGTCAACGCGTGGTGGCTTGCAAATAACCCTGCTCTGTGGAAAAAGCCAGAGGAATTT
AGGCCTGAGAGGTTCTTGGAGGAAGAGTCGCATGTTGAG---GCTAATGGA---------
---AATGACTTTAGGTACCTTCCTTTCGGTGTTGGTAGAAGGAGTTGCCCTGGAATTATT
CTTGCTTTACCTATCCTTGGTATTACTATCGGGCGTTTGGTTCAGAATTTCGAGCTTTTG
CCTCCACCCGGACAATCTAAGATTGATACTTCTGAGAAA------GGAGGACAGTTTAGT
TTGCACATA------------CTCAAACATTCCACTATTGTTGCTAAGCCAAGATCATTT
TAA------------------------
>Carietinum|AJ007449
------------------------------------------------------------
------------------------------------------------------------
------------------------------------------------------------
------------------------------------------------------------
------------------------------------------------------------
---------------ATGGAT---------------CTTCTCCTATTGGAAAAGACCCTT
TTAGCC------------CTTTTCATCGCCGCCACTATCGCC------ATCACAATT---
TCAAAA---CTCCGTGGCAAAAGATTCAAA---------------CTTCCACCAGGTCCA
ATCCCAGTCCCCGTCTTCGGTAACTGGCTTCAAGTCGGCGATGATCTCAACCACCGTAAT
CTCACCGACTTAGCAAAACGGTTCGGCGATATCTTCCTCCTTCGTATGGGTCAAAGAAAC
CTCGTCGTAGTTTCATCACCTGAACTCGCAAAAGAGGTTCTCCACACTCAAGGTGTCGAA
TTCGGTTCCCGAACAAGGAACGTTGTTTTCGATATCTTCACCGGAAAAGGACAG---GAT
ATGGTTTTCACCGTTTACGGAACA---TTGGCGGAAATGAGAAGAATCATGACGGTGCCG
TTTTTCACAAACAAAGTTGTTCAACAGTACCGTTTTGGATGGGAATTTGAAGCTCAGAGT
GTTGTCGACGATGTTAAGAAA---AATCCA---GAG---------GCGTGTTCGAGTGGA
ATTGTTCTTCGGAGAAGATTGCAACTTATGATGTATAATATTATGTATAGGATTATGTTT
GATAGAAGATTTGAGAGTGAAGAGGATCCTTTGTTTGTGAAGCTTAAAGCTTTGAATGGT
GAAAGAAGTCGTTTG---GCTCAAAGCTTTGAGTATAATTATGGTGATTTTATTCCTATT
TTGAGACCCTTTTTGAAAGGTTATTTGAAGCTTTGTAAAGAGGTTAAGGATCGTAGGTTG
CAGCTCTTCAAAGACTATTTCGTTGATGAGAGAAAGAAACTTGGA---------------
---------AGC---ACCAAGAGCACC---ACCAATGAAGGACTG---AAATGTGCTATT
GATCACATTTTGGATGCTCAACAGAAGGGTGAGATCAATGATGACAATGTTCTTTACATT
GTTGAGAACATCAATGTTGCTGCAATTGAAACAACATTATGGTCAATTGAATGGGGCATT
GCTGAGCTAGTGAATCACCAAAAGATCCAAAACAAAGTAAGGGAAGAAATTGATAGAGTT
CTT---GGACCAGGACACCAAGTAACTGAACCAGATCTCCAA------AAGCTACCTTAC
CTACAAGCCGTAATCAAAGAAACACTTCGTCTTCGAATGGCGATTCCACTCCTCGTCCCA
CACATGAACCTTCACGATGCAAAGCTCAGTGGTTTTGACATCCCGGCCGAGAGCAAGATA
TTGGTCAATGCGTGGTGGCTCGCAAACAACCCGGCCCAATGGAAAAAGCCCGAGGAATTT
AGGCCCGAGAGGTTCTTAGAGGAAGAGTCTCATGTCGAG---GCTAATGGA---------
---AATGACTTTAGGTACCTTCCGTTCGGCGTTGGTAGAAGGAGTTGTCCTGGAATTATT
CTCGCTTTACCGATCCTCGGTATTACTTTGGGACGATTGGTTCAGAATTTCGAGCTTTTG
CCTCCTCCGGGACAGTCTAAGATCGACACGGCTGAGAAA------GGAGGACAATTTAGT
TTGCATATA------------CTCAAACATTCCACCATTGTTTGTAAGCCAAGATCATTT
AATTAA---------------------
>Ljaponicus|AK339443.1
------------------------------------------------------------
------------------------------------------------------------
------------------------------------------------------------
------------------------------------------------------------
---------------------------------------------------ATGCCACCA
AAAACCTCTATAAAAACGGAT---------------CTCCTCCTCATGGAGAAGACCCTC
CTAGGT------------CTCTTCATCGCCGCTGTCGTCGCC------ATCGCCGTC---
TCAAAA---CTCCGCGGCAAGCGTTTCAAG---------------CTCCCTCCTGGCCCC
ACCGCCGTCCCCATCTTCGGCAACTGGCTCCAAGTCGGCGATGACCTCAACCACCGCAAC
CTCACCGACATGGCAAAACGCTTCGGCGACATCTTCCTCCTCCGCATGGGGCAGCGCAAC
CTCGTCGTTGTCTCATCCCCTGAACTCGCCAAGGAAGTCCTCCACACACAGGGTGTCGAA
TTCGGGTCCAGAACGCGTAACGTCGTCTTCGACATCTTCACCGGAAAAGGACAA---GAC
ATGGTGTTCACCGTCTACGGCGAGCACTGGCGGAAGATGCGGCGGATCATGACGGTGCCG
TTCTTCACAAACAAAGTCGTCCAGCAATACCGGTCAGGCTGGGAGGCAGAGGCGGCGAGC
GTGGTCGAGGATGTTAAACGC---AGCCCA---GAA---------GCCGCCACCGGAGGG
ATTGTTCTCCGGCGCCGGCTGCAACTCATGATGTACAACAACATGTACAGGATCATGTTT
GATCGGAGATTCGAAAGCGAAGAGGATCCTCTGTTTCAGAAGCTGAAAGCGCTTAACGGA
GAAAGAAGCAGATTG---GCACAGAGCTTTGAGTACAACTATGGTGATTTCATTCCAATT
TTGAGACCCTTTTTGAATGGTTACTTGAAGGTTTGTAAGGAGGTGAAGGATCGAAGGTTG
CAGCTTTTCAAAGACTATTTCGTTGATGAGAGGAAGAAGCTTGGA---------------
---------AGC---ACCAAGATTAGC---AGCAACCAAGGACTT---AGCTGCGCAATT
GATCACATTTTGGATGCACAAAACAAGGGTGAGATCAACGAAGACAATGTTCTTTACATT
GTTGAGAACATCAATGTTGCTGCAATTGAAACAACTCTATGGTCAATTGAGTGGGGAATT
GCTGAGCTTGTGAACCACCCAGAAATCCAGCAGAAGGTGAGAGATGAGATTGAGAAAGTT
CTT---GGACCAGGGCACCAAGTGACTGAGCCAGACATCCAG------AAACTCCCATAC
CTACAAGCAGTGGTCAAGGAGACACTCCGTCTCCGGATGGCGATCCCACTCCTTGTACCA
CACATGAACTTGCATGATGCAAAGCTTGCCGGGTACGACATCCCAGCCGAGAGCAAGATA
CTGGTGAATGCTTGGTGGCTCGCCAACAACCCTGCAACTTGGAAGAAACCAGAGGAGTTC
CGGCCCGAGAGGTTCTTCGAGGAAGAGGCTCATGTTGAG---GCCAATGGG---------
---AATGACTTCAGGTACCTTCCCTTCGGTGTTGGTAGAAGGAGCTGTCCTGGAATCATT
CTTGCATTGCCAATCCTCGGAATCACTTTGGGACGTTTGGTCCAGAATTTTGAGCTCTTG
CCGCCTCCGGGACAGAAGAAGCTTGACACCACTGAGAAA------GGAGGGCAGTTCAGT
TTGCACATA------------CTTAAACATTCCACCATTGTTGCTAAGCCAGTTTCATAT
TAA------------------------
>Ljaponicus|AK338335.1
------------------------------------------------------------
------------------------------------------------------------
------------------------------------------------------------
------------------------------------------------------------
------------------------------------------------------------
---------------ATGGAT---------------CTCCTCCTCATGGAGAAGACCCTC
CTAGGT------------CTCTTCATCGCCGCTGTCGTCGCC------ATCGCCGTC---
TCAAAA---CTCCGCGGCAAGCGTTTCAAG---------------CTCCCTCCTGGCCCC
ACCGCCGTCCCCATCTTCGGCAACTGGCTCCAAGTCGGCGATGACCTCAACCACCGCAAC
CTCACCGACATGGCAAAACGCTTCGGCGACATCTTCCTCCTCCGCATGGGGCAGCGCAAC
CTCGTCGTTGTCTCATCCCCTGAACTCGCCAAGGAAGTCCTCCACACACAGGGTGTCGAA
TTCGGGTCCAGAACGCGTAACGTCGTCTTCGACATCTTCACCGGAAAAGGACAA---GAC
ATGGTGTTCACCGTCTACGGCGAGCACTGGCGGAAGATGCGGCGGATCATGACGGTGCCG
TTCTTCACAAACAAAGTCGTCCAGCAATACCGGTCAGGCTGGGAGGCAGAGGCGGCGAGC
GTGGTCGAGGATGTTAAACGC---AGCCCA---GAA---------GCCGCCACCGGAGGG
ATTGTTCTCCGGCGCCGGCTGCAACTCATGATGTACAACAACATGTACAGGATCATGTTT
GATCGGAGATTCGAAAGCGAAGAGGATCCTCTGTTTCAGAAGCTGAAAGCGCTTAACGGA
GAAAGAAGCAGATTG---GCACAGAGCTTTGAGTACAACTATGGTGATTTCATTCCAATT
TTGAGACCCTTTTTGAATGGTTACTTGAAGGTTTGTAAGGAGGTGAAGGATCGAAGGTTG
CAGCTTTTCAAAGACTATTTCGTTGATGAGAGGAAGAAGCTTGGA---------------
---------AGC---ACCAAGATTAGC---AGCAACCAAGGACTT---AGCTGCGCAATT
GATCACATTTTGGATGCACAAAACAAGGGTGAGATCAACGAAGACAATGTTCTTTACATT
GTTGAGAACATCAATGTTGCTGCAATTGAAACAACTCTATGGTCAATTGTGTGGGGAATT
GCTGAGCTTGTGAACCACCCAGAAATCCAGCAGAAGGTGAGAGATGAGATTGAGAAAGTT
CTT---GGACCAGGGCACCAAGTGACTGAGCCAGACATCCAG------AAACTCCCATAC
CTACAAGCAGTGGTCAAGGAGACACTCCGTCTCCGGATGGCGATCCCACTCCTTGTACCA
CACATGAACTTGCATGATGCAAAGCTTGCCGGGTACGACATCCCAGCCGAGAGCAAGATA
CTGGTGAATGCTTGGTGGCTCGCCAACAACCCTGCAACTTGGAAGAAACCAGAGGAGTTC
CGGCCCGAGAGGTTCTTCGAGGAAGAGGCTCATGTTGAG---GCCAATGGG---------
---AATGACTTCAGGTACCTTCCCTTCGGTGTTGGTAGAAGGAGCTGTCCTGGAATCATT
CTTGCATTGCCAATCCTCGGAATCACTTTGGGACGTTTGGTCCAGAATTTTGAGCTCTTG
CCGCCTCCGGGACAGAAGAAGCTTGACACCACTGAGAAA------GGAGGGCAGTTCAGT
TTGCACATA------------CTTAAACATTCCACCATTGTTGCTAAGCCAGTTTCATAT
TAA------------------------
>Gmax|Glyma14g38580.1
------------------------------------------------------------
------------------------------------------------------------
------------------------------------------------------------
------------------------------------------------------------
------------------------------------------------------------
---------------ATGGAT---------------CTCCTCCTTCTGGAAAAGACCCTC
ATAGGT------------CTCTTCCTCGCCGCGGTGGTCGCC------ATTGCCGTC---
TCCACC---CTCCGCGGCCGCAAATTCAAG---------------CTCCCGCCGGGCCCC
CTCCCCGTCCCCATCTTCGGCAACTGGCTCCAGGTCGGCGACGACCTCAACCACCGCAAC
CTCACCGATCTCGCCAAAAAATTCGGTGACATCTTCCTCCTCCGCATGGGGCAGCGTAAT
CTCGTCGTGGTTTCTTCCCCGGAGCTCGCCAAGGAGGTTCTCCACACGCAGGGCGTGGAG
TTCGGCTCCCGCACTCGCAACGTCGTCTTCGACATCTTCACCGGCAAGGGCCAG---GAC
ATGGTCTTCACCGTCTACGGCGAGCACTGGCGCAAAATGCGCCGCATCATGACCGTCCCC
TTCTTCACCAACAAGGTGGTGCAACAATACCGCCATGGCTGGGAATCCGAGGCCGCCGCC
GTCGTGGAGGACGTCAAGAAC---AACCCC---GAC---------GCCGCCGTCTCCGGC
ACCGTCATCCGCCGCCGCCTCCAGCTCATGATGTACAACAACATGTACCGCATCATGTTC
GACCGGAGGTTCGAGAGCGAGGAGGATCCGATCTTCCAGAGGCTTAGGGCCTTGAACGGA
GAGAGGAGTCGCTTG---GCGCAGAGCTTTGAGTATAACTATGGCGATTTTATTCCCATC
TTGAGACCCTTTTTGAAGGGTTACTTGAAGATTTGTAAGGAGGTGAAGGAGACCAGGTTG
AAGCTCTTCAAGGATTACTTCGTTGACGAGAGGAAGAAGCTTGGA---------------
---------AGC---ATAAAGAGCAGC---AATAACAATGAACTA---AAATGCGCTATT
GACCACATTTTGGATGCCCAGAGAAAAGGCGAGATCAACGAAGACAACGTCCTTTACATT
GTTGAAAACATTAATGTCGCTGCAATTGAGACAACTCTATGGTCGATTGAATGGGGCATT
GCTGAGCTTGTGAACCACCCAGAGATCCAGCAGAAGGTGAGGGATGAAATTGATAGAGTT
CTT---GAAGCAGGGCACCAAGTGACTGAGCCAGACATCCAA------AAGCTGCCATAC
CTTCAAGCAGTTGTGAAGGAAACTCTTCGGCTTCGAATGGCAATCCCTCTCCTTGTCCCA
CACATGAACCTCCACGATGCGAAGCTTGGTGGCTATGACATCCCAGCAGAGAGCAAGATA
TTGGTGAATGCATGGTGGCTGGCCAACAACCCTGCACACTGGAAGAAGCCAGAGGAGTTC
CGGCCAGAGAGGTTCTTGGAGGAGGAATTGCATGTGGAA---GCCAATGGC---------
---AATGACTTTAGGTACCTTCCCTTTGGGGTTGGCAGAAGGAGTTGCCCCGGAATCATT
CTTGCATTGCCTATTCTTGCCATCACTTTGGGACGTTTGGTCCAAAACTTTGAGCTCTTG
CCTCCCCCTGGCCAGTCCCAGATTGACACCAGTGAGAAA------GGAGGGCAGTTTAGC
TTGCACATA------------CTCAAGCATTCCACCATTGTGGCAAAGCCAAGGTCATTT
TAG------------------------
>Gmax|Glyma02g40290.1
------------------------------------------------------------
------------------------------------------------------------
------------------------------------------------------------
------------------------------------------------------------
------------------------------------------------------------
---------------ATGGAT---------------CTCCTCCTTCTGGAAAAGACCCTC
ATAGGT------------CTCTTCCTCGCTGCGGTGGTCGCC------ATCGCCGTC---
TCCACC---CTCCGCGGCCGGAAATTCAAG---------------CTCCCACCGGGCCCA
CTCCCCGTCCCAATCTTCGGCAACTGGCTCCAAGTCGGCGACGACCTCAACCACCGCAAC
CTCACCGATTTGGCCAAAAAATTCGGTGACATCTTCCTCCTCCGCATGGGGCAGCGCAAC
CTCGTCGTGGTTTCTTCCCCTGAGCTCGCCAAAGAGGTTCTCCACACGCAGGGCGTGGAG
TTCGGCTCCCGCACCCGCAACGTCGTCTTCGACATCTTCACCGGAAAGGGCCAA---GAC
ATGGTCTTCACCGTCTACGGCGAGCACTGGCGCAAAATGCGCCGCATCATGACCGTCCCC
TTCTTCACCAACAAGGTTGTGCAACAATACCGCCATGGATGGGAATCGGAGGCTGCCGCC
GTCGTCGAGGACGTCAAGAAA---AACCCC---GAC---------GCCGCCGTCTCCGGC
ACCGTCATCCGCCGCCGCCTTCAGCTCATGATGTACAACAACATGTACCGCATAATGTTC
GACCGGAGGTTCGAGAGCGAGGAGGATCCCATCTTCCAGAGGCTAAGAGCCTTGAACGGA
GAGAGGAGTCGCTTG---GCGCAGAGCTTTGAGTATAACTATGGTGATTTTATTCCCATC
TTGAGACCCTTCTTGAAGGGTTACTTGAAGATTTGCAAGGAGGTGAAGGAGACGAGGTTG
AAGCTTTTCAAGGATTACTTCGTTGACGAGAGGAAGAAGCTTGGA---------------
---------AGC---ACCAAGAGCACCAACAACAATAATGAACTT---AAATGCGCTATT
GACCACATTTTGGATGCCCAGAGAAAAGGCGAGATCAACGAAGACAACGTCCTCTACATT
GTTGAAAACATCAACGTTGCTGCAATTGAAACAACTCTATGGTCGATTGAGTGGGGCATT
GCTGAGCTTGTGAACCACCCAGAGATCCAGCAAAAGTTAAGGGATGAGATTGACAGAGTT
CTT---GGAGCAGGGCACCAAGTGACTGAGCCAGACATCCAA------AAGCTCCCATAC
CTCCAAGCAGTGGTCAAGGAAACTCTTCGTCTTAGAATGGCAATCCCTCTCCTTGTACCA
CACATGAACCTCCACGACGCAAAGCTTGGGGGCTATGATATCCCAGCTGAGAGCAAGATC
TTGGTGAATGCATGGTGGCTGGCCAACAACCCTGCACACTGGAAGAAGCCAGAGGAGTTC
CGGCCTGAGAGGTTCTTCGAGGAGGAGTCGCTTGTTGAA---GCCAATGGC---------
---AATGACTTTAGGTACCTTCCCTTTGGTGTTGGCAGAAGAAGCTGCCCTGGAATCATT
CTTGCATTGCCAATTCTTGGCATCACTTTGGGACGTTTGGTCCAAAACTTTGAGCTCTTG
CCTCCCCCTGGCCAGTCACAGATTGACACTAGTGAGAAA------GGAGGGCAATTTAGC
TTGCACATA------------CTCAAGCATTCCACCATTGTGGCAAAGCCAAGGTCATTT
TAG------------------------
>Pvulgaris|Phvulv091022482m
------------------------------------------------------------
------------------------------------------------------------
------------------------------------------------------------
------------------------------------------------------------
------------------------------------------------------------
---------------ATGGAT---------------CTCCTCCTCCTGGAGAAGACCCTC
CTCGGC------------CTCTTCCTCTCGGCGGTGGTAGCC------ATTGCCGTC---
TCCAAG---CTCCGCGGCAAGCGCTTCAAG---------------CTCCCGCCGGGCCCA
CTCCCCGTCCCCGTCTTTGGCAACTGGCTCCAGGTCGGCGATGACCTCAACCACCGCAAC
CTCACCGGACTCGCAAAGCGCTTCGGCGACATCTTCCTCCTCCGCATGGGGCAGCGCAAC
CTGGTCGTGGTTTCCTCGCCGGACCTCGCCAAAGAGGTGCTGCATACGCAGGGCGTGGAG
TTCGGCTCCCGCACCCGCAACGTCGTTTTCGACATCTTCACCGGCGAGGGCCAG---GAC
ATGGTCTTCACCGTCTACGGCGAGCACTGGCGCAAGATGCGCCGCATCATGACCGTCCCC
TTCTTCACTAACAAGGTCGTCCAGCAGTACCGCCACGGCTGGGAAGCCGAGGCCGGCGCC
GTCGTCGACGACGTCAGGAAG---AACCCC---GAC---------GCCGCCGTCTCCGGC
GTCGTCATCCGCCGCAGGCTCCAGCTCATGATGTACAACAACATGTACCGCATCATGTTC
GACCGGAGATTCGAGAGCGAGGAGGACCCTCTGTTCCAGCGTCTGAGAGCGCTGAACGGC
GAGAGGAGTCGCTTG---GCGCAGAGCTTCGAGTATAACTATGGCGATTTCATTCCCATC
TTGAGACCCTTCTTGAAGGGTTACTTGAAGATTTGCAAGGAGGTGAAAGAAACGAGGTTG
AAGCTTTTCAAGGATTACTTCGTTGACGAGAGGAAGAATATTGGA---------------
---------AGC---ACGAAGAGCACC---AACAACGAAGGACTT---AAATGTGCTATT
GATCACATTTTGGATGCTCAGAAAAAGGGCGAGATCAACGAAGACAACGTCCTTTACATT
GTCGAGAACATCAACGTTGCTGCAATTGAAACGACTCTGTGGTCAATTGAATGGGGTATT
GCTGAGCTTGTGAACCACCCAGAGATCCAGCAGAAAGCGAGGGAGGAGATGGACAGAGTT
CTT---GGAGCAGGGCACCAGGTGACTGAGCCAGATATCCAA------AAGCTTCCGTAC
CTTCAAGCAGTGGTGAAGGAAACCCTTCGTCTTAGAATGGCCATCCCTCTCCTTGTCCCA
CACATGAACCTCCACGATGCTAAGCTTGGTGGCTTTGACATCCCAGCTGAGAGCAAGATT
TTGGTGAATGCATGGTGGCTGGCCAACAACCCTGCACACTGGAAGAAGCCAGAAGAGTTC
AGGCCTGAGAGGTTCTTCGAAGAGGAAGCCCATGTGGAA---GCCAATGGC---------
---AATGACTTCAGGTACCTTCCCTTTGGTGTTGGCAGAAGAAGCTGCCCCGGAATCATT
CTTGCATTGCCCATTCTTGGCATCACTTTGGGACGTTTGATCCAAAACTTTGAGCTTTTG
CCTCCACCTGGGCAGTCCCAGATTGACACTAGTGAGAAA------GGAGGACAGTTTAGC
TTGCACATA------------CTAAAGCATTCCACCATTGTTGCAAAGCCAAGGTCATTT
TAG------------------------
>Brapa|Bra022802
------------------------------------------------------------
------------------------------------------------------------
------------------------------------------------------------
------------------------------------------------------------
------------------------------------------------------------
---------------ATGGAC---------------CTTCTCTTGTTGGAGAAACCTCTA
ATCGCC------------GTCTTCTTGGCGGTGGTTCTCGCC------AAAATGATC---
TCCAAG---CTCTGCAGCAAGAAACTGAAG---------------CTACCTCCTGGTCCT
ATACCAATCCCGGTCTTCGGAAACTGGCTTGAAGTCGGAAATGATCTAAATCACCGTAAC
CTCGTGGACTACGCTAAGAAGTTCGGAGACCTTTTCCACCTAAGGATGGGTCAACGAGAC
ATAGTCGTCATCTCTTCACCGGATCTAGCCAAGGAAGTGCTCCAAACGCAAGGTGTAGAG
TTTGGATCCAGATACAGAAACATCGTCTACGACATCTTCACTGGGAAAGGACAA---GAC
ATGGTGTTCACTGTCTACGGTGAGCACTGGAGGAAGATGAGACGTATCATGACGGTTCCC
TTCTTCACCAACAAGGTGGTCCAGCAGAACCGGGAAGGATGGGAGTTCGAAGCTGCGAGC
GTTGTGGAGGAAGTGAAGAAG---AACCCT---GAC---------GCGGCCACGAAAGGG
ATCGTGGCGAGGAAGCGTTTGCAGTTGATGATGTACAACAACATGTTCCGTGTTATGTTC
GGTAAAAGGTTCGAGAGTGAAGATGATCCTCTTCTCCTCCGGCTCAAGTTCTTGAACGGG
GAGAGAAGCAGGTTG---ACTCAGAGCTTTGAGTATAACTATGGAGATTTCATTCCTATC
CTTAGGCCGTTCCTTAGAGGCTATTTGAAGAGCTGCCAAGATGTGAAAGAGAGAAGACTA
GCGCTCTTCAAGAAGTACTTTGTAGACGAGAGGAAGGAGATTGCG---------------
---------AGT---GCTAAGCCTACG---------GGAAGCGTG---AAATACGCCATT
GATCACATCCTTGAAGCTGAAGAGAAGGGAGAAATCAATGCGGACAACGTTCTTTATATC
GTCGAGAACATCAACGTAGCTGCTATTGAGACAACACTATGGTCTATTGAATGGGGAATT
GCGGAGCTAGTGAACCATCCTGAGATTCAGAGCAAGCTAAGAAACGAAATCGACACGGTT
CTT---GGACCAGGCGTGCAAGTCACAGAGCCTGACCTTCAC------AAGCTTCCATAC
CTCCAAGTCGTGCTCAAGGAGACACTTCGTCTAAGAATGGGTGTACCACTCCTCGTACCA
CACATGAACCTCAAGGACGCTAAGCTCGCTGGCTATGACATCCCAGCAGAAAGCAAAATC
TTGGTCAATGCATGGTGGCTAGGGAACAACTCTGAGAGCTGGAAGAAACCTGAAGAGTTT
AGGCCGGAGAGGTTTCTTGAAGAAGAGGCGCATGTGGAA---GCAAACGGT---------
---AACGACTTCAGGTACTTGCCGTTTGGTCTTGGACGTAGAAGCTGTCCTGGGATTGTA
CTAGCATTGCCCATTTTGGGAATCACCATTGGTAGATTGGTACAAAACTTCGAGCTTTTT
CCTCCTCCGGGACAGTCTAAAGTGGATACCACTGAGATA------GGTGGACAGTTCAGC
CTGAAGATC------------CTTAACCACTCCACAATCGTTATGAAACCAAGGGCCGTC
TGA------------------------
>Brapa|Bra021636
------------------------------------------------------------
------------------------------------------------------------
------------------------------------------------------------
------------------------------------------------------------
------------------------------------------------------------
---------------ATGGAC---------------CTACTCTTAGTGGAGAAGTCTCTC
ATCGCC------------GTCTTCTTGGCGGTGGTTCTAGCC------ACAGTGGTT---
TCCAAG---CTCCGCGGCAAGAAGCTGAAG---------------CTACCTCCTGGTCCT
ATACCTATTCCTATCTTCGGAAACTGGCTCCAGGTCGGAGATGATCTCAACCACCGTAAA
CTCGTGGACTACGCTAAAAAGTTCGGAGACCTCTTCCTTTTCAAGATGGGTCAGCGAAAC
ATAGTGGTCGTCTCTTCCCCCGATCTAACCAAGGAAGTACTCCACACACAAGGCGTAGAG
TTTGGTTCCCGACACAGAAACATGGTGTACGATATCTTCACCGGGAAGGGACAA---GAC
ATGGTGTTCACCGTGTATGGTGAGCACTGGAGGAAGATGCGACGTATCATGACGGTTCCC
TTCTTCACCAACAAAGTGGTTCAGCAGAATCATGAAGGGTGGGAGTTCGAAGCCGCGAGC
GTTGTGGAGGATGTGAAGAAG---AATCCT---GAC---------GCAGCTACGAAAGGG
ATCGTGGTGAGGAAGCGTTTGCAGTTGATGGTGTATAACAACATGTTCGGTATCATGTTC
GGTAAGAGGTTTGAGAGTGAAGATGATCCTCTCTTCCTTAGGCTCAAGTTCTTGAACGGA
GAGAGAGGCAGGTTG---ACTCAGAGCTTTGAGTACAACTATGGAGATTTCATCCCTATC
CTCAGGCCGTTCTTGAGAGGGTATTTGAAGATCTGCCAGGATGTGAAGGATCGAAGATTT
GCGCTCTTCAAGAAGTACTTTGTTGACGACAGGAAGCAAGTTCCG---------------
---------AGC---GCTAAGCCTACA---GGAGGTGGAGGATTG---AAATGCGCCATT
GATCACATCCTTGAAGCTCAAAAGAAGGGAGAAATCAACGAGGATAACGTTCTTTACATC
GTTGAGAACATCAATGTCGCTGCGATTGAGACAACACTAACGTCTATGGAGTGGGGAATA
GCAGAGCTAGTGAACCATCCTGAAATCCAGAGCAAGCTAAGGAACGAAATCGACACGGTT
CTT---GGACCAGGCGTGCATGTCACGGAGCCTGCGCTTCAC------AAGCTTCCGTAC
CTCCAAGCTGTGATAAAAGAGACCATCCGTAGAAGAATGGCTGTTCCTCTCCTCGTGCCT
CACATGAACCTCAAAGACGCTAAACTCGCTGGCTACGACATTCCAGCAGAAAGCAGAATC
TTGATCAATGCCTGGTGGCTAGCAAACAACCCTGACAGCTGGAATTCGCCTGAAGAGTTT
AGACCCGAGAGGTTCCTCGAAGAAGAGGCGCATGTGGAA---GCAAACGGT---------
---AATGACTTCAGGTATGTACCGTTTGGTGTTGGACGTAGAAGCTGTCCTGGGATTATA
TTGGCCTTGCCCATTTTAGGAATCACCATTGGTAGGTTGGTTCAGAACTTCGAGCTCCTT
CCTCCTCCCGGACAGTCTAAAATCGATACCTCTGAGAAA------AGTGGACAGTTCAGC
TTGCAGATC------------CTTAACCAATCCACAATAGTAATGAAACCAAGGGCCTTC
TGA------------------------
>Esalsugineum|Thhalv10016544m.g
------------------------------------------------------------
------------------------------------------------------------
------------------------------------------------------------
------------------------------------------------------------
------------------------------------------------------------
---------------ATGGAG---------------TTTCTCTTGTTAGAGAAGTCACTA
ATCGCC------------GTCTTCGTGGCGGTGGTTCTCGCC------GCCGTGATT---
TCCAAG---CTCCGCGGCAAGAAATTGAAG---------------CTACCTCCTGGTCCT
ATACCGATTCCGGTGTTCGGAAACTGGCTCCAGGTCGGAGATGACCTCAACCACCGTAAC
CTCGTCGATTACGCTAAGAGATTCGGAGACCTTTTCCACTTACGGATGGGTCAACGGAAC
CTAGTCGTCGTCTCTTCGCCGGATCTGACCAAGGAAGTTCTCCAAACACAGGGAATCGAG
TTTGGATCCAGATACAGGAACATCGTGTACGATATCTTCACCGGAAAAGGGCAG---GAT
ATGGTTTTCACGGAGTACGGCGAGCACTGGAGGAAGATGCGACGGATCATGACGGTTCCG
TTTTTCACCAGCAAGGTGGTTCAGCTTAACCGGGAAGGATGGGAATCGGAGGCGGCGAGT
GTAGTCGAAGATGTGAAGAAG---AATCCA---GAT---------TCGGCGACGAAAGGG
ATCGTGGTGAGGAAGCGATTGCAATTGATGATGTATAATAATATGTATCGTGTTATGTTC
AATAGAAGGTTCGAGAGCGAGGATGATCCTCTTCTTCTCCGGTTAAAAGCCTTGAACGGA
GATAGAAGCCGGTTA---ACTCAGAGCTTCGAGTATAACTATGGCGACTTCATCCCTATC
CTAAGGCCGTTTCTAAGAGGCTATTTGAAGATTTGTCAGGATGTGAAGGATCGGAGATTA
GCGCTCTTCAAAAAGTATTTTGTTGACGAGAGGAAGCGAACTGTG---------------
---------AGC---GGTAAGCCTTCA---GGCAGCGAAGGATTG---AAATGCGCCATT
GATCACATCCTCGAAGCTCAACAGAACGGAGAAATCAACGAGGATAATGTTCTTTACATC
GTCGAGAACATCAATGTCGCTGCTCTGGAGACAACATTGTGGTCTATCGAGTGGGGAATT
GCTGAACTTGTGAACCATCCTGAAATCCAGAGCAAGCTAAGGAACGAGATCGACACGGTG
CTT---GGACCAGGCGTGCAAGTCACAGAGCCAGAGCTTCAA------AAGCTTCCATAC
CTCCAAGCCGTGCTCAAAGAGACACTTCGTCTAAGAATGGGTGTTCCTCTCCTCGTGCCT
CACATGAACCTCAACGACGCTAAGCTCGCTGGCTACGATATCCCAGCAGAGAGCAAAATC
TTGGTCAATGCCTGGTGGCTAGCGAACAACCCTAGCAGCTGGAAGAAACCTGAAGAGTTT
AGACCTGAGAGGTTCTTTGAAGAAGAGTCGCACGTGGAA---ACGAGCGGT---------
---AATGACTTCAGGTATTTGCCGTTTGGTGTTGGACGTAGAAGCTGTCCCGGGATTATA
TTGGCGTTGCCCATTTTGGGAATCACAATTGGTAGGCTGGTACAAAACTTCGAGCTTCTT
CCTCCTCCTGGACAGACTAAAGTGGATAACTCTGAGAAA------GGTGGACAGTTCAGC
TTGCAGATC------------CTTAACCACTCGACGATCGTTATGAAACCAAGGGCCTTT
TAA------------------------
>Esalsugineum|Thhalv10016545m.g
------------------------------------------------------------
------------------------------------------------------------
------------------------------------------------------------
------------------------------------------------------------
------------------------------------------------------------
---------------ATGGAC---------------CTTCTCTTGTTGGAGAAGTCTCTA
ATCGCC------------GTCTTCGTGGCGGTGATTCTCGCC------ACCGTGATT---
TCTAAG---CTCCGAGGCAAAAAATTGAAG---------------CTACCTCCTGGTCCT
ATGCCGATTCCGGTGTTCGGAAACTGGCTCCAGGTCGGAGATGACCTAAACCACCGTAAT
CTCGTCGATTACGCTAAGAAATTCGGAGACCTCTTCCTTCTCCGTATGGGTCAACGTAAC
CTAGTGGTCGTCTCTTCGCCGAATCTCACCAAGGAAGTGCTCCACACACAGGGAGTGGAG
TTTGGATCTCGTACCAGGAACGTCGTCTTCGACATATTCACCGGAAAAGGACAG---GAT
ATGGTGTTCACGGTGTACGGCGAGCACTGGAGGAAGATGCGGCGGATTATGACGGTTCCG
TTCTTCACCAACAAGGTGGTTCAGCAGAATCGGGAAGGATGGGAGTTCGAGGCGGCGAGC
GTCGTTGAGGATGTGAAGAAG---AATCCA---GAT---------TCGGCGACGAAAGGG
ATTGTGTTGAGGAAGCGTTTGCAGCTGATGATGTACAACAATATGTTCCGTATCATGTTC
GATAGAAGGTTCGAGAGCGAGGATGATCCTCTTTTCCTCAGGCTTAAGGCCTTGAACGGA
GAGAGAAGCCGATTG---GCTCAGAGCTTTGAGTATAACTATGGCGATTTCATTCCTATC
CTTAGGCCGTTCCTTAGAGGCTACTTGAAGATCTGTCAAGATGTGAAAGATCGGAGACTA
GCGCTCTTCAAAAAGTACTTTGTTGACGAGAGGAAGCAAATTGCG---------------
---------AGT---GCTAAGCCTACA---GGCAGCGAAGGATTG---AAATGCGCCATT
GATCATATCCTTGAAGCTCAACAGAAAGGAGAAATCAACGAGGACAACGTTCTTTACATC
GTCGAGAACATCAACGTTGCAGCTATTGAGACAACATTGTGGTCAATCGAGTGGGGAATT
GCTGAACTAGTGAACCATCCTGAGATTCAGAGCAAGCTAAGGAACGAAATCGATACGGTT
CTT---GGACCTGGTGTTCAAGTCACAGAGCCTGAGCTTCAC------AAGCTTCCATAC
CTCCAAGCCGTGATCAAGGAGACGCTTCGTCTAAGAATGGCTATTCCTCTCCTCGTGCCT
CACATGAACCTTAACGATGCTAAGCTCGCTGGCTACGATATCCCAGCTGAAAGCAAAATC
CTAGTCAATGCCTGGTGGCTAGCGAACAACCCCGAAAGCTGGAAGAAACCTGAAGAGTTT
AGACCCGAGAGGTTTTTCGAAGAAGAGGCGCATGTGGAA---GCGAATGGT---------
---AATGACTTCAGGTATGTGCCGTTTGGTGTTGGACGTAGAAGCTGTCCCGGGATTATA
TTGGCGTTGCCCATTTTGGGAATCACCATTGGTAGGCTGGTACAGAACTTCGAGCTTCTT
CCTCCTCCTGGACAGTCTAAAGTGGATACTTCTGAGAAA------GGTGGACAATTCAGC
TTGCACATC------------CTTAACCACTCAACAATCGTTATGAAACCAAGGGCCTTT
TAA------------------------
>Bnapus|DQ485132.1
------------------------------------------------------------
------------------------------------------------------------
------------------------------------------------------------
------------------------------------------------------------
------------------------------------------------------------
---------------ATGGAT---------------CTTCTCTTGTTGGAAAAGTCTCTC
ATCGCC------------GTCTTCGCGGCGGTGGTTCTCGCC------ACCGTGATC---
TCCAAG---CTCCGCGGCAAGAAACTAAAC---------------CTACCTCCTGGTCCT
ATCCCCATTCCCATCTTCGGAAACTGGCTCCAAGTCGGAGATGATCTCAACCACCGTAAC
CTCGTCGACTACGCCAAGAAGTTCGGAGACCTCTTCCTCCTCCGTATGGGCCAGCGAAAC
CTAGTCGTCGTCTCTTCTCCCAATCTTACCAAAGAAGTGCTCCACACGCAAGGCGTAGAG
TTCGGATCTCGGACAAGAAACGTCGTCTTCGACATCTTCACAGGCAAAGGACAG---GAC
ATGGTGTTCACTGTCTACGGCGAACACTGGCGTAAGATGAGAAGGATCATGACGGTTCCG
TTTTTCACCAACAAGGTTGTGCAACGGAACAGAGAAGGATGGGAGTTCGAAGCTGCGAGT
GTCGTGGAGGACGTGAAGAAG---AATCTT---GAT---------TCGGCCACGAAAGGG
ATTGTGTTGAGGAAACGCTTGCAGTTGATGATGTACAACAACATGTTCCGTATCATGTTC
GATAGAAGGTTCGAGAGTGAGGATGATCCTCTGTTCCTCAGGCTCAAAGCCTTGAACGGA
GAGAGAAGTAGGTTG---GCTCAGAGCTTTGAGTACAACTATGGTGACTTCATCCCTATC
CTCAGGCCGTTCTTGAGAGGTTACTTGAAGATTTGTCAAGATGTGAAGGATAGGAGACTA
TCGCTTTTCAAGAAGTACTTCGTTGAGGAGAGGAAGCAGATTGCG---------------
---------AGC---TCTAAGGCTACG---GGTAGCGAGGGGTTA---AAATGCGCCATT
GATCACATTCTTGATGCTCAACAGAAGGGGGAGATCAATGAGGACAATGTTCTTTACATT
GTTGAGAACATTAATGTCGCTGCGATTGAGACAACATTGTGGTCCATCGAATGGGGAGTT
GCGGAGCTAGTGAACCATCCTGAGATCCAAACCAAGCTAAGGAACGAAATCGACACGGTT
CTT---GGACCAGGCGTGCAAGTCACAGAGCCTGAGCTTCAC------AAGCTTCCATAC
CTCCAAGCCGTGATCAAAGAGACGCTTCGACTAAGAATGGCTATTCCCCTCCTAGTCCCT
CACATGAACCTCAACGACGCTAAGCTCGCCGGCTACGATATCCCAGCGGAAAGCAAGATC
CTTGTCAATGCCTGGTGGCTAGCAAACAACCCTAACAGCTGGAAGAAGCCTGAAGAGTTT
AGACCAGAGAGGTTCTTTGAAGAAGAGGCGCACGTGGAA---GCCAACGGT---------
---AATGACTTTAGGTATGTGCCGTTTGGTGTTGGACGTAGAAGCTGTCCTGGGATTATA
TTGGCGTTGCCCATTTTGGGAATCACTATTGGTAGGTTGGTTCAAAACTTCGAGCTACTT
CCTCCTCCCGGACAGTCTAAAGTGGATACTTCTGAGAAA------GGTGGACAGTTCAGC
TTGCACATC------------CTAAACCACTCAACAATCGTAATGAAGCCAAGGACCATT
TGA------------------------
>Brapa|Bra021637
------------------------------------------------------------
------------------------------------------------------------
------------------------------------------------------------
------------------------------------------------------------
------------------------------------------------------------
---------------ATGGAT---------------CTTCTCTTGTTGGAAAAGTCTCTC
ATCGCC------------GTCTTCCCGGCGGTGGTTCTCGCC------ACCGTGATC---
TCCAAG---CTCCGCGGCAAGAAACTAAAC---------------CTACCTCCTGGTCCT
ATCCCCATTCCCATCTTCGGAAACTGGCTCCAAGTCGGAGATGATCTCAACCACCGTAAC
CTCGTCGACTACGCCAAGAAGTTCGGAGACCTCTTCCTCCTCCGTATGGGCCAGAGAAAC
CTAGTCGTCGTCTCTTCACCAAACCTAACCAAAGAAGTGCTCCACACGCAAGGCGTGGAG
TTCGGATCTCGAACGAGAAACGTCGTCTTCGACATCTTCACAGGCAAAGGACAG---GAC
ATGGTGTTCACCGTGTACGGCGAACACTGGCGTAAGATGCGTCGGATCATGACGGTTCCG
TTTTTCACCAACAAGGTTGTGCAGCGGAACAGGGAAGGGTGGGAGTTCGAAGCCGCGAGT
GTCGTGGAGGACGTGAAGAAG---AATCTT---GAT---------TCCGCCACGAAAGGG
ATTGTATTGAGGAAACGCTTGCAGTTGATGATGTACAACAACATGTTCCGTATCATGTTC
GATAGAAGGTTCGAGAGTGAGGATGATCCTCTGTTTCTAAGGCTTAAAGCCTTGAACGGA
GAGAGAAGCAGGTTG---GCTCAGAGCTTTGAGTATAACTATGGTGACTTCATCCCTATC
CTCAGGCCGTTCTTGAGAGGTTACTTGAAGATCTGTCAAGATGTGAAGGATAGGAGACTG
TCGCTTTTCAAGAAGTACTTCGTTGAGGAGAGGAAGCAGATTGCG---------------
---------CGC---TCTAAGGCTACG---GGTAGCGAAGGGTTG---AAATGCGCCATT
GATCATATCCTTGATGCTCAACAGAAGGGGGAGATTAATGAGGACAACGTTCTTTACATT
GTTGAGAACATTAATGTCGCTGCGATTGAGACAACATTGTGGTCCATCGAATGGGGAGTT
GCGGAGCTAGTGAACCATCCGGAGATCCAAACCAAGCTAAGGAACGAAATCGACACGGTT
CTT---GGACCAGGCGTGCAAGTCACGGAGCCTGAGCTTCAC------AAGCTTCCATAC
CTCCAAGCCGTGATCAAAGAGACGCTTCGACTAAGAATGGCTATTCCCCTCCTAGTCCCT
CACATGAACCTCAACGACGCTAAGCTCGCCGGCTACGATATCCCAGCGGAAAGCAAGATC
CTTGTCAATGCCTGGTGGCTAGCAAACAACCCTAACAGCTGGAAGAAGCCTGAAGAGTTT
AGACCGGAGAGGTTCTTTGAAGAAGAGGCTCACGTGGAA---GCCAATGGT---------
---AACGACTTTAGGGATGTGCCGTTTGGTGTTGGACGTAGAAGCTGTCCAGGGATTATA
TTGGCGTTGCCCATTTTGGGAATCACTATTGGTAGGTTGGTTCAAAACTTCGAGCTACTT
CCTCCTCCGGGACAGTCTAAAGTGGATACTTCTGAGAAA------GGTGGACAGTTCAGC
TTGCACATC------------CTAAACCACTCCACAATCGTAATGAAGCCAAGGACCTTT
TGA------------------------
>Bnapus|DQ485130.1
------------------------------------------------------------
------------------------------------------------------------
------------------------------------------------------------
------------------------------------------------------------
------------------------------------------------------------
---------------ATGGAT---------------CTTCTGTTGTTGGAGAAGTCTCTA
ATCGCC------------GTCTTCGCGGCGGTGGTTCTCGCC------ACAGTCATC---
TCCAAG---CTCCGCGGCAAGAAGCTGAAG---------------CTCCCTCCAGGTCCT
ATGCCGATTCCAATCTTCGGAAACTGGCTCCAAGTCGGAGACGATCTAAACCACCGCAAC
CTCGTCGACTACGCTAAAAAATTCGGCGACCTCTTCCTCCTCAGGATGGGCCAGCGAAAC
CTAGTCGTCGTCTCCTCCCCGAACCTCACCAAAGAAGTCCTCCACACGCAGGGAGTCGAG
TTCGGATCTCGAACGAGAAACGTCGTCTTCGACATCTTCACGGGCAAAGGGCAG---GAC
ATGGTGTTCACCGTCTACGGAGAGCACTGGCGCAAGATGAGGAGGATCATGACGGTTCCG
TTCTTCACCAACAAGGTGGTTCAGCAGAACAGAGAAGGATGGGAGTTCGAAGCCGCGAGC
GTGGTGGAGGATGTCAAGAAG---AATCCT---GAC---------TCCGCGACCAAAGGG
ATCGTGTTGAGGAAACGCTTGCAGTTGATGATGTACAACAACATGTTCCGTATCATGTTC
GATAGGAGGTTTGATAGTGAGGATGATCCGCTGTTTATAAGGCTTAAGGCCTTGAACGGA
GAGAGGAGCAGGTTG---GCTCAGAGCTTTGAGTATAACTACGGAGACTTCATCCCTATC
CTTAGGCCGTTCCTTAGAGGCTACTTGAAGATCTGTCAAGATGTGAAAGATCGAAGACTC
GCGCTATTCAAGAAGTACTTTGTTGATGAGAGGAAGCAAATCGCG---------------
---------AGT---TCGAAGCCTACA---GGAAGCGAAGGATTG---AAATGCGCCATC
GATCACATCCTTGTTGCTCAACAGAAGGGAGAGATCAACGAGGACAACGTTCTTTACATC
GTTGAGAACATCAATGTCGCTGCTATTGAGACAACATTGTGGTCCATCGAATGGGGAATT
GCGGAGCTAGTGAACCATCCTGAGATCCAAAGCAAGCTAAGGAACGAAATCGACACGGTT
CTT---GGACCAGGAGTTCAAGTCACGGAGCCTGAGCTTCAC------AAGCTTCCATAT
CTCCAAGCCGTGATCAAGGAAACACTTCGTCTAAGAATGGCTATTCCTCTCCTCGTCCCT
CACATGAACCTCAACGACGCTAAGCTCGCTGGCTACGACATCCCCGCGGAAAGCAAGATC
CTGGTCAATGCCTGGTGGCTAGCGAACAACCCTGAGAGCTGGAAGAAGCCTGAAGAGTTT
AGGCCCGAGAGATTCTTTGAAGAAGAGGCACACGTGGAA---GCGAACGGT---------
---AATGACTTTAAGTATGTGCCGTTTGGTGTTGGACGTAGAAGCTGTCCGGGGATTATA
TTGGCGTTGCCTATTCTGGGAATCACGATTGGTAGGTTGGTGCAGAACTTCGAGCTTCTT
CCTCCTCCGGGACAGTCTAAAGTGGATACTTCTGAGAAA------GGTGGACAGTTCAGC
TTGCACATC------------CTTCACCATTCCACCATCGTAATGAAGCCAAGGTCCTTT
TAA------------------------
>Brapa|Bra022803
------------------------------------------------------------
------------------------------------------------------------
------------------------------------------------------------
------------------------------------------------------------
------------------------------------------------------------
---------------ATGGAT---------------CTCCTCTTGTTGGAGAAGTCTCTA
ATAGCC------------GTCTTCGCGGCGGTGGTTCTCGCC------ACCGTGATC---
TCCAAG---CTCCGCGGCAAGATACTAAAA---------------CTACCTCCCGGTCCT
ATACCGATACCAATCTTCGGAAACTGGCTCCAGGTCGGAGACGATCTCAACCACCGTAAC
CTCGTCGACTACGCCAAAAAGTTCGGAGACCTCTTCCTCCTCAGGATGGGACAGCGAAAC
CTAGTGGTCGTCTCTTCCCCAAACCTAACCAAAGAAGTGCTCCACACGCAAGGCGTGGAG
TTCGGATCTCGGACGAGAAACGTCGTCTTCGACATCTTCACGGGCAAGGGACAG---GAC
ATGGTGTTCACGGTCTACGGAGAGCACTGGAGGAAGATGAGGAGGATCATGACGGCTCCT
TTCTTCACCAACAAGGTTGTGCAGCGGAACAGAGAAGGCTGGGAGCTCGAAGCCGCGAGC
GTGGTCGAGGACGTGAAGAAG---AATCCA---GAC---------TCCGCGACCAAAGGG
ATCGTGTTGAGGAAACGCTTGCAGTTGATGATGTACAACAACATGTTCCGTATCATGTTC
GATAGAAGGTTCGAGAGTGAAGATGATCCTCTCTTCCTTAGGCTTAAAGCCTTGAACGGA
GAGAGAAGTAGATTG---GCTCAGAGCTTTGAGTATAACTATGGAGATTTCATCCCTATC
CTTAGGCCGTTCCTTAGAGGCTACTTGAGGATCTGTCAGGATGTGAAGGACAGAAGATTA
GCTCTCTTGAAGAAGTACTTTGTTGACGAGAGGAAGCAAATCGCA---------------
---------AGT---TCGAAGCCTACA---GGAAGCGAAGGATTG---AAATGCGCCATT
GATCATATCATTGAAGCTCAACAGAAGGGAGAGATCAACGAGGACAACGTTCTTTACATC
GTCGAGAACATCAATGTCGCTGCTATTGAGACAACATTGTGGTCTATCGAGTGGGGAATA
GCGGAGCTAGTGAACCATCCTGAGATCCAGAGCAAGCTAAGGAACGAAATCGATACGGTT
CTT---GGACCAGGCGTTCAAATCACAGAGCCTGAGCTGCAC------AAGCTTCCCTAC
CTCCAAGCCGTGATCAAGGAGACGCTTAGACTAAGAATGGCTATACCTCTCCTTGTGCCA
CACATGAACCTCAACGACGCTAAGCTGGCTGGCTACGACATCCCAGCGGAAAGCAAGATC
TTGGTCAATGCCTGGTGGCTAGCGAACAGCCCTGAGAGCTGGAAGAAACCTGAAGAGTTT
AGGCCGGAGAGGTTCTTTGAAGAAGAGGCGCATGTGGAA---GCCAATGGT---------
---AATGACTTCAGGTATGTGCCGTTTGGTGTTGGACGTAGAAGCTGTCCTGGGATTATA
TTGGCGTTGCCCATTTTGGGAATCACTATCGGTAGGTTGGTACAGAACTTCGAGCTACTT
CCTCCTCCAGGACAGTCTAAAGTTGATACTTCTGAGAAA------GGTGGACAGTTCAGC
TTGCACATC------------CTTAACCACTCCACAATTGTAATGAAGCCAAGGTCCTTT
TAA------------------------
>Itinctoria|GU014562.1
------------------------------------------------------------
------------------------------------------------------------
------------------------------------------------------------
------------------------------------------------------------
------------------------------------------------------------
---------------ATGGAT---------------CTTCTCTTGTTAGAGAAGTCTCTA
ATCGCC------------GTCTTCGCGGCTGTGGTTCTCGCC------ACCGTGATA---
TCCAAG---CTCCGCGGCAAGAAACTGAAG---------------CTACCTCCAGGTCCT
ATGCCGATTCCGATCTTCGGAAACTGGCTCCAGGTCGGGGACGACCTCAACCACCGTAAC
CTCGTGGACTACGCTAAGAAATTCGGCGACCTCTTCCTCCTCCGGATGGGTCAGCGGAAC
CTAGTCGTCGTCTCGTCTCCGAATCTGACCAAGGAAGTGCTCCACACGCAAGGCGTGGAG
TTCGGATCCCGAACAAGGAACGTCGTCTTCGACATTTTCACCGGGAAGGGGCAG---GAT
ATGGTGTTCACTGTCTACGGCGAGCACTGGAGGAAGATGCGGAGGATCATGACGGTTCCG
TTCTTCACCAACAAGGTTGTGCAGCAGAACCGGGAAGGATGGGAGTTCGAGGCGGCGAGC
GTCGTTGAGGATGTGAAGAAG---AATCCT---GAA---------GCCGCCACGAAAGGG
ATCGTGTTGAGGAAGCGTTTGCAGTTGATGATGTACAACAATATGTTCCGTATTATGTTC
GATAGAAGGTTCGAGAGTGAAGACGATCCTCTTTTCCTCCGGCTTAAGGCCTTGAACGGA
GAGAGAAGCCGATTG---GCTCAGAGCTTCGAGTACAACTACGGCGATTTCATCCCTATC
CTTAGGCCGTTCCTTAGAGGCTATTTGAAGATCTGCCAAGATGTGAAAGACCGAAGACTA
GCGCTCTTCAAGAAGTACTTTGTCGACGAGAGGAAGCAAATTGCG---------------
---------AGT---TCGAAGCCTACA---GGAAGCGAAGGATTG---AAATGTGCTATC
GATCACATCCTTGAAGCTCAGCAGAAGGGAGAGATCAACGAGGACAACGTTCTTTACATC
GTCGAGAACATCAATGTCGCTGCTATTGAGACAACATTGTGGTCCATCGAGTGGGGAATT
GCGGAACTAGTGAACCATCCTGAAATCCAGAGCAAGCTAAGGAACGAAATCGACACGGTT
CTT---GGACCAGGCGTTCAAATCACAGAGCCTGAGCTTCAC------AAGCTTCCGTAC
CTCCAAGCCGTGATCAAGGAGACGCTTCGACTAAGAATGGCTATTCCTCTCCTTGTGCCT
CACATGAACCTCAACGACGCTAAGCTCGCTGGCTACGACATCCCAGCGGAAAGCAAGATC
TTGGTCAATGCCTGGTGGCTAGCAAACAACCCTGAGAGCTGGAAGAAACTTGAAGAGTTT
AGACCCGAAAGGTTCTTCGAAGAAGAGGCACACGTGGAA---GCGAACGGC---------
---AATGACTTCAGGTACGTGCCGTTCGGTGTTGGACGTAGAAGCTGTCCCGGGATTATA
TTGGCGTTGCCCATTTTGGGAATCACCATTGGTAGGTTGGTCCAGAACTTCGAGCTTCTT
CCTCCTCCTGGACAGTCTAAAGTGGATACTTCTGAGAAA------GGTGGACAATTCAGC
TTGCACATC------------CTTACCCACTCAACCATCGTCATGAAGCCAAGGGCCTTT
AAAATTTGTACATAA------------
>Alyrata|481961
------------------------------------------------------------
------------------------------------------------------------
------------------------------------------------------------
------------------------------------------------------------
------------------------------------------------------------
---------------ATGGAC---------------CTTCTCTTGTTGGAGAAGTCTTTA
ATCGCC------------GTCTTCGTGGCGGTGGTTCTCGCC------ACGGTGATT---
TCTAAG---CTCCGCGGCAAGAAATTGAAG---------------CTACCTCCAGGTCCT
ATGCCGGTTCCGATCTTCGGAAACTGGCTTCAAGTCGGAGATGATCTTAACCACCGTAAT
CTCGTCGATTACGCTAAAAAATTCGGCGATCTCTTCCTCCTCAGGATGGGTCAGCGTAAC
CTAGTCGTCGTCTCTTCACCGGATCTAACCAAGGAAGTGCTCCACACACAAGGCGTTGAG
TTTGGATCTAGAACGAGAAACGTCGTGTTCGACATTTTCACCGGGAAAGGTCAA---GAT
ATGGTTTTCACTGTTTACGGAGAGCATTGGAGGAAGATGAGAAGGATCATGACGGTTCCG
TTCTTCACCAACAAAGTTGTTCAACAGAATCGTGAAGGTTGGGAATTTGAAGCTGCGAGT
GTTGTTGAAGATGTGAAGAAG---AATCCA---GAT---------TCTGCTACTAAAGGA
ATCGTGTTGAGGAAACGTTTGCAATTGATGATGTATAACAATATGTTCCGTATCATGTTC
GATAGAAGATTTGAGAGTGAGGACGATCCTCTTTTCCTTAGGCTTAAGGCTTTGAATGGT
GAGAGAAGTCGATTA---GCTCAGAGCTTTGAGTACAACTATGGAGATTTCATTCCTATC
CTTAGACCATTCCTTAGAGGTTATTTGAAGATTTGTCAAGATGTGAAGGATCGAAGAATC
GCTCTTTTCAAGAAGTACTTCGTTGATGAGAGGAAGCAAATTGCG---------------
---------AGT---TCTAAGCCTACA---GGTAGTGAAGGATTG---AAATGTGCCATT
GATCATATCCTTGAAGCTGAACAGAAGGGAGAAATCAATGAGGACAACGTTCTTTACATC
GTCGAGAACATCAACGTCGCTGCGATTGAGACAACATTGTGGTCAATCGAATGGGGAATT
GCGGAGCTAGTGAACCATCCTGAAATCCAGAGTAAGCTAAGGAATGAAATCGACACGGTT
CTT---GGACCTGGTGTGCAAGTGACTGAGCCTGAGCTTCAC------AAGCTTCCATAC
CTTCAAGCAGTGATCAAGGAGACACTTCGTCTAAGAATGGCGATTCCTCTCCTCGTGCCT
CACATGAACCTCCACGACGCCAAGCTCGCTGGCTACGATATCCCAGCAGAAAGCAAAATC
CTTGTCAATGCTTGGTGGCTAGCAAACAATCCCAACAGCTGGAAGAAACCTGAAGAGTTT
AGACCAGAGAGGTTCTTTGAAGAAGAAGCGCACGTGGAA---GCGAATGGT---------
---AATGACTTCAGGTTTGTGCCGTTTGGTGTTGGACGTAGAAGCTGTCCCGGGATTATA
TTAGCATTGCCCATTTTGGGAATCACCATTGGTAGGATGGTCCAAAACTTCGAGCTGCTT
CCTCCTCCAGGACAGTCTAAAGTGGATACTAGTGAGAAA------GGTGGACAATTCAGC
TTGCACATC------------CTTAACCACTCCACAATCGTTATGAAACCAAGGAACTTT
TAA------------------------
>Athaliana|At2g30490
------------------------------------------------------------
------------------------------------------------------------
------------------------------------------------------------
------------------------------------------------------------
------------------------------------------------------------
---------------ATGGAC---------------CTCCTCTTGCTGGAGAAGTCTTTA
ATCGCC------------GTCTTCGTGGCGGTGATTCTCGCC------ACGGTGATT---
TCAAAG---CTCCGCGGCAAGAAATTGAAG---------------CTACCTCCAGGTCCT
ATACCAATTCCGATCTTCGGAAACTGGCTTCAAGTCGGAGATGATCTCAACCACCGTAAT
CTCGTCGATTACGCTAAGAAATTCGGCGATCTCTTCCTCCTCCGTATGGGTCAGCGAAAC
CTAGTCGTCGTCTCCTCACCGGATCTAACAAAGGAAGTGCTCCTCACTCAAGGCGTTGAG
TTTGGATCCAGAACGAGAAACGTCGTGTTCGACATTTTCACCGGGAAAGGTCAA---GAT
ATGGTGTTCACTGTTTACGGCGAGCATTGGAGGAAGATGAGAAGAATCATGACGGTTCCT
TTCTTCACCAACAAAGTTGTTCAACAGAATCGTGAAGGTTGGGAGTTTGAAGCAGCTAGT
GTTGTTGAAGATGTTAAGAAG---AATCCA---GAT---------TCTGCTACGAAAGGA
ATCGTGTTGAGGAAACGTTTGCAATTGATGATGTATAACAATATGTTCCGTATCATGTTC
GATAGAAGATTTGAGAGTGAGGATGATCCTCTTTTCCTTAGGCTTAAGGCTTTGAATGGT
GAGAGAAGTCGATTA---GCTCAGAGCTTTGAGTATAACTATGGAGATTTCATTCCTATC
CTTAGACCATTCCTCAGAGGCTATTTGAAGATTTGTCAAGATGTGAAAGATCGAAGAATC
GCTCTTTTCAAGAAGTACTTTGTTGATGAGAGGAAGCAAATTGCG---------------
---------AGT---TCTAAGCCTACA---GGTAGTGAAGGATTG---AAATGTGCCATT
GATCACATCCTTGAAGCTGAGCAGAAGGGAGAAATCAACGAGGACAATGTTCTTTACATC
GTCGAGAACATCAATGTCGCCGCGATTGAGACAACATTGTGGTCTATCGAGTGGGGAATT
GCAGAGCTAGTGAACCATCCTGAAATCCAGAGTAAGCTAAGGAACGAACTCGACACAGTT
CTT---GGACCGGGTGTGCAAGTCACCGAGCCTGATCTTCAC------AAACTTCCATAC
CTTCAAGCTGTGGTTAAGGAGACTCTTCGTCTGAGAATGGCGATTCCTCTCCTCGTGCCT
CACATGAACCTCCATGATGCGAAGCTCGCTGGCTACGATATCCCAGCAGAAAGCAAAATC
CTTGTTAATGCTTGGTGGCTAGCAAACAACCCCAACAGCTGGAAGAAGCCTGAAGAGTTT
AGACCAGAGAGGTTCTTTGAAGAAGAATCGCACGTGGAA---GCTAACGGT---------
---AATGACTTCAGGTATGTGCCATTTGGTGTTGGACGTCGAAGCTGTCCCGGGATTATA
TTGGCATTGCCTATTTTGGGGATCACCATTGGTAGGATGGTCCAGAACTTCGAGCTTCTT
CCTCCTCCAGGACAGTCTAAAGTGGATACTAGTGAGAAA------GGTGGACAATTCAGC
TTGCACATC------------CTTAACCACTCCATAATCGTTATGAAACCAAGGAACTGT
TAA------------------------
>Bstricta|Bostr.24513s0188.1
------------------------------------------------------------
------------------------------------------------------------
------------------------------------------------------------
------------------------------------------------------------
------------------------------------------------------------
---------------ATGGAC---------------CTACTCTTGTTGGAGAAATCTTTA
ATCGCC------------GTCTTCGTGGCGGTGGTTCTCGCC------ACGGTGATT---
TCAAAG---CTCCGCGGCAAGAAATTGAAG---------------TTACCTCCAGGTCCT
ATGCCGGTTCCGATCTTCGGAAACTGGCTTCAAGTCGGAGATGATCTCAACCACCGTAAT
CTCGTCGATTACGCTAAGAAATTCGGCGATCTCTTCCTCCTTCGTATGGGTCAGCGAAAC
CTAGTCGTCGTCTCTTCTCCGAATCTAACGAAAGAAGTACTCCACACACAAGGCGTAGAG
TTTGGATCTAGAACGAGAAACGTCGTGTTCGACATTTTCACCGGTAAAGGTCAA---GAT
ATGGTGTTCACGGTTTACGGAGAGCACTGGAGGAAGATGAGAAGGATCATGACGGTTCCG
TTCTTCACAAACAAAGTTGTGCAACAGAATCGTGAAGGTTGGGAATTCGAAGCAGCTAGT
GTTGTTGAAGATGTGAAGAAG---AATCCA---GAT---------TCTGCTACTAAAGGA
ATCGTGTTGAGGAAACGTTTGCAATTGATGATGTATAACAATATGTTCCGTATCATGTTC
GATAGAAGATTCGAGAGTGAGGATGATCCTCTTTTTCTAAGGCTTAAGGCTTTGAATGGT
GAGAGAAGTCGATTA---GCTCAGAGCTTTGAGTATAACTATGGTGATTTCATCCCTATC
CTTAGACCATTCCTTAGAGGTTATTTGAAGATTTGTCAAGATGTCAAGGATCGAAGAATT
GCTCTCTTCAAGAAGTACTTTGTTGATGAGAGGAAGCAAATTGCG---------------
---------AGT---TCTAAGCCTACA---GGTAGTGAAGGATTG---AAATGTGCCATT
GATCACATCCTTGAAGCTGAACAGAAGGGAGAAATCAATGAGGACAATGTTCTTTACATC
GTCGAGAACATCAACGTCGCTGCGATTGAGACAACATTGTGGTCAATCGAGTGGGGAATT
GCTGAACTAGTGAACCATCCTGAAATCCAGAGCAAGCTAAGGAACGAAATTGATACGGTT
CTT---GGACTGGGTGTGCAAGTCACAGAGCCTGAGCTTCAC------AAGCTTCCATAC
CTCCAAGCTGTGATCAAGGAGACACTTCGTCTGAGAATGGCTATCCCTCTCCTTGTGCCT
CACATGAACCTTAACGACGCTAAGCTCGCTGGCTACGATATTCCAGCGGAAAGCAAAATC
CTGGTCAATGCCTGGTGGCTAGCAAACAACCCCAACAGCTGGAAGAAGCCTGAAGAGTTT
AGACCCGAGAGGTTCTTTGAAGAGGAAGCGCACGTGGAA---GCAAACGGT---------
---AACGACTTCAGGTATGTGCCGTTTGGTGTTGGACGTAGAAGCTGTCCTGGAATTATA
TTGGCGTTGCCGATTTTGGGAATTACCATTGGTAGGATGGTCCAGAATTTCGAGCTTCTT
CCTCCTCCAGGACAGTCAAAAATTGATACTTCTGAGAAA------GGTGGACAATTCAGT
TTGCACATC------------CTTAACCACTCCACAATTGTTATGAAACCAAGGAACTTC
TAA------------------------
>Crubella|Carubv10023044m
------------------------------------------------------------
------------------------------------------------------------
------------------------------------------------------------
------------------------------------------------------------
------------------------------------------------------------
------------ATGATGGAC---------------CTTCTCTTACTGGAGAAGTCTCTA
ATCGCC------------GTCTTCGTGGCGGTGGTTCTCGCC------ACGGTTGTT---
TCTAAG---CTCCGCGGCAAGAAATTGAAG---------------CTACCTCCAGGTCCT
ATGCCGATTCCCATCTTCGGAAACTGGCTTCAAGTCGGAGATGATCTCAACCACCGTAAT
CTCGTCGATTACGCTAAGAAATTCGGCGATCTCTTCCTCCTCAGGATGGGTCAGCGTAAC
CTAGTCGTCGTCTCTTCCCCGAATCTAACAAAGGAAGTGCTCCACACACAAGGTGTTGAG
TTCGGATCTAGAACCAGAAACGTCGTCTTCGACATTTTCACCGGTAAAGGTCAG---GAT
ATGGTTTTCACTGTTTACGGAGAGCACTGGAGGAAGATGAGAAGGATCATGACGGTTCCG
TTCTTCACTAACAAGGTTGTGCAGCAGAATCGTGAAGGTTGGGAGTTCGAAGCCGCGAGT
GTTGTTGAGGATGTGAAGAAG---AATCCA---GAT---------TCCGCTACTAAAGGA
ATCGTGTTGAGGAAACGTTTGCAATTGATGATGTACAACAATATGTTCCGTATCATGTTC
GATCGAAGGTTCGAGAGTGAGGATGATCCTCTTTTCCTTAGGCTTAAGGCTTTGAATGGT
GAGAGAAGTCGTTTA---GCTCAGAGCTTTGAGTACAACTATGGTGATTTCATCCCTATC
CTTAGACCTTTCCTTAGAGGTTATTTGAAGATTTGCCAAGATGTCAAGGATCGAAGAATT
GCTCTCTTCAAGAAATACTTTGTTGATGAGAGGAAGCAAATTGCG---------------
---------AGC---TCCAAGCCTACA---GGCAGTGAAGGATTG---AAATGCGCCATT
GATCACATCCTTGAAGCTGAACAGAAGGGAGAAATCAACGAAGACAACGTTCTGTACATT
GTTGAGAACATCAACGTCGCTGCTATCGAGACAACATTGTGGTCGATCGAGTGGGGAATT
GCGGAATTAGTGAACCATCCTGAAATCCAGAGCAAGCTAAGGAACGAAATGGACACAGTT
CTT---GGACTAGGTGTGCAAGTCACTGAGCCTGAGCTTCAC------AAGCTTCCATAC
CTTCAAGCCGTGGTTAAGGAGACACTTCGTCTAAGAATGGCGATTCCTCTTCTCGTGCCT
CACATGAACCTTCACGACGCTAAGCTCGCTGGCTACGATATCCCAGCAGAGAGCAAAATC
CTTGTCAACGCGTGGTGGCTTGCAAACAACCCCGAGAGCTGGAAGAAGCCTGAAGAATTT
AGACCAGAGAGGTTCTTTGAAGAGGAAGCCCACGTGGAA---GCGAACGGC---------
---AATGACTTCAGGTATGTGCCGTTTGGTGTTGGCCGTAGAAGCTGTCCTGGGATTATA
TTGGCGTTACCTATTCTGGGAATCACCATTGGTAGGATGGTCCAGAACTTCGAGCTTCTT
CCTCCTCCAGGACAGTCTAAGATTGATACTTCTGAGAAA------GGTGGACAATTCAGC
TTGCACATC------------CTTAACCACTCCACGATCGTTATGAAACCAAGGAACTTT
TAA------------------------
>Aarabicum|AA32G00657
------------------------------------------------------------
------------------------------------------------------------
------------------------------------------------------------
------------------------------------------------------------
------------------------------------------------------------
---------------ATGGAC---------------CTTCTCTTCTTAGAGAAGTCTCTT
ATCGCC------------GTCTTCGTTGCGGTGATTCTCGCT------ACGGTAATC---
GCTAAG---CTCCGTGGAAAGAAATTGAAA---------------TTACCTCCGGGACCC
ATGCCGGTTCCGATATTCGGAAATTGGCTACAGGTTGGAGATGATCTTAATCACAGAAAT
CTCACCGATCTCGCTAGGAAATTTGGTGATCTCTTCCTTCTCAGGATGGGTCAGCGAAAT
CTCGTGGTCGTCTCCTCACCGAATCTGGCTAAGGAAGTGCTCCATACGCAGGGTGTAGAG
TTTGGATCTAGAACCAGGAATGTCGTCTTCGATATTTTCACTGGAAAGGGACAG---GAT
ATGGTTTTCACCGTCTACGGTGAGCACTGGAGGAAGATGCGGCGGATCATGACTGTTCCG
TTTTTCACTAACAAGGTCGTGCAACAGAATAGAGAGGGATGGGAGTTTGAGGCGGCGAGC
GTAGTCGAAGATGTGAAGAAG---AATCCC---GAT---------TCTGCAACTAAGGGA
ATCGTATTGAGGAAGCGTTTGCAGTTGATGATGTACAACAATATGTTCCGCATCATGTTC
GATAGAAGGTTCGAGAGCGAGAACGATCCTCTTTTCCTTCAGCTCAAGGCCTTGAATGGA
GAGAGAAGTCGATTG---GCTCAGAGCTTTGAGTACAATTACGGCGATTTCATCCCCATC
CTCAGGCCATTCCTTAGAGGCTATTTGAAGATCTGTCAAGATGTGAAGGACCGAAGACTA
CAGCTCTTCAAAAAGTACTTCGTTGACGAGAGGAAGCAAATTGCG---------------
---------AGC---TCTAAGCCTACA---AGCACTAAGGAACTG---AAATGCGCCATT
GACCACATCTTGGAAGCTCAAGAAAAGGGAGAAATCAACGAGGAGAACGTTCTTTACATC
GTTGAGAACATTAACGTCGCAGCTATTGAGACAACTTTGTGGTCTATCGAATGGGGAGTT
GCGGAACTTGTAAACCACCCTGAAATCCAGAGCAAGCTAAGGAACGAATTGGACACAGTT
CTT---GGACCAGGCGTCCAAGTTACAGAGCCTGACATTCAC------AAGCTTCCATAC
CTCAACGCCGTGATCAAGGAGACACTACGATTAAGAATGGCTATCCCTCTCCTCGTACCT
CACATGAACCTCCACGATGCTAAACTCGCCGGCTACGATATCCCTGCCGAAAGCAAGATC
CTGATCAACGCGTGGTGGTTAGCTAACAACCCCAACAGCTGGAAGAACCCTGAAGAGTTC
AGACCCGAGAGGTTCTTAGAAGAAGAAGCACATGTGGAG---GCTAACGGT---------
---AACGACTTCAAGTATGTTCCATTTGGTGTGGGACGTAGGAGCTGTCCTGGAATCATA
TTGGCCTTGCCCATCTTAGGGATCACCATTGGTAGGCTGATCCAGAACTTTGAGCTTCTT
CCTCCTCCAGGTCAGTCTAAAATTGATTGTTCTGAGAAA------GGTGGACAGTTCAGC
TTGCACATC------------CTTACTCACTCCACAATCGTTTTGAAGCCAAGGACCATT
TGA------------------------
>Thassleriana|Th04019
------------------------------------------------------------
------------------------------------------------------------
------------------------------------------------------------
------------------------------------------------------------
------------------------------------------------------------
---------------ATGGAC---------------CTTCTCTTGTTGGAGAAGAGTCTC
ATCGCC------------GTTTTCTTCGCCGTGGTCCTCGCG------ATCGTCATT---
TCCAAG---CTCCGAGGGAAGAAATTGAAG---------------CTTCCTCCGGGTCCG
TTGCCGGTTCCGGTGTTCGGAAACTGGCTCCAAGTCGGAGATGATCTCAACCACCGCAAT
CTCACCGATCTAGCTCGAAAATTCGGCGATATCCTCCTCCTCCGTATGGGCCAGAGGAAC
CTCGTCGTCGTCTCGTCGCCTGATCTGGCGAAAGAGGTGCTCCACACGCAGGGTGTGGAG
TTCGGATCTAGGACGAGGAACGTCGTCTTCGATATCTTCACCGGGAAGGGACAG---GAC
ATGGTGTTCACCGTCTACGGCGAGCACTGGCGGAAGATGCGGCGGATCATGACGGTGCCC
TTCTTCACGAACAAGGTTGTGCAGCAGAATCGGGAGGGTTGGGAGTACGAGGCGGCGTGT
GTGGTCGAGGACATGAAGAAG---AACCCT---GAT---------GCTGCCACGAAAGGA
GTCGTGTTGAGGAAGAGATTGCAGTTGATGATGTACAACAATATGTATCGGATTATGTTC
GACAGAAGGTTTGAGAGCGAGGACGATCCGTTGTTCGTTCAGCTCAAGGCCTTGAACGGA
GAGAGGAGCCGTTTG---GCTCAGAGCTTCGAGTACAACTATGGAGATTTCATCCCCATC
CTCAGGCCGTTCCTCAGAGGGTATCTGAAGATCTGCAAGGAGGTGAAGGAGCGGAGGCTA
CAATTGTTCAAGAAGCATTTCGTTGATGAGAGGAAGCAAATCGCG---------------
---------AGC---ACCAAGGCTACG---AGCAACGAAGGATTG---AAATGCGCGATT
GATCACATCTTGGACGCCCAGCAGAAGGGAGAGATCAACGAGGACAACGTTCTCTACATC
GTCGAGAACATCAATGTGGCCGCGATCGAGACAACGTTGTGGTCAATCGAGTGGGGGATC
GCGGAGTTAGTGAACCATCAGGAGATCCAGAGGAGGCTGAGGAACGAGCTGGACACTGTC
CTA---GGACCTGGAGTTCAGGTCACGGAGCCAGACATCCCC------AAGCTCCCGTAC
CTCCAGGCCGTGATCAAGGAGACTCTAAGATACAGGATGGCGATCCCTCTGCTCGTGCCA
CACATGAACCTCCACGACGCAAAGCTCGGAGGCTACGACATTCCGGCCGAGAGCAAGATC
CTAGTCAACGCATGGTACCTGGCCAACAACCCCAACAACTGGAAGAAACCGGACGAGTTC
AGGCCGGAGAGGTTCCTGGAGGAAGAGTCGCAGGTGGAA---GCGAACGGG---------
---AACGACTTCAGGTACATACCGTTCGGGGTGGGGAGAAGAAGCTGTCCGGGGATCATA
TTGGCGCTGCCCATATTGGGAATCACCATTGGAAGGCTTGTTCAGAACTTCGAGCTTCTT
CCTCCGCCTGGGAAATCTCAGGTTGATACAACTGAGAAA------GGTGGACAGTTCAGC
TTGCATATC------------CTCAACCACTCCACCATTGTCATGAAACCCATATCCTCT
TGA------------------------
>Thassleriana|Th16362
------------------------------------------------------------
------------------------------------------------------------
------------------------------------------------------------
------------------------------------------------------------
------------------------------------------------------------
---------------ATGGAC---------------CTTCTCTTGTTAGAGAAGAGCCTC
ATCGCC------------GTCTTCTTCGCGGTGCTTCTCGCG------ATCGCCATT---
TCCAAG---CTCCGTGGCAAGAAATTGAAG---------------CTTCCTCCGGGTCCG
TTACCGGTTCCGGTTTTTGGAAACTGGCTCCAAGTCGGAGATGATCTCAATCACCGCAAT
CTCACCGATCTCGCTCGAAAATTCGGAGAAATATTCCTCCTCCGAATGGGCCAGAGAAAT
CTCGTCGTTGTTTCGTCGCCGGATCTAGCGAAGGATGTGCTCCACACGCAGGGCGTTGAG
TTCGGATCCAGAACCAGGAACGTCGTCTTCGATATCTTCACCGGGAAGGGTCAG---GAC
ATGGTGTTCACGGTCTACGGAGAGCACTGGCGGAAGATGCGGCGGATCATGACGGTGCCG
TTCTTCACCAACAAGGTCGTGCAGCAGAATCGGCAGGGTTGGGAGTACGAAGCGGCGTGT
GTGGTCGAGGATATGAAGAAG---AATCCT---GAT---------GCTGCGACGAAGGGA
GTCGTGCTGAGGAAGAGGCTTCAGCTGATGATGTACAACAATATGTACCGGATTATGTTC
GACAGAAGGTTTGAGAGTGAGGACGATCCGTTGTTCGTTCAGCTCAAGGCTTTGAACGGC
GAGAGAAGTCGATTG---GCTCAGAGCTTCGAGTACAACTATGGAGATTTTATCCCCATC
CTTAGGCCGTTCCTGAGAGGGTATTTGAAGATTTGCAAGGAGGTAAAGGAACGGAGGCTG
CAACTGTTCAAGAAGCACTTCGTCGACGAGAGGAAGCAAATTGCG---------------
---------AGC---ACCAAGCCTACG---AGCAACGAAGGATTG---AAATGCGCCATT
GATCACATCTTGGATGCTCAGCAGAAGGGAGAGATCAATGAGGACAACGTTCTTTACATC
GTCGAGAACATCAACGTCGCCGCGATTGAGACGACGTTATGGTCAATCGAGTGGGGGATT
GCTGAGTTAGTGAACCATCCGGAGATCCAAACAAAGCTGAGGAACGAACTGGACACTGTT
CTT---GGACATGGCGTCCAGATAACAGAGCCAGACATCCAC------AAGCTCCCATAC
TTGCAGGCCGTGATCAAGGAGACGCTGAGATACAGAATGGCGATTCCTCTCCTCGTGCCT
CACATGAACCTCCATGAAGGAAAGCTCGGAGGGTATGACGTACCAGCCGAGAGCAAGATC
CTCGTCAATGCCTGGTTTCTGGCCAACAATCCAAACAACTGGAAGAAACCGGACGAGTTC
AGGCCAGAGAGGTTCTTGGAGGAAGAGTCGAATGTGGAA---GCGAACGGG---------
---AATGATTTCAGGTATATCCCGTTTGGAGTGGGACGGAGAAGCTGCCCAGGAATCATT
TTGGCACTGCCCATATTGGGAATCACCATCGGAAGGCTTGTTCAGAACTTCGAGCTGCTT
CCTCCGCCAGGGAAATCTCAGGTTGATACCACTGAGAAA------GGTGGACAGTTCAGC
TTACACATC------------CTCAATCACTCCACCATTGTTATGAAGCCGAGGTCCTCT
TGA------------------------
>Lusitatissimum|Lus10035011
------------------------------------------------------------
------------------------------------------------------------
------------------------------------------------------------
------------------------------------------------------------
------------------------------------------------------------
---------------ATGGAT---------------CTCCTCCTCCTGGAGAAGACCTTG
CTGGCC------------TTATTCTCCGCCGTTGTCGTCGCC------ATTGTAATA---
TCTAAG---CTCCGCGGCAAGCGATTCAAG---------------CTCCCTCCCGGCCCA
TTCCCTGTCCCAATCTTTGGCAATTGGCTCCAAGTCGGCGATGACCTCAACCACCGCAAC
CTAACCGACCTCGCCAAAAAATTCGGCGAGATCTTCCTCCTCCGCATGGGCCAGCGCAAC
CTCGTCGTCGTATCCTCCCCTGACCTCGCCAAGGAGGTCCTCCACACACAGGGCGTCGAG
TTCGGCTCCCGGACTCGCAACGTAGTCTTCGACATCTTCACCGGGAAGGGACAG---GAT
ATGGTGTTCACCGTCTACGGCGAGCACTGGAGGAAGATGCGCCGGATCATGACCGTCCCG
TTCTTCACCAACAAGGTCGTCCAGCAGAATCGCCAGGGGTGGGAGGCAGAGGCCGCCGCC
GTGGTGGAGGACGTCAAGAAG---GATCCG---AAA---------GCCGCCGCTGGCGGA
ATCGTGCTCCGACGCAGGCTCCAGCTGATGATGTACAACAACATTTTCCGCATCATGTTC
GACCGACGATTCGATTCGATGGAGGATCCGTTGTTTAATAAGCTCAAGGCGTTGAACGGA
GAGCGGAGTCGGTTG---GCTCAGAGCTTCGAATACAACTATGGAGATTTCATCCCGATT
TTGAGGCCGTTTTTGAGAGGCTATTTGAAGGTGTGCAAGGATGTCAAGGATAGGAGACTG
CAGCTCTTCAAGGATTACTTCATTGCAGATAGGAAGAAAGCGGTG---------------
---------AGC---ACGAAGGGAGAG---------------ATG---AGTTGTGCGATG
GATCATATCATGGATGCGCAGCAGAAGGGAGAAATCAACGAAGACAACGTCCTCTACATC
GTCGAGAACATCAACGTCGCCGCCATTGAGACCACGTTGTGGTCAATCGAGTGGGGGATC
GCAGAGCTAGTCAACCATCCAGAGATTCAGCAAAAGCTGAGGGAAGAACTGGACACAGTG
TTG---GGACCGGGTAACCAGGTGACCGAGCCCGACATACAG------AAGCTACCATAC
CTCCAGGCGGTGGTCAAGGAAACCCTCCGTCTAAGAATGGCAATCCCTCTGCTGGTCCCG
CACATGAACCTCCACGATGCTAAGCTCCGTGGATTCGACATCCCTGCAGAGAGCAAGATA
CTGGTGAACGCGTGGTGGCTGGCGAACAACCCTGAGCAATGGAAGAAACCCGAGGAGTTC
AGGCCGGAGAGGTTCCTCGAGGAGGAGGCCAAGGTGGAG---GCCAATGGA---------
---AACGACTTTAGGTACCTTCCGTTCGGAGTTGGGAGGAGGAGTTGCCCTGGGATCATC
CTTGCCCTGCCCATTTTGGGGATTACCATCGGGCGTTTGGTGCAAAACTTCGAGCTGTTG
CCTCCTCCTGGACAGTCAAAGCTTGATACTAGTGAGAAA------GGTGGACAGTTCAGC
TTGCATATC------------TTGAAGCATTCCACTATTGTTGCTAAGCCAAGGTCGGTT
TAA------------------------
>Lusitatissimum|Lus10034449
------------------------------------------------------------
------------------------------------------------------------
------------------------------------------------------------
------------------------------------------------------------
------------------------------------------------------------
---------------ATGGAT---------------CTCCGCCTCCTGGAGAAGACACTC
TTAGCT------------CTCTTCTCCGCCGTCATCGTCGCC------ATTGTAATC---
TCTAAG---CTCCGCGGCAAGCGATTCAAG---------------CTCCCACCTGGTCCC
ATACCCGTCCCTCTCTTCGGCAATTGGCTCCAGGTCGGCGATGACCTCAACCACCGCAAC
CTCACCGACCTCGCCAAGAGGTTCGGCGAGATCTTCCTCCTCCGTATGGGCCAGCGCAAC
CTCGTCGTCGTCTCCTCCCCTGACCTCGCCAAGGAGGTCCTCCACACTCAGGGAGTCGAG
TTCGGCTCCAGGACTCGCAACGTCGTCTTCGACATCTTCACCGGCAAGGGACAG---GAC
ATGGTGTTCACCGTCTACGGCGAGCACTGGCGCAAGATGCGCCGGATCATGACTGTTCCG
TTCTTCACCAACAAGGTCGTCCAGCAGAACCGCCAGGGTTGGGAGGACGAGGCCGCCGCC
GTCGTTGAGGACGTGAAGAAG---AATCCC---GAG---------GCCCCCACCAATGGA
ATCGTGCTCCGCCGCCGACTCCAGCTGATGATGTACAACAACATATTCCGGATCATGTTT
GACCGGAGGTTCGAATCGGAGCAGGATCCGTTGTTTAATAAGCTCAAGGCATTGAACGGA
GAGCGGAGTCGGTTG---GCTCAGAGCTTCGAGTATAACTATGGAGATTTTATCCCGATT
TTGAGGCCTTTCTTGAGGGGCTATTTGAAGGTCTGTGAGGAGGTCAAGAACAGGAGGCTT
CAGCTATTCAAGGATTACTTCGTTGAGGAGAGGAAGAGACTGATG---------------
---------AGC---TCAAGTGCGATG---ACGAACGAAGGGCTG---AAGTGCGCGATG
GATCACATTCTGGAAGCACAGCAGAAGGGTGAGATCAACGAAGACAATGCACTCTACATC
GTCGAGAACATCAACGTCGCTGCTATCGAGACTACACTGTGGTCAATCGAGTGGGGGATC
GCCGAGCTCGTAAACCACCAACAAATCCAGAACAAGCTGAGGCAAGAACTCGACACCGTT
CTG---GGACCAGACCACCAGATCACCGAGCCCGACATCCAG------AAGCTGCCATAC
CTTCAGGCAGTGGTCAAGGAGACTCTCCGTCTCAGGATGGCCATCCCTCTGCTGGTCCCA
CACATGAACCTCCACGATGCCAAGCTCCGAGGATTCGACATCCCAGCAGAGAGCAAAATC
CTGGTGAACGCGTGGTGGCTGGCCAACAACCCCGAACAGTGGAAGAGGCCCGAGGAGTTC
AGACCGGAGAGGTTCTTGGAAGAGGAGGCTAAAGTCGAG---GCCAACGGA---------
---AATGACTTCAGGTACCTCCCGTTCGGAGTCGGGAGGAGGAGCTGCCCTGGAATCATT
CTTGCACTCCCCATTTTGGGGATTACGATAGGGCGTCTGGTGCAGAACTTCGAGCTGTTG
CCTCCTCCAGGGCAGTCAAAGCTGGATACGACTGAGAAA------GGTGGTCAGTTTAGT
TTGCACATC------------TTGAAGCACTCGACCATCGTGGCTAAGCCAAGATCGGTT
TGA------------------------
>Acepa|AY541032
------------------------------------------------------------
------------------------------------------------------------
------------------------------------------------------------
------------------------------------------------------------
------------------------------------------------------------
---------------ATGGAG---------------CTCCTTCTACTCGAAAAAACCCTC
ATCTCC------------CTCTTCTTCGCCATCACGCTAGCC------ATCGTCATC---
TCCAAA---CTCCGCGGCAAAAAATTCAAA---------------CTCCCTCCTGGACCC
CTGCCTGTCCCCATCTTCGGCAACTGGCTCCAAGTCGGCGACGATCTGAACCACCGGAAC
CTCGCCAATTTCGCCAAAAAGTTCGGAGACGTTTTCCTTCTTCGGATGGGGCAGAGAAAT
CTCGTTGTTGTCTCCTCCCCTGATCTCGCCAGAGATGTTTTGCACACTCAAGGTGTGGAG
TTCGGATCCCGGACCCGAAATGTTGTTTTTGATATATTCACTGGAAAAGGGCAG---GAT
ATGGTTTTCACTGTTTACGGTGAGCACTGGAGGAAGATGAGACGGATTATGACTGTTCCT
TTCTTCACCAATAAAGTAGTCAATCAGTACAGGTATGGATGGGAAGATGAGGCAGGGAGA
GTGGTGGAGGACGTGAAGAAG---GATGCA---AAG---------GCGGCGACTGAAGGG
ATAGTGTTGAGGAAGAGATTGCAGTTGATGATGTATAATAACATGTATAGGATTATGTTC
GATAGAAGATTTGAGAGTGAGAACGATCCTTTGTTTTTGAAGTTGAAAGCTTTGAATGGA
GAGAGGAGTAGGTTG---GCGCAGAGTTTTGAGTACAATTATGGTGATTTTATTCCTATT
TTGAGACCCTTTTTGAGGGGTTACTTGAAGATTTGTAAGGAGGTTAAGGAGAGGAGGATT
CAGTTGTTCAAGGATTACTTTCTTGAGGAGAGGAAGAAGTTATCA---------------
---------AGC---ACAAAGCCAACC---GACAATGCAGGCCTA---AAGTGTGCAATT
GACCACATACTGGATGCTGAGAAGAAAGGAGAAATCAACGAAGACAACGTCCTTTACATT
GTGGAAAACATTAATGTTGCAGCTATCGAGACAACACTATGGTCAATAGAATGGGGCATA
GCGGAACTGGTCAATCACCCCAAAATCCAGCGCAAACTACAACACGAACTGGACACCGTT
CTC---GGACCAGGTACCCAAATAACCGAACCCGATACCCAC------CGACTGCCGTAC
CTCCAAGCCGTGATCAAAGAAACCCTCCGCCTCCGCATGGCGATCCCTCTTCTAGTCCCC
CACATGAACCTACACGATGCGAAATTAGGCGGGTACGATATTCCAGCCGAAAGCAAGATC
CTGGTGAACGCATGGTGGCTGGCGAACAACCCGGCCCACTGGAAGGATCCGGAAGAGTTC
AGACCCGAGAGGTTTCTAGAAGAGGAAGCGAAGGTCGAA---GCTAATGGG---------
---AACGATTTCAGGTATATTCCGTTTGGGGTTGGGAGGAGGAGCTGTCCTGGGATTATA
CTGGCGTTGCCGATTTTGGGGATCACGATTGGGCGGCTTGTTCAGAATTTCGATTTGATG
CCGCCGCCTGGGATGGACAAGATTGATACCACCGAAAAG------GGAGGGCAGTTTAGT
CTTCATATT------------TTGAATCATTCTACTATTGTCGCTAAACCTAGAGTCTTT
TAA------------------------
>Adensiflorus|scaffold-FGRF-2015229
------------------------------------------------------------
------------------------------------------------------------
------------------------------------------------------------
------------------------------------------------------------
------------------------------------------------------------
---------------ATGGAC---------------CTCCTCCTCCTCGAAAAGGCCCTA
CTGGGC------------CTCTTCGCCGCCATCGTCCTCAGC------ATCACCGTC---
TCCAAA---CTCCGTGGCAAGAAGTTCAAG---------------CTCCCCCCGGGCCCA
CTCCCTGTCCCCATCTTCGGCAACTGGCTCCAGGTCGGTGACGATCTCAACCACCGTAAC
CTCACCGCCCTCGCCAAGAAGTTCGGCGACATCTTCTTGCTAAGAATGGGCCAGAGAAAC
TTGGTGGTCGTGTCCTCCCCGGACCTCGCCCGCGACGTGCTCCACACGCACGGCGTCGAG
TTCGGGTCCCGCACCCGCAACGTCGTGTTCGACATCTTCACCGGCAAGGGACAG---GAC
ATGGTGTTCACCGTCTACGGCGAGCACTGGCGCAAGATGCGAAGAATCATGACCGTGCCC
TTCTTCACCAACAAGGTCGTGAATCAGTACCGGTTCGGATGGGAAGACGAAGCGGGTCGG
GTTGTGGAGAGTGTTAAGAAG---GACCCG---AAA---------GCCGCGAGCGAGGGG
ATTGTGCTTAGGAGGAAGTTGCAGCTGATGATGTACAATAACATGTACAGGATTATGTTT
GATACGAGATTTGAGAGCGAGGAGGATCCTTTGTTTGTGAAGTTGAAGGCTTTGAATGGG
GAGAGGAGTAGGCTT---GCTCAGAGTTTCGAGTACAATTACGGGGATTTTATTCCCATT
TTGAGGCCATTTTTGAATGGGTATTTGAGGATTTGCAAGGAGGTGAAAGAGACGAGGTTG
AAGCTATTCAAGGATTTCTTCGTTGAGGAGAGGAAGAAATTGGCG---------------
---------AGC---ACAAAACCAACC---GACAACGCTGGCCTA---AAGTGTGCAATT
GATCACATCTTGGATGCTGAAAAGAAAGGGGAAATTAATGAGGACAATGTTCTTTACATT
GTGGAGAACATTAATGTTGCAGCTATTGAGACAACACTGTGGTCCATCGAATGGGGCATT
GCCGAACTGGTGAACCATCCCGAAATTCAACAAAAGCTCCGCAACGAGCTCGACACAGTG
CTG---GGCCCTGGTGTCCAGATCACCGAGCCTGACACCCAC------CGCCTCCCCTAC
CTCCAAGCCGTGATCAAAGAAACCCTCCGCCTTCGCATGGCCATCCCCCTCCTAGTCCCC
CACATGAACCTCTACGATGCCAAGCTCGGCGGCTACGACATTCCCGCCGAGAGCAAGATC
CTCGTCAATGCCTGGTGGCTCGCCAACAACCCTGATAACTGGAAGAACCCTGAAGAGTTC
AGGCCCGAGAGGTTCCTTGAGGAGGAGGCTAAGGTCGAG---GCTAATGGC---------
---AATGATTTCAGGTACATTCCCTTCGGAGTTGGACGGAGGAGCTGCCCTGGGATTATT
CTGGCGTTGCCGATACTTGGGATTACTATCGGGCGACTCGTGCAGAACTTCGAATTAATG
CCGCCGCCAGGACAGGATAAGCTTGATACTACAGAGAAG------GGTGGGCAGTTTAGC
CTGCACATT------------TTGAAGCATTCCACCATTGTGGCTAAGCCTAGAGTGTTC
TAA------------------------
>Pminor|scaffold-TCYS-2005134
------------------------------------------------------------
------------------------------------------------------------
------------------------------------------------------------
------------------------------------------------------------
------------------------------------------------------------
---------------ATGGAC---------------CTCCTCCTGCTAGAAAAGGTCCTA
CTGGGC------------CTCTTCGCGGCCGTCGTCCTGAGC------ATCGCCGTC---
GCCAAG---CTCCGGGGCAAGAAGTTCAAG---------------CTCCCCCCTGGGCCC
CTCCCGGTCCCCGTCTTCGGCAACTGGCTCCAGGTCGGCGACGACCTCAACCACCGCAAC
CTGACCGCCCTCGCCAAGAGATTCGGAGACATCCTCCTCCTCCGCATGGGCCAGCGCAAC
CTGGTTGTGGTCTCGTCCCCGGACCTCGCCCGCGACGTCCTCCACACCCAGGGCGTCGAG
TTCGGGTCCCGCACCCGCAACGTCGTCTTCGACATCTTCACCGGAAAGGGGCAG---GAC
ATGGTGTTCACCGTCTACGGCGAGCACTGGCGCAAGATGCGCCGCATCATGACGGTCCCC
TTCTTCACCAACAAGGTCGTCAACCAGTACCGGTTCGGGTGGGAGGAGGAGGCGGGCCGG
GTGGTCGACGATGTGCGAAAG---AACCCG---AAG---------GCGGCGACGGAGGGC
ATTGTGCTGAGGAGAAGACTGCAGCTGATGATGTACAACAACATGTACAGGATTATGTTC
GACAGGAGGTTTGAGAGCGAGGAGGATCCGCTGTTCGTGAAGCTGAAGGCGTTGAATGGG
GAGAGGAGCCGCTTG---GCGCAGAGCTTCGAGTATAACTACGGCGATTTTATTCCTATT
TTGAGGCCGTTCCTTAGAGGGTATCTGAGGATTTGCAAGGAGGTCAAGGAGAGGAGGCTG
CAGCTGTTCAAGGATTATTTCCTTGAGGAGAGGAAGAAATTGGCA---------------
---------AGC---ACAAAAGCAACC---GATAACGCAGGCCTA---AAGTGTGCAATT
GATCACATCTTGGATGCTGAGAGGAAAGGGGAAATCAATGAGGACAATGTTCTTTACATT
GTTGAGAACATCAATGTTGCAGCCATTGAGACAACACTCTGGTCAATTGAATGGGGCATC
GCAGAGCTCGTGAACCACCCTGAAATCCAACAAAAGCTCCGCAACGAGCTCGACACCATC
CTC---GGTCCAGGCGTCCAGATCACCGAGCCTGACGCCCAC------CGTCTTCCGTAC
CTGCAAGCCGTGATCAAAGAGACCCTCCGCCTTCGCATGGCCATCCCGCTCCTCGTCCCC
CACATGAACCTCCACGAAGCCAAACTTGGCGGCTATGACATCCCTGCTGAAAGCAAGATC
CTCGTCAACGCTTGGTGCCTCGCCAATAACCCTTCCAACTGGAAGAACCCTGAAGAATTC
AGGCCAGAGAGGTTCCTCGAGGAGGAGGCGAACGTGGAG---GCCAACGGC---------
---AATGATTTCAGGTACCTTCCGTTCGGTGTTGGAAGGAGAAGCTGCCCCGGGATTATT
CTGGCATTACCAATCCTTGGTATCACCATCGGAAGGCTTGTTCAGAACTTTGAACTGCTG
CCACCGCCAGGCCAGGACAAGCTTGATACCACCGAGAAA------GGTGGCCAGTTCAGC
CTTCACATT------------TTGAAGCATTCCACCATTGTTGCCAAACCTAGAGTGGTC
TAA------------------------
>Ruscus_sp|scaffold-LSJW-2012046
------------------------------------------------------------
------------------------------------------------------------
------------------------------------------------------------
------------------------------------------------------------
------------------------------------------------------------
---------------ATGGAC---------------CACCTCCTGTTAGAGAAGGTCTTG
CTGGGC------------CTCTTTGCTGCCATCGTACTCAGC------ATCACCGTC---
GCCAAG---CTCCGCGGCAAGAAGTTCAAG---------------TTGCCCCCGGGCCCA
CTCGCCGTCCCCATCTTCGGCAACTGGCTCCAGGTCGGCGACGACCTCAACCACCTCAAC
CTCACAGCCCTCGCCAAGAAGTTCGGCGACGTCCTCCTCCTCCGCATGGGCCAGCGCAAC
CTCGTGGTGGTCTCCTCCCCGGACCTCGCCCGCGACGTCCTCCACACCCAGGGCGTCGAG
TTCGGATCCCGTACACGCAACGTCGTCTTCGACATATTCACCGGAAAGGGCCAG---GAC
ATGGTGTTCACCGTCTACGGCGAGCACTGGCGCAAGATGCGCCGCATAATGACGGTGCCG
TTCTTCACCAATAAAGTAGTAAGCCAGTACCGGTTCGGGTGGGAGGAGGAGGCTGGCCAT
GTCGTGGAGGACGTCCGAAAG---AACCCG---AAG---------GCGGCGACGGAAGGC
ATTGTGCTGAGGAGGAGGCTGCAGCTGATGATGTACAACAATATGTACAGGATCATGTTT
GATCGGAGGTTTGAGAGCGAGGAGGATCCGCTGTTTGTTAAATTGAAGGCGCTGAATGGG
GAGAGGAGCCGATTG---GCGCAGAGTTTTGAGTATAATTATGGCGATTTTATTCCGATT
TTGAGGCCGTTCTTGAGAGGGTATCTGAGGATCTGCAGGGAGGTCAAGGAGAGGAGGCTG
CAGCTGTTCAAGGATTATTTCCTTGAGGAGAGGAAGAAATTGGCA---------------
---------AGC---ACTAAAGCAACC---GATAACGCAGGCCTA---AAGTGTGCAATT
GATCACATCCTGGATGCTGAGAAGAAGGGGGAAATCAATGAGGACAATGTTCTTTACATT
GTTGAGAACATCAACGTTGCAGCCATTGAGACAACTCTCTGGTCAATCGAATGGGGCATC
GCAGAGCTTGTGAACCACCCTGAAATCCAGCAAAAGCTCCGCACTGAGATCGAGACCATC
CTT---GGCTCAGGCATCCAGATCACCGAGCCTGACACCCAC------CGCCTCCCCTAC
CTGCAAGCCGTGGTCAAAGAGACCCTCCGTCTTCGCATGGCCATCCCACTCTTGGTCCCC
CACATGAACCTCTACGATGCCAAGCTTGGCGGATATGACATCCCTGCTGAAAGCAAGATC
CTCGTCAATGCCTGGTGGCTCGCCAACAACCCAGCCCACTGGAAGAATCCTCAGGAGTTC
AGGCCAGAGAGGTTCCTTGAGGAGGAGGCCAAGGTGGAG---GCCAATGGC---------
---AATGATTTCAGGTACATTCCGTTTGGTGTTGGAAGGAGAAGCTGCCCGGGGATTATT
CTGGCATTGCCAATCCTCGGCATCACCATTGGAAGGCTTGTTCAGAACTTTGAATTGCTG
CCACCGCCAGGCCAGGACAAGCTTGATACCACGGAGAAA------GGTGGCCAGTTCAGT
CTGCACATT------------CTGAAGCATTCCACCATTGTGGCTAAACCTCGAGTGTGC
TAG------------------------
>Llongifolia|scaffold-MUMD-2017728
------------------------------------------------------------
------------------------------------------------------------
------------------------------------------------------------
------------------------------------------------------------
------------------------------------------------------------
---------------ATGGAT---------------CTCCAACTCGCTGAAAAGACCCTC
ATAGCC------------CTCTTCCTCACCACTCTCGTCACC------ATCCTCATC---
TCCAAG---CTCCGGGGCAAGAAGCTGAGG---------------CTGCCCCCGGGCCCC
CTCCCCGTCCCCATTTTCGGCAACTGGCTCCAGGTCGGCGACGACCTCAACCACCGCAAC
CTCACCGCCCTCGCCCGCCGCTTCGGCGACATCCTCCTCCTCCGCATGGGCCAGCGCAAC
CTCGTCGTCGTCTCCTCCCCGGACCTCGCCCGCGACGTCCTCCACACCCACGGCGTCGAG
TTCGGATCCCGCACCCGCAACGTCGTGTTCGACATCTTCACGGGGAAAGGCCAG---GAC
ATGGTCTTCACCGTGTACGGCGAGCACTGGCGCAAGATGCGCCGGATCATGACCGTGCCC
TTCTTCACCAACAAGGTCGTCAGCCAGTACCGCTTCGGCTGGGAGGACGAGGCGGGCCGG
GTCGTCGAGGATGTCAAGAGG---GACCCG---AAG---------GCGGCCTCGGAAGGG
ATCGTGCTGAGGCGGCGCCTGCAGCTGATGATGTACAATAATATGTACCGGATCATGTTC
GATCGGAGGTTCGAGAACGAGGAGGATCCCCTGTTTGTGAAGCTCAAGGCCCTCAATGGA
GAGAGGAGCCGATTG---GCCCAGAGCTTTGAGTATAATTACGGCGATTTCATCCCCATT
CTGAGGCCCTTCCTGAGGGGCTACTTGAACATATGTAAGCAGGTGAAGGAGAGCAGGCTG
AAGCTGTTCAAGGATTACTTTCTTGAGGAGAGGAAGAAACTGGCA---------------
---------AGC---ACGAAACCAAGC---GACAACGCAGGCCTC---AAATGCGCAATC
GACCACATCCTTGATGCTGAGAAGAAAGGAGAAATCAACGAGGACAATGTTCTTTATATT
GTTGAGAACATCAATGTTGCAGCGATCGAGACAACTCTGTGGTCTATCGAATGGGGCATA
GCAGAGCTAGTGAACCACCCTGAAATCCAACAAAAGCTCCGCAATGAACTGGACACGGTC
CTA---GGCCCAGGCGTCCAGATCACTGAGCCTGACATCCAT------CGCCTCCCCTAC
CTGCAAGCCGTTGTCAAGGAAACCCTCCGCCTTCGAATGGCCATCCCCCTCCTCGTGCCC
CACATGAACCTCTACGATGCCAAGCTTGGAGGCTTCGACATCCCGGCCGAGAGCAAGATC
CTCGTCAACGCCTGGTGGCTCGCTAATAACCCTGCCCACTGGAAGAACCCCGAGGAGTTC
CGGCCAGAGAGGTTCCTTGAGGAGGAGGCCAAGGTCGAG---GCCAATGGC---------
---AATGATTTCAAGTACATTCCTTTTGGAGTTGGAAGGAGGAGTTGTCCTGGTATTATT
CTCGCATTGCCAATCCTTGGCATTACTATTGGAAGGCTTGTTCAGAACTTTGAGTTGCTG
CCACCACATGGGCAAGACAAGCTCGATACAACCGAGAAG------GGTGGGCAGTTCAGC
CTTCACATT------------TTGAAGCACTCCACCATCGTGGCCAAACCTAGAGTTTTC
TAA------------------------
>Avera|scaffold-JVBR-2010679
------------------------------------------------------------
------------------------------------------------------------
------------------------------------------------------------
------------------------------------------------------------
------------------------------------------------------------
---------------ATGGAT---------------CTCCAATTGTTGGAGAAGGCCCTC
GTCGGC------------CTCTTCGTCGCCATCTCCCTCAGC------ATCCTCGTC---
TCCAAG---CTCCGCGGCAAGAAGCTCCGC---------------CTCCCCCCAGGCCCC
ATCCCCGTCCCCATCTTCGGCAACTGGCTCCAGGTCGGTGACGACCTCAACCACCGCAAT
CTCGCCGACCTCGCCAAGAAGTTCGGCGACGTCTTCCTCCTCCGCATGGGCCAGCGCAAC
CTCGTCGTCGTCTCCTCCCCCGATCTCGCCCGCGAGGTCCTCCACACCCACGGCGTCGAG
TTCGGATCCCGCACCCGCAACGTCGTCTTCGACATCTTCACCGGTAAGGGCCAG---GAC
ATGGTCTTCACCGTCTACGGTGACCACTGGCGCAAGATGCGCCGGATCATGACCGTCCCC
TTCTTCACCAACAAGGTCGTCTCTCAGTACCGGTTCGGATGGGAGGACGAGGCTGCACAC
GTCGTCGAAGACGTCAGGCGC---GACCCC---AAG---------GCCGCCACCGAGGGT
ATCGTCCTCAGGCGCCGCCTGCAGCTCATGATGTACAACAACATGTACAGGATCATGTTC
GATCGGCGGTTCGAGAGCGAGGAGGACCCCCTTTTTGTCAAGCTCAAGGCGCTCAATGGG
GAGAGGAGCCGCCTC---GCTCAGAGCTTCGAGTACAATTACGGCGATTTCATCCCCATC
TTGAGACCGTTCTTGAGGGGTTACTTGAGGATTTGTAAGGAGGTTAAGGAGAGGAGGCTG
CAGCTCTTCAAAGATTACTTCTTGGAGGAGAGGAAGAAACTAGCG---------------
---------AGC---ACAAAAGCTGCT---GATAATGGAGGGCTG---AAATGTGCAATT
GATCACATCCTGGATGCAGAGAAGAAGGGAGAGATCAACGAAGACAACGTTCTGTACATT
GTGGAGAACATCAATGTTGCTGCTATTGAGACGACACTATGGTCAATTGAATGGGGCATA
GCCGAGCTAGTGAACCACCCTGAGATTCAACAGAAGCTGAGGAACGAACTCGACACGGTC
CTC---GGTCCGGGCGTCCAGGTCACTGAGCCGGACATGCAC------CGTCTCCCGTAC
CTCCAGGCGGTGATCAAGGAGACGCTTCGCCTCCGGATGGCGATCCCTCTCCTTGTCCCT
CACATGAACCTCTATGAGGCGAAGCTCGGCGGGTACGACATCCCGGCGGAGAGCAAGATC
CTTGTCAATGCCTGGTGGCTCGCCAACAACCCCGCACACTGGAAGAACCCGCAGGAGTTC
CGGCCGGAGAGGTTCCTTGAGGAGGAGGCGAAGGTGGAG---GCCAACGGG---------
---AATGACTTCAGGTACGTGCCCTTTGGGGTCGGGAGGAGGAGCTGCCCGGGGATTATT
CTTGCGCTGCCTATTCTCGGGATTACTATTGGGAGGCTTGTTCAGAACTTTGAGCTGATG
CCTCCTCCTGGGCAGAATAAGCTGGATACGGCTGAGAAG------GGTGGGCAGTTCAGT
TTGCATATA------------TTGAAGCATTCCACCATTGTGGCAAAACCTAGGGTGCTC
TAA------------------------
>Macuminata|GSMUA_Achr9T04840_001
------------------------------------------------------------
------------------------------------------------------------
------------------------------------------------------------
------------------------------------------------------------
------------------------------------------------------------
---------------ATGGAT---------------TTGGTCCTCCTCGAGAAGGCCCTC
CTCGGG------------CTGTTCGCCGCTGTGACGCTCGCC------ATCGTGGTG---
TCGAAG---CTGTGTGGCAAGCGCTTCAAG---------------CTGCCGCCCGGGCCG
ACCCCGGTGCCCATCTTCGGGAACTGGCTGCAGGTGGGCGACGACCTCAACCACCGCCTG
CTCACCGACATGGCCAGGCGCTTCGGCGAAATCTTCCACCTGCTGATGGGCGTGCGGGAC
CTGGTGGTGGTCTCCTCGCCGGATCTCGCCCGGGAGGTGCTCCACGCGCAGGGCGTCGAG
TTCGGCTCGCGCACCCGCAACGTGGTGCTCGACATCTTCACCGACAAGGGCCAG---GAC
ATGGTGTTCACGGTCTACGGCGACCACTGGCGCAAGATGCGGCGGATCATGACGGTGCCC
TTCTTCACCAACAAGGTGGTGCAGCAGAACAGGGCCGGGTGGGAGGAGGAGGCCCGGCTG
GTGGTGGAGGAGCTGAAGACG---AACCCC---ACG---------GCCGCCACCGAGGGG
GTGGTCATCCGCCGCAGGCTGCAGCTGATGATGTACAACGACATGTACCGGATCATGTTC
GACAAAAGGTTCGACAGCGTGGACGACCCGCTCTTCAACAAGCTCAAGGCCATCAACTTT
GAGCGCAGCCGCCTG---TCGCAGAGCTTCGAATTCAACTACGGCGACTTCATCCCCATC
CTGAGGCCCTTCTTGAGGCGCTACCTCAACAAGTGCAAGGAGGTCAAGGACCACCGCCTG
CAGCTCTTCCACGAGCACTTCGTTGCCCAGAGGAAGAAGATGATG---------------
---------GAG---GAGAAGGGATCA------AAAATGGAGCTC---GAGTGCGCCATC
GATCACATCTTGGACGCAGAGAGGAAGGGCGAGATCAACTACGACAATGTTCTGTACATC
GTTGAGAACATCAACGTCGCCGCGTTGGAGACGACGCTGTGGTCGATCGAGTGGGGGATC
GCGGAGCTGGTGAACAACCCGGAGATCCAACGCAAGCTTGGGGCGGAGCTGGACGCGGTG
CTG---GGACGC---GACCAGATCACGGAGCCGGACCTGCAA------AGGCTGCCTTAC
CTCCAGGCGGTGGTGAAGGAGACGCTGCGCTACCGGATGGCCATCCCGCTCCTCGTCCCC
CACATGAACCTCAACCACGCCAAGCTCGGCGGCTACGACATCCCCGGCGAGAGCAAGATC
CTGGTCAACGCATGGTGGCTCGCCAACAACCCCGCCCACTGGCGCAAGCCCGAGGAGTTC
CGCCCCGAGCGCTTCCTGGAGGAGGAGGCCAAGGTGGAG---GCCAGCGGC---------
---AACGACTTCCGCTACCTGCCCTTCGGCGCCGGCCGCCGCAGCTGCCCCGGCATCATC
CTCGCCCTCCCCATCATCGGCATCACCCTGGGCCGCCTGGTGCAGAACTTCGAGCTGCTG
CCGCCGCCGGGCCAGGCCAAGATCGACACCACTGAGAAG------GCCGGCCAGTTCAGC
CTCCAGATC------------ATGAAGCACTCCACCGTGGTGTGCAAGCCCAGGGTGTTC
TGA------------------------
>Macuminata|GSMUA_Achr7T18320_001
------------------------------------------------------------
------------------------------------------------------------
------------------------------------------------------------
------------------------------------------------------------
------------------------------------------------------------
---------------ATGGAT---------------CTGCTCCTGCTCGAGAAGGCCCTG
CTGGGC------------CTCTTCGCGGCGGTGACGCTGGCC------ATCGTCATG---
TCCAAG---CTCCGCGGCAAGCACTTCAAG---------------CTGCCGCCCGGGCCC
CTCCCCGTGCCGGTGTTCGGCAACTGGCTGCAGGTGGGAGACGACCTCAACCACCGGAAT
CTCACCGCCCTGGCTAAACGCTTCGGGGATATCCTCCTCCTCCGCATGGGCGTGCGCAAT
CTGGTGGTGGTCTCCAACCCGGAGCTCGCCCGGGAGGTGCTCCACGCGCAGGGCGTCGAG
TTCGGCTCCCGCACCCGCAACGTGGTGTTCGACATCTTCACCGGCAAGGGCCAG---GAC
ATGGTGTTCACCGTGTACGGCGATCACTGGCGCAAGATGCGACGGATCATGACCGTCCCA
TTCTTCACCAACAAGGTGGTGCAGCAGAACCGGCAGGGCTGGGAGGAGGAGGCACGGCAT
GTGGTGGAAGACGTGAAGCGG---GACCCC---AAG---------GCCGCCACCCAAGGA
GTGGTGCTCCGTCGCCGCCTGCAGCTCATGATGTACAACAACATGTATCGCATCATGTTC
AACTACCGCTTCCAAGGCATGGACGATCCTCTTTTCAACAAGCTCAGGGCCGCCAACGGC
GAGCGCAGCCGCCTC---GCTCAGAGCTTCGAGTACAACTACGGCGACTTCATCCCCATC
TTGAGGCCCTTCCTCAGGGGCTACCTCAAGAAGTGCCAGGAGCTCAAGGACGGACGCCTC
AAGCTCTTCGATGACCACTTCGTTGCGGCGAAGAAGAAGACGATG---------------
---------GAC---CAACTGGGATCG------AAGATGGAGCTC---AAGTGCGCCATC
GATCACATCTTGGATGCTGAGAGGAGGGGGGAGATCAACTACGACAATGTTCTTTACATC
GTCGAGAACATCAACGTCGCAGCCATAGAGACGACGTTGTGGTCGATCGAGTGGGGGGTG
GCGGAGTTGGTGAACCACCCCGAGATCCAGCGCAAGCTACGGCAGGAGCTCGACACCGTG
CTC---GGCCCGGGCGTCCCGATCACGGAGCCGGACCTCCAG------AAGCTGCCCTAC
CTGCAGGCGGTGATCAAGGAGACCCTCCGGCTGCGCATGGCTATTCCCCTCCTCGTCCCC
CACATGAACCTCCACGACGCCAAGCTGGGAGGCTTCGACATCCCCGCCGAGAGCAAGATC
CTGGTCAACGCCTGGTGGCTCGCCAACAACCCCGCCCACTGGAAGAACCCCGAGGAGTTC
CGCCCCGAGCGGTTCCTGGAGGAGGAGGCCAAGGTGGAG---GCCAACGGC---------
---AACGACTTCCGGTATCTGCCCTTCGGCGTCGGCCGCCGGAGCTGCCCCGGGATCATC
CTCGCGCTCCCCATCCTCGGGATCACCCTCGGCTCTCTGGTGCAGAGCTTCGAGCTGCTG
CCGCCGCCGGGGGCCAACAAGGTCGACACCACCGAGAAG------GGCGGCCAGTTCAGC
CTCCACATA------------CTGAAGCACTCCACCATCGTGTGCAAGCCCAGGGCGTGA
---------------------------
>Frubra|JF682489.1
------------------------------------------------------------
------------------------------------------------------------
------------------------------------------------------------
------------------------------------------------------------
------------------------------------------------------------
---------------ATGGAC---------------GTCAACCTCCTGGAGAAGACCCTA
CTGGGC------------CTCTTCGCGGCGGCGGTGCTCGCC------ATCGCAGTC---
GCGAAG---CTCACCGGTAAGCGCTTCAAG---------------CTTCCTCCAGGCCCG
TCCGGTTACCCCATCGTGGGCAACTGGCTCCAGGTCGGCGATGACCTGAACCACCGCAAC
CTGATGAGCATGGCCAAGCGCTTCGGCGAGGTGTTCCACCTCCGCATGGGCGTCCGCAAC
CTGGTGGTCGTCTCCAGCCCCGAGCTGGCCAAGGAGGTCCTCCACACCCAGGGCGTGGAG
TTCGGCTCCCGCACCCGCAACGCCGTCTTCGACATCTTCACCGGCAAGGGGCAG---GAC
ATGGTGTTCACCGTTTACGGCGACCTCTGGCGCAAGATGCGGCGGATCATGACCGTGCCC
TTCTTCACCAGCAAGGTGGTGGCGCAGAACCGCGTCGGGTGGGAGGAGGAGGCGAGGCTG
GTGGTCGAGGACGTGAAGGCC---GACCCG---GCG---------TCGGCGACGACCGGC
GTGGTCATCCGCCGCAGGCTGCAGCTGATGATGTACAACGACATGTTCCGCATCATGTTC
GACCGCCGCTTCGAGTCCCTCGCCGACCCGCTCTTCAACAAGCTCAGGGCGCTCAACGCC
GAGCGCAGCATCCTC---TCCCAGAGCTTCGACTACAACTACGGCGACTTCATCCCCTTC
CTCCGCCCATTTCTCCGCGGATACCTCAATCGCTGCACCAATCTCAAGACCAAGAGGATG
AAAGTCTTCGAGGACGACTTCGTCACACCACGCAAGAAGGCGTTG---------------
---------GAG------------------CAGAGTGGTGAAATC---AAGTGTGCCATG
GACCACATCCTCGAGGCCGAAAGGAAAGGCGAGATCAACCACGACAACGTCCTCTACATC
GTCGAGAACATCAATGTTGCAGCCATCGAGACGACGCTGTGGTCAATCGAGTGGGGCATT
GCTGAGCTGGTGAACCACCCTGAGGTCCAGTTGAAGCTGCGCAACGAGATTGCTGCTGTG
CTT---GGCCCCAACGTGGCGGTGACGGAGCCGGACCTGGAG------CGTCTCCCCTAC
CTGCAGTCTGTGGTGAAGGAGACCCTCCGCCTCCGCATGGCCATCCCGCTGCTCGTGCCA
CACATGAACCTCAACCAGGCGAAGCTGGCTGGCTACGACATCCCCGCAGAGTCCAAGATC
CTCGTCAACGCCTGGTTCCTCGCCAACGACCCCAAGCGCTGGGTGCGGGCCGACGAGTTC
AGGCCGGAGCGATTCCTCGAGGAGGAGAAGGCCGTCCAA---GCTCATGGC---------
---AATGACTTCCGCTTCGTGCCCTTCGGTGTCGGCCGCCGAAACTGCCCGGGGATCATC
CTAGCACTGCCCATCATCGGCATTACGCTCGGCAACATGGTGCAGAACTTCAATCTGCTG
CCGCCGCCGGGTCAGGACAAGATCGACACCACCGAGAAG------CCCGGACAGTTCAGC
AACCAGATC------------CGCACCCACGCCAACGTCGTCTGCAAGCCCCTCAAGGCT
TAG------------------------
>Hvulgare|AK371802.1
------------------------------------------------------------
------------------------------------------------------------
------------------------------------------------------------
------------------------------------------------------------
------------------------------------------------------------
---------------ATGGAC---------------GTCAACCTCCTGGAGAAGGCCCTC
CTGGGC------------CTCTTCGCGGCAGCGCTGCTCGCC------ATCGCGGTC---
GCCAAG---CTCACCGGCAAGCGCTTCCGG---------------CTGCCCCCGGGGCCC
TCCGGCGCCCCGATCGTCGGCAACTGGCTCCAGGTGGGCGATGACCTCAATCACCGCAAC
CTCATGGGCATGGCCAAGCGTTTCGGCGAGGTGTTCCTCCTGCGCATGGGCGTCCGCAAC
CTGGTTGTCGTCTCCAGCCCCGAGCTCGCCAAGGAGGTCCTCCACACCCAAGGCGTCGAG
TTCGGCTCTCGCACCCGTAACGTCGTCTTCGACATCTTCACCGGCAAAGGCCAG---GAC
ATGGTGTTCACTGTCTATGGCGACCACTGGCGCAAGATGCGCCGGATCATGACGGTGCCC
TTCTTCACCAACAAGGTGGTGGCGCAAAACCGCGTGGGGTGGGAGGAGGAGGCCAGGCTG
GTGGTGGAGGACCTCAAGGCC---GACCCG---------------GCGTCGGCGACGGGC
GTGGTGATCCGCCGCAGGCTGCAGCTCATGATGTACAACGACATGTTCCGCATCATGTTC
GACCGCCGGTTCGAGAGCCTCGCCGACCCGCTCTTCAACAAGCTCAGGGCTCTCAACGCC
GAGCGCAGCATTCTC---TCCCAGAGCTTCGACTACAACTACGGCGACTTCATCCCCATC
CTCCGCCCCTTCCTCCGCGGCTATCTCAACCGCTGCACCAACCTCAAGGCCAAGAGGATG
AAAGTCTTCGAGGAAGACTTCGTCCAAGAGCGCAAGAAGGCGTTG---------------
---------GAG------------------AAGAACGGTGAGATC---AGATGCGCCATG
GACCACATCCTCGAGGCCGAACGGAAGGGTGAGATCAACCACGACAACGTCCTATACATT
GTGGAGAACATCAACGTCGCAGCAATTGAGACGACCCTGTGGTCGATCGAGTGGGGAGTT
GCAGAGCTGGTGAACCACCCGGACATCCAGTCAAAGCTCCGTCAGGAGATCGCCGCCGTG
CTA---GGGCCCGATGCAGCGGTGACGGAGCCAGACCTAGAG------CGCCTCCCTTAC
CTGCAGGCCGTCGTCAAGGAAACCCTCCGCCTCCGCATGGCCATCCCACTCCTCGTGCCC
CACATGAACCTCAAGGATGCCAAGCTCACTGGCTACGACATCCCCGCTGAGTCCAAGATC
CTCGTCAACGCCTGGTTCCTCGCCAACGACCCCAAGCGCTGGGTGCGCGCCGACGAGTTC
CGGCCGGAGCGGTTCCTCGAAGAGGAGAGGGCCGTCGAG---GCCAATGGC---------
---AATGACTTCCGGTTTGTGCCCTTCGGCGTCGGTCGGAGGAGCTGCCCGGGAATCATC
CTCGCTCTGCCCATCATCGGCATCACGCTCGGCCGCCTTGTGCAGAACTTCCAGCTACTG
CCGCCGCTGGGGAAGGACAAGATTGATACCACGGAAAAG------CCCGGACAGTTCAGC
AACCAGATC------------CGCAACCACGCCACCGTCGTCTGCAAGCCACTCAAGGCT
TAG------------------------
>Hvulgare|AK365779.1
------------------------------------------------------------
------------------------------------------------------------
------------------------------------------------------------
------------------------------------------------------------
------------------------------------------------------------
---------------ATGGAC---------------GTCCTCCTCCTGGAGAAGGCCCTG
CTGGGC------------CTCTTCGCCGCGGCGGTGCTGGCC------ATCGCCGTA---
GCCAAG---CTCGCCGGCAAGCGCTTCCGC---------------CTCCCACCCGGCCCC
TCCGGCGCCCCCATCGTCGGCAACTGGCTGCAGGTCGGCGACGACCTCAACCACCGCAAC
CTGATGGGCCTGGCCAAGCGGTTCGGCGAGGTGTTCCTCCTCCGCATGGGCGTCCGCAAC
CTGGTGGTCGTCTCCAGCCCCGAGCTCGCCAAGGAGGTCCTCCACACCCAGGGCGTCGAG
TTCGGCTCCCGCACCCGCAACGTCGTCTTCGACATCTTCACCGGCAAGGGACAG---GAC
ATGGTGTTCACGGTGTACGGCGACCACTGGCGCAAGATGCGGCGGATCATGACGGTGCCC
TTCTTCACCAACAAGGTGGTGGCGCAGAACCGCGTGGGGTGGGAGGAGGAGGCCCGGCTG
GTGGTGGAGGACCTCAGGGCC---GACCCG---GCG---------GCGGCGACCAAGGGC
GTGGTGGTGCGACGCAGGCTGCAGCTCATGATGTACAACGACATGTTCCGCATCATGTTC
GACCGCCGGTTCGAGACCGTGGCCGACCCGCTCTTCAACCAGCTCAAGGCGCTCAACGCC
GAGCGCAGCATCCTC---TCCCAGAGCTTCGACTACAACTACGGCGACTTCATCCCCGTC
CTCCGCCCCTTCCTCCGCCGCTACCTCAACCGCTGCACCAACCTCAAGACCAAGCGCATG
AAGGTGTTCGAAGACCACTTCGTCCAGCAGCGCAAGGAGGCGTTG---------------
---------GAG------------------AAGACGGGTGAGATC---AAGTGCGCCATG
GACCACATCCTGGAAGCCGAAAGGAAGGGCGAGATCAACCACGACAACGTCCTCTACATC
GTCGAGAACATCAACGTCGCAGCCATTGAGACGACGCTGTGGTCGATCGAGTGGGGCCTC
GCGGAGCTGGTGAACCACCCGGAGATCCAGCAGAAGCTGCGCGAGGAGATCGTCGCCGTG
CTG---GGCCCTGGCACGCCGGTGACGGAGCCGGACCTGGAG------CGCCTCCCCTAC
CTGCAGTCCGTCGTGAAGGAGACGCTCCGCCTCCGCATGGCCATCCCGCTCCTGGTGCCG
CACATGAACCTCAGCGATGCCAAGCTCGCCGGTTACGACATCCCCGCCGAATCCAAGATC
CTCGTCAACGCCTGGTTCCTCGCCAACGACCCCAAGCGGTGGGTGCGCGCCGACGAGTTC
AGGCCCGAGCGCTTCCTCGAGGAGGAGAAGTCCGTCGAG---GCCCACGGC---------
---AACGACTTCCGGTTCGTGCCCTTCGGCGTCGGCCGCCGGAGCTGCCCCGGGATCATC
CTCGCGCTGCCCATCATCGGCATCACGCTCGGACGCCTGGTGCAGAACTTCGAGCTGCTG
CCGCCGCCGGGGCAGGACAAGATCGACACCACCGAGAAG------CCAGGGCAGTTCAGC
AACCAGATC------------CTCAAGCACGCCACCATCGTCTGCAAGCCACTCGAGGCT
TGA------------------------
>Taestivum|AF123608
------------------------------------------------------------
------------------------------------------------------------
------------------------------------------------------------
------------------------------------------------------------
------------------------------------------------------------
---------------ATGGAC---------------GTCCTCCTCCTGGAGAAGGCCCTC
CTGGGC------------CTCTTCGCCGCGGCGGTGCTGGCC------ATCGCCGTC---
GCCAAG---CTCACCGGCAAGCGCTTCCGC---------------CTCCCCCCTGGCCCC
TCCGGCGCCCCCATCGTCGGCAACTGGCTGCAGGTCGGCGACGACCTCAACCACCGCAAC
CTGATGGGCCTGGCCAAGCGGTTCGGCGAGGTGTTCCTCCTCCGCATGGGCGTCCGCAAC
CTGGTGGTCGTCTCCAGCCCCGAGCTCGCCAAGGAGGTCCTCCACACCCAGGGCGTCGAG
TTCGGCTCCCGCACCCGCAACGTCGTCTTCGACATCTTCACCGGCAAGGGACAG---GAC
ATGGTGTTCACGGTGTACGGCGACCACTGGCGCAAGATGCGGCGGATCATGACGGTGCCC
TTCTTCACCAACAAGGTGGTGGCGCAGAACCGCGTGGGGTGGGAGGAGGAGGCCCGGCTG
GTGGTGGAGGACCTCAAGGCC---GACCCG---GCG---------GCGGCGACGGCGGGC
GTGGTGGTCCGCCGCAGGCTGCAGCTCATGATGTACAACGACATGTTCCGCATCATGTTC
GACCGCCGGTTCGAGAGCGTGGCCGACCCGCTCTTCAACCAGCTCAAGGCGCTCAACGCC
GAGCGCAGCATCCTC---TCCCAGAGCTTCGACTACAACTACGGCGACTTCATCCCCGTC
CTCCGCCCCTTCCTCCGCCGCTACCTCAACCGCTGCACCAACCTCAAGACCAAGCGGATG
AAGGTGTTCGAGGACCACTTCGTCCAGCAGCGCAAGGAGGCGTTG---------------
---------GAG------------------AAGACGGGTGAGATC---AGGTGCGCCATG
GACCACATCCTGGAAGCCGAAAGGAAGGGCGAGATCAACCACGACAACGTCCTCTACATC
GTCGAGAACATCAACGTCGCAGCCATCGAGACGACGCTGTGGTCGATCGAGTGGGGCCTC
GCGGAGCTGGTGAACCACCCGGAGATCCAGCAGAAGCTGCGCGAGGAGATCGTCGCCGTT
CTG---GGCGCCGGCGTGGCGGTGACGGAGCCGGACCTGGAG------CGCCTCCCCTAC
CTGCAGTCCGTGGTGAAGGAGACGCTCCGCCTCCGCATGGCAATCCCGCTCCTGGTGCCG
CACATGAACCTCAGCGACGCCAAGCTCGCCGGCTACGACATCCCCGCCGAGTCCAAGATC
CTCGTCAACGCCTGGTTCCTCGCCAACGACCCCAAGCGGTGGGTGCGCGCCGATGAGTTC
AGGCCGGAGAGGTTCCTCGAGGAGGAGAAGGCCGTCGAG---GCCCACGGC---------
---AACGATTTCCGGTTCGTGCCCTTCGGCGTCGGCCGCCGGAGCTGCCCCGGGATCATC
CTCGCGCTGCCCATCATCGGCATCACGCTCGGACGCCTGGTGCAGAACTTCCAGCTGCTG
CCGCCGCCGGGGCAGGACAAGATCGACACCACCGAGAAG------CCCGGGCAGTTTACC
AACCAGATC------------CTCAAGCACGCCACCATTGTCTGCAAGCCACTCGAGGCT
TAA------------------------
>Bdistachyon|Bradi2g31510.1
------------------------------------------------------------
------------------------------------------------------------
------------------------------------------------------------
------------------------------------------------------------
------------------------------------------------------------
---------------ATGGAC---------------GTCCTCCTCCTGGAGAAGGCTCTC
CTGGGC------------CTCTTCGCGGCGGCGGTGCTGGCG------ATCGCCGTC---
GCCAAG---CTCACGGGCAAGCGGTTCCGC---------------CTCCCTCCCGGGCCC
TCCGGCGCCCCCATCGTCGGCAACTGGCTCCAGGTCGGCGACGACCTCAACCACCGCAAC
CTGATGGGCATGGCCAAGCGGTTCGGCGAGGTGTTCCTCCTCCGCATGGGCGTCCGCAAC
CTGGTGGTCGTCTCCAGCCCCGACCTCGCCAAGGAGGTCCTCCACACCCAGGGCGTAGAG
TTCGGATCCCGCACCCGCAACGTCGTCTTCGACATCTTCACCGGAAAAGGCCAG---GAC
ATGGTGTTCACGGTGTACGGCGACCACTGGCGCAAGATGCGGCGGATCATGACGGTGCCC
TTCTTCACCAACAAGGTGGTGGCGCAGAACCGGGTGGGGTGGGAGGAGGAGGCGAGGCTG
GTGGTGGAGGACGTGCGGGCG---GACCCG---GCG---------TCGGCGGTCGGCGGA
GTCGTCATCCGCCGCAGGCTGCAGCTCATGATGTACAACGACATGTTCCGCATCATGTTC
GACAGAAGGTTCGCCAGCGTCGACGACCCGCTCTTCAACAAGCTCAAGGCGCTCAACGCC
GAGCGCAGCATCCTC---TCCCAGAGCTTCGACTACAACTACGGCGACTTCATCCCCGTC
CTCCGCCCCTTCCTCCGCCGCTACCTCAACCGATGCCACACCCTCAAGTCCAAGCGGATG
AAAGTCTTCGAGGACCATTTCGTCCAGGAGCGCAAGGAGGCGTTG---------------
---------GAG------------------AAGACTGGTGAGATC---AGGTGCGCCATG
GACCACATCCTGGAGGCCGAGAGGAAGGGCGAGATCAACCACGACAACGTCCTTTACATA
GTCGAGAACATCAACGTCGCAGCCATCGAGACAACGCTGTGGTCGATCGAGTGGGGAATC
GCGGAGCTGGTGAACCACCCGGAGATCCAGGCCAAGGTCCGCGAGGAGATCACCGCGGTG
CTG---GGCCCCAACACGGCAGTGACAGAGCCAGACCTAGAG------CGGCTCCCGTAC
CTGCAGGCCGTGGTGAAGGAGACGCTCCGGCTCCGCATGGCCATCCCGCTGCTCGTCCCC
CACATGAACCTGAGCGACGCCAAGCTGGCCGGCTACGACATCCCCGCCGAGTCCAAGATC
CTGGTCAACGCCTGGTTCCTGGCCAACGACCCCAAGCGGTGGGTGCGGCCCGACGAGTTC
CGGCCCGAGCGCTTCATGGAGGAGGAGAAGGCCGTCGAG---GCCCACGGC---------
---AACGACTTCCGCTTCGTGCCCTTCGGCGTCGGCCGCAGGAGCTGCCCCGGGATCATC
CTCGCGCTGCCCATCATCGGCATCACGCTCGGACGCCTCGTGCAGAACTTCACCCTGCTG
CCGCCGCCGGGGCAGGCCAAGATCGACACCACGGAGAAG------CCCGGACAGTTCAGC
AACCAGATC------------CTCAAGCACGCCACCGTCGTCTGCAAGCCACTCCAGGCT
TAG------------------------
>Osativa|LOC_Os05g25640.1
------------------------------------------------------------
------------------------------------------------------------
------------------------------------------------------------
------------------------------------------------------------
------------------------------------------------------------
---------------ATGGAC---------------GCCCTCCTCGTGGAGAAGGTCCTC
CTGGGC------------CTGTTCGTGGCGGCGGTGCTGGCC------CTAGTGGTG---
GCCAAG---CTCACCGGGAAGAGGCTCCGC---------------CTCCCGCCCGGCCCC
GCCGGCGCGCCCATCGTCGGCAACTGGCTCCAGGTCGGCGACGACCTCAACCACCGCAAC
CTGATGGCGCTGGCGCGGCGGTTCGGCGACATCCTCCTCCTCCGCATGGGCGTCCGCAAC
CTGGTGGTGGTGTCCAGCCCGGACCTCGCCAAGGAGGTGCTCCACACCCAGGGCGTCGAG
TTCGGCTCCCGCACCCGCAACGTGGTGTTCGACATCTTCACCGGGAAGGGGCAG---GAC
ATGGTGTTCACCGTGTACGGCGACCACTGGCGCAAGATGCGGCGGATCATGACGGTGCCC
TTCTTCACCAACAAGGTGGTGGCCCAGAACCGCGCGGGTTGGGAGGAGGAGGCGAGGCTG
[truncated: 166,957 more chars]
