# Supplementary material for: An ancient role for CYP73 monooxygenases in phenylpropanoid biosynthesis and embryophyte development
Source: EMBO J. 2024 Aug 1;43(18):13. doi: 10.1038/s44318-024-00181-7 (PMC11405693; doi:10.1038/s44318-024-00181-7)
Supplement: Supplementary file 4 — Dataset EV2 [file 44318_2024_181_MOESM4_ESM.zip › EMBOJ-2023-115933_DatasetEV2/EMBOJ-2023-115933_DatasetEV2_legend.txt]

Dataset EV2. Full multiple sequence alignment containing 275 CYP73 nucleotide sequences.
