# Supplementary material for: An ancient role for CYP73 monooxygenases in phenylpropanoid biosynthesis and embryophyte development
Source: EMBO J. 2024 Aug 1;43(18):13. doi: 10.1038/s44318-024-00181-7 (PMC11405693; doi:10.1038/s44318-024-00181-7)
Supplement: Supplementary file 5 — Dataset EV3 [file 44318_2024_181_MOESM5_ESM.zip › EMBOJ-2023-115933_DatasetEV3/EMBOJ-2023-115933_DatasetEV3.treefile]

(Physcomicromitrium_sp|YEPO_scaffold_2081946:0.0000023082,Ppatens|Pp3c25_10190V3.1:0.0150383359,(((((Hsubimponens|LNSF_scaffold_2012180:0.0053831575,(Pelegans|QKQO_scaffold_2011996:0.0239355697,Lsciuroides|ZACW_scaffold_2015130:0.0380796230)68:0.0188815994)59:0.0095609731,Rloreus|WSPM_scaffold_2008339:0.0000021909)99:0.0287432271,Fantipyretica|DHWX_scaffold_2012833:0.0416197183)100:0.0855685153,((((((Ppatens|Pp3c13_14870V3.1:0.1145016144,Ppatens|Pp3c3_17840V3.1:0.0532848807)100:0.0384839401,Cpurpureus|CepurR40_4G137300.1:0.0578554911)100:0.1225495605,(Tpellucida|HVBQ_scaffold_2017894:0.0868801448,Cpurpureus|CepurR40_1G235900.1:0.1811809939)100:0.0638529468)96:0.0215321398,((((Mpaleacea|HMHL_scaffold_2011203:0.0129816167,Mpolymorpha|Mp8g05070.1:0.0189071032)100:0.0198892676,(Mpolymorpha|Mp8g05080.1:0.0542289683,Stexanus|HERT_scaffold_2001346:0.0822226313)93:0.0306122243)82:0.0186143212,(Cconicum|ILBQ_scaffold_2046022:0.0290058294,((Mpaleacea|HMHL_scaffold_2054594:0.0050387091,Mpolymorpha|Mp6g00020.1:0.0000010241)100:0.0561736706,Rberychiana|WJLO_scaffold_2009173:0.0268177873)79:0.0320423310)72:0.0092862937)89:0.0176223123,(((((((Btrilobata|WZYK_scaffold_2017206:0.0350483815,Ssp|LGOW_scaffold_2005549:0.0464945798)93:0.0182463656,Ssp|LGOW_scaffold_2004753:0.0366177788)94:0.0114476422,Pasplenioides|NWQC_scaffold_2003598:0.0395472446)92:0.0075315157,(((Ppinnata|UUHD_scaffold_2010497:0.0053901421,Pnavicularis|KRUQ_scaffold_2113725:0.0307073450)68:0.0097533353,(((((Apunctatus|Apun_evm.model.utg000098l.164.1:0.0000020432,Agrestis|AagrBONN_228.5028.1:0.0000024163)100:0.0364151341,Pcarolinianus|RXRQ_scaffold_2009391:0.0569451295)100:0.0405381313,((((Ddigitatum|scaffold-WAFT-2002423:0.0000010241,Dcomplanatum|Dicom.04G054900.1:0.0000010241)100:0.0118473620,Ldeuterodensum|scaffold-PQTO-2082662:0.0183178978)98:0.0077323034,Pdrummondii|scaffold-ZZEI-2128528:0.0698425425)99:0.0356258226,(Sapoda|scaffold-LGDQ-2044544:0.0142230327,(Slepidophylla|scaffold-ABIJ-2039640:0.0297531116,(Smoellendorffii|175973:0.0000010241,Sstauntoniana|scaffold-ZZOL-2000098:0.0000010241)100:0.0498061001)100:0.0161344812)100:0.0916974068)99:0.0362317674)79:0.0134260891,((((((((((((Slycopersicum|Solyc05g047530.2.1:0.0099268016,Stuberosum|PGSC0003DMT400035590:0.0050280470)100:0.0233816113,(Ntabacum|CYP73A27:0.0049765610,Ntabacum|CYP73A28:0.0049981152)100:0.0093951731)100:0.0407298049,(Vvinifera|Vv00007155001:0.0000021046,Vvinifera|Vv00017017001:0.0314491226)100:0.0533586298)16:0.0000028637,(((Mesculenta|cassava4.1_005452m:0.0358460634,Rcommunis|43540.m000048:0.0321944367)98:0.0052384904,Ptrichocarpa|Potri.018G146100.1:0.0591428280)97:0.0160415386,((Fvesca|mrna12222.1-v1.0-hybrid:0.0182559719,(((Ljaponicus|LjSGA_0032952:0.0246863660,Ljaponicus|LjT24B10140.r2.m:0.0308051329)100:0.0383759270,Mtruncatula|Medtr1g111240.1:0.0322772803)100:0.0048524345,(Gmax|Glyma20g24810.1:0.0366083025,Pvulgaris|Phvulv091022967m:0.0205308479)100:0.0097168309)100:0.0134518451)96:0.0148522804,Ppersica|ppa018282m.g:0.0206928623)30:0.0000021304)26:0.0068949327)73:0.0122162082,((Tcacao|Thecc1EG039725t1:0.0280871789,(Cclementina|Ciclev10008125m:0.0381268291,Thassleriana|Th24099:0.0557167770)97:0.0145087194)95:0.0173796039,Cpapaya|evm.model.supercontig_115.28:0.0303811651)80:0.0113480974)99:0.0118432423,Lusitatissimum|Lus10027598:0.0443649426)100:0.0264472997,((((((((Bdistachyon|Bradi3g43160.1:0.0314443240,Zmays|GRMZM2G028677_T01:0.0000027318)99:0.0051148337,Sbicolor|Sb04g017460.1:0.0051227841)88:0.0000022747,(Osativa|LOC_Os02g26810.1:0.0000026700,Osativa|LOC_Os02g26770.1:0.0000028430)100:0.0318009808)97:0.0050851082,(Phallii|Pahal.0106s0082.1:0.0210903243,Pvirgatum|Pavir.Ab01612.1:0.0050974645)95:0.0000024567)98:0.0052108411,Sitalica|Si016880m:0.0160849075)79:0.0000022818,Hvulgare|AK371769.1:0.0208854532)100:0.0898812998,(Macuminata|GSMUA_Achr9T14110_001:0.0809212305,Pstratiotes|scaffold-MFIN-2007279:0.0555078150)98:0.0432752184)84:0.0138944955,Paustralis|scaffold-BYQM-2061854:0.0362652462)90:0.0339157995)78:0.0157871677,Atrichopoda|comp10055_c0_seq1:0.0865197927)95:0.0504483458,(((((Cjaponica|scaffold-HOUF-2004229:0.0054384964,Tdistichum|scaffold-FHST-2010248:0.0103596472)68:0.0174003104,(Clanceolata|scaffold-ZQVF-2016937:0.0272941331,Porientalis|scaffold-BUWV-2053541:0.0644780672)100:0.0118062109)100:0.0631827042,Charringtonia|scaffold-NVGZ-2005403:0.0097717231)92:0.0148183642,((Aspicata|scaffold-BTTS-2078648:0.0000010241,Pchienii|scaffold-YLPM-2008504:0.0000010241)100:0.0145604853,Tcuspidata|scaffold-ZYAX-2008349:0.0066575050)100:0.0167410557)87:0.0092659333,Aargotaenia|scaffold-IAJW-2150827:0.0317366527)98:0.0675439211)79:0.0379740111,(((((Athaliana|AT2G40890.1:0.1726927358,(Athaliana|AT1G74550.1:0.1210135435,Athaliana|AT1G74540.1:0.1558822359)100:0.4127252844)98:0.0569328998,Ppatens|Pp3c22_19010V3.1:0.1708753963)100:0.3285879144,(((((((Ppatens|Pp3c11_7340V3.1:0.5393885201,((Ppatens|Pp3c21_19760V3.1:0.5438141944,(Ppatens|Pp3c2_24000V3.1:0.4678654031,Ppatens|Pp3c15_21450V3.1:0.7390000281)100:0.1543947005)100:0.0553594675,((((((Ppatens|Pp3c27_5460V3.1:0.0162910524,Ppatens|Pp3c27_5310V3.1:0.0692049934)100:0.3113187745,Ppatens|Pp3c21_9750V3.1:0.2834744511)98:0.0270322810,Ppatens|Pp3c5_14800V3.1:0.4520251383)100:0.0857529443,(Ppatens|Pp3c7_22790V3.1:0.0544907803,Ppatens|Pp3c11_6580V3.1:0.0631366941)100:0.3874351713)89:0.0298834619,(Ppatens|Pp3c26_6560V3.1:0.2990402779,Ppatens|Pp3c23_6470V3.1:0.2639122066)100:0.3273842214)53:0.0425286381,Ppatens|Pp3c22_19580V3.1:0.4540756049)100:0.1740896222)100:0.0949260825)96:0.1100759142,(Ppatens|Pp3c17_14010V3.1:0.0990815405,Ppatens|Pp3c2_37410V3.1:0.1458762820)100:0.4486372136)93:0.0673238175,((Ppatens|Pp3c27_4400V3.1:0.0000010241,Ppatens|Pp3c27_4440V3.1:0.0000020914)100:0.4072179524,(Ppatens|Pp3c3_26120V3.1:0.5121798825,(Ppatens|Pp3c6_19010V3.1:0.5547171250,Ppatens|Pp3c16_630V3.1:0.5088976531)100:0.1529086314)89:0.1411389521)99:0.1770414842)79:0.0885135213,((((((((Athaliana|AT3G48290.2:0.1185319606,(Athaliana|AT3G48310.1:0.0433410034,Athaliana|AT3G48320.1:0.1089049030)100:0.0645616496)95:0.0115158423,Athaliana|AT3G48280.1:0.1927105181)95:0.0142858915,Athaliana|AT3G48270.1:0.0549836611)95:0.0176947250,Athaliana|AT3G48300.1:0.1389580651)100:0.1600947631,((Athaliana|AT4G13310.1:0.0053155002,Athaliana|AT4G13290.1:0.0945875888)100:0.1582840177,(((((Athaliana|AT2G30770.1:0.0804055817,Athaliana|AT2G30750.1:0.0449583059)100:0.0449552410,Athaliana|AT1G11610.2:0.0416391838)100:0.2141875694,(Athaliana|AT5G24950.1:0.1258357299,Athaliana|AT5G24960.1:0.0608072196)100:0.0496402338)100:0.0807879263,Athaliana|AT5G42590.1:0.2845149163)81:0.0388081459,Athaliana|AT4G20240.1:0.4282705197)78:0.0161704643)98:0.1560692222)100:0.3039567119,(Athaliana|AT4G36220.1:0.1400259324,Athaliana|AT5G04330.1:0.1634802219)100:0.5954866785)96:0.0533250980,((((((Athaliana|AT3G26280.1:0.0957569875,(Athaliana|AT3G26270.1:0.1524745370,(Athaliana|AT3G26230.1:0.0765187972,Athaliana|AT3G26220.1:0.1455244625)100:0.1369357669)100:0.0533804131)100:0.1074830726,((Athaliana|AT3G26160.1:0.0792790182,Athaliana|AT3G26150.1:0.0843306594)100:0.0721596420,(Athaliana|AT3G26170.1:0.0461828350,Athaliana|AT3G26180.1:0.0047421677)100:0.0922745019)100:0.1608573879)100:0.0375853460,((((Athaliana|AT1G13090.1:0.0440803722,(Athaliana|AT1G13100.1:0.1471781230,Athaliana|AT3G26830.1:0.2537722875)98:0.0225821603)98:0.0637739860,Athaliana|AT1G13110.1:0.1229731412)100:0.0521414560,Athaliana|AT3G26210.1:0.1062166617)100:0.0476233498,(((Athaliana|AT3G26190.1:0.0426084977,Athaliana|AT3G26200.1:0.0332190004)100:0.0590999856,(Athaliana|AT3G53300.1:0.1404018911,Athaliana|AT3G53290.1:0.3934334826)100:0.0866598459)100:0.0195392539,(Athaliana|AT3G44250.1:0.0707063395,Athaliana|AT3G53280.1:0.1409485387)100:0.0596749250)100:0.2043452218)100:0.0438678110)100:0.0533438967,Athaliana|AT1G13080.1:0.1734830655)100:0.1358389632,(((Athaliana|AT5G25120.1:0.0484270250,Athaliana|AT5G25130.1:0.0464928442)100:0.0520514944,(Athaliana|AT5G25180.1:0.0806418663,Athaliana|AT5G25140.1:0.0736215698)100:0.0687185427)100:0.3734344928,(Athaliana|AT2G24180.1:0.4095900191,((((Athaliana|AT3G26300.1:0.0321185292,Athaliana|AT3G26310.1:0.0695209646)100:0.0762123777,Athaliana|AT3G26290.1:0.1025185449)77:0.0572964511,((Athaliana|AT3G26320.1:0.0673394395,Athaliana|AT3G26330.1:0.0973062895)100:0.0474432701,Athaliana|AT2G02580.1:0.1324625671)100:0.0412432652)77:0.0469129259,Athaliana|AT5G57260.1:0.1465486470)100:0.1864648292)96:0.0605434768)96:0.0486028085)99:0.1682872931,(Athaliana|AT4G13770.1:0.2987684455,Athaliana|AT4G31500.1:0.1841842968)100:0.4047379834)99:0.1158760072)99:0.1272787387,((((Athaliana|AT5G67310.1:0.5273938009,(((((((Athaliana|AT4G37340.1:0.1155705913,Athaliana|AT4G37360.1:0.0769697324)100:0.0477128404,Athaliana|AT4G37370.1:0.1239724272)100:0.0618908407,(Athaliana|AT4G37330.1:0.2182034001,Athaliana|AT4G37320.1:0.1200060008)100:0.0823238878)100:0.0394376580,((Athaliana|AT2G23220.1:0.1292548211,Athaliana|AT2G23190.1:0.0539316216)100:0.2073216388,Athaliana|AT3G28740.1:0.1018900587)100:0.0630047989)100:0.0618597536,Athaliana|AT5G36220.1:0.1905179227)100:0.0464403802,((Athaliana|AT5G57220.1:0.1670931494,(Athaliana|AT4G37410.1:0.2333002983,Athaliana|AT4G37400.1:0.0438511889)100:0.0367082001)99:0.0512071956,Athaliana|AT4G37430.1:0.1594526439)100:0.2061219613)98:0.0389624781,Athaliana|AT4G37310.1:0.3812822315)95:0.0317583471)98:0.0819396919,(Athaliana|AT5G10610.1:0.0689859323,Athaliana|AT5G10600.1:0.0517641551)100:0.5354119211)100:0.2102844346,(Athaliana|AT3G25180.1:0.5069507170,(((Athaliana|AT4G31940.1:0.0214474512,Athaliana|AT4G31970.1:0.0763604537)96:0.0571169591,Athaliana|AT4G31950.1:0.0620900244)100:0.2972360702,Athaliana|AT2G25160.1:0.5976806104)75:0.0572925290)100:0.2228054338)100:0.2005707773,(Athaliana|AT5G06900.1:0.6150342605,((((((Athaliana|AT3G20130.1:0.2230285514,(Athaliana|AT4G15360.1:0.2186624811,(Athaliana|AT4G15330.1:0.2300039881,Athaliana|AT1G28430.1:0.5047363236)91:0.0787788754)73:0.0316322696)82:0.0368749784,(((Athaliana|AT3G20140.1:0.2427311486,(Athaliana|AT3G20080.1:0.0810360592,Athaliana|AT4G15380.1:0.2181957885)100:0.1222794176)96:0.0375147038,Athaliana|AT3G20100.1:0.2252163477)87:0.0145035859,(Athaliana|AT5G47990.1:0.1966625639,((Athaliana|AT2G27000.1:0.1205882479,Athaliana|AT2G27010.1:0.1766494396)100:0.1482408910,(Athaliana|AT4G15350.1:0.1050516449,(Athaliana|AT3G20950.1:0.0744426642,Athaliana|AT3G20940.1:0.0641329224)100:0.1126611877)100:0.0609755881)88:0.0150385184)99:0.0474761740)85:0.0192377222)75:0.0238402459,(Athaliana|AT3G20110.1:0.1941322534,Athaliana|AT5G42580.1:0.3221211510)88:0.0378503822)77:0.0338221774,(Athaliana|AT2G14100.1:0.0287952694,Athaliana|AT3G32047.1:0.0906707334)100:0.0950945316)100:0.2137823670,(Athaliana|AT1G50520.1:0.1250562666,Athaliana|AT1G50560.1:0.1556210810)100:0.0984300751)100:0.3461974483,(Athaliana|AT2G42250.1:0.3651455100,Athaliana|AT5G06905.1:0.5251112356)100:0.1267723388)100:0.2337472669)88:0.0763229705)78:0.0582440494)72:0.0583446473)40:0.0465256858,((((Athaliana|AT4G22710.1:0.0000010241,Athaliana|AT4G22690.1:0.0000021693)100:0.2662736509,((Athaliana|AT4G12300.1:0.0609170382,(Athaliana|AT4G12320.1:0.0519641947,Athaliana|AT4G12310.1:0.0575268250)100:0.0509860499)100:0.1830480370,(Athaliana|AT5G44620.1:0.1784307794,Athaliana|AT4G12330.1:0.1378732663)100:0.1156923703)100:0.1123072494)100:0.4488859021,(((((Athaliana|AT2G45570.1:0.1006411036,(Athaliana|AT2G45560.1:0.1546095699,Athaliana|AT2G45550.1:0.0583161301)94:0.0283099766)100:0.0479968156,Athaliana|AT1G33720.1:0.1532027057)100:0.1511502633,Athaliana|AT2G45580.1:0.3406114680)93:0.0860767179,Athaliana|AT3G61040.1:0.1565335821)100:0.2204391329,Athaliana|AT3G52970.2:0.5539476972)100:0.1694085148)98:0.0932671957,(Athaliana|AT5G07990.1:0.4829142972,(Ppatens|Pp3c3_32210V3.1:0.8641853069,(Ppatens|Pp3c3_3050V3.1:0.1609967879,Ppatens|Pp3c4_30670V3.1:0.2749585272)100:0.6351841768)88:0.0876328881)42:0.0778856716)43:0.0728306171)67:0.0409811551,(((((Ppatens|Pp3c7_17090V3.1:0.1833926513,(Ppatens|Pp3c2_30400V3.1:0.0399397937,Ppatens|Pp3c1_1880V3.1:0.0477708403)100:0.1008351731)100:0.3185807302,Athaliana|AT1G01280.1:0.4005965734)100:0.1393728791,(((Athaliana|AT5G05260.1:0.0211396223,Athaliana|AT5G35917.1:0.0765444101)100:0.2986917708,(Athaliana|AT2G22330.1:0.0735080548,Athaliana|AT4G39950.1:0.0124949764)100:0.2924868251)100:0.1635238941,(Athaliana|AT1G58260.1:0.3259599764,(Athaliana|AT1G79370.1:0.3454110391,(Athaliana|AT1G16410.1:0.0181494126,Athaliana|AT1G16400.1:0.0335241897)100:0.4434493911)100:0.0955713123)100:0.2288414318)100:0.5463011184)100:0.1121799093,(Knitens|kfl00038_0230_v1.1:0.2244422170,Knitens|kfl00035_0080_v1.1:0.2965492560)100:0.7520687154)98:0.1762381397,(((Ppatens|Pp3c12_8440V3.1:0.1107388701,Ppatens|Pp3c3_20750V3.1:0.0854061653)100:0.4746008749,(Ppatens|Pp3c1_39440V3.1:0.1533467457,Ppatens|Pp3c17_21950V3.1:0.3178263910)100:0.4685314231)93:0.0361710425,Ppatens|Pp3c16_21250V3.1:0.9701166655)83:0.1513182462)56:0.0470204018)94:0.0644570575,(((((Ppatens|Pp3c8_21260V3.1:0.1197775110,Ppatens|Pp3c24_17830V3.1:0.1340355088)99:0.0683864803,((((Athaliana|AT2G46660.1:0.0568133280,Athaliana|AT3G61880.2:0.0208546863)100:0.0378636731,Athaliana|AT1G01190.1:0.1688265181)100:0.2483755704,(Athaliana|AT1G74110.1:0.1544082545,Athaliana|AT1G13710.1:0.2475326999)100:0.0808429818)100:0.1030196671,Ppatens|Pp3c4_30340V3.1:0.4504248178)34:0.0805784340)34:0.0237965528,Athaliana|AT5G09970.1:0.3351040507)100:0.4338563159,(Zcircumcaritanum|Zci_03906.1:0.5291469170,Zcircumcaritanum|Zci_08574.1:0.4548543509)100:0.1773778377)52:0.0701607723,(((Cbraunii|CHBRA18g00060:0.0708538154,Cbraunii|CHBRA113g00040:0.2529800439)72:0.0352471069,(((Cbraunii|CHBRA18g00080:0.0185826507,Cbraunii|CHBRA18g00090:0.0631891154)100:0.0475462643,Cbraunii|CHBRA18g00220:0.3219462937)55:0.0383046233,Cbraunii|CHBRA18g00100:0.0483282524)54:0.0317646676)100:0.5521453302,Cbraunii|CHBRA276g00420:0.9615931027)98:0.1875616207)46:0.0422143631)48:0.0485446510)92:0.1153939540,(((((((Athaliana|AT5G04660.1:0.1041540430,Athaliana|AT3G10570.1:0.0908531226)100:0.0884307116,Athaliana|AT3G10560.1:0.0742940129)98:0.0413308243,Athaliana|AT5G04630.1:0.0702835227)100:0.4430873322,Athaliana|AT1G11600.1:0.5904631247)94:0.1634939057,(((Athaliana|AT1G64940.1:0.0105890273,((Athaliana|AT2G12190.1:0.0052391744,Athaliana|AT1G64950.1:0.0209290465)100:0.0058845840,(Athaliana|AT1G64930.1:0.0794341032,Athaliana|AT1G64900.1:0.0888344084)100:0.0309146067)100:0.0098286879)100:0.0651828290,Athaliana|AT3G03470.1:0.3802956532)91:0.0638363498,Athaliana|AT5G61320.1:0.1761701358)100:0.4760547597)100:0.3815368987,(Ppatens|Pp3c18_21260V3.1:0.1566586725,Ppatens|Pp3c9_20580V3.1:0.2627819746)100:0.6533755343)99:0.1581537996,((Ppatens|Pp3c20_830V3.1:0.0000028742,Ppatens|Pp3c20_800V3.1:0.0000022002)100:0.3328039965,Athaliana|AT5G25900.1:0.6938893589)100:0.7461666959)84:0.1582089695)78:0.0539767397,((((((((((Ppatens|Pp3c5_28020V3.1:0.1634820236,Athaliana|AT1G31800.1:0.2058035817)100:0.0962677306,Mendlicherianum|ME000292S04845:0.1548420572)74:0.0758781555,Smuscicola|SM000094S24703:0.1331137846)97:0.1976992494,(Ppatens|Pp3c6_15960V3.1:0.1475185725,Athaliana|AT3G53130.1:0.1033863256)100:0.3174561922)100:0.1385969930,(Ppatens|Pp3c4_28160V3.1:0.1285885660,Athaliana|AT4G15110.1:0.1678410607)100:0.2273360524)100:0.4854188892,(((((Ppatens|Pp3c24_18890V3.1:0.4198274175,((Ppatens|Pp3c14_23760V3.1:0.1811722306,Ppatens|Pp3c2_9340V3.1:0.1796996753)100:0.1244739599,Athaliana|AT1G69500.1:0.2629455325)99:0.0455506312)97:0.0966656501,(Ppatens|Pp3c6_15280V3.1:0.4746093732,Ppatens|Pp3c13_24510V3.1:0.2186974733)90:0.0242136201)95:0.1721596540,(Athaliana|AT2G44890.1:0.1050374301,Athaliana|AT2G45510.1:0.0892942764)100:0.3442405370)100:0.1648113840,(((((Athaliana|AT1G13140.1:0.1119098464,Athaliana|AT1G13150.1:0.1154867860)100:0.0557463709,Athaliana|AT3G26125.1:0.0810856206)100:0.1723726012,Athaliana|AT1G24540.1:0.1824724227)100:0.2931823700,(((((Athaliana|AT4G00360.1:0.0214179956,Athaliana|AT1G01600.1:0.0309590634)100:0.0783895859,Athaliana|AT2G45970.1:0.0426852014)98:0.0369957977,Athaliana|AT1G63710.1:0.1035131089)98:0.0472636672,Athaliana|AT5G58860.1:0.2329945282)100:0.2578066292,(Ppatens|Pp3c11_26530V3.1:0.0073773913,Ppatens|Pp3c7_6350V3.1:0.0234503446)100:0.2651467462)99:0.1095975393)99:0.1187857540,((Athaliana|AT3G56630.1:0.0426340345,Athaliana|AT1G34540.1:0.0317586864)100:0.3642042559,(Ppatens|Pp3c1_23370V3.1:0.5127971596,Athaliana|AT2G27690.1:0.5154713514)94:0.0902620278)94:0.0692441375)94:0.1264767083)100:0.2733398895,(Athaliana|AT1G57750.1:0.1203266378,(((((Athaliana|AT4G39490.1:0.0908254833,Athaliana|AT4G39480.1:0.0560384341)100:0.0347495676,Athaliana|AT2G23180.1:0.0583400620)100:0.0954336726,((Athaliana|AT5G02900.1:0.1131316495,Athaliana|AT1G47620.1:0.3322528376)99:0.0629234980,Athaliana|AT4G39510.1:0.2428459741)100:0.1122647309)99:0.0788353042,Athaliana|AT2G21910.1:0.2706162505)98:0.1308106337,(Athaliana|AT5G52320.1:0.0900745671,Athaliana|AT1G65340.1:0.0727488034)100:0.1185385654)98:0.0749641768)100:0.4562228056)100:0.8544123416)93:0.1286303645,Ppatens|Pp3c24_15550V3.1:0.9953219279)90:0.0608465105,(((((((Athaliana|AT2G26710.1:0.4999576686,Athaliana|AT1G75130.1:0.5389362332)100:0.1060113149,Athaliana|AT3G14620.1:0.6020769804)99:0.0888705206,(Athaliana|AT4G27710.1:0.2925086609,Athaliana|AT2G46950.1:0.1610465443)100:0.4313093151)61:0.0732596254,(Ppatens|Pp3c12_25250V3.1:0.5562858354,(Ppatens|Pp3c2_30580V3.1:0.4383123456,Ppatens|Pp3c21_10970V3.1:0.3843261915)100:0.1250393683)100:0.4602929247)33:0.0168818918,(((Athaliana|AT5G24910.1:0.3052757912,Athaliana|AT5G24900.1:0.0464050973)100:0.6450026174,Athaliana|AT5G52400.1:0.7239504169)99:0.1496293333,Athaliana|AT5G38450.1:0.5317509768)99:0.1378152345)94:0.1362812398,Ppatens|Pp3c1_33340V3.1:0.7992860434)100:0.2187666515,Ppatens|Pp3c6_1160V3.1:2.0984686256)83:0.0755584044)90:0.1893786222,(Athaliana|AT2G26170.1:1.0733458687,Pmargaritaceum|pm004896g0030:0.6881467434)100:0.4610884478)96:0.1594245963,((((((Ppatens|Pp3c15_4030V3.1:0.3547519701,Ppatens|Pp3c2_17920V3.1:0.6542187174)100:0.3349454409,Ppatens|Pp3c24_15730V3.1:1.3765844380)65:0.0512633162,(((((Athaliana|AT3G44970.1:0.2590812745,Athaliana|AT5G48000.1:0.3121139624)100:0.2389429776,Athaliana|AT1G55940.1:0.2884202550)100:0.3313477097,Athaliana|AT1G12740.2:0.5977104613)100:0.3852612730,Athaliana|AT3G50660.1:0.4123620999)96:0.0619008906,Athaliana|AT5G05690.1:0.5224624419)100:0.2600839862)99:0.2764244958,(Athaliana|AT1G19630.1:1.0951690202,(Athaliana|AT2G42850.1:1.2130099378,((Athaliana|AT4G19230.2:0.0504947631,Athaliana|AT5G45340.1:0.0582973807)90:0.0999695765,Athaliana|AT2G29090.1:0.2855655160)100:0.6294416901)39:0.0919105469)41:0.1380413071)86:0.2599100055,Athaliana|AT2G32440.1:0.8312968543)98:0.3946991619,((Athaliana|AT2G34490.1:0.0932017720,((Athaliana|AT2G28850.1:0.0180854235,Athaliana|AT2G28860.1:0.0453761754)100:0.1625996439,Athaliana|AT2G34500.1:0.1116621220)99:0.0139450748)99:0.2550055316,(Ppatens|Pp3c2_27810V3.1:0.1211638050,Ppatens|Pp3c1_11690V3.1:0.0363026230)100:0.2146945406)100:1.3959055080)98:0.2701700214)100:0.3402035397)100:0.6026163636)91:0.0610623909,((((((((((((Cclementina|Ciclev10000921m:0.0160947246,Cpapaya|evm.model.supercontig_2.290:0.0210374232)33:0.0022000627,(((((((((Brapa|Bra022802:0.0430216162,Esalsugineum|Thhalv10016544m.g:0.0379753571)100:0.0307509919,Brapa|Bra021636:0.0709638622)98:0.0115687825,(((Esalsugineum|Thhalv10016545m.g:0.0000010241,Bnapus|DQ485130.1:0.0000010241)58:0.0000010240,Itinctoria|GU014562.1:0.0050540456)62:0.0000021840,Brapa|Bra022803:0.0152857289)86:0.0000010240)100:0.0052624160,(Bnapus|DQ485132.1:0.0000022698,Brapa|Bra021637:0.0000022699)100:0.0100732309)97:0.0050221454,Bstricta|Bostr.24513s0188.1:0.0000021962)97:0.0050117833,Alyrata|481961:0.0000022430)97:0.0050172717,(Athaliana|At2g30490:0.0051213025,Crubella|Carubv10023044m:0.0104390910)100:0.0049786918)99:0.0103050563,Aarabicum|AA32G00657:0.0204766568)99:0.0203117326,(Thassleriana|Th04019:0.0145678574,Thassleriana|Th16362:0.0336442683)100:0.0213827831)98:0.0308672617)88:0.0080889683,((((((Htuberosus|Z17369:0.0053658649,(Lusitatissimum|Lus10035011:0.0038735652,Lusitatissimum|Lus10034449:0.0229567653)100:0.0208788154)100:0.0193976783,(((Hvulgare|AK363917.1:0.0000028708,Taestivum|AK332115.1:0.0000029031)100:0.0207824127,Bdistachyon|Bradi2g53470.1:0.0154446459)99:0.0311400924,(((((Sbicolor|Sb03g038160.1:0.0050164037,Zmays|GRMZM2G010468_T01:0.0100559316)76:0.0000028986,Phallii|Pahal.0006s0271.1:0.0050090945)97:0.0050605076,Sitalica|Si001126m:0.0153088659)84:0.0000022568,(Pvirgatum|Pavir.Eb03558.1:0.0206038619,Pvirgatum|Pavir.J27428.1:0.0000025469)93:0.0050748449)89:0.0102454611,Boldhamii|GU188741.1:0.0205673067)82:0.0000023268)99:0.0169188768)96:0.0157085146,(Hbullata|scaffold-OOSO-2012443:0.0314717469,Xasphodeloides|scaffold-AFLV-2006454:0.0105878089)99:0.0137259806)89:0.0068105685,((((Adensiflorus|scaffold-FGRF-2015229:0.0103975288,Avera|scaffold-JVBR-2010679:0.0203430932)75:0.0000023457,Llongifolia|scaffold-MUMD-2017728:0.0101071906)84:0.0053471025,Ruscus_sp|scaffold-LSJW-2012046:0.0306966936)99:0.0104056867,Pminor|scaffold-TCYS-2005134:0.0256365957)96:0.0100970796)86:0.0053144893,Acepa|AY541032:0.0205212464)86:0.0050685823,((((Macuminata|GSMUA_Achr9T04840_001:0.0557650717,((((Frubra|JF682489.1:0.0620545720,(Hvulgare|AK365779.1:0.0050185882,Taestivum|AF123608:0.0000023685)100:0.0158169760)100:0.0081365138,Hvulgare|AK371802.1:0.0203901199)100:0.0057173283,Bdistachyon|Bradi2g31510.1:0.0234664694)100:0.0164932103,(Osativa|LOC_Os05g25640.1:0.0314381215,(((Zmays|GRMZM2G139874_T01:0.0107671723,Sbicolor|Sb02g010910.1:0.0150503905)93:0.0049964596,Zmays|GRMZM2G147245_T01:0.0262524679)93:0.0064111003,Phallii|Pahal.0079s0063.1:0.0139501831)93:0.0060150671)97:0.0104943626)100:0.0631734269)99:0.0197987758,Hdiscolor|scaffold-LELS-2020185:0.0422885634)88:0.0153368509,Macuminata|GSMUA_Achr7T18320_001:0.0444564531)78:0.0096642323,Sbona-nox|scaffold-MWYQ-2075509:0.0154977304)32:0.0000022651)79:0.0095812122)29:0.0057245274,(((Garboreum|AF286647:0.0000010241,Graimondii|Gorai.013G271700.1:0.0050973217)78:0.0000029660,Tcacao|Thecc1EG042294t1:0.0153572896)99:0.0102252067,((Ptrichocarpa|Potri.013G157900.1:0.0051291819,Ptrichocarpa|Potri.019G130700.1:0.0108318485)87:0.0153983450,Mesculenta|cassava4.1_005978m:0.0261287988)34:0.0000023056)13:0.0000022661)51:0.0051698010,((((Vvinifera|Vv00023932001:0.0442121133,Atrichopoda|comp1680_c0_seq1:0.0373123085)55:0.0000022789,Slatifolia|scaffold-DWZT-2003038:0.0260241212)83:0.0110141339,Croseus|Z32563:0.0318931685)65:0.0050408951,Rcommunis|29976.m000504:0.0102673903)36:0.0000022065)74:0.0051384460,((((Acoerulea|AcoGoldSmith_v1.003770m:0.0263645723,Cacuminata|AY621152:0.0210965007)86:0.0099092890,((Garboreum|AF286648:0.0000010241,Graimondii|Gorai.011G207000.1:0.0000010241)100:0.0050244449,Tcacao|Thecc1EG045554t1:0.0104431122)87:0.0000022622)79:0.0101624523,((Slycopersicum|TA36684_4081:0.0101086071,(Stuberosum|PGSC0003DMT400078290:0.0050440759,(Cannuum|AF212318:0.0308689571,Ntabacum|DQ350352:0.0154459828)11:0.0000028684)10:0.0000010240)100:0.0159278767,((Fvesca|mrna28093.1-v1.0-hybrid:0.0204628260,Ppersica|ppa004544m.g:0.0103645849)79:0.0050540459,((((Ljaponicus|AK339443.1:0.0000010241,Ljaponicus|AK338335.1:0.0050054619)100:0.0160880501,Pvulgaris|Phvulv091022482m:0.0257129808)95:0.0046970253,Gmax|Glyma14g38580.1:0.0050350392)95:0.0050682998,Gmax|Glyma02g40290.1:0.0000024294)94:0.0101106984)54:0.0000022439)57:0.0051420173)50:0.0000021128,Ntabacum|A1XEL:0.0104233065)60:0.0050671354)85:0.0054135319,Ljaponicus|AK336970.1:0.0203948285)82:0.0151410791,Pvulgaris|Phvulv091029762m:0.0264887269)47:0.0000027348,(((Mtruncatula|Medtr5g083280.1:0.0000010241,Mtruncatula|Medtr5g075450.1:0.0000010241)100:0.0145657747,Tpratense|EU574001:0.0057730244)95:0.0110230572,Carietinum|AJ007449:0.0365533441)98:0.0154303472)97:0.0260861606,(Cjaponica|scaffold-DSXO-2008799:0.0052091746,(Ssempervirens|scaffold-HBGV-2002599:0.0155620979,Cdupreziana|scaffold-QNGJ-2002536:0.0263101048)88:0.0051433638)98:0.0168785097)100:0.0304087956,(Clibani|scaffold-GGEA-2011580:0.0054380157,Pengelmannii|scaffold-AWQB-2010372:0.0302436999)100:0.0349373651)95:0.0166625646,((((Aspicata|scaffold-BTTS-2009978:0.0000026213,Pchienii|scaffold-YLPM-2083662:0.0000029511)100:0.0094817274,(Tbaccata|scaffold-WWSS-2044838:0.0000022420,Tcuspidata|scaffold-ZYAX-2014189:0.0000026418)100:0.0222310853)97:0.0167873664,(Aargotaenia|scaffold-IAJW-2020655:0.0140322996,(Cjaponica|scaffold-DSXO-2008801:0.0204446226,(Tdistichum|scaffold-FHST-2011567:0.0101038217,(Cdupreziana|scaffold-QNGJ-2011056:0.0258761256,(Tplicata|Thupl.29378841s0014:0.0000028338,Tplicata|Thupl.29378841s0014.1:0.0000010241)100:0.0101499577)93:0.0000021775)91:0.0000021669)96:0.0114310893)98:0.0094296207)99:0.0142012644,(Gbiloba|AY748324:0.0334002669,((((Psinentchis|BT070863:0.0000000000,Pabies|MA_118702g0010:0.0000000000):0.0000022762,Pengelmannii|scaffold-AWQB-2055681:0.0000022936)100:0.0050956469,Clibani|scaffold-GGEA-2015534:0.0051039213)79:0.0000021952,(Pradiata|scaffold-DZQM-2014385:0.0000022608,Ptaeda|AF096998.1:0.0000023739)99:0.0156952220)82:0.0140962425)54:0.0052719310)97:0.0180457900)45:0.0083494437)91:0.0343088829,((((((((Afilix_femina|scaffold-URCP-2013953:0.0305714475,Bspicant|scaffold-VITX-2009519:0.0429221671)98:0.0091871047,((Cfragilis|scaffold-XXHP-2089116:0.0000022721,Creevesiana|scaffold-RICC-2065361:0.0000022969)100:0.0050644087,Cprotrusa|scaffold-YOWV-2010740:0.0000029731)99:0.0000027898)98:0.0102658087,Hpycnocarpos|scaffold-OCZL-2058746:0.0103742190)98:0.0081781408,Telegans|scaffold-EWXK-2024651:0.0330433826)99:0.0113871437,Pglobulifera|scaffold-KIIX-2013698:0.0514071563)94:0.0096322960,((((Llinearis|scaffold-NOKI-2001116:0.0252093485,(Gdryopteris|scaffold-HEGQ-2004730:0.0000020349,Gdryopteris|scaffold-HEGQ-2004731:0.0000021683)100:0.0154264797)41:0.0101490653,(Pamorphum|scaffold-YLJA-2014442:0.0624906523,((Crichardii|Ceric.03G011600.1:0.0467050220,((Crichardii|Ceric.03G011700.1:0.0149219708,Crichardii|Ceric.01G110800.1:0.1968634312)100:0.0031169442,Crichardii|Ceric.38G063100.1:0.0348843575)100:0.0403726764)99:0.0181443653,(Crichardii|Ceric.32G042900.1:0.0475909270,Crichardii|Ceric.21G055600.1:0.0299198609)100:0.0253057432)97:0.0067208691)96:0.0096752030)29:0.0008520365,((Gdryopteris|scaffold-HEGQ-2014707:0.0202055398,(Pvittata|scaffold-POPJ-2001188:0.0104822725,Crichardii|Ceric.21G062700.1:0.0699712695)99:0.0153566628)96:0.0127236311,Pamorphum|scaffold-YLJA-2072335:0.0341688200)29:0.0035138576)95:0.0095385177,Nexaltata|scaffold-NWWI-2002077:0.0207808693)99:0.0229935813)99:0.0136871413,Dconjugata|scaffold-MEKP-2012460:0.0230434111)100:0.0280276964,Ovulgatum|scaffold-DJSE-2031775:0.0399918802)100:0.0324317118)86:0.0278832263)74:0.0122597639,(((Naenigmaticus|DXOU_scaffold_2004195:0.0372524211,Mtosanus|UCRN_scaffold_2005733:0.0237793505)100:0.0401550818,((Pcarolinianus|WCZB_scaffold_2017402:0.0000010241,Pcarolinianus|RXRQ_scaffold_2140006:0.0000010241)100:0.0213122077,Phallii|FAJB_scaffold_2012557:0.0099568494)100:0.0423168343)94:0.0122665897,(((Pcarolinianus|RXRQ_scaffold_2139700:0.0000000000,Apunctatus|Apun_evm.model.utg000028l.780.1:0.0000000000):0.0000010241,Aagrestis|AagrBONN_344.4128.1:0.0000010241)99:0.0055206749,Aangustus|AANG008092:0.0097517890)89:0.0101502872)100:0.0682098656)97:0.0666442992)95:0.0180046263,Rlindenbergia|BNCU_scaffold_2016305:0.0459491222)54:0.0202249966)34:0.0077997525,(Cfissa|RTMU_scaffold_2006613:0.0251652650,Cfissa|RTMU_scaffold_2006614:0.0067835550)100:0.0193535734)83:0.0104633933,Ppulcherrimum|HPXA_scaffold_2008808:0.0199331644)75:0.0036261235,Frullania_sp|TGKW_scaffold_2139840:0.0588980424)95:0.0545746823)97:0.0338142904)97:0.0065395044,(((Srecurvatum|UHLI_scaffold_2008625:0.0000000000,Slescurii|GOWD_scaffold_2083941:0.0000000000):0.0000010241,Sfallax|Sphfalx0002s0008.1:0.0000010241)100:0.0129681549,Sfallax|Sphfalx0077s0054.1:0.0226580679)100:0.0299832114)77:0.0087062490,(Dfoliosum|AWOI_scaffold_2000421:0.0307570254,(((Pasplenioides|NWQC_scaffold_2017798:0.0376661772,Cpurpureus|CepurR40_1G078000.1:0.0480791626)100:0.0088325047,(((Estreptocarpa|KEFD_scaffold_2005172:0.0000023481,(((((((Rserrulatum|JADL_scaffold_2048448:0.0000025790,(Ccordifolium|TAVP_scaffold_2011417:0.0250490224,Rcapillare|XWHK_scaffold_2004362:0.0049857487)86:0.0098958219)86:0.0049287918,Arostratus|VBMM_scaffold_2009848:0.0000027239)92:0.0099128070,Sfabronia|IGUH_scaffold_2021388:0.0099717638)90:0.0049327031,(Fantipyretica|DHWX_scaffold_2011754:0.0307629948,Pinsigne|BGXB_scaffold_2081367:0.0153297614)93:0.0047476053)82:0.0000022353,Pelegans|QKQO_scaffold_2011868:0.0049376299)92:0.0049373811,Pfontana|ORKS_scaffold_2009911:0.0000022275)91:0.0000028461,(Hsubimponens|LNSF_scaffold_2012020:0.0000020553,Tdelicatulum|EEMJ_scaffold_2005613:0.0049587686)100:0.0049525718)92:0.0098863867)29:0.0146233763,((Dscoparium|NGTD_scaffold_2003262:0.0067124041,Cpurpureus|CepurR40_4G065100.1:0.0184748890)100:0.0109676257,Olyellii|CMEQ_scaffold_2008029:0.0258751099)2:0.0000028606)44:0.0149136411,(Tlepidozioides|Tle1c07234.1:0.0200838163,Tlepidozioides|Tle3c04501.1:0.0713744835)100:0.1060062430)91:0.0057697694)94:0.0186752349,(Physcomicromitrium_sp|YEPO_scaffold_2014706:0.0000029250,Ppatens|Pp3c4_21680V3.1:0.0099036401)100:0.0123495443)80:0.0151540595)62:0.0170003988)28:0.0097236753)99:0.0241583123,(((Rcapillare|XWHK_scaffold_2004991:0.0113045006,Bargenteum|JMXW_scaffold_2011343:0.0137166127)100:0.0154057092,(Lalbidum|VMXJ_scaffold_2131341:0.0000010241,Lglaucum|RGKI_scaffold_2065042:0.0000010241)100:0.0244543042)98:0.0062886396,(((((Hciliata|YWNF_scaffold_2007683:0.0047699837,(((((Pelegans|QKQO_scaffold_2008216:0.0000010241,(Rserrulatum|JADL_scaffold_2004281:0.0100790382,Anattenuatus|QMWB_scaffold_2010732:0.0050316373)47:0.0000022317)38:0.0000022257,(Lsciuroides|ZACW_scaffold_2007418:0.0050389578,(Sfabronia|IGUH_scaffold_2001059:0.0051039346,Ccordifolium|TAVP_scaffold_2014154:0.0050295822)98:0.0000020681)100:0.0050290515)60:0.0000021485,(Cdendroides|MIRS_scaffold_2008311:0.0152601771,Rloreus|WSPM_scaffold_2009869:0.0000023123)97:0.0100956742)100:0.0050345579,Tdelicatulum|EEMJ_scaffold_2008809:0.0000027204)100:0.0050407619,Hsubimponens|LNSF_scaffold_2011981:0.0000022156)100:0.0207821599)100:0.0154905674,Olyellii|CMEQ_scaffold_2009924:0.0149955161)88:0.0050093008,(Tpellucida|HVBQ_scaffold_2015454:0.0000020217,Taustriaca|ZQRI_scaffold_2018580:0.0100378240)100:0.0100507706)51:0.0000022349,Pfontana|ORKS_scaffold_2007464:0.0000027661)98:0.0068954586,(Nelongatum|ABCD_scaffold_2078390:0.0165536883,Pasplenioides|NWQC_scaffold_2158760:0.0235866099)24:0.0103964134)68:0.0132896006)14:0.0000025425)100:0.0154352209);
