# Supplementary material for: An ancient role for CYP73 monooxygenases in phenylpropanoid biosynthesis and embryophyte development
Source: EMBO J. 2024 Aug 1;43(18):13. doi: 10.1038/s44318-024-00181-7 (PMC11405693; doi:10.1038/s44318-024-00181-7)
Supplement: Supplementary file 5 — Dataset EV3 [file 44318_2024_181_MOESM5_ESM.zip › EMBOJ-2023-115933_DatasetEV3/EMBOJ-2023-115933_DatasetEV3_legend.txt]

Dataset EV3. Protein tree file resulting from CYP73 + outgroups phylogeny reconstruction.
