# Supplementary material for: An ancient role for CYP73 monooxygenases in phenylpropanoid biosynthesis and embryophyte development
Source: EMBO J. 2024 Aug 1;43(18):13. doi: 10.1038/s44318-024-00181-7 (PMC11405693; doi:10.1038/s44318-024-00181-7)
Supplement: Supplementary file 6 — Dataset EV4 [file 44318_2024_181_MOESM6_ESM.zip › EMBOJ-2023-115933_DatasetEV4/EMBOJ-2023-115933_DatasetEV4.treefile]

(Physcomicromitrium_sp|YEPO_scaffold_2081946:0.0055776252,Ppatens|Pp3c25_10190V3.1:0.0112268528,(((((((Hsubimponens|LNSF_scaffold_2012180:0.0116038424,(Pelegans|QKQO_scaffold_2011996:0.0234626930,Lsciuroides|ZACW_scaffold_2015130:0.0224788650)82:0.0080075354)82:0.0063131668,Rloreus|WSPM_scaffold_2008339:0.0061333262)100:0.0360015624,Fantipyretica|DHWX_scaffold_2012833:0.0186917970)100:0.1719357050,(((((((((Ppatens|Pp3c13_14870V3.1:0.1628885118,Ppatens|Pp3c3_17840V3.1:0.0826846724)100:0.0159818972,Cpurpureus|CepurR40_4G137300.1:0.0872276997)100:0.2724507343,(((Tpellucida|HVBQ_scaffold_2017894:0.1056232913,Cpurpureus|CepurR40_1G235900.1:0.2241291530)100:0.0839262098,((((Srecurvatum|UHLI_scaffold_2008625:0.0054325397,Sfallax|Sphfalx0002s0008.1:0.0012385929)96:0.0069818340,Slescurii|GOWD_scaffold_2083941:0.0035007286)98:0.0397719291,Sfallax|Sphfalx0077s0054.1:0.0718414534)99:0.0719931677,(Tlepidozioides|Tle1c07234.1:0.0223659182,Tlepidozioides|Tle3c04501.1:0.0579867323)100:0.1910334535)100:0.0791835016)55:0.0272099003,Dfoliosum|AWOI_scaffold_2000421:0.0882917405)53:0.0323293574)98:0.0275030800,(Physcomicromitrium_sp|YEPO_scaffold_2014706:0.0111184568,Ppatens|Pp3c4_21680V3.1:0.0144961698)100:0.0670019185)98:0.0294914801,(Pasplenioides|NWQC_scaffold_2017798:0.0782455722,Cpurpureus|CepurR40_1G078000.1:0.0884107243)100:0.0315426763)98:0.0257262008,Estreptocarpa|KEFD_scaffold_2005172:0.0396576793)98:0.0341448112,(Dscoparium|NGTD_scaffold_2003262:0.0249844703,Cpurpureus|CepurR40_4G065100.1:0.0508442921)100:0.0316409209)99:0.0570065169,(((((((((Rserrulatum|JADL_scaffold_2048448:0.0183813236,Arostratus|VBMM_scaffold_2009848:0.0017010368)95:0.0042360934,Ccordifolium|TAVP_scaffold_2011417:0.0177056860)78:0.0040859535,Pelegans|QKQO_scaffold_2011868:0.0115735058)75:0.0023655006,(Hsubimponens|LNSF_scaffold_2012020:0.0140390491,Tdelicatulum|EEMJ_scaffold_2005613:0.0177178693)100:0.0066503468)73:0.0022890105,Sfabronia|IGUH_scaffold_2021388:0.0218461803)100:0.0400985023,Fantipyretica|DHWX_scaffold_2011754:0.0493247977)100:0.0543748409,Olyellii|CMEQ_scaffold_2008029:0.0795058345)90:0.0162922687,(Rcapillare|XWHK_scaffold_2004362:0.0944868723,Pinsigne|BGXB_scaffold_2081367:0.0696684833)98:0.0289015593)93:0.0230142790,Pfontana|ORKS_scaffold_2009911:0.0273244431)79:0.0164574551)99:0.0393413997,(((((((Mpaleacea|HMHL_scaffold_2011203:0.0436033656,Mpolymorpha|Mp8g05070.1:0.0496371952)99:0.0332661700,Cconicum|ILBQ_scaffold_2046022:0.1530014196)100:0.0337435243,Stexanus|HERT_scaffold_2001346:0.1295865072)93:0.0272969251,Mpolymorpha|Mp8g05080.1:0.0977115587)100:0.0299933893,((Mpaleacea|HMHL_scaffold_2054594:0.0186948892,Mpolymorpha|Mp6g00020.1:0.0138050092)100:0.1225354516,Rberychiana|WJLO_scaffold_2009173:0.0805776977)100:0.1034133616)95:0.0227957950,(((((Btrilobata|WZYK_scaffold_2017206:0.0742779784,Pasplenioides|NWQC_scaffold_2003598:0.0726582246)89:0.0187529550,(Cfissa|RTMU_scaffold_2006613:0.1038812824,Cfissa|RTMU_scaffold_2006614:0.0914761999)100:0.0533452222)99:0.0502301309,(((Ppinnata|UUHD_scaffold_2010497:0.0091755522,Pnavicularis|KRUQ_scaffold_2113725:0.0358576921)100:0.0678849475,Frullania_sp|TGKW_scaffold_2139840:0.1803103606)66:0.0381802409,(Ssp|LGOW_scaffold_2005549:0.0823646355,Ssp|LGOW_scaffold_2004753:0.0642198890)100:0.0456348190)65:0.0206466973)65:0.0288432440,Ppulcherrimum|HPXA_scaffold_2008808:0.0911981465)66:0.0227044677,Rlindenbergia|BNCU_scaffold_2016305:0.1712323336)100:0.0639380451)100:0.0378261264,(((((Apunctatus|Apun_evm.model.utg000098l.164.1:0.0036245875,Agrestis|AagrBONN_228.5028.1:0.0030692090)100:0.0838291928,Pcarolinianus|RXRQ_scaffold_2009391:0.1817350049)100:0.0718287327,(((Naenigmaticus|DXOU_scaffold_2004195:0.0740431378,Mtosanus|UCRN_scaffold_2005733:0.0466184687)100:0.1062456567,((Pcarolinianus|WCZB_scaffold_2017402:0.0114649768,Pcarolinianus|RXRQ_scaffold_2140006:0.0090274963)100:0.0424817523,Phallii|FAJB_scaffold_2012557:0.0228302988)100:0.0742463825)100:0.0603734423,(((Pcarolinianus|RXRQ_scaffold_2139700:0.0067207427,Aagrestis|AagrBONN_344.4128.1:0.0000010230)91:0.0000024445,Apunctatus|Apun_evm.model.utg000028l.780.1:0.0118521946)100:0.0239458642,Aangustus|AANG008092:0.0180070590)100:0.0755128672)100:0.0921005929)81:0.0217727879,(((((((((((((((((Slycopersicum|Solyc05g047530.2.1:0.0199535277,Stuberosum|PGSC0003DMT400035590:0.0095688578)100:0.0423400707,(Ntabacum|CYP73A27:0.0180157144,Ntabacum|CYP73A28:0.0113824646)100:0.0381294013)100:0.1264696543,((Fvesca|mrna12222.1-v1.0-hybrid:0.0912604262,Ppersica|ppa018282m.g:0.0644212107)99:0.0295736486,(((Ljaponicus|LjSGA_0032952:0.0285307848,Ljaponicus|LjT24B10140.r2.m:0.0349744789)100:0.0664055003,Mtruncatula|Medtr1g111240.1:0.1168010415)100:0.0186488375,(Gmax|Glyma20g24810.1:0.0443241472,Pvulgaris|Phvulv091022967m:0.0470886837)100:0.0186607485)100:0.0981508363)75:0.0272050285)63:0.0164147374,((Mesculenta|cassava4.1_005452m:0.0955928828,Rcommunis|43540.m000048:0.0689471597)100:0.0358447891,Ptrichocarpa|Potri.018G146100.1:0.1176178190)94:0.0221213670)71:0.0296406616,Cclementina|Ciclev10008125m:0.1256044290)100:0.0507927468,(Vvinifera|Vv00007155001:0.0191605064,Vvinifera|Vv00017017001:0.0161235982)100:0.1591612739)81:0.0320070149,Tcacao|Thecc1EG039725t1:0.1043543957)98:0.0647453350,Cpapaya|evm.model.supercontig_115.28:0.1637800559)86:0.0279678514,Thassleriana|Th24099:0.1990580535)88:0.0407313564,Lusitatissimum|Lus10027598:0.1546529768)79:0.0161041205,Atrichopoda|comp10055_c0_seq1:0.2425763773)100:0.0875653575,Paustralis|scaffold-BYQM-2061854:0.1117225250)100:0.0486130579,((Bdistachyon|Bradi3g43160.1:0.0315921065,(Hvulgare|AK371769.1:0.0363750124,((((Phallii|Pahal.0106s0082.1:0.0127074968,Pvirgatum|Pavir.Ab01612.1:0.0106761071)100:0.0059469146,Sitalica|Si016880m:0.0201179443)99:0.0075721909,(Sbicolor|Sb04g017460.1:0.0136017312,Zmays|GRMZM2G028677_T01:0.0082955633)100:0.0080664707)99:0.0237066277,(Osativa|LOC_Os02g26810.1:0.0000010230,Osativa|LOC_Os02g26770.1:0.0000024504)100:0.0400375023)94:0.0183228104)89:0.0132502258)100:0.1216951581,(Macuminata|GSMUA_Achr9T14110_001:0.1214261666,Pstratiotes|scaffold-MFIN-2007279:0.1176750153)88:0.0270685779)86:0.0250080412)99:0.0270607100,(((((((((Athaliana|AT2G40890.1:0.2201721285,(Athaliana|AT1G74550.1:0.1231299812,Athaliana|AT1G74540.1:0.1337402363)100:0.4237441464)100:0.1361720768,Ppatens|Pp3c22_19010V3.1:0.3256564259)100:0.2194257490,(Zcircumcaritanum|Zci_03906.1:0.6430871086,Zcircumcaritanum|Zci_08574.1:0.5478662151)100:0.2810039930)84:0.1449340445,(((((Ppatens|Pp3c11_7340V3.1:0.5582796426,((Ppatens|Pp3c21_19760V3.1:0.6196715524,(Ppatens|Pp3c2_24000V3.1:0.5419765390,Ppatens|Pp3c15_21450V3.1:0.7736384039)99:0.0966750887)99:0.0745936577,(((((Ppatens|Pp3c27_5460V3.1:0.0106572195,Ppatens|Pp3c27_5310V3.1:0.0301627742)100:0.3192849692,(Ppatens|Pp3c21_9750V3.1:0.2364159075,Ppatens|Pp3c5_14800V3.1:0.4498127291)16:0.0343525899)100:0.1084143490,(Ppatens|Pp3c7_22790V3.1:0.1076803602,Ppatens|Pp3c11_6580V3.1:0.0945242291)100:0.3769815901)64:0.0282901274,Ppatens|Pp3c22_19580V3.1:0.4690237167)94:0.0860163479,(Ppatens|Pp3c26_6560V3.1:0.2709448805,Ppatens|Pp3c23_6470V3.1:0.2905327200)100:0.2227536871)100:0.1288580349)100:0.1166131795)73:0.0596169005,((Ppatens|Pp3c17_14010V3.1:0.0903097424,Ppatens|Pp3c2_37410V3.1:0.1131823423)100:0.4725834937,(((Ppatens|Pp3c27_4400V3.1:0.0000010230,Ppatens|Pp3c27_4440V3.1:0.0000024999)100:0.4674649842,Ppatens|Pp3c3_26120V3.1:0.4794475129)99:0.1310351549,(Ppatens|Pp3c6_19010V3.1:0.5167000258,Ppatens|Pp3c16_630V3.1:0.5260493338)100:0.1836739951)100:0.1583577533)75:0.0603017657)54:0.0669059845,((((Ppatens|Pp3c12_8440V3.1:0.1388082155,Ppatens|Pp3c3_20750V3.1:0.1878949600)100:0.3513820803,(Ppatens|Pp3c1_39440V3.1:0.2551400002,Ppatens|Pp3c17_21950V3.1:0.3371328056)100:0.5019483328)100:0.0791899400,Ppatens|Pp3c16_21250V3.1:1.1013322555)99:0.1343259346,(Ppatens|Pp3c3_3050V3.1:0.1437435055,Ppatens|Pp3c4_30670V3.1:0.2708253493)100:0.7826092546)46:0.1037807984)53:0.0471103225,(Ppatens|Pp3c3_32210V3.1:0.9396650298,(((Cbraunii|CHBRA18g00060:0.0917129179,(((Cbraunii|CHBRA18g00080:0.0184020930,Cbraunii|CHBRA18g00090:0.0424572644)100:0.0304852520,Cbraunii|CHBRA18g00220:0.2179448723)100:0.0188426129,Cbraunii|CHBRA18g00100:0.0392525144)100:0.0495470687)100:0.0544555995,Cbraunii|CHBRA113g00040:0.1713209891)100:0.5469695703,Cbraunii|CHBRA276g00420:0.9707252631)94:0.1391808022)85:0.1458091188)46:0.0368577579,((((((Athaliana|AT4G22710.1:0.0000010230,Athaliana|AT4G22690.1:0.0016426981)100:0.2775786470,((Athaliana|AT4G12300.1:0.0579461692,(Athaliana|AT4G12320.1:0.0479384851,Athaliana|AT4G12310.1:0.0572300019)100:0.0563477589)100:0.2341043194,(Athaliana|AT5G44620.1:0.1981912905,Athaliana|AT4G12330.1:0.1161767188)100:0.1036405661)99:0.1363136857)100:0.3074088553,Athaliana|AT5G07990.1:0.6464224624)47:0.0594519258,(((((Athaliana|AT5G67310.1:0.5615804144,Athaliana|AT4G37310.1:0.3613451917)79:0.0427892128,((((((Athaliana|AT4G37340.1:0.1040210892,Athaliana|AT4G37360.1:0.0997861960)100:0.0539563515,Athaliana|AT4G37370.1:0.1296566766)100:0.0926806953,(Athaliana|AT4G37330.1:0.1684132373,Athaliana|AT4G37320.1:0.1308244902)100:0.0634219279)99:0.0500181004,((Athaliana|AT2G23220.1:0.0856953257,Athaliana|AT2G23190.1:0.0525661721)100:0.1697240829,Athaliana|AT3G28740.1:0.1437227040)100:0.0878656272)99:0.0554036542,Athaliana|AT5G36220.1:0.2895855879)92:0.0451895586,((Athaliana|AT5G57220.1:0.3015889561,(Athaliana|AT4G37410.1:0.1697454758,Athaliana|AT4G37400.1:0.0769803587)99:0.0255335412)99:0.0676279748,Athaliana|AT4G37430.1:0.1442764325)100:0.2121910330)93:0.0607581232)93:0.0850780761,(Athaliana|AT5G10610.1:0.0441050133,Athaliana|AT5G10600.1:0.0509599648)100:0.5227514746)100:0.2777308700,((((((Athaliana|AT3G20130.1:0.1391598544,(((Athaliana|AT5G47990.1:0.1175802195,(Athaliana|AT4G15350.1:0.1168005287,(Athaliana|AT3G20950.1:0.0622854356,Athaliana|AT3G20940.1:0.0314794973)100:0.0567482685)100:0.0335687536)100:0.0246972219,(Athaliana|AT2G27000.1:0.0865622272,Athaliana|AT2G27010.1:0.1346717446)100:0.1094151793)92:0.0138377574,Athaliana|AT3G20100.1:0.1640091375)87:0.0081939012)83:0.0181542357,(Athaliana|AT3G20140.1:0.1698795926,(Athaliana|AT3G20080.1:0.0704549623,Athaliana|AT4G15380.1:0.1426944858)100:0.0686788467)86:0.0150744194)83:0.0119533000,((Athaliana|AT4G15360.1:0.1631421028,(Athaliana|AT4G15330.1:0.1534232920,Athaliana|AT1G28430.1:0.3264589146)96:0.0500124042)96:0.0299460676,(Athaliana|AT2G14100.1:0.0196825574,Athaliana|AT3G32047.1:0.0592713354)100:0.0800958639)35:0.0162462464)35:0.0215662850,(Athaliana|AT3G20110.1:0.1156440960,Athaliana|AT5G42580.1:0.2145040005)96:0.0248972075)98:0.1884883295,(Athaliana|AT1G50520.1:0.0763748059,Athaliana|AT1G50560.1:0.0725317049)100:0.1358959159)100:0.3199036966,(Athaliana|AT2G42250.1:0.3663035577,Athaliana|AT5G06905.1:0.5159992287)100:0.1049181763)100:0.2285915786)86:0.0963260989,Athaliana|AT5G06900.1:0.5555986154)87:0.0710148783)51:0.0494407383,((((Athaliana|AT2G45570.1:0.0907189116,(Athaliana|AT2G45560.1:0.1283423848,Athaliana|AT2G45550.1:0.0728211510)100:0.0213415651)100:0.0600240430,Athaliana|AT1G33720.1:0.1265108388)100:0.1130826930,(Athaliana|AT3G61040.1:0.2011135760,Athaliana|AT2G45580.1:0.2275477265)99:0.0840615250)100:0.2859672829,Athaliana|AT3G52970.2:0.6167882531)95:0.2016536316)80:0.0388811381,(((((((Athaliana|AT3G48290.2:0.1077284496,(Athaliana|AT3G48310.1:0.0320728923,Athaliana|AT3G48320.1:0.0637587622)100:0.0313221100)98:0.0109250927,Athaliana|AT3G48300.1:0.1284424142)54:0.0076756550,Athaliana|AT3G48270.1:0.0592750714)54:0.0187257291,Athaliana|AT3G48280.1:0.1058131900)100:0.2199233841,(((Athaliana|AT4G13310.1:0.0356746927,Athaliana|AT4G13290.1:0.0595373415)100:0.1184837753,Athaliana|AT4G20240.1:0.2928462136)91:0.0274233575,(((Athaliana|AT2G30770.1:0.0475127642,(Athaliana|AT1G11610.2:0.0535331689,Athaliana|AT2G30750.1:0.0423294151)100:0.0244184785)100:0.1421966127,(Athaliana|AT5G24950.1:0.0768803070,Athaliana|AT5G24960.1:0.0477828123)100:0.0741758157)100:0.0501239092,Athaliana|AT5G42590.1:0.2413244431)97:0.0222463180)95:0.1106355315)100:0.3238340758,(Athaliana|AT4G36220.1:0.2148213984,Athaliana|AT5G04330.1:0.1700104347)100:0.6156687468)70:0.0256119385,((((((Athaliana|AT3G26280.1:0.0829866094,(Athaliana|AT3G26270.1:0.1068258758,(Athaliana|AT3G26230.1:0.0535880276,Athaliana|AT3G26220.1:0.0890410079)100:0.0948530554)100:0.0301050519)100:0.1171338808,((Athaliana|AT3G26160.1:0.0442981875,Athaliana|AT3G26150.1:0.0549294720)100:0.0621161994,(Athaliana|AT3G26170.1:0.0313311599,Athaliana|AT3G26180.1:0.0131020164)100:0.0752018573)100:0.1275358117)100:0.0469216831,((((Athaliana|AT1G13090.1:0.0432786774,(Athaliana|AT1G13100.1:0.1465225847,Athaliana|AT3G26830.1:0.1498991467)95:0.0250082454)100:0.0640054361,Athaliana|AT1G13110.1:0.0952368426)100:0.0598253489,Athaliana|AT3G26210.1:0.1575013588)100:0.0380610648,(((Athaliana|AT3G26190.1:0.0754091585,Athaliana|AT3G26200.1:0.0756878403)100:0.0492122528,(Athaliana|AT3G44250.1:0.0587061596,Athaliana|AT3G53280.1:0.1047694768)100:0.0882787148)100:0.0196443449,(Athaliana|AT3G53300.1:0.1015000618,Athaliana|AT3G53290.1:0.3231967095)100:0.0770050045)100:0.1697716285)97:0.0366138084)98:0.0570365450,Athaliana|AT1G13080.1:0.1972285637)100:0.1562214531,(((Athaliana|AT5G25120.1:0.0533521171,Athaliana|AT5G25130.1:0.0454316312)100:0.0362617921,(Athaliana|AT5G25180.1:0.0830178980,Athaliana|AT5G25140.1:0.0456757016)100:0.0386064829)100:0.4530768291,(Athaliana|AT2G24180.1:0.3896506551,((((Athaliana|AT3G26300.1:0.0763999230,Athaliana|AT3G26310.1:0.0653237777)98:0.0559048423,Athaliana|AT3G26290.1:0.0996105122)66:0.0218099297,((Athaliana|AT3G26320.1:0.0628996800,Athaliana|AT3G26330.1:0.1118389901)100:0.0374249263,Athaliana|AT2G02580.1:0.1111179518)100:0.0422277272)66:0.0414673620,Athaliana|AT5G57260.1:0.1170940378)100:0.2033039356)100:0.0496150035)100:0.1029051511)100:0.1707640924,(Athaliana|AT4G13770.1:0.3387468619,Athaliana|AT4G31500.1:0.2446709383)100:0.3737911237)83:0.0575258990)98:0.1897026040)84:0.0611978708)42:0.0240820163)46:0.0296385962,(((Ppatens|Pp3c7_17090V3.1:0.2438284224,(Ppatens|Pp3c2_30400V3.1:0.0834360298,Ppatens|Pp3c1_1880V3.1:0.1142408989)100:0.1455541775)100:0.3398510640,Athaliana|AT1G01280.1:0.5524774387)99:0.2428267735,(((Athaliana|AT5G05260.1:0.0375467817,Athaliana|AT5G35917.1:0.1028900942)100:0.3891452541,(Athaliana|AT2G22330.1:0.0728868684,Athaliana|AT4G39950.1:0.1232519197)100:0.2753899816)100:0.1017009218,(Athaliana|AT1G58260.1:0.2774397269,(Athaliana|AT1G79370.1:0.3054628746,(Athaliana|AT1G16410.1:0.0276296704,Athaliana|AT1G16400.1:0.0382398192)100:0.3262896139)100:0.1341842508)100:0.2847235566)100:0.5073123723)96:0.2077771966)53:0.0475064805,(((Athaliana|AT3G25180.1:0.5251735476,((Athaliana|AT4G31940.1:0.0215538006,Athaliana|AT4G31970.1:0.0453605028)100:0.0125066474,Athaliana|AT4G31950.1:0.0447402314)100:0.4228587555)100:0.1475390476,Athaliana|AT2G25160.1:0.5950864620)100:0.2369968906,(((((((Ppatens|Pp3c5_28020V3.1:0.2707631732,(Athaliana|AT1G31800.1:0.2790584350,(Mendlicherianum|ME000292S04845:0.2555920811,Smuscicola|SM000094S24703:0.2660655183)100:0.1642261113)64:0.0454784305)100:0.1757102118,(Ppatens|Pp3c6_15960V3.1:0.2186178999,Athaliana|AT3G53130.1:0.2435180497)100:0.3654579962)71:0.0910984663,(Ppatens|Pp3c4_28160V3.1:0.1449397570,Athaliana|AT4G15110.1:0.3229901538)100:0.3122536373)100:0.5132286187,(Ppatens|Pp3c24_15550V3.1:1.1717913019,(((((Athaliana|AT2G26710.1:0.4784931577,Athaliana|AT3G14620.1:0.7003875518)94:0.0738030148,(((Ppatens|Pp3c12_25250V3.1:0.5781517995,Ppatens|Pp3c21_10970V3.1:0.4124880032)25:0.0733896226,Ppatens|Pp3c2_30580V3.1:0.3910427814)100:0.4769687002,Athaliana|AT1G75130.1:0.6700503422)88:0.1106114063)90:0.1311430405,((Athaliana|AT5G24910.1:0.3019141641,Athaliana|AT5G24900.1:0.0370427384)100:0.6456345758,Athaliana|AT5G52400.1:0.6887107352)100:0.2205227863)4:0.0204289883,(Athaliana|AT5G38450.1:0.6478403622,(Athaliana|AT4G27710.1:0.2119179232,Athaliana|AT2G46950.1:0.1033887271)100:0.4600601182)5:0.0588928111)74:0.1096261374,Ppatens|Pp3c1_33340V3.1:0.8710030336)100:0.2827000501)40:0.0736752922)25:0.1556995647,(Ppatens|Pp3c6_1160V3.1:1.9604035081,(Athaliana|AT2G26170.1:1.1129565371,Pmargaritaceum|pm004896g0030:0.9007510306)98:0.3105824911)34:0.1578211507)17:0.0907520970,(((((Ppatens|Pp3c24_18890V3.1:0.5249970213,((Ppatens|Pp3c14_23760V3.1:0.1913296358,Ppatens|Pp3c2_9340V3.1:0.2351980451)100:0.1180809457,Athaliana|AT1G69500.1:0.4260482302)99:0.0426668371)84:0.0957091565,(Ppatens|Pp3c6_15280V3.1:0.5495305950,Ppatens|Pp3c13_24510V3.1:0.2699003505)84:0.0860524809)100:0.1989839748,(Athaliana|AT2G44890.1:0.0841745767,Athaliana|AT2G45510.1:0.0460392026)100:0.3226203019)100:0.1844069859,(((((Athaliana|AT1G13140.1:0.1516391067,Athaliana|AT1G13150.1:0.0954258391)100:0.1048109673,Athaliana|AT3G26125.1:0.1007256060)100:0.1802845656,Athaliana|AT1G24540.1:0.2178675490)100:0.2213617930,(((((Athaliana|AT4G00360.1:0.1114389612,Athaliana|AT1G01600.1:0.0796247102)100:0.1118678240,Athaliana|AT2G45970.1:0.1120171334)99:0.0802979342,Athaliana|AT1G63710.1:0.1916582975)44:0.0667989212,Athaliana|AT5G58860.1:0.3805109747)100:0.2918036636,(Ppatens|Pp3c11_26530V3.1:0.0671961066,Ppatens|Pp3c7_6350V3.1:0.0749505848)100:0.4090643926)99:0.0947162509)98:0.1058112582,((Athaliana|AT3G56630.1:0.0534830474,Athaliana|AT1G34540.1:0.0501487234)100:0.3147234224,(Ppatens|Pp3c1_23370V3.1:0.6590124109,Athaliana|AT2G27690.1:0.5162562593)97:0.1249445511)99:0.0873591089)99:0.1426084829)99:0.1164224475,(((Athaliana|AT1G57750.1:0.1473072606,(Athaliana|AT5G52320.1:0.0901268523,Athaliana|AT1G65340.1:0.0656681572)100:0.1135828673)100:0.0919274147,(((Athaliana|AT4G39490.1:0.0770626394,Athaliana|AT4G39480.1:0.0547709912)100:0.0404549311,Athaliana|AT2G23180.1:0.0517596857)100:0.1296300802,((Athaliana|AT5G02900.1:0.1198892816,Athaliana|AT1G47620.1:0.2349930602)92:0.0484095070,Athaliana|AT4G39510.1:0.2273379014)100:0.1134093014)99:0.0513328636)99:0.0563695849,Athaliana|AT2G21910.1:0.1729637561)100:0.4803880805)100:0.6926026558)54:0.1544347855,(((((Ppatens|Pp3c15_4030V3.1:0.4947646023,Ppatens|Pp3c2_17920V3.1:0.6656390411)100:0.3679408951,((((Athaliana|AT3G44970.1:0.2295510142,Athaliana|AT5G48000.1:0.2460102350)100:0.1417204039,Athaliana|AT1G55940.1:0.2556941554)100:0.2874695314,Athaliana|AT1G12740.2:0.5806061017)100:0.2432338743,(Athaliana|AT5G05690.1:0.5141027264,Athaliana|AT3G50660.1:0.4747154696)100:0.1301430943)100:0.1701637124)86:0.0896296175,Ppatens|Pp3c24_15730V3.1:1.5302053604)89:0.1459323366,((Athaliana|AT1G19630.1:1.0899641985,(Athaliana|AT2G42850.1:1.4411296242,(Athaliana|AT4G19230.2:0.0936119016,(Athaliana|AT2G29090.1:0.5697478335,Athaliana|AT5G45340.1:0.0499201058)80:0.0701488366)100:0.5063868904)87:0.2791629075)73:0.1292278671,Athaliana|AT2G32440.1:0.9228274979)20:0.1173339227)100:0.4881838419,(((Athaliana|AT2G34490.1:0.1065542776,(Athaliana|AT2G28850.1:0.0130806265,Athaliana|AT2G28860.1:0.0311309667)100:0.1282337416)99:0.0320423355,Athaliana|AT2G34500.1:0.1117767234)100:0.4245112514,(Ppatens|Pp3c2_27810V3.1:0.1718283628,Ppatens|Pp3c1_11690V3.1:0.1092420641)100:0.2339644203)100:1.4974574510)91:0.2784117191)100:0.3098472889)62:0.1214434293)62:0.1003486337,(((((Athaliana|AT5G04660.1:0.1031205733,Athaliana|AT3G10570.1:0.1070794112)100:0.0401599674,(Athaliana|AT5G04630.1:0.1294140376,Athaliana|AT3G10560.1:0.1235021626)100:0.0470878667)100:0.4981533632,Athaliana|AT1G11600.1:0.5829828247)97:0.0827764409,(((Athaliana|AT1G64940.1:0.0222799163,(Athaliana|AT2G12190.1:0.0174049310,Athaliana|AT1G64950.1:0.0106467948)100:0.0122716192)61:0.0336201450,((Athaliana|AT5G61320.1:0.2907913674,Athaliana|AT3G03470.1:0.4788794081)79:0.0487951054,Athaliana|AT1G64900.1:0.1281703278)52:0.0435216670)78:0.0257178019,Athaliana|AT1G64930.1:0.0618740983)100:0.6355870494)100:0.3226952829,(Ppatens|Pp3c18_21260V3.1:0.1874923979,Ppatens|Pp3c9_20580V3.1:0.3439723884)100:0.6500688120)96:0.2404965214)44:0.0124700339,((((Ppatens|Pp3c8_21260V3.1:0.1763496897,Ppatens|Pp3c24_17830V3.1:0.1441945085)100:0.2044243973,Athaliana|AT5G09970.1:0.4167830772)92:0.0891538369,(((Athaliana|AT2G46660.1:0.1093676811,Athaliana|AT3G61880.2:0.0815714558)100:0.0562925273,Athaliana|AT1G01190.1:0.2349005500)100:0.3308405618,(Athaliana|AT1G74110.1:0.1766658391,Athaliana|AT1G13710.1:0.3216427693)100:0.0890010326)100:0.1624055639)100:0.0509017062,Ppatens|Pp3c4_30340V3.1:0.4994436469)100:0.3674302280)64:0.0921327325,(((Ppatens|Pp3c20_830V3.1:0.0000029199,Ppatens|Pp3c20_800V3.1:0.0000024960)100:0.3153929016,Athaliana|AT5G25900.1:0.8838579419)100:0.6502032102,(Knitens|kfl00038_0230_v1.1:0.3314906877,Knitens|kfl00035_0080_v1.1:0.2467262611)100:0.7506042525)57:0.0801909715)100:0.3914989595)90:0.0239021007,((((Cjaponica|scaffold-HOUF-2004229:0.0259249426,Tdistichum|scaffold-FHST-2010248:0.0481122138)100:0.0406259119,Porientalis|scaffold-BUWV-2053541:0.1145595633)95:0.0179791314,Clanceolata|scaffold-ZQVF-2016937:0.0563722543)96:0.0653729394,((Aargotaenia|scaffold-IAJW-2150827:0.0535039338,Charringtonia|scaffold-NVGZ-2005403:0.0434274508)100:0.0263917345,((Aspicata|scaffold-BTTS-2078648:0.0000010230,Pchienii|scaffold-YLPM-2008504:0.0016913939)100:0.0227787690,Tcuspidata|scaffold-ZYAX-2008349:0.0274503473)100:0.0311678702)96:0.0299258388)100:0.2077121089)98:0.0586718423,(((((((((((((((((Cclementina|Ciclev10000921m:0.1047571752,Vvinifera|Vv00023932001:0.1173852738)100:0.0426278585,Cacuminata|AY621152:0.1266663759)69:0.0134928216,(((Garboreum|AF286647:0.0071403308,Graimondii|Gorai.013G271700.1:0.0047807332)100:0.0475534165,Tcacao|Thecc1EG042294t1:0.0356296406)100:0.0666023771,Cpapaya|evm.model.supercontig_2.290:0.1374136160)94:0.0307889849)50:0.0223255156,(((((Htuberosus|Z17369:0.1409891883,(((Mtruncatula|Medtr5g083280.1:0.0000010230,Mtruncatula|Medtr5g075450.1:0.0000010230)100:0.0822177311,Carietinum|AJ007449:0.0697503590)90:0.0223846151,Tpratense|EU574001:0.0381637731)100:0.1075872580)90:0.0528802210,Acoerulea|AcoGoldSmith_v1.003770m:0.1559151712)61:0.0324631584,(((((Slycopersicum|TA36684_4081:0.0178649362,Stuberosum|PGSC0003DMT400078290:0.0166847364)100:0.0257362009,Cannuum|AF212318:0.0481058999)100:0.0158768308,Ntabacum|DQ350352:0.0531743564)100:0.0512608067,Ntabacum|A1XEL:0.0549711681)100:0.0254180016,Croseus|Z32563:0.1368532414)62:0.0186401458)78:0.0520115025,(((Ptrichocarpa|Potri.013G157900.1:0.0498945374,Ptrichocarpa|Potri.019G130700.1:0.0566126893)100:0.0469067443,Rcommunis|29976.m000504:0.0878663113)97:0.0211246910,Mesculenta|cassava4.1_005978m:0.0853610462)95:0.0190447458)17:0.0173174127,(((Garboreum|AF286648:0.0033131236,Graimondii|Gorai.011G207000.1:0.0000010230)100:0.0593443544,Tcacao|Thecc1EG045554t1:0.0450353846)100:0.0668838715,Acepa|AY541032:0.1893363597)64:0.0247685198)97:0.0434703596)79:0.0271986354,(Fvesca|mrna28093.1-v1.0-hybrid:0.0904889126,Ppersica|ppa004544m.g:0.0564960498)100:0.0506955272)84:0.0292037711,((Ljaponicus|AK336970.1:0.0979064664,(Pvulgaris|Phvulv091029762m:0.0841104788,((Gmax|Glyma14g38580.1:0.0313211255,Gmax|Glyma02g40290.1:0.0311961453)100:0.0144173687,Pvulgaris|Phvulv091022482m:0.0420551833)100:0.0432027783)80:0.0243396407)94:0.0321253136,(Ljaponicus|AK339443.1:0.0000024234,Ljaponicus|AK338335.1:0.0016552587)100:0.1080779598)90:0.0117533046)99:0.0622211862,((((((((Brapa|Bra022802:0.0684792478,Brapa|Bra021636:0.0840990795)78:0.0270134786,(((Bnapus|DQ485132.1:0.0070328916,Brapa|Bra021637:0.0158090237)100:0.0400300103,Bnapus|DQ485130.1:0.0339653349)100:0.0154219905,Brapa|Bra022803:0.0346410149)100:0.0098766064)77:0.0157853966,Itinctoria|GU014562.1:0.0199139496)78:0.0225398312,Esalsugineum|Thhalv10016545m.g:0.0298420990)45:0.0070066490,(Esalsugineum|Thhalv10016544m.g:0.0781191213,(((Alyrata|481961:0.0125200672,Athaliana|At2g30490:0.0436064797)100:0.0161435771,Crubella|Carubv10023044m:0.0560407512)98:0.0127266979,Bstricta|Bostr.24513s0188.1:0.0351534942)100:0.0246802478)46:0.0118094858)100:0.0298507817,Aarabicum|AA32G00657:0.1000299285)100:0.0705436052,(Thassleriana|Th04019:0.0638763516,Thassleriana|Th16362:0.0720152337)100:0.0610257359)100:0.0602456896,(Lusitatissimum|Lus10035011:0.0677457037,Lusitatissimum|Lus10034449:0.0505319097)100:0.0730428100)68:0.0290942330)72:0.0215565895,Atrichopoda|comp1680_c0_seq1:0.1646354481)97:0.0420373921,((Adensiflorus|scaffold-FGRF-2015229:0.0969013803,((Pminor|scaffold-TCYS-2005134:0.0441900160,Ruscus_sp|scaffold-LSJW-2012046:0.0455751062)100:0.0376304407,Llongifolia|scaffold-MUMD-2017728:0.0559733572)88:0.0170322970)93:0.0240525838,Avera|scaffold-JVBR-2010679:0.0839995102)98:0.0315371716)94:0.0260437108,Slatifolia|scaffold-DWZT-2003038:0.0849090939)98:0.0304770930,(Hbullata|scaffold-OOSO-2012443:0.0579387558,Xasphodeloides|scaffold-AFLV-2006454:0.0462010840)100:0.0167275545)98:0.0378478546,Sbona-nox|scaffold-MWYQ-2075509:0.0385000207)97:0.0230067611,Hdiscolor|scaffold-LELS-2020185:0.0745754227)97:0.0220196116,(Macuminata|GSMUA_Achr9T04840_001:0.0644918406,Macuminata|GSMUA_Achr7T18320_001:0.0601139371)5:0.0063198886)98:0.0295430125,((Hvulgare|AK363917.1:0.0147351049,Taestivum|AK332115.1:0.0036180468)100:0.0136577680,(Bdistachyon|Bradi2g53470.1:0.0328479369,(((Sbicolor|Sb03g038160.1:0.0090110141,Zmays|GRMZM2G010468_T01:0.0202012711)100:0.0095163585,(((Pvirgatum|Pavir.Eb03558.1:0.0115690817,Pvirgatum|Pavir.J27428.1:0.0015993213)100:0.0032413340,Phallii|Pahal.0006s0271.1:0.0049775647)95:0.0015267546,Sitalica|Si001126m:0.0255393489)95:0.0033463296)100:0.0150979843,Boldhamii|GU188741.1:0.0183989625)100:0.0109158865)95:0.0050017207)100:0.0201055755)27:0.0058736941,(((((Frubra|JF682489.1:0.0729480241,(Hvulgare|AK365779.1:0.0101799329,Taestivum|AF123608:0.0062594414)100:0.0120939159)100:0.0053419485,Hvulgare|AK371802.1:0.0641726003)99:0.0032134625,Bdistachyon|Bradi2g31510.1:0.0423353486)100:0.0208716906,Osativa|LOC_Os05g25640.1:0.0627612318)99:0.0084497102,(((Zmays|GRMZM2G139874_T01:0.0198070793,Zmays|GRMZM2G147245_T01:0.0316969612)100:0.0120323650,Sbicolor|Sb02g010910.1:0.0236092318)100:0.0169500558,Phallii|Pahal.0079s0063.1:0.0359762068)100:0.0204127498)100:0.0406629537)100:0.0673810710,(((Cjaponica|scaffold-DSXO-2008799:0.0724754308,Ssempervirens|scaffold-HBGV-2002599:0.0527552165)100:0.0457705028,Cdupreziana|scaffold-QNGJ-2002536:0.0563246058)100:0.0694683100,((Clibani|scaffold-GGEA-2011580:0.0316192097,Pengelmannii|scaffold-AWQB-2010372:0.0385113612)100:0.0973907356,(((((Aspicata|scaffold-BTTS-2009978:0.0000010230,Pchienii|scaffold-YLPM-2083662:0.0000010230)100:0.0223326966,(Tbaccata|scaffold-WWSS-2044838:0.0000020088,Tcuspidata|scaffold-ZYAX-2014189:0.0000020267)100:0.0354510850)92:0.0136933136,(Aargotaenia|scaffold-IAJW-2020655:0.0324504229,((Cjaponica|scaffold-DSXO-2008801:0.0227010821,Tdistichum|scaffold-FHST-2011567:0.0086363649)100:0.0076939809,(Cdupreziana|scaffold-QNGJ-2011056:0.0456830632,(Tplicata|Thupl.29378841s0014:0.0000010230,Tplicata|Thupl.29378841s0014.1:0.0000010230)100:0.0182087853)100:0.0128925683)100:0.0572756207)90:0.0168562694)93:0.0598373392,Gbiloba|AY748324:0.1565059251)100:0.0612485109,((((Psinentchis|BT070863:0.0016523713,Pengelmannii|scaffold-AWQB-2055681:0.0067219546)100:0.0033414042,Pabies|MA_118702g0010:0.0000024066)100:0.0359648818,Clibani|scaffold-GGEA-2015534:0.0280195882)100:0.0133798191,(Pradiata|scaffold-DZQM-2014385:0.0014387177,Ptaeda|AF096998.1:0.0035687630)100:0.0534609275)100:0.0393032063)100:0.0804122001)85:0.0339773663)99:0.0575994152)71:0.0102108944)73:0.0153315019,(((((Afilix_femina|scaffold-URCP-2013953:0.0266427451,Bspicant|scaffold-VITX-2009519:0.0525872811)99:0.0083094220,Hpycnocarpos|scaffold-OCZL-2058746:0.0283509173)99:0.0256426876,((Cfragilis|scaffold-XXHP-2089116:0.0000024325,Creevesiana|scaffold-RICC-2065361:0.0000010230)100:0.0016721613,Cprotrusa|scaffold-YOWV-2010740:0.0000026359)100:0.0227167355)100:0.0959222008,Pglobulifera|scaffold-KIIX-2013698:0.1081463086)53:0.0193674856,(((((Llinearis|scaffold-NOKI-2001116:0.1121147029,(((Pamorphum|scaffold-YLJA-2014442:0.0982686176,Telegans|scaffold-EWXK-2024651:0.1167235715)78:0.0198734206,(((Gdryopteris|scaffold-HEGQ-2004730:0.0000010230,Gdryopteris|scaffold-HEGQ-2004731:0.0000010230)100:0.0612187244,Pamorphum|scaffold-YLJA-2072335:0.0856690842)100:0.0229331528,Nexaltata|scaffold-NWWI-2002077:0.0869852047)100:0.0721053434)89:0.0234599060,(Gdryopteris|scaffold-HEGQ-2014707:0.0808180757,Pvittata|scaffold-POPJ-2001188:0.0816269783)100:0.0366615644)81:0.0275560854)95:0.0320466627,(((Crichardii|Ceric.03G011700.1:0.0325407156,Crichardii|Ceric.01G110800.1:0.1753030524)100:0.0895654956,Crichardii|Ceric.38G063100.1:0.1109875334)99:0.0379063402,Crichardii|Ceric.21G062700.1:0.1475276605)96:0.0303226944)83:0.0297913195,(Crichardii|Ceric.32G042900.1:0.1508158529,Crichardii|Ceric.21G055600.1:0.1062103498)99:0.0621437634)88:0.0371645149,(Dconjugata|scaffold-MEKP-2012460:0.1450347582,Ovulgatum|scaffold-DJSE-2031775:0.1602872414)79:0.0305744405)72:0.0522417790,Crichardii|Ceric.03G011600.1:0.1819491653)90:0.0369913284)96:0.0626307863)87:0.0166915542)80:0.0159290389,((((Ddigitatum|scaffold-WAFT-2002423:0.0000010230,Dcomplanatum|Dicom.04G054900.1:0.0050088256)100:0.0437912299,Ldeuterodensum|scaffold-PQTO-2082662:0.0325442470)100:0.0959876861,Pdrummondii|scaffold-ZZEI-2128528:0.1163567895)100:0.1933119455,(Sapoda|scaffold-LGDQ-2044544:0.0284269793,(Slepidophylla|scaffold-ABIJ-2039640:0.0587351521,(Smoellendorffii|175973:0.0016581536,Sstauntoniana|scaffold-ZZOL-2000098:0.0000024275)100:0.1177471082)97:0.0121192772)100:0.1030835176)89:0.0441948989)100:0.0482310674)100:0.0872582760)88:0.0156432837)41:0.0146252304,(((((Rcapillare|XWHK_scaffold_2004991:0.0262830523,Bargenteum|JMXW_scaffold_2011343:0.0228565579)100:0.0880823475,Olyellii|CMEQ_scaffold_2009924:0.0488017353)81:0.0108544246,Tpellucida|HVBQ_scaffold_2015454:0.0460772789)96:0.0172545645,(Pelegans|QKQO_scaffold_2008216:0.0118186889,((Lsciuroides|ZACW_scaffold_2007418:0.0120066968,Sfabronia|IGUH_scaffold_2001059:0.0050162554)100:0.0102239343,((Tdelicatulum|EEMJ_scaffold_2008809:0.0318438253,Hsubimponens|LNSF_scaffold_2011981:0.0138747406)98:0.0048534308,((Cdendroides|MIRS_scaffold_2008311:0.0171874301,Rloreus|WSPM_scaffold_2009869:0.0066862697)99:0.0051200591,((Rserrulatum|JADL_scaffold_2004281:0.0265685141,Ccordifolium|TAVP_scaffold_2014154:0.0320445253)99:0.0027376372,Anattenuatus|QMWB_scaffold_2010732:0.0118863700)99:0.0016353694)90:0.0000025971)93:0.0016665219)90:0.0000021575)100:0.0650834172)89:0.0130411356,(Hciliata|YWNF_scaffold_2007683:0.0817376513,Pfontana|ORKS_scaffold_2007464:0.0484667350)36:0.0093400486)78:0.0262967329)62:0.0198964485,(Lalbidum|VMXJ_scaffold_2131341:0.0000010230,Lglaucum|RGKI_scaffold_2065042:0.0000010230)100:0.0633942847)66:0.0148819972,(Taustriaca|ZQRI_scaffold_2018580:0.1039582887,(Nelongatum|ABCD_scaffold_2078390:0.0616938628,Pasplenioides|NWQC_scaffold_2158760:0.0431082202)99:0.0169382457)95:0.0217028403)100:0.0953830800);
