# Supplementary material for: An ancient role for CYP73 monooxygenases in phenylpropanoid biosynthesis and embryophyte development
Source: EMBO J. 2024 Aug 1;43(18):13. doi: 10.1038/s44318-024-00181-7 (PMC11405693; doi:10.1038/s44318-024-00181-7)
Supplement: Supplementary file 8 — Dataset EV6 [file 44318_2024_181_MOESM8_ESM.zip › EMBOJ-2023-115933_DatasetEV6/EMBOJ-2023-115933_DatasetEV6.pdb]

REMARK   4 XXXX COMPLIES WITH FORMAT V. 2.0
HELIX    1   1 TRP A   13  VAL A   16  1                                   4
HELIX    2   2 GLN A   22  TYR A   32  1                                  11
HELIX    3   3 PRO A   51  THR A   60  1                                  10
HELIX    4   4 VAL A   72  THR A   78  1                                   7
HELIX    5   5 GLU A   91  PHE A  104  1                                  14
HELIX    6   6 ASN A  107  ARG A  114  1                                   8
HELIX    7   7 TYR A  115  ALA A  130  1                                  16
HELIX    8   8 ILE A  141  PHE A  158  1                                  18
HELIX    9   9 PRO A  168  GLN A  185  1                                  18
HELIX   10  10 PHE A  187  TYR A  189  1                                   3
HELIX   11  11 ASN A  190  PHE A  194  1                                   5
HELIX   12  12 PRO A  196  LYS A  203  1                                   8
HELIX   13  13 GLY A  204  PHE A  224  1                                  21
HELIX   14  14 VAL A  225  ASN A  232  1                                   8
HELIX   15  15 ALA A  245  LYS A  254  1                                  10
HELIX   16  16 GLU A  260  ALA A  273  1                                  14
HELIX   17  17 GLU A  276  ASN A  291  1                                  16
HELIX   18  18 GLN A  293  LEU A  307  1                                  15
HELIX   19  19 ASP A  317  LYS A  322  1                                   6
HELIX   20  20 PRO A  324  LEU A  336  1                                  13
HELIX   21  21 ALA A  369  ASN A  374  1                                   6
HELIX   22  22 PRO A  387  LEU A  391  1                                   5
HELIX   23  23 GLY A  410  ARG A  412  1                                   3
HELIX   24  24 PRO A  415  ILE A  418  1                                   4
HELIX   25  25 ILE A  419  SER A  434  1                                  16
SHEET    1   1 1 VAL A  35  MET A  40  0
SHEET    2   2 1 ARG A  43  VAL A  48  0
SHEET    3   3 1 ALA A 352  LEU A 354  0
SHEET    4   4 1 TYR A 357  ILE A 359  0
SHEET    5   5 1 LYS A 364  VAL A 367  0
SHEET    6   6 1 PHE A 435  LEU A 438  0
SHEET    7   7 1 GLU A 450  GLY A 452  0
SHEET    8   8 1 LEU A 457  ILE A 459  0
SHEET    9   9 1 VAL A 466  PRO A 469  0
ATOM      1  N   PRO A   1     -63.727 -14.117  34.801  1.00  0.91           N
ATOM      2  HN1 PRO A   1     -63.838 -14.791  34.043  1.00  0.00           H
ATOM      3  HN2 PRO A   1     -64.165 -14.658  35.547  1.00  0.00           H
ATOM      4  CA  PRO A   1     -62.270 -13.824  35.092  1.00  0.91           C
ATOM      5  C   PRO A   1     -61.988 -14.171  36.547  1.00  0.91           C
ATOM      6  O   PRO A   1     -62.962 -14.126  37.308  1.00  0.91           O
ATOM      7  CB  PRO A   1     -62.155 -12.320  34.766  1.00  0.91           C
ATOM      8  CG  PRO A   1     -63.400 -11.929  33.955  1.00  0.91           C
ATOM      9  CD  PRO A   1     -64.465 -12.832  34.527  1.00  0.91           C
ATOM     10  N   PRO A   2     -60.763 -14.559  36.916  1.00  0.93           N
ATOM     11  CA  PRO A   2     -60.280 -14.673  38.295  1.00  0.93           C
ATOM     12  C   PRO A   2     -60.290 -13.349  39.042  1.00  0.93           C
ATOM     13  O   PRO A   2     -60.439 -12.298  38.424  1.00  0.93           O
ATOM     14  CB  PRO A   2     -58.848 -15.230  38.138  1.00  0.93           C
ATOM     15  CG  PRO A   2     -58.379 -14.725  36.778  1.00  0.93           C
ATOM     16  CD  PRO A   2     -59.663 -14.738  35.959  1.00  0.93           C
ATOM     17  N   GLY A   3     -60.143 -13.358  40.381  1.00  0.94           N
ATOM     18  HN  GLY A   3     -60.071 -14.250  40.871  1.00  0.00           H
ATOM     19  CA  GLY A   3     -60.085 -12.127  41.136  1.00  0.94           C
ATOM     20  C   GLY A   3     -60.094 -12.505  42.585  1.00  0.94           C
ATOM     21  O   GLY A   3     -60.176 -13.694  42.905  1.00  0.94           O
ATOM     22  N   PRO A   4     -59.989 -11.560  43.494  1.00  0.93           N
ATOM     23  CA  PRO A   4     -60.133 -11.809  44.916  1.00  0.93           C
ATOM     24  C   PRO A   4     -61.549 -12.216  45.272  1.00  0.93           C
ATOM     25  O   PRO A   4     -62.507 -11.639  44.763  1.00  0.93           O
ATOM     26  CB  PRO A   4     -59.742 -10.470  45.564  1.00  0.93           C
ATOM     27  CG  PRO A   4     -60.047  -9.413  44.500  1.00  0.93           C
ATOM     28  CD  PRO A   4     -59.863 -10.143  43.174  1.00  0.93           C
ATOM     29  N   PHE A   5     -61.710 -13.218  46.164  1.00  0.89           N
ATOM     30  HN  PHE A   5     -60.887 -13.731  46.482  1.00  0.00           H
ATOM     31  CA  PHE A   5     -63.009 -13.590  46.685  1.00  0.89           C
ATOM     32  C   PHE A   5     -63.632 -12.432  47.445  1.00  0.89           C
ATOM     33  O   PHE A   5     -63.005 -11.813  48.301  1.00  0.89           O
ATOM     34  CB  PHE A   5     -62.912 -14.836  47.600  1.00  0.89           C
ATOM     35  CG  PHE A   5     -64.260 -15.296  48.091  1.00  0.89           C
ATOM     36  CD1 PHE A   5     -64.604 -15.174  49.446  1.00  0.89           C
ATOM     37  CD2 PHE A   5     -65.214 -15.796  47.196  1.00  0.89           C
ATOM     38  CE1 PHE A   5     -65.866 -15.571  49.901  1.00  0.89           C
ATOM     39  CE2 PHE A   5     -66.480 -16.187  47.646  1.00  0.89           C
ATOM     40  CZ  PHE A   5     -66.803 -16.085  49.001  1.00  0.89           C
ATOM     41  N   ALA A   6     -64.887 -12.124  47.106  1.00  0.93           N
ATOM     42  HN  ALA A   6     -65.346 -12.710  46.409  1.00  0.00           H
ATOM     43  CA  ALA A   6     -65.636 -11.028  47.652  1.00  0.93           C
ATOM     44  C   ALA A   6     -66.423 -11.409  48.899  1.00  0.93           C
ATOM     45  O   ALA A   6     -66.670 -12.577  49.168  1.00  0.93           O
ATOM     46  CB  ALA A   6     -66.585 -10.553  46.542  1.00  0.93           C
ATOM     47  N   LEU A   7     -66.848 -10.407  49.696  1.00  0.89           N
ATOM     48  HN  LEU A   7     -66.563  -9.454  49.470  1.00  0.00           H
ATOM     49  CA  LEU A   7     -67.690 -10.616  50.858  1.00  0.89           C
ATOM     50  C   LEU A   7     -69.138 -10.230  50.524  1.00  0.89           C
ATOM     51  O   LEU A   7     -69.359  -9.486  49.564  1.00  0.89           O
ATOM     52  CB  LEU A   7     -67.174  -9.788  52.057  1.00  0.89           C
ATOM     53  CG  LEU A   7     -65.736 -10.126  52.497  1.00  0.89           C
ATOM     54  CD1 LEU A   7     -65.313  -9.162  53.613  1.00  0.89           C
ATOM     55  CD2 LEU A   7     -65.576 -11.590  52.945  1.00  0.89           C
ATOM     56  N   PRO A   8     -70.167 -10.697  51.235  1.00  0.88           N
ATOM     57  CA  PRO A   8     -71.562 -10.293  51.037  1.00  0.88           C
ATOM     58  C   PRO A   8     -71.864  -8.793  51.035  1.00  0.88           C
ATOM     59  O   PRO A   8     -71.402  -8.069  51.914  1.00  0.88           O
ATOM     60  CB  PRO A   8     -72.337 -11.036  52.135  1.00  0.88           C
ATOM     61  CG  PRO A   8     -71.471 -12.258  52.442  1.00  0.88           C
ATOM     62  CD  PRO A   8     -70.052 -11.722  52.273  1.00  0.88           C
ATOM     63  N   ILE A   9     -72.605  -8.307  50.012  1.00  0.88           N
ATOM     64  HN  ILE A   9     -72.859  -8.969  49.279  1.00  0.00           H
ATOM     65  CA  ILE A   9     -73.084  -6.926  49.844  1.00  0.88           C
ATOM     66  C   ILE A   9     -72.009  -5.908  49.470  1.00  0.88           C
ATOM     67  O   ILE A   9     -72.212  -5.091  48.573  1.00  0.88           O
ATOM     68  CB  ILE A   9     -74.042  -6.390  50.911  1.00  0.88           C
ATOM     69  CG1 ILE A   9     -75.378  -7.163  50.866  1.00  0.88           C
ATOM     70  CG2 ILE A   9     -74.303  -4.874  50.711  1.00  0.88           C
ATOM     71  CD1 ILE A   9     -76.305  -6.827  52.041  1.00  0.88           C
ATOM     72  N   VAL A  10     -70.832  -5.922  50.132  1.00  0.92           N
ATOM     73  HN  VAL A  10     -70.693  -6.632  50.851  1.00  0.00           H
ATOM     74  CA  VAL A  10     -69.748  -4.980  49.877  1.00  0.92           C
ATOM     75  C   VAL A  10     -68.855  -5.432  48.751  1.00  0.92           C
ATOM     76  O   VAL A  10     -68.139  -4.662  48.111  1.00  0.92           O
ATOM     77  CB  VAL A  10     -68.868  -4.729  51.104  1.00  0.92           C
ATOM     78  CG1 VAL A  10     -69.729  -4.033  52.171  1.00  0.92           C
ATOM     79  CG2 VAL A  10     -68.180  -5.998  51.662  1.00  0.92           C
ATOM     80  N   GLY A  11     -68.898  -6.727  48.437  1.00  0.91           N
ATOM     81  HN  GLY A  11     -69.563  -7.330  48.920  1.00  0.00           H
ATOM     82  CA  GLY A  11     -68.035  -7.301  47.437  1.00  0.91           C
ATOM     83  C   GLY A  11     -66.585  -7.295  47.861  1.00  0.91           C
ATOM     84  O   GLY A  11     -66.231  -7.771  48.937  1.00  0.91           O
ATOM     85  N   ASN A  12     -65.712  -6.733  47.013  1.00  0.89           N
ATOM     86  HN  ASN A  12     -66.070  -6.417  46.111  1.00  0.00           H
ATOM     87  CA  ASN A  12     -64.304  -6.539  47.275  1.00  0.89           C
ATOM     88  C   ASN A  12     -64.058  -5.137  47.796  1.00  0.89           C
ATOM     89  O   ASN A  12     -62.919  -4.777  48.085  1.00  0.89           O
ATOM     90  CB  ASN A  12     -63.475  -6.702  45.982  1.00  0.89           C
ATOM     91  CG  ASN A  12     -63.682  -8.095  45.418  1.00  0.89           C
ATOM     92  OD1 ASN A  12     -64.312  -8.258  44.375  1.00  0.89           O
ATOM     93  ND2 ASN A  12     -63.151  -9.120  46.115  1.00  0.89           N
ATOM     94 1HD2 ASN A  12     -62.628  -8.985  46.980  1.00  0.00           H
ATOM     95 2HD2 ASN A  12     -63.290 -10.057  45.736  1.00  0.00           H
ATOM     96  N   TRP A  13     -65.118  -4.311  47.970  1.00  0.86           N
ATOM     97  HN  TRP A  13     -66.055  -4.709  47.900  1.00  0.00           H
ATOM     98  CA  TRP A  13     -64.996  -2.886  48.252  1.00  0.86           C
ATOM     99  C   TRP A  13     -64.141  -2.572  49.474  1.00  0.86           C
ATOM    100  O   TRP A  13     -63.255  -1.725  49.422  1.00  0.86           O
ATOM    101  CB  TRP A  13     -66.391  -2.227  48.429  1.00  0.86           C
ATOM    102  CG  TRP A  13     -66.434  -0.717  48.598  1.00  0.86           C
ATOM    103  CD1 TRP A  13     -65.535   0.224  48.185  1.00  0.86           C
ATOM    104  CD2 TRP A  13     -67.481   0.014  49.265  1.00  0.86           C
ATOM    105  NE1 TRP A  13     -65.962   1.482  48.520  1.00  0.86           N
ATOM    106  HE1 TRP A  13     -65.478   2.354  48.305  1.00  0.00           H
ATOM    107  CE2 TRP A  13     -67.144   1.371  49.189  1.00  0.86           C
ATOM    108  CE3 TRP A  13     -68.651  -0.401  49.893  1.00  0.86           C
ATOM    109  CZ2 TRP A  13     -67.957   2.348  49.735  1.00  0.86           C
ATOM    110  CZ3 TRP A  13     -69.474   0.587  50.451  1.00  0.86           C
ATOM    111  CH2 TRP A  13     -69.128   1.939  50.380  1.00  0.86           C
ATOM    112  N   LEU A  14     -64.333  -3.307  50.583  1.00  0.90           N
ATOM    113  HN  LEU A  14     -65.050  -4.033  50.569  1.00  0.00           H
ATOM    114  CA  LEU A  14     -63.564  -3.113  51.801  1.00  0.90           C
ATOM    115  C   LEU A  14     -62.147  -3.669  51.745  1.00  0.90           C
ATOM    116  O   LEU A  14     -61.290  -3.289  52.535  1.00  0.90           O
ATOM    117  CB  LEU A  14     -64.332  -3.685  53.017  1.00  0.90           C
ATOM    118  CG  LEU A  14     -65.241  -2.655  53.730  1.00  0.90           C
ATOM    119  CD1 LEU A  14     -64.398  -1.580  54.441  1.00  0.90           C
ATOM    120  CD2 LEU A  14     -66.309  -2.023  52.819  1.00  0.90           C
ATOM    121  N   GLN A  15     -61.861  -4.574  50.793  1.00  0.87           N
ATOM    122  HN  GLN A  15     -62.615  -4.890  50.184  1.00  0.00           H
ATOM    123  CA  GLN A  15     -60.537  -5.123  50.588  1.00  0.87           C
ATOM    124  C   GLN A  15     -59.650  -4.179  49.791  1.00  0.87           C
ATOM    125  O   GLN A  15     -58.468  -4.014  50.092  1.00  0.87           O
ATOM    126  CB  GLN A  15     -60.620  -6.469  49.833  1.00  0.87           C
ATOM    127  CG  GLN A  15     -61.544  -7.521  50.486  1.00  0.87           C
ATOM    128  CD  GLN A  15     -61.879  -8.633  49.492  1.00  0.87           C
ATOM    129  OE1 GLN A  15     -61.479  -8.614  48.324  1.00  0.87           O
ATOM    130  NE2 GLN A  15     -62.675  -9.623  49.947  1.00  0.87           N
ATOM    131 1HE2 GLN A  15     -62.899 -10.365  49.284  1.00  0.00           H
ATOM    132 2HE2 GLN A  15     -63.005  -9.639  50.912  1.00  0.00           H
ATOM    133  N   VAL A  16     -60.215  -3.544  48.738  1.00  0.92           N
ATOM    134  HN  VAL A  16     -61.218  -3.651  48.585  1.00  0.00           H
ATOM    135  CA  VAL A  16     -59.456  -2.717  47.816  1.00  0.92           C
ATOM    136  C   VAL A  16     -59.600  -1.220  48.066  1.00  0.92           C
ATOM    137  O   VAL A  16     -58.722  -0.438  47.700  1.00  0.92           O
ATOM    138  CB  VAL A  16     -59.799  -3.025  46.354  1.00  0.92           C
ATOM    139  CG1 VAL A  16     -59.517  -4.513  46.060  1.00  0.92           C
ATOM    140  CG2 VAL A  16     -61.246  -2.646  45.975  1.00  0.92           C
ATOM    141  N   GLY A  17     -60.674  -0.774  48.749  1.00  0.93           N
ATOM    142  HN  GLY A  17     -61.318  -1.466  49.132  1.00  0.00           H
ATOM    143  CA  GLY A  17     -60.972   0.636  48.974  1.00  0.93           C
ATOM    144  C   GLY A  17     -61.522   1.355  47.761  1.00  0.93           C
ATOM    145  O   GLY A  17     -61.774   0.770  46.712  1.00  0.93           O
ATOM    146  N   ASP A  18     -61.770   2.673  47.904  1.00  0.90           N
ATOM    147  HN  ASP A  18     -61.554   3.110  48.800  1.00  0.00           H
ATOM    148  CA  ASP A  18     -62.326   3.502  46.854  1.00  0.90           C
ATOM    149  C   ASP A  18     -61.352   3.923  45.763  1.00  0.90           C
ATOM    150  O   ASP A  18     -61.743   4.192  44.623  1.00  0.90           O
ATOM    151  CB  ASP A  18     -62.882   4.784  47.500  1.00  0.90           C
ATOM    152  CG  ASP A  18     -64.136   4.468  48.282  1.00  0.90           C
ATOM    153  OD1 ASP A  18     -65.066   3.883  47.669  1.00  0.90           O
ATOM    154  OD2 ASP A  18     -64.187   4.800  49.491  1.00  0.90           O
ATOM    155  N   ASP A  19     -60.047   3.985  46.080  1.00  0.90           N
ATOM    156  HN  ASP A  19     -59.755   3.681  47.009  1.00  0.00           H
ATOM    157  CA  ASP A  19     -59.044   4.463  45.163  1.00  0.90           C
ATOM    158  C   ASP A  19     -58.575   3.293  44.309  1.00  0.90           C
ATOM    159  O   ASP A  19     -57.724   2.501  44.702  1.00  0.90           O
ATOM    160  CB  ASP A  19     -57.885   5.144  45.940  1.00  0.90           C
ATOM    161  CG  ASP A  19     -56.845   5.764  45.022  1.00  0.90           C
ATOM    162  OD1 ASP A  19     -57.089   5.848  43.789  1.00  0.90           O
ATOM    163  OD2 ASP A  19     -55.761   6.120  45.543  1.00  0.90           O
ATOM    164  N   LEU A  20     -59.153   3.157  43.102  1.00  0.93           N
ATOM    165  HN  LEU A  20     -59.946   3.755  42.872  1.00  0.00           H
ATOM    166  CA  LEU A  20     -58.701   2.203  42.119  1.00  0.93           C
ATOM    167  C   LEU A  20     -57.966   2.952  41.033  1.00  0.93           C
ATOM    168  O   LEU A  20     -58.554   3.705  40.261  1.00  0.93           O
ATOM    169  CB  LEU A  20     -59.882   1.424  41.505  1.00  0.93           C
ATOM    170  CG  LEU A  20     -60.671   0.579  42.522  1.00  0.93           C
ATOM    171  CD1 LEU A  20     -61.853  -0.113  41.831  1.00  0.93           C
ATOM    172  CD2 LEU A  20     -59.790  -0.453  43.242  1.00  0.93           C
ATOM    173  N   ASN A  21     -56.642   2.751  40.952  1.00  0.92           N
ATOM    174  HN  ASN A  21     -56.229   2.004  41.511  1.00  0.00           H
ATOM    175  CA  ASN A  21     -55.777   3.538  40.115  1.00  0.92           C
ATOM    176  C   ASN A  21     -54.846   2.601  39.376  1.00  0.92           C
ATOM    177  O   ASN A  21     -54.809   1.402  39.623  1.00  0.92           O
ATOM    178  CB  ASN A  21     -55.040   4.626  40.950  1.00  0.92           C
ATOM    179  CG  ASN A  21     -54.195   4.053  42.085  1.00  0.92           C
ATOM    180  OD1 ASN A  21     -53.230   3.334  41.802  1.00  0.92           O
ATOM    181  ND2 ASN A  21     -54.507   4.387  43.355  1.00  0.92           N
ATOM    182 1HD2 ASN A  21     -53.942   4.004  44.113  1.00  0.00           H
ATOM    183 2HD2 ASN A  21     -55.303   4.980  43.588  1.00  0.00           H
ATOM    184  N   GLN A  22     -54.053   3.099  38.411  1.00  0.91           N
ATOM    185  HN  GLN A  22     -54.069   4.101  38.220  1.00  0.00           H
ATOM    186  CA  GLN A  22     -53.174   2.243  37.634  1.00  0.91           C
ATOM    187  C   GLN A  22     -52.162   1.414  38.447  1.00  0.91           C
ATOM    188  O   GLN A  22     -51.842   0.285  38.080  1.00  0.91           O
ATOM    189  CB  GLN A  22     -52.547   3.058  36.469  1.00  0.91           C
ATOM    190  CG  GLN A  22     -51.582   4.216  36.843  1.00  0.91           C
ATOM    191  CD  GLN A  22     -50.132   3.772  37.068  1.00  0.91           C
ATOM    192  OE1 GLN A  22     -49.806   2.588  37.058  1.00  0.91           O
ATOM    193  NE2 GLN A  22     -49.231   4.761  37.290  1.00  0.91           N
ATOM    194 1HE2 GLN A  22     -49.502   5.744  37.298  1.00  0.00           H
ATOM    195 2HE2 GLN A  22     -48.266   4.466  37.440  1.00  0.00           H
ATOM    196  N   ARG A  23     -51.678   1.953  39.596  1.00  0.84           N
ATOM    197  HN  ARG A  23     -52.050   2.856  39.888  1.00  0.00           H
ATOM    198  CA  ARG A  23     -50.669   1.336  40.438  1.00  0.84           C
ATOM    199  C   ARG A  23     -51.188   0.140  41.210  1.00  0.84           C
ATOM    200  O   ARG A  23     -50.615  -0.946  41.136  1.00  0.84           O
ATOM    201  CB  ARG A  23     -50.056   2.381  41.422  1.00  0.84           C
ATOM    202  CG  ARG A  23     -49.187   3.468  40.751  1.00  0.84           C
ATOM    203  CD  ARG A  23     -47.882   2.883  40.219  1.00  0.84           C
ATOM    204  NE  ARG A  23     -47.096   3.958  39.550  1.00  0.84           N
ATOM    205  HE  ARG A  23     -47.434   4.918  39.609  1.00  0.00           H
ATOM    206  CZ  ARG A  23     -45.966   3.718  38.875  1.00  0.84           C
ATOM    207  NH1 ARG A  23     -45.453   2.495  38.819  1.00  0.84           N
ATOM    208 1HH1 ARG A  23     -44.592   2.312  38.304  1.00  0.00           H
ATOM    209 2HH1 ARG A  23     -45.921   1.727  39.301  1.00  0.00           H
ATOM    210  NH2 ARG A  23     -45.358   4.716  38.249  1.00  0.84           N
ATOM    211 1HH2 ARG A  23     -44.497   4.533  37.734  1.00  0.00           H
ATOM    212 2HH2 ARG A  23     -45.752   5.656  38.292  1.00  0.00           H
ATOM    213  N   ASN A  24     -52.329   0.269  41.914  1.00  0.89           N
ATOM    214  HN  ASN A  24     -52.822   1.162  41.919  1.00  0.00           H
ATOM    215  CA  ASN A  24     -52.862  -0.853  42.666  1.00  0.89           C
ATOM    216  C   ASN A  24     -53.573  -1.869  41.776  1.00  0.89           C
ATOM    217  O   ASN A  24     -53.593  -3.068  42.051  1.00  0.89           O
ATOM    218  CB  ASN A  24     -53.691  -0.418  43.900  1.00  0.89           C
ATOM    219  CG  ASN A  24     -54.831   0.541  43.589  1.00  0.89           C
ATOM    220  OD1 ASN A  24     -55.298   0.689  42.461  1.00  0.89           O
ATOM    221  ND2 ASN A  24     -55.317   1.205  44.663  1.00  0.89           N
ATOM    222 1HD2 ASN A  24     -56.081   1.848  44.455  1.00  0.00           H
ATOM    223 2HD2 ASN A  24     -54.930   1.082  45.599  1.00  0.00           H
ATOM    224  N   LEU A  25     -54.105  -1.434  40.615  1.00  0.93           N
ATOM    225  HN  LEU A  25     -54.179  -0.430  40.453  1.00  0.00           H
ATOM    226  CA  LEU A  25     -54.576  -2.345  39.589  1.00  0.93           C
ATOM    227  C   LEU A  25     -53.453  -3.171  38.971  1.00  0.93           C
ATOM    228  O   LEU A  25     -53.639  -4.337  38.629  1.00  0.93           O
ATOM    229  CB  LEU A  25     -55.409  -1.634  38.505  1.00  0.93           C
ATOM    230  CG  LEU A  25     -56.710  -0.978  39.022  1.00  0.93           C
ATOM    231  CD1 LEU A  25     -57.384  -0.211  37.873  1.00  0.93           C
ATOM    232  CD2 LEU A  25     -57.680  -1.957  39.702  1.00  0.93           C
ATOM    233  N   ALA A  26     -52.237  -2.596  38.837  1.00  0.94           N
ATOM    234  HN  ALA A  26     -52.151  -1.594  39.009  1.00  0.00           H
ATOM    235  CA  ALA A  26     -51.049  -3.336  38.460  1.00  0.94           C
ATOM    236  C   ALA A  26     -50.691  -4.424  39.475  1.00  0.94           C
ATOM    237  O   ALA A  26     -50.441  -5.563  39.088  1.00  0.94           O
ATOM    238  CB  ALA A  26     -49.845  -2.396  38.244  1.00  0.94           C
ATOM    239  N   GLU A  27     -50.738  -4.127  40.794  1.00  0.86           N
ATOM    240  HN  GLU A  27     -50.924  -3.159  41.055  1.00  0.00           H
ATOM    241  CA  GLU A  27     -50.541  -5.093  41.871  1.00  0.86           C
ATOM    242  C   GLU A  27     -51.552  -6.234  41.867  1.00  0.86           C
ATOM    243  O   GLU A  27     -51.217  -7.406  42.044  1.00  0.86           O
ATOM    244  CB  GLU A  27     -50.596  -4.395  43.245  1.00  0.86           C
ATOM    245  CG  GLU A  27     -49.419  -3.426  43.511  1.00  0.86           C
ATOM    246  CD  GLU A  27     -49.571  -2.679  44.838  1.00  0.86           C
ATOM    247  OE1 GLU A  27     -50.658  -2.789  45.462  1.00  0.86           O
ATOM    248  OE2 GLU A  27     -48.606  -1.969  45.220  1.00  0.86           O
ATOM    249  N   MET A  28     -52.841  -5.927  41.622  1.00  0.89           N
ATOM    250  HN  MET A  28     -53.111  -4.944  41.589  1.00  0.00           H
ATOM    251  CA  MET A  28     -53.863  -6.938  41.402  1.00  0.89           C
ATOM    252  C   MET A  28     -53.626  -7.789  40.153  1.00  0.89           C
ATOM    253  O   MET A  28     -53.742  -9.015  40.212  1.00  0.89           O
ATOM    254  CB  MET A  28     -55.275  -6.316  41.392  1.00  0.89           C
ATOM    255  CG  MET A  28     -55.720  -5.682  42.729  1.00  0.89           C
ATOM    256  SD  MET A  28     -55.827  -6.833  44.143  1.00  0.89           S
ATOM    257  CE  MET A  28     -54.199  -6.465  44.876  1.00  0.89           C
ATOM    258  N   SER A  29     -53.216  -7.183  39.015  1.00  0.92           N
ATOM    259  HN  SER A  29     -53.199  -6.163  38.995  1.00  0.00           H
ATOM    260  CA  SER A  29     -52.793  -7.904  37.804  1.00  0.92           C
ATOM    261  C   SER A  29     -51.609  -8.822  38.051  1.00  0.92           C
ATOM    262  O   SER A  29     -51.541  -9.924  37.521  1.00  0.92           O
ATOM    263  CB  SER A  29     -52.365  -6.993  36.605  1.00  0.92           C
ATOM    264  OG  SER A  29     -53.403  -6.225  36.070  1.00  0.92           O
ATOM    265  HG  SER A  29     -53.143  -5.672  35.342  1.00  0.00           H
ATOM    266  N   GLN A  30     -50.640  -8.411  38.892  1.00  0.84           N
ATOM    267  HN  GLN A  30     -50.686  -7.456  39.249  1.00  0.00           H
ATOM    268  CA  GLN A  30     -49.529  -9.252  39.322  1.00  0.84           C
ATOM    269  C   GLN A  30     -49.970 -10.505  40.067  1.00  0.84           C
ATOM    270  O   GLN A  30     -49.382 -11.574  39.902  1.00  0.84           O
ATOM    271  CB  GLN A  30     -48.506  -8.471  40.186  1.00  0.84           C
ATOM    272  CG  GLN A  30     -47.730  -7.386  39.408  1.00  0.84           C
ATOM    273  CD  GLN A  30     -46.802  -6.608  40.339  1.00  0.84           C
ATOM    274  OE1 GLN A  30     -46.981  -6.541  41.554  1.00  0.84           O
ATOM    275  NE2 GLN A  30     -45.755  -5.983  39.751  1.00  0.84           N
ATOM    276 1HE2 GLN A  30     -45.607  -6.039  38.743  1.00  0.00           H
ATOM    277 2HE2 GLN A  30     -45.135  -5.463  40.373  1.00  0.00           H
ATOM    278  N   LYS A  31     -51.014 -10.394  40.911  1.00  0.86           N
ATOM    279  HN  LYS A  31     -51.413  -9.468  41.067  1.00  0.00           H
ATOM    280  CA  LYS A  31     -51.599 -11.519  41.608  1.00  0.86           C
ATOM    281  C   LYS A  31     -52.533 -12.422  40.795  1.00  0.86           C
ATOM    282  O   LYS A  31     -52.521 -13.641  40.950  1.00  0.86           O
ATOM    283  CB  LYS A  31     -52.367 -11.029  42.851  1.00  0.86           C
ATOM    284  CG  LYS A  31     -52.540 -12.142  43.895  1.00  0.86           C
ATOM    285  CD  LYS A  31     -53.209 -11.629  45.175  1.00  0.86           C
ATOM    286  CE  LYS A  31     -53.333 -12.655  46.307  1.00  0.86           C
ATOM    287  NZ  LYS A  31     -54.195 -13.783  45.891  1.00  0.86           N
ATOM    288  HZ1 LYS A  31     -54.278 -14.466  46.644  1.00  0.00           H
ATOM    289  HZ2 LYS A  31     -53.868 -14.211  45.025  1.00  0.00           H
ATOM    290  HZ3 LYS A  31     -55.108 -13.463  45.567  1.00  0.00           H
ATOM    291  N   TYR A  32     -53.408 -11.823  39.955  1.00  0.90           N
ATOM    292  HN  TYR A  32     -53.292 -10.827  39.767  1.00  0.00           H
ATOM    293  CA  TYR A  32     -54.508 -12.523  39.304  1.00  0.90           C
ATOM    294  C   TYR A  32     -54.416 -12.652  37.779  1.00  0.90           C
ATOM    295  O   TYR A  32     -55.192 -13.397  37.179  1.00  0.90           O
ATOM    296  CB  TYR A  32     -55.843 -11.810  39.646  1.00  0.90           C
ATOM    297  CG  TYR A  32     -56.117 -11.829  41.120  1.00  0.90           C
ATOM    298  CD1 TYR A  32     -56.409 -13.036  41.769  1.00  0.90           C
ATOM    299  CD2 TYR A  32     -56.089 -10.645  41.873  1.00  0.90           C
ATOM    300  CE1 TYR A  32     -56.608 -13.071  43.154  1.00  0.90           C
ATOM    301  CE2 TYR A  32     -56.267 -10.682  43.260  1.00  0.90           C
ATOM    302  CZ  TYR A  32     -56.500 -11.900  43.905  1.00  0.90           C
ATOM    303  OH  TYR A  32     -56.594 -11.956  45.311  1.00  0.90           O
ATOM    304  HH  TYR A  32     -56.520 -11.159  45.822  1.00  0.00           H
ATOM    305  N   GLY A  33     -53.452 -11.990  37.109  1.00  0.93           N
ATOM    306  HN  GLY A  33     -52.864 -11.341  37.632  1.00  0.00           H
ATOM    307  CA  GLY A  33     -53.199 -12.147  35.680  1.00  0.93           C
ATOM    308  C   GLY A  33     -53.695 -11.021  34.806  1.00  0.93           C
ATOM    309  O   GLY A  33     -54.001  -9.922  35.250  1.00  0.93           O
ATOM    310  N   ASP A  34     -53.760 -11.300  33.483  1.00  0.92           N
ATOM    311  HN  ASP A  34     -53.633 -12.270  33.195  1.00  0.00           H
ATOM    312  CA  ASP A  34     -53.998 -10.310  32.446  1.00  0.92           C
ATOM    313  C   ASP A  34     -55.408  -9.749  32.397  1.00  0.92           C
ATOM    314  O   ASP A  34     -55.654  -8.691  31.808  1.00  0.92           O
ATOM    315  CB  ASP A  34     -53.747 -10.942  31.056  1.00  0.92           C
ATOM    316  CG  ASP A  34     -52.314 -11.412  30.894  1.00  0.92           C
ATOM    317  OD1 ASP A  34     -51.418 -10.863  31.580  1.00  0.92           O
ATOM    318  OD2 ASP A  34     -52.111 -12.318  30.051  1.00  0.92           O
ATOM    319  N   VAL A  35     -56.363 -10.468  33.004  1.00  0.94           N
ATOM    320  HN  VAL A  35     -56.106 -11.377  33.389  1.00  0.00           H
ATOM    321  CA  VAL A  35     -57.731 -10.036  33.146  1.00  0.94           C
ATOM    322  C   VAL A  35     -58.221 -10.489  34.506  1.00  0.94           C
ATOM    323  O   VAL A  35     -58.140 -11.664  34.857  1.00  0.94           O
ATOM    324  CB  VAL A  35     -58.650 -10.533  32.015  1.00  0.94           C
ATOM    325  CG1 VAL A  35     -58.655 -12.070  31.874  1.00  0.94           C
ATOM    326  CG2 VAL A  35     -60.077  -9.970  32.174  1.00  0.94           C
ATOM    327  N   PHE A  36     -58.760  -9.560  35.318  1.00  0.93           N
ATOM    328  HN  PHE A  36     -58.762  -8.582  35.027  1.00  0.00           H
ATOM    329  CA  PHE A  36     -59.336  -9.920  36.595  1.00  0.93           C
ATOM    330  C   PHE A  36     -60.639  -9.190  36.819  1.00  0.93           C
ATOM    331  O   PHE A  36     -60.964  -8.231  36.125  1.00  0.93           O
ATOM    332  CB  PHE A  36     -58.342  -9.773  37.789  1.00  0.93           C
ATOM    333  CG  PHE A  36     -57.937  -8.352  38.102  1.00  0.93           C
ATOM    334  CD1 PHE A  36     -58.767  -7.521  38.867  1.00  0.93           C
ATOM    335  CD2 PHE A  36     -56.722  -7.828  37.637  1.00  0.93           C
ATOM    336  CE1 PHE A  36     -58.413  -6.191  39.110  1.00  0.93           C
ATOM    337  CE2 PHE A  36     -56.346  -6.508  37.908  1.00  0.93           C
ATOM    338  CZ  PHE A  36     -57.202  -5.682  38.639  1.00  0.93           C
ATOM    339  N   LEU A  37     -61.425  -9.685  37.793  1.00  0.93           N
ATOM    340  HN  LEU A  37     -61.081 -10.496  38.306  1.00  0.00           H
ATOM    341  CA  LEU A  37     -62.718  -9.159  38.170  1.00  0.93           C
ATOM    342  C   LEU A  37     -62.690  -8.673  39.611  1.00  0.93           C
ATOM    343  O   LEU A  37     -62.145  -9.323  40.501  1.00  0.93           O
ATOM    344  CB  LEU A  37     -63.792 -10.265  38.008  1.00  0.93           C
ATOM    345  CG  LEU A  37     -65.202  -9.971  38.565  1.00  0.93           C
ATOM    346  CD1 LEU A  37     -65.970  -8.905  37.767  1.00  0.93           C
ATOM    347  CD2 LEU A  37     -66.018 -11.269  38.674  1.00  0.93           C
ATOM    348  N   LEU A  38     -63.298  -7.495  39.850  1.00  0.93           N
ATOM    349  HN  LEU A  38     -63.559  -6.931  39.041  1.00  0.00           H
ATOM    350  CA  LEU A  38     -63.612  -6.962  41.157  1.00  0.93           C
ATOM    351  C   LEU A  38     -65.103  -6.712  41.221  1.00  0.93           C
ATOM    352  O   LEU A  38     -65.735  -6.343  40.232  1.00  0.93           O
ATOM    353  CB  LEU A  38     -62.907  -5.611  41.450  1.00  0.93           C
ATOM    354  CG  LEU A  38     -61.373  -5.684  41.475  1.00  0.93           C
ATOM    355  CD1 LEU A  38     -60.766  -4.279  41.615  1.00  0.93           C
ATOM    356  CD2 LEU A  38     -60.862  -6.610  42.584  1.00  0.93           C
ATOM    357  N   LYS A  39     -65.697  -6.907  42.409  1.00  0.88           N
ATOM    358  HN  LYS A  39     -65.149  -7.333  43.156  1.00  0.00           H
ATOM    359  CA  LYS A  39     -67.067  -6.548  42.690  1.00  0.88           C
ATOM    360  C   LYS A  39     -67.080  -5.394  43.657  1.00  0.88           C
ATOM    361  O   LYS A  39     -66.716  -5.530  44.820  1.00  0.88           O
ATOM    362  CB  LYS A  39     -67.839  -7.712  43.345  1.00  0.88           C
ATOM    363  CG  LYS A  39     -68.001  -8.900  42.395  1.00  0.88           C
ATOM    364  CD  LYS A  39     -68.785 -10.045  43.047  1.00  0.88           C
ATOM    365  CE  LYS A  39     -68.944 -11.248  42.118  1.00  0.88           C
ATOM    366  NZ  LYS A  39     -69.720 -12.317  42.786  1.00  0.88           N
ATOM    367  HZ1 LYS A  39     -69.826 -13.120  42.166  1.00  0.00           H
ATOM    368  HZ2 LYS A  39     -70.620 -11.978  43.125  1.00  0.00           H
ATOM    369  HZ3 LYS A  39     -69.310 -12.581  43.682  1.00  0.00           H
ATOM    370  N   MET A  40     -67.512  -4.208  43.206  1.00  0.89           N
ATOM    371  HN  MET A  40     -67.759  -4.112  42.221  1.00  0.00           H
ATOM    372  CA  MET A  40     -67.637  -3.063  44.075  1.00  0.89           C
ATOM    373  C   MET A  40     -69.099  -3.005  44.456  1.00  0.89           C
ATOM    374  O   MET A  40     -69.940  -2.469  43.740  1.00  0.89           O
ATOM    375  CB  MET A  40     -67.158  -1.767  43.387  1.00  0.89           C
ATOM    376  CG  MET A  40     -65.721  -1.856  42.834  1.00  0.89           C
ATOM    377  SD  MET A  40     -64.449  -2.281  44.058  1.00  0.89           S
ATOM    378  CE  MET A  40     -64.415  -0.643  44.831  1.00  0.89           C
ATOM    379  N   GLY A  41     -69.453  -3.648  45.588  1.00  0.93           N
ATOM    380  HN  GLY A  41     -68.729  -3.871  46.271  1.00  0.00           H
ATOM    381  CA  GLY A  41     -70.829  -4.037  45.875  1.00  0.93           C
ATOM    382  C   GLY A  41     -71.459  -4.902  44.805  1.00  0.93           C
ATOM    383  O   GLY A  41     -71.000  -6.013  44.545  1.00  0.93           O
ATOM    384  N   GLN A  42     -72.521  -4.394  44.145  1.00  0.84           N
ATOM    385  HN  GLN A  42     -72.895  -3.497  44.454  1.00  0.00           H
ATOM    386  CA  GLN A  42     -73.162  -5.051  43.021  1.00  0.84           C
ATOM    387  C   GLN A  42     -72.491  -4.751  41.683  1.00  0.84           C
ATOM    388  O   GLN A  42     -72.846  -5.327  40.656  1.00  0.84           O
ATOM    389  CB  GLN A  42     -74.647  -4.610  42.898  1.00  0.84           C
ATOM    390  CG  GLN A  42     -75.528  -4.901  44.133  1.00  0.84           C
ATOM    391  CD  GLN A  42     -75.575  -6.397  44.426  1.00  0.84           C
ATOM    392  OE1 GLN A  42     -75.903  -7.209  43.561  1.00  0.84           O
ATOM    393  NE2 GLN A  42     -75.255  -6.790  45.680  1.00  0.84           N
ATOM    394 1HE2 GLN A  42     -74.983  -6.117  46.397  1.00  0.00           H
ATOM    395 2HE2 GLN A  42     -75.286  -7.791  45.876  1.00  0.00           H
ATOM    396  N   ARG A  43     -71.511  -3.828  41.628  1.00  0.82           N
ATOM    397  HN  ARG A  43     -71.175  -3.408  42.495  1.00  0.00           H
ATOM    398  CA  ARG A  43     -70.921  -3.416  40.368  1.00  0.82           C
ATOM    399  C   ARG A  43     -69.741  -4.277  39.953  1.00  0.82           C
ATOM    400  O   ARG A  43     -68.735  -4.371  40.654  1.00  0.82           O
ATOM    401  CB  ARG A  43     -70.485  -1.927  40.398  1.00  0.82           C
ATOM    402  CG  ARG A  43     -71.599  -0.955  40.837  1.00  0.82           C
ATOM    403  CD  ARG A  43     -72.824  -1.006  39.927  1.00  0.82           C
ATOM    404  NE  ARG A  43     -73.863  -0.142  40.531  1.00  0.82           N
ATOM    405  HE  ARG A  43     -73.561   0.580  41.186  1.00  0.00           H
ATOM    406  CZ  ARG A  43     -75.171  -0.245  40.275  1.00  0.82           C
ATOM    407  NH1 ARG A  43     -75.658  -1.157  39.438  1.00  0.82           N
ATOM    408 1HH1 ARG A  43     -75.041  -1.836  38.992  1.00  0.00           H
ATOM    409 2HH1 ARG A  43     -76.656  -1.236  39.243  1.00  0.00           H
ATOM    410  NH2 ARG A  43     -75.974   0.639  40.856  1.00  0.82           N
ATOM    411 1HH2 ARG A  43     -75.601   1.338  41.498  1.00  0.00           H
ATOM    412 2HH2 ARG A  43     -76.972   0.560  40.661  1.00  0.00           H
ATOM    413  N   ASN A  44     -69.832  -4.904  38.761  1.00  0.87           N
ATOM    414  HN  ASN A  44     -70.699  -4.816  38.231  1.00  0.00           H
ATOM    415  CA  ASN A  44     -68.757  -5.696  38.198  1.00  0.87           C
ATOM    416  C   ASN A  44     -67.734  -4.807  37.511  1.00  0.87           C
ATOM    417  O   ASN A  44     -68.079  -3.981  36.665  1.00  0.87           O
ATOM    418  CB  ASN A  44     -69.275  -6.695  37.140  1.00  0.87           C
ATOM    419  CG  ASN A  44     -70.073  -7.809  37.792  1.00  0.87           C
ATOM    420  OD1 ASN A  44     -69.580  -8.514  38.677  1.00  0.87           O
ATOM    421  ND2 ASN A  44     -71.329  -8.022  37.334  1.00  0.87           N
ATOM    422 1HD2 ASN A  44     -71.736  -7.439  36.603  1.00  0.00           H
ATOM    423 2HD2 ASN A  44     -71.865  -8.771  37.772  1.00  0.00           H
ATOM    424  N   LEU A  45     -66.449  -4.966  37.869  1.00  0.93           N
ATOM    425  HN  LEU A  45     -66.246  -5.634  38.613  1.00  0.00           H
ATOM    426  CA  LEU A  45     -65.333  -4.262  37.279  1.00  0.93           C
ATOM    427  C   LEU A  45     -64.354  -5.274  36.731  1.00  0.93           C
ATOM    428  O   LEU A  45     -63.851  -6.119  37.463  1.00  0.93           O
ATOM    429  CB  LEU A  45     -64.566  -3.421  38.327  1.00  0.93           C
ATOM    430  CG  LEU A  45     -65.060  -1.974  38.471  1.00  0.93           C
ATOM    431  CD1 LEU A  45     -66.431  -1.852  39.157  1.00  0.93           C
ATOM    432  CD2 LEU A  45     -63.998  -1.135  39.197  1.00  0.93           C
ATOM    433  N   VAL A  46     -64.032  -5.190  35.431  1.00  0.95           N
ATOM    434  HN  VAL A  46     -64.473  -4.462  34.869  1.00  0.00           H
ATOM    435  CA  VAL A  46     -63.092  -6.078  34.787  1.00  0.95           C
ATOM    436  C   VAL A  46     -61.933  -5.226  34.346  1.00  0.95           C
ATOM    437  O   VAL A  46     -62.095  -4.209  33.672  1.00  0.95           O
ATOM    438  CB  VAL A  46     -63.702  -6.819  33.601  1.00  0.95           C
ATOM    439  CG1 VAL A  46     -62.655  -7.634  32.812  1.00  0.95           C
ATOM    440  CG2 VAL A  46     -64.810  -7.750  34.131  1.00  0.95           C
ATOM    441  N   VAL A  47     -60.716  -5.617  34.746  1.00  0.96           N
ATOM    442  HN  VAL A  47     -60.627  -6.485  35.274  1.00  0.00           H
ATOM    443  CA  VAL A  47     -59.526  -4.853  34.457  1.00  0.96           C
ATOM    444  C   VAL A  47     -58.654  -5.707  33.611  1.00  0.96           C
ATOM    445  O   VAL A  47     -58.429  -6.878  33.908  1.00  0.96           O
ATOM    446  CB  VAL A  47     -58.741  -4.469  35.691  1.00  0.96           C
ATOM    447  CG1 VAL A  47     -57.488  -3.636  35.326  1.00  0.96           C
ATOM    448  CG2 VAL A  47     -59.686  -3.683  36.610  1.00  0.96           C
ATOM    449  N   VAL A  48     -58.170  -5.112  32.514  1.00  0.94           N
ATOM    450  HN  VAL A  48     -58.386  -4.127  32.359  1.00  0.00           H
ATOM    451  CA  VAL A  48     -57.361  -5.796  31.547  1.00  0.94           C
ATOM    452  C   VAL A  48     -56.000  -5.105  31.369  1.00  0.94           C
ATOM    453  O   VAL A  48     -55.892  -3.880  31.385  1.00  0.94           O
ATOM    454  CB  VAL A  48     -58.118  -5.964  30.231  1.00  0.94           C
ATOM    455  CG1 VAL A  48     -59.465  -6.706  30.425  1.00  0.94           C
ATOM    456  CG2 VAL A  48     -58.278  -4.661  29.423  1.00  0.94           C
ATOM    457  N   SER A  49     -54.904  -5.900  31.208  1.00  0.93           N
ATOM    458  HN  SER A  49     -55.038  -6.892  31.012  1.00  0.00           H
ATOM    459  CA  SER A  49     -53.535  -5.372  31.308  1.00  0.93           C
ATOM    460  C   SER A  49     -52.542  -5.864  30.262  1.00  0.93           C
ATOM    461  O   SER A  49     -51.325  -5.802  30.450  1.00  0.93           O
ATOM    462  CB  SER A  49     -52.910  -5.747  32.681  1.00  0.93           C
ATOM    463  OG  SER A  49     -53.624  -5.139  33.728  1.00  0.93           O
ATOM    464  HG  SER A  49     -53.242  -5.368  34.567  1.00  0.00           H
ATOM    465  N   SER A  50     -53.003  -6.326  29.094  1.00  0.93           N
ATOM    466  HN  SER A  50     -54.012  -6.397  28.963  1.00  0.00           H
ATOM    467  CA  SER A  50     -52.126  -6.733  27.998  1.00  0.93           C
ATOM    468  C   SER A  50     -52.446  -5.875  26.778  1.00  0.93           C
ATOM    469  O   SER A  50     -53.486  -5.196  26.772  1.00  0.93           O
ATOM    470  CB  SER A  50     -52.107  -8.280  27.705  1.00  0.93           C
ATOM    471  OG  SER A  50     -53.313  -8.819  27.168  1.00  0.93           O
ATOM    472  HG  SER A  50     -53.302  -9.752  26.991  1.00  0.00           H
ATOM    473  N   PRO A  51     -51.608  -5.790  25.746  1.00  0.91           N
ATOM    474  CA  PRO A  51     -51.961  -5.158  24.477  1.00  0.91           C
ATOM    475  C   PRO A  51     -52.992  -5.955  23.698  1.00  0.91           C
ATOM    476  O   PRO A  51     -53.824  -5.354  23.020  1.00  0.91           O
ATOM    477  CB  PRO A  51     -50.633  -5.063  23.714  1.00  0.91           C
ATOM    478  CG  PRO A  51     -49.579  -5.014  24.815  1.00  0.91           C
ATOM    479  CD  PRO A  51     -50.160  -5.938  25.880  1.00  0.91           C
ATOM    480  N   ASP A  52     -52.946  -7.302  23.779  1.00  0.87           N
ATOM    481  HN  ASP A  52     -52.191  -7.707  24.333  1.00  0.00           H
ATOM    482  CA  ASP A  52     -53.872  -8.229  23.150  1.00  0.87           C
ATOM    483  C   ASP A  52     -55.287  -8.008  23.635  1.00  0.87           C
ATOM    484  O   ASP A  52     -56.233  -7.843  22.867  1.00  0.87           O
ATOM    485  CB  ASP A  52     -53.419  -9.683  23.461  1.00  0.87           C
ATOM    486  CG  ASP A  52     -52.122 -10.019  22.737  1.00  0.87           C
ATOM    487  OD1 ASP A  52     -51.737  -9.255  21.815  1.00  0.87           O
ATOM    488  OD2 ASP A  52     -51.498 -11.038  23.118  1.00  0.87           O
ATOM    489  N   ILE A  53     -55.460  -7.897  24.956  1.00  0.91           N
ATOM    490  HN  ILE A  53     -54.654  -7.996  25.574  1.00  0.00           H
ATOM    491  CA  ILE A  53     -56.758  -7.641  25.528  1.00  0.91           C
ATOM    492  C   ILE A  53     -57.275  -6.215  25.295  1.00  0.91           C
ATOM    493  O   ILE A  53     -58.473  -5.994  25.118  1.00  0.91           O
ATOM    494  CB  ILE A  53     -56.747  -8.054  26.980  1.00  0.91           C
ATOM    495  CG1 ILE A  53     -58.158  -8.186  27.564  1.00  0.91           C
ATOM    496  CG2 ILE A  53     -55.865  -7.083  27.771  1.00  0.91           C
ATOM    497  CD1 ILE A  53     -58.995  -9.321  26.976  1.00  0.91           C
ATOM    498  N   ALA A  54     -56.383  -5.191  25.233  1.00  0.94           N
ATOM    499  HN  ALA A  54     -55.416  -5.377  25.498  1.00  0.00           H
ATOM    500  CA  ALA A  54     -56.732  -3.844  24.809  1.00  0.94           C
ATOM    501  C   ALA A  54     -57.235  -3.821  23.375  1.00  0.94           C
ATOM    502  O   ALA A  54     -58.210  -3.151  23.041  1.00  0.94           O
ATOM    503  CB  ALA A  54     -55.528  -2.893  24.950  1.00  0.94           C
ATOM    504  N   LYS A  55     -56.602  -4.609  22.491  1.00  0.85           N
ATOM    505  HN  LYS A  55     -55.741  -5.072  22.783  1.00  0.00           H
ATOM    506  CA  LYS A  55     -57.081  -4.833  21.145  1.00  0.85           C
ATOM    507  C   LYS A  55     -58.466  -5.454  21.080  1.00  0.85           C
ATOM    508  O   LYS A  55     -59.310  -5.005  20.300  1.00  0.85           O
ATOM    509  CB  LYS A  55     -56.092  -5.711  20.353  1.00  0.85           C
ATOM    510  CG  LYS A  55     -56.499  -5.909  18.889  1.00  0.85           C
ATOM    511  CD  LYS A  55     -55.490  -6.765  18.124  1.00  0.85           C
ATOM    512  CE  LYS A  55     -55.814  -6.837  16.636  1.00  0.85           C
ATOM    513  NZ  LYS A  55     -54.858  -7.746  15.975  1.00  0.85           N
ATOM    514  HZ1 LYS A  55     -55.075  -7.794  14.979  1.00  0.00           H
ATOM    515  HZ2 LYS A  55     -54.835  -8.668  16.411  1.00  0.00           H
ATOM    516  HZ3 LYS A  55     -53.888  -7.481  16.148  1.00  0.00           H
ATOM    517  N   ASP A  56     -58.751  -6.472  21.911  1.00  0.90           N
ATOM    518  HN  ASP A  56     -58.009  -6.846  22.502  1.00  0.00           H
ATOM    519  CA  ASP A  56     -60.074  -7.058  21.998  1.00  0.90           C
ATOM    520  C   ASP A  56     -61.156  -6.092  22.457  1.00  0.90           C
ATOM    521  O   ASP A  56     -62.194  -5.976  21.809  1.00  0.90           O
ATOM    522  CB  ASP A  56     -60.072  -8.291  22.927  1.00  0.90           C
ATOM    523  CG  ASP A  56     -59.368  -9.473  22.281  1.00  0.90           C
ATOM    524  OD1 ASP A  56     -59.141  -9.434  21.041  1.00  0.90           O
ATOM    525  OD2 ASP A  56     -59.131 -10.456  23.028  1.00  0.90           O
ATOM    526  N   VAL A  57     -60.916  -5.340  23.549  1.00  0.94           N
ATOM    527  HN  VAL A  57     -60.028  -5.467  24.034  1.00  0.00           H
ATOM    528  CA  VAL A  57     -61.853  -4.353  24.080  1.00  0.94           C
ATOM    529  C   VAL A  57     -62.098  -3.177  23.136  1.00  0.94           C
ATOM    530  O   VAL A  57     -63.234  -2.766  22.910  1.00  0.94           O
ATOM    531  CB  VAL A  57     -61.413  -3.857  25.462  1.00  0.94           C
ATOM    532  CG1 VAL A  57     -62.358  -2.770  26.023  1.00  0.94           C
ATOM    533  CG2 VAL A  57     -61.393  -5.056  26.434  1.00  0.94           C
ATOM    534  N   LEU A  58     -61.037  -2.605  22.531  1.00  0.91           N
ATOM    535  HN  LEU A  58     -60.127  -3.064  22.582  1.00  0.00           H
ATOM    536  CA  LEU A  58     -61.159  -1.351  21.808  1.00  0.91           C
ATOM    537  C   LEU A  58     -61.391  -1.491  20.306  1.00  0.91           C
ATOM    538  O   LEU A  58     -61.966  -0.613  19.659  1.00  0.91           O
ATOM    539  CB  LEU A  58     -59.855  -0.547  22.005  1.00  0.91           C
ATOM    540  CG  LEU A  58     -59.452  -0.289  23.474  1.00  0.91           C
ATOM    541  CD1 LEU A  58     -58.054   0.348  23.508  1.00  0.91           C
ATOM    542  CD2 LEU A  58     -60.478   0.543  24.256  1.00  0.91           C
ATOM    543  N   HIS A  59     -60.960  -2.617  19.711  1.00  0.88           N
ATOM    544  HN  HIS A  59     -60.625  -3.378  20.303  1.00  0.00           H
ATOM    545  CA  HIS A  59     -60.945  -2.809  18.273  1.00  0.88           C
ATOM    546  C   HIS A  59     -61.762  -4.021  17.873  1.00  0.88           C
ATOM    547  O   HIS A  59     -62.840  -3.874  17.289  1.00  0.88           O
ATOM    548  CB  HIS A  59     -59.496  -2.920  17.747  1.00  0.88           C
ATOM    549  CG  HIS A  59     -59.393  -3.254  16.301  1.00  0.88           C
ATOM    550  ND1 HIS A  59     -59.909  -2.372  15.384  1.00  0.88           N
ATOM    551  HD1 HIS A  59     -60.331  -1.461  15.566  1.00  0.00           H
ATOM    552  CD2 HIS A  59     -58.916  -4.368  15.683  1.00  0.88           C
ATOM    553  CE1 HIS A  59     -59.740  -2.959  14.218  1.00  0.88           C
ATOM    554  NE2 HIS A  59     -59.143  -4.168  14.342  1.00  0.88           N
ATOM    555  HE2 HIS A  59     -58.907  -4.809  13.584  1.00  0.00           H
ATOM    556  N   THR A  60     -61.267  -5.245  18.182  1.00  0.91           N
ATOM    557  HN  THR A  60     -60.456  -5.285  18.799  1.00  0.00           H
ATOM    558  CA  THR A  60     -61.815  -6.521  17.692  1.00  0.91           C
ATOM    559  C   THR A  60     -63.264  -6.716  18.102  1.00  0.91           C
ATOM    560  O   THR A  60     -64.101  -7.072  17.279  1.00  0.91           O
ATOM    561  CB  THR A  60     -61.028  -7.771  18.123  1.00  0.91           C
ATOM    562  OG1 THR A  60     -59.642  -7.687  17.810  1.00  0.91           O
ATOM    563  HG1 THR A  60     -59.156  -8.459  18.076  1.00  0.00           H
ATOM    564  CG2 THR A  60     -61.548  -9.053  17.445  1.00  0.91           C
ATOM    565  N   GLN A  61     -63.599  -6.410  19.373  1.00  0.89           N
ATOM    566  HN  GLN A  61     -62.843  -6.177  20.017  1.00  0.00           H
ATOM    567  CA  GLN A  61     -64.952  -6.387  19.892  1.00  0.89           C
ATOM    568  C   GLN A  61     -65.294  -4.962  20.310  1.00  0.89           C
ATOM    569  O   GLN A  61     -65.901  -4.692  21.348  1.00  0.89           O
ATOM    570  CB  GLN A  61     -65.140  -7.353  21.081  1.00  0.89           C
ATOM    571  CG  GLN A  61     -64.973  -8.834  20.694  1.00  0.89           C
ATOM    572  CD  GLN A  61     -65.484  -9.740  21.813  1.00  0.89           C
ATOM    573  OE1 GLN A  61     -66.664  -9.772  22.159  1.00  0.89           O
ATOM    574  NE2 GLN A  61     -64.555 -10.487  22.453  1.00  0.89           N
ATOM    575 1HE2 GLN A  61     -64.896 -11.092  23.200  1.00  0.00           H
ATOM    576 2HE2 GLN A  61     -63.577 -10.460  22.166  1.00  0.00           H
ATOM    577  N   GLY A  62     -64.877  -3.973  19.485  1.00  0.94           N
ATOM    578  HN  GLY A  62     -64.412  -4.231  18.615  1.00  0.00           H
ATOM    579  CA  GLY A  62     -65.061  -2.557  19.781  1.00  0.94           C
ATOM    580  C   GLY A  62     -66.489  -2.040  19.795  1.00  0.94           C
ATOM    581  O   GLY A  62     -66.750  -0.943  20.291  1.00  0.94           O
ATOM    582  N   VAL A  63     -67.445  -2.784  19.187  1.00  0.93           N
ATOM    583  HN  VAL A  63     -67.148  -3.571  18.610  1.00  0.00           H
ATOM    584  CA  VAL A  63     -68.878  -2.521  19.312  1.00  0.93           C
ATOM    585  C   VAL A  63     -69.430  -3.090  20.604  1.00  0.93           C
ATOM    586  O   VAL A  63     -70.112  -2.401  21.358  1.00  0.93           O
ATOM    587  CB  VAL A  63     -69.686  -3.111  18.159  1.00  0.93           C
ATOM    588  CG1 VAL A  63     -71.210  -2.951  18.372  1.00  0.93           C
ATOM    589  CG2 VAL A  63     -69.270  -2.399  16.864  1.00  0.93           C
ATOM    590  N   GLU A  64     -69.109  -4.366  20.900  1.00  0.88           N
ATOM    591  HN  GLU A  64     -68.455  -4.834  20.272  1.00  0.00           H
ATOM    592  CA  GLU A  64     -69.603  -5.137  22.023  1.00  0.88           C
ATOM    593  C   GLU A  64     -69.254  -4.527  23.355  1.00  0.88           C
ATOM    594  O   GLU A  64     -70.068  -4.528  24.277  1.00  0.88           O
ATOM    595  CB  GLU A  64     -69.071  -6.593  21.990  1.00  0.88           C
ATOM    596  CG  GLU A  64     -69.529  -7.431  20.765  1.00  0.88           C
ATOM    597  CD  GLU A  64     -68.719  -7.270  19.471  1.00  0.88           C
ATOM    598  OE1 GLU A  64     -68.140  -6.174  19.222  1.00  0.88           O
ATOM    599  OE2 GLU A  64     -68.715  -8.249  18.687  1.00  0.88           O
ATOM    600  N   PHE A  65     -68.039  -3.963  23.458  1.00  0.91           N
ATOM    601  HN  PHE A  65     -67.415  -4.032  22.654  1.00  0.00           H
ATOM    602  CA  PHE A  65     -67.554  -3.265  24.627  1.00  0.91           C
ATOM    603  C   PHE A  65     -67.560  -1.752  24.421  1.00  0.91           C
ATOM    604  O   PHE A  65     -67.002  -1.002  25.218  1.00  0.91           O
ATOM    605  CB  PHE A  65     -66.141  -3.758  25.012  1.00  0.91           C
ATOM    606  CG  PHE A  65     -66.205  -5.197  25.423  1.00  0.91           C
ATOM    607  CD1 PHE A  65     -66.600  -5.541  26.719  1.00  0.91           C
ATOM    608  CD2 PHE A  65     -65.945  -6.225  24.510  1.00  0.91           C
ATOM    609  CE1 PHE A  65     -66.673  -6.879  27.118  1.00  0.91           C
ATOM    610  CE2 PHE A  65     -66.059  -7.565  24.888  1.00  0.91           C
ATOM    611  CZ  PHE A  65     -66.389  -7.892  26.203  1.00  0.91           C
ATOM    612  N   GLY A  66     -68.246  -1.222  23.384  1.00  0.95           N
ATOM    613  HN  GLY A  66     -68.877  -1.825  22.856  1.00  0.00           H
ATOM    614  CA  GLY A  66     -68.122   0.179  22.987  1.00  0.95           C
ATOM    615  C   GLY A  66     -68.988   1.172  23.723  1.00  0.95           C
ATOM    616  O   GLY A  66     -69.124   2.328  23.321  1.00  0.95           O
ATOM    617  N   SER A  67     -69.662   0.746  24.794  1.00  0.93           N
ATOM    618  HN  SER A  67     -69.559  -0.233  25.060  1.00  0.00           H
ATOM    619  CA  SER A  67     -70.532   1.579  25.608  1.00  0.93           C
ATOM    620  C   SER A  67     -69.789   2.172  26.769  1.00  0.93           C
ATOM    621  O   SER A  67     -68.621   1.895  27.003  1.00  0.93           O
ATOM    622  CB  SER A  67     -71.780   0.838  26.128  1.00  0.93           C
ATOM    623  OG  SER A  67     -72.647   0.609  25.023  1.00  0.93           O
ATOM    624  HG  SER A  67     -73.416   0.152  25.343  1.00  0.00           H
ATOM    625  N   ARG A  68     -70.454   3.057  27.531  1.00  0.88           N
ATOM    626  HN  ARG A  68     -71.387   3.352  27.244  1.00  0.00           H
ATOM    627  CA  ARG A  68     -69.893   3.602  28.739  1.00  0.88           C
ATOM    628  C   ARG A  68     -70.733   3.198  29.912  1.00  0.88           C
ATOM    629  O   ARG A  68     -71.944   3.068  29.814  1.00  0.88           O
ATOM    630  CB  ARG A  68     -69.925   5.132  28.722  1.00  0.88           C
ATOM    631  CG  ARG A  68     -69.205   5.724  27.512  1.00  0.88           C
ATOM    632  CD  ARG A  68     -67.788   5.212  27.356  1.00  0.88           C
ATOM    633  NE  ARG A  68     -67.064   6.156  26.466  1.00  0.88           N
ATOM    634  HE  ARG A  68     -67.553   6.955  26.062  1.00  0.00           H
ATOM    635  CZ  ARG A  68     -65.769   5.956  26.196  1.00  0.88           C
ATOM    636  NH1 ARG A  68     -65.152   4.896  26.713  1.00  0.88           N
ATOM    637 1HH1 ARG A  68     -65.679   4.228  27.275  1.00  0.00           H
ATOM    638 2HH1 ARG A  68     -64.165   4.744  26.507  1.00  0.00           H
ATOM    639  NH2 ARG A  68     -65.082   6.827  25.463  1.00  0.88           N
ATOM    640 1HH2 ARG A  68     -65.555   7.639  25.067  1.00  0.00           H
ATOM    641 2HH2 ARG A  68     -64.095   6.675  25.257  1.00  0.00           H
ATOM    642  N   THR A  69     -70.077   3.012  31.070  1.00  0.91           N
ATOM    643  HN  THR A  69     -69.058   2.959  31.056  1.00  0.00           H
ATOM    644  CA  THR A  69     -70.765   2.885  32.335  1.00  0.91           C
ATOM    645  C   THR A  69     -71.249   4.232  32.796  1.00  0.91           C
ATOM    646  O   THR A  69     -70.683   5.267  32.455  1.00  0.91           O
ATOM    647  CB  THR A  69     -69.912   2.331  33.464  1.00  0.91           C
ATOM    648  OG1 THR A  69     -68.666   2.995  33.606  1.00  0.91           O
ATOM    649  HG1 THR A  69     -68.133   2.649  34.312  1.00  0.00           H
ATOM    650  CG2 THR A  69     -69.568   0.880  33.165  1.00  0.91           C
ATOM    651  N   ARG A  70     -72.310   4.233  33.611  1.00  0.86           N
ATOM    652  HN  ARG A  70     -72.795   3.352  33.783  1.00  0.00           H
ATOM    653  CA  ARG A  70     -72.796   5.424  34.255  1.00  0.86           C
ATOM    654  C   ARG A  70     -73.258   5.012  35.629  1.00  0.86           C
ATOM    655  O   ARG A  70     -73.230   3.839  35.986  1.00  0.86           O
ATOM    656  CB  ARG A  70     -73.953   6.114  33.498  1.00  0.86           C
ATOM    657  CG  ARG A  70     -73.524   6.703  32.137  1.00  0.86           C
ATOM    658  CD  ARG A  70     -74.487   7.739  31.565  1.00  0.86           C
ATOM    659  NE  ARG A  70     -75.818   7.099  31.514  1.00  0.86           N
ATOM    660  HE  ARG A  70     -76.447   7.283  32.296  1.00  0.00           H
ATOM    661  CZ  ARG A  70     -76.280   6.303  30.546  1.00  0.86           C
ATOM    662  NH1 ARG A  70     -75.615   6.109  29.414  1.00  0.86           N
ATOM    663 1HH1 ARG A  70     -74.702   6.545  29.290  1.00  0.00           H
ATOM    664 2HH1 ARG A  70     -75.968   5.501  28.675  1.00  0.00           H
ATOM    665  NH2 ARG A  70     -77.469   5.735  30.708  1.00  0.86           N
ATOM    666 1HH2 ARG A  70     -77.980   5.884  31.578  1.00  0.00           H
ATOM    667 2HH2 ARG A  70     -77.822   5.127  29.969  1.00  0.00           H
ATOM    668  N   ASN A  71     -73.651   6.003  36.439  1.00  0.89           N
ATOM    669  HN  ASN A  71     -73.589   6.957  36.083  1.00  0.00           H
ATOM    670  CA  ASN A  71     -74.153   5.821  37.770  1.00  0.89           C
ATOM    671  C   ASN A  71     -75.076   7.014  37.962  1.00  0.89           C
ATOM    672  O   ASN A  71     -75.123   7.894  37.102  1.00  0.89           O
ATOM    673  CB  ASN A  71     -73.034   5.746  38.860  1.00  0.89           C
ATOM    674  CG  ASN A  71     -72.128   6.973  38.883  1.00  0.89           C
ATOM    675  OD1 ASN A  71     -72.590   8.116  38.847  1.00  0.89           O
ATOM    676  ND2 ASN A  71     -70.802   6.752  39.024  1.00  0.89           N
ATOM    677 1HD2 ASN A  71     -70.196   7.572  39.039  1.00  0.00           H
ATOM    678 2HD2 ASN A  71     -70.420   5.807  39.054  1.00  0.00           H
ATOM    679  N   VAL A  72     -75.782   7.097  39.108  1.00  0.92           N
ATOM    680  HN  VAL A  72     -75.620   6.383  39.819  1.00  0.00           H
ATOM    681  CA  VAL A  72     -76.761   8.137  39.401  1.00  0.92           C
ATOM    682  C   VAL A  72     -76.255   9.576  39.306  1.00  0.92           C
ATOM    683  O   VAL A  72     -77.002  10.484  38.943  1.00  0.92           O
ATOM    684  CB  VAL A  72     -77.428   7.911  40.763  1.00  0.92           C
ATOM    685  CG1 VAL A  72     -78.320   6.660  40.680  1.00  0.92           C
ATOM    686  CG2 VAL A  72     -76.417   7.792  41.925  1.00  0.92           C
ATOM    687  N   VAL A  73     -74.975   9.828  39.643  1.00  0.94           N
ATOM    688  HN  VAL A  73     -74.405   9.049  39.974  1.00  0.00           H
ATOM    689  CA  VAL A  73     -74.355  11.141  39.564  1.00  0.94           C
ATOM    690  C   VAL A  73     -74.029  11.534  38.134  1.00  0.94           C
ATOM    691  O   VAL A  73     -74.358  12.632  37.678  1.00  0.94           O
ATOM    692  CB  VAL A  73     -73.088  11.179  40.402  1.00  0.94           C
ATOM    693  CG1 VAL A  73     -72.293  12.483  40.192  1.00  0.94           C
ATOM    694  CG2 VAL A  73     -73.477  11.034  41.884  1.00  0.94           C
ATOM    695  N   PHE A  74     -73.400  10.613  37.365  1.00  0.92           N
ATOM    696  HN  PHE A  74     -73.119   9.731  37.793  1.00  0.00           H
ATOM    697  CA  PHE A  74     -73.107  10.826  35.953  1.00  0.92           C
ATOM    698  C   PHE A  74     -74.375  11.003  35.136  1.00  0.92           C
ATOM    699  O   PHE A  74     -74.437  11.896  34.293  1.00  0.92           O
ATOM    700  CB  PHE A  74     -72.182   9.755  35.313  1.00  0.92           C
ATOM    701  CG  PHE A  74     -70.729  10.019  35.612  1.00  0.92           C
ATOM    702  CD1 PHE A  74     -70.148   9.536  36.788  1.00  0.92           C
ATOM    703  CD2 PHE A  74     -69.917  10.737  34.715  1.00  0.92           C
ATOM    704  CE1 PHE A  74     -68.790   9.728  37.054  1.00  0.92           C
ATOM    705  CE2 PHE A  74     -68.558  10.947  34.985  1.00  0.92           C
ATOM    706  CZ  PHE A  74     -67.990  10.429  36.150  1.00  0.92           C
ATOM    707  N   ASP A  75     -75.437  10.221  35.424  1.00  0.91           N
ATOM    708  HN  ASP A  75     -75.313   9.494  36.128  1.00  0.00           H
ATOM    709  CA  ASP A  75     -76.743  10.342  34.802  1.00  0.91           C
ATOM    710  C   ASP A  75     -77.345  11.738  34.924  1.00  0.91           C
ATOM    711  O   ASP A  75     -77.907  12.259  33.959  1.00  0.91           O
ATOM    712  CB  ASP A  75     -77.733   9.310  35.403  1.00  0.91           C
ATOM    713  CG  ASP A  75     -77.527   7.899  34.870  1.00  0.91           C
ATOM    714  OD1 ASP A  75     -76.824   7.740  33.838  1.00  0.91           O
ATOM    715  OD2 ASP A  75     -78.094   6.962  35.489  1.00  0.91           O
ATOM    716  N   ILE A  76     -77.209  12.421  36.083  1.00  0.93           N
ATOM    717  HN  ILE A  76     -76.791  11.953  36.887  1.00  0.00           H
ATOM    718  CA  ILE A  76     -77.644  13.810  36.217  1.00  0.93           C
ATOM    719  C   ILE A  76     -76.901  14.726  35.268  1.00  0.93           C
ATOM    720  O   ILE A  76     -77.516  15.467  34.499  1.00  0.93           O
ATOM    721  CB  ILE A  76     -77.486  14.341  37.645  1.00  0.93           C
ATOM    722  CG1 ILE A  76     -78.489  13.611  38.560  1.00  0.93           C
ATOM    723  CG2 ILE A  76     -77.667  15.883  37.742  1.00  0.93           C
ATOM    724  CD1 ILE A  76     -78.298  13.899  40.051  1.00  0.93           C
ATOM    725  N   PHE A  77     -75.557  14.648  35.251  1.00  0.93           N
ATOM    726  HN  PHE A  77     -75.113  13.934  35.828  1.00  0.00           H
ATOM    727  CA  PHE A  77     -74.699  15.515  34.464  1.00  0.93           C
ATOM    728  C   PHE A  77     -74.788  15.320  32.959  1.00  0.93           C
ATOM    729  O   PHE A  77     -74.639  16.277  32.200  1.00  0.93           O
ATOM    730  CB  PHE A  77     -73.224  15.428  34.921  1.00  0.93           C
ATOM    731  CG  PHE A  77     -73.013  15.941  36.324  1.00  0.93           C
ATOM    732  CD1 PHE A  77     -73.523  17.183  36.737  1.00  0.93           C
ATOM    733  CD2 PHE A  77     -72.240  15.209  37.240  1.00  0.93           C
ATOM    734  CE1 PHE A  77     -73.301  17.659  38.032  1.00  0.93           C
ATOM    735  CE2 PHE A  77     -72.003  15.692  38.533  1.00  0.93           C
ATOM    736  CZ  PHE A  77     -72.542  16.914  38.932  1.00  0.93           C
ATOM    737  N   THR A  78     -75.064  14.089  32.494  1.00  0.93           N
ATOM    738  HN  THR A  78     -75.254  13.351  33.172  1.00  0.00           H
ATOM    739  CA  THR A  78     -75.108  13.746  31.079  1.00  0.93           C
ATOM    740  C   THR A  78     -76.516  13.608  30.543  1.00  0.93           C
ATOM    741  O   THR A  78     -76.745  13.376  29.355  1.00  0.93           O
ATOM    742  CB  THR A  78     -74.388  12.438  30.793  1.00  0.93           C
ATOM    743  OG1 THR A  78     -75.009  11.290  31.359  1.00  0.93           O
ATOM    744  HG1 THR A  78     -75.881  11.234  30.986  1.00  0.00           H
ATOM    745  CG2 THR A  78     -72.982  12.529  31.394  1.00  0.93           C
ATOM    746  N   GLY A  79     -77.530  13.737  31.422  1.00  0.95           N
ATOM    747  HN  GLY A  79     -77.320  14.028  32.377  1.00  0.00           H
ATOM    748  CA  GLY A  79     -78.915  13.475  31.055  1.00  0.95           C
ATOM    749  C   GLY A  79     -79.208  12.035  30.763  1.00  0.95           C
ATOM    750  O   GLY A  79     -80.048  11.748  29.913  1.00  0.95           O
ATOM    751  N   ASN A  80     -78.511  11.104  31.429  1.00  0.90           N
ATOM    752  HN  ASN A  80     -77.878  11.420  32.164  1.00  0.00           H
ATOM    753  CA  ASN A  80     -78.595   9.680  31.177  1.00  0.90           C
ATOM    754  C   ASN A  80     -78.032   9.276  29.801  1.00  0.90           C
ATOM    755  O   ASN A  80     -78.568   8.405  29.114  1.00  0.90           O
ATOM    756  CB  ASN A  80     -80.035   9.159  31.460  1.00  0.90           C
ATOM    757  CG  ASN A  80     -80.096   7.643  31.507  1.00  0.90           C
ATOM    758  OD1 ASN A  80     -79.300   6.988  32.168  1.00  0.90           O
ATOM    759  ND2 ASN A  80     -81.048   7.033  30.762  1.00  0.90           N
ATOM    760 1HD2 ASN A  80     -81.089   6.014  30.794  1.00  0.00           H
ATOM    761 2HD2 ASN A  80     -81.711   7.579  30.211  1.00  0.00           H
ATOM    762  N   GLY A  81     -76.892   9.874  29.380  1.00  0.93           N
ATOM    763  HN  GLY A  81     -76.458  10.579  29.976  1.00  0.00           H
ATOM    764  CA  GLY A  81     -76.261   9.546  28.101  1.00  0.93           C
ATOM    765  C   GLY A  81     -76.806  10.267  26.896  1.00  0.93           C
ATOM    766  O   GLY A  81     -76.766   9.746  25.785  1.00  0.93           O
ATOM    767  N   GLN A  82     -77.289  11.511  27.074  1.00  0.89           N
ATOM    768  HN  GLN A  82     -77.350  11.875  28.025  1.00  0.00           H
ATOM    769  CA  GLN A  82     -77.728  12.362  25.982  1.00  0.89           C
ATOM    770  C   GLN A  82     -76.578  13.246  25.516  1.00  0.89           C
ATOM    771  O   GLN A  82     -76.750  14.133  24.676  1.00  0.89           O
ATOM    772  CB  GLN A  82     -78.918  13.257  26.402  1.00  0.89           C
ATOM    773  CG  GLN A  82     -80.240  12.486  26.591  1.00  0.89           C
ATOM    774  CD  GLN A  82     -81.354  13.420  27.061  1.00  0.89           C
ATOM    775  OE1 GLN A  82     -82.167  13.908  26.285  1.00  0.89           O
ATOM    776  NE2 GLN A  82     -81.403  13.648  28.394  1.00  0.89           N
ATOM    777 1HE2 GLN A  82     -80.726  13.242  29.040  1.00  0.00           H
ATOM    778 2HE2 GLN A  82     -82.147  14.272  28.708  1.00  0.00           H
ATOM    779  N   ASP A  83     -75.363  12.987  26.038  1.00  0.92           N
ATOM    780  HN  ASP A  83     -75.316  12.266  26.758  1.00  0.00           H
ATOM    781  CA  ASP A  83     -74.130  13.624  25.681  1.00  0.92           C
ATOM    782  C   ASP A  83     -73.420  12.869  24.559  1.00  0.92           C
ATOM    783  O   ASP A  83     -74.049  12.165  23.765  1.00  0.92           O
ATOM    784  CB  ASP A  83     -73.284  13.780  26.983  1.00  0.92           C
ATOM    785  CG  ASP A  83     -72.731  12.480  27.536  1.00  0.92           C
ATOM    786  OD1 ASP A  83     -73.509  11.505  27.688  1.00  0.92           O
ATOM    787  OD2 ASP A  83     -71.505  12.445  27.822  1.00  0.92           O
ATOM    788  N   MET A  84     -72.085  13.014  24.466  1.00  0.90           N
ATOM    789  HN  MET A  84     -71.636  13.653  25.123  1.00  0.00           H
ATOM    790  CA  MET A  84     -71.236  12.338  23.511  1.00  0.90           C
ATOM    791  C   MET A  84     -70.298  11.378  24.219  1.00  0.90           C
ATOM    792  O   MET A  84     -70.029  10.267  23.750  1.00  0.90           O
ATOM    793  CB  MET A  84     -70.332  13.383  22.812  1.00  0.90           C
ATOM    794  CG  MET A  84     -69.178  12.860  21.926  1.00  0.90           C
ATOM    795  SD  MET A  84     -69.658  12.446  20.234  1.00  0.90           S
ATOM    796  CE  MET A  84     -70.160  10.739  20.549  1.00  0.90           C
ATOM    797  N   VAL A  85     -69.732  11.781  25.376  1.00  0.92           N
ATOM    798  HN  VAL A  85     -69.998  12.679  25.780  1.00  0.00           H
ATOM    799  CA  VAL A  85     -68.749  10.953  26.055  1.00  0.92           C
ATOM    800  C   VAL A  85     -69.359   9.738  26.721  1.00  0.92           C
ATOM    801  O   VAL A  85     -68.882   8.632  26.492  1.00  0.92           O
ATOM    802  CB  VAL A  85     -67.880  11.686  27.073  1.00  0.92           C
ATOM    803  CG1 VAL A  85     -66.944  10.722  27.852  1.00  0.92           C
ATOM    804  CG2 VAL A  85     -67.034  12.724  26.316  1.00  0.92           C
ATOM    805  N   PHE A  86     -70.442   9.918  27.509  1.00  0.89           N
ATOM    806  HN  PHE A  86     -70.930  10.811  27.443  1.00  0.00           H
ATOM    807  CA  PHE A  86     -70.965   8.931  28.446  1.00  0.89           C
ATOM    808  C   PHE A  86     -72.196   8.198  27.931  1.00  0.89           C
ATOM    809  O   PHE A  86     -72.884   7.458  28.642  1.00  0.89           O
ATOM    810  CB  PHE A  86     -71.263   9.588  29.809  1.00  0.89           C
ATOM    811  CG  PHE A  86     -69.978  10.040  30.449  1.00  0.89           C
ATOM    812  CD1 PHE A  86     -69.103   9.107  31.027  1.00  0.89           C
ATOM    813  CD2 PHE A  86     -69.600  11.390  30.441  1.00  0.89           C
ATOM    814  CE1 PHE A  86     -67.882   9.511  31.578  1.00  0.89           C
ATOM    815  CE2 PHE A  86     -68.375  11.796  30.982  1.00  0.89           C
ATOM    816  CZ  PHE A  86     -67.515  10.857  31.555  1.00  0.89           C
ATOM    817  N   THR A  87     -72.476   8.345  26.628  1.00  0.91           N
ATOM    818  HN  THR A  87     -71.942   9.027  26.089  1.00  0.00           H
ATOM    819  CA  THR A  87     -73.505   7.577  25.949  1.00  0.91           C
ATOM    820  C   THR A  87     -73.052   6.153  25.658  1.00  0.91           C
ATOM    821  O   THR A  87     -71.885   5.873  25.397  1.00  0.91           O
ATOM    822  CB  THR A  87     -73.996   8.237  24.674  1.00  0.91           C
ATOM    823  OG1 THR A  87     -74.998   7.470  24.018  1.00  0.91           O
ATOM    824  HG1 THR A  87     -75.305   7.883  23.220  1.00  0.00           H
ATOM    825  CG2 THR A  87     -72.836   8.440  23.701  1.00  0.91           C
ATOM    826  N   VAL A  88     -74.024   5.212  25.692  1.00  0.93           N
ATOM    827  HN  VAL A  88     -74.933   5.492  26.061  1.00  0.00           H
ATOM    828  CA  VAL A  88     -73.882   3.838  25.247  1.00  0.93           C
ATOM    829  C   VAL A  88     -73.659   3.795  23.745  1.00  0.93           C
ATOM    830  O   VAL A  88     -73.963   4.739  23.023  1.00  0.93           O
ATOM    831  CB  VAL A  88     -75.046   2.928  25.660  1.00  0.93           C
ATOM    832  CG1 VAL A  88     -75.249   2.984  27.190  1.00  0.93           C
ATOM    833  CG2 VAL A  88     -76.346   3.233  24.885  1.00  0.93           C
ATOM    834  N   TYR A  89     -73.056   2.718  23.217  1.00  0.90           N
ATOM    835  HN  TYR A  89     -72.672   2.008  23.841  1.00  0.00           H
ATOM    836  CA  TYR A  89     -72.937   2.538  21.791  1.00  0.90           C
ATOM    837  C   TYR A  89     -74.305   2.389  21.139  1.00  0.90           C
ATOM    838  O   TYR A  89     -75.142   1.603  21.574  1.00  0.90           O
ATOM    839  CB  TYR A  89     -72.054   1.312  21.492  1.00  0.90           C
ATOM    840  CG  TYR A  89     -71.557   1.350  20.088  1.00  0.90           C
ATOM    841  CD1 TYR A  89     -70.436   2.115  19.758  1.00  0.90           C
ATOM    842  CD2 TYR A  89     -72.226   0.652  19.080  1.00  0.90           C
ATOM    843  CE1 TYR A  89     -69.993   2.186  18.433  1.00  0.90           C
ATOM    844  CE2 TYR A  89     -71.772   0.710  17.760  1.00  0.90           C
ATOM    845  CZ  TYR A  89     -70.664   1.487  17.429  1.00  0.90           C
ATOM    846  OH  TYR A  89     -70.223   1.507  16.094  1.00  0.90           O
ATOM    847  HH  TYR A  89     -69.467   2.037  15.868  1.00  0.00           H
ATOM    848  N   GLY A  90     -74.577   3.157  20.072  1.00  0.95           N
ATOM    849  HN  GLY A  90     -73.869   3.791  19.701  1.00  0.00           H
ATOM    850  CA  GLY A  90     -75.879   3.078  19.455  1.00  0.95           C
ATOM    851  C   GLY A  90     -76.036   4.226  18.532  1.00  0.95           C
ATOM    852  O   GLY A  90     -75.099   4.965  18.243  1.00  0.95           O
ATOM    853  N   GLU A  91     -77.256   4.409  18.020  1.00  0.88           N
ATOM    854  HN  GLU A  91     -78.013   3.790  18.310  1.00  0.00           H
ATOM    855  CA  GLU A  91     -77.534   5.454  17.071  1.00  0.88           C
ATOM    856  C   GLU A  91     -77.322   6.883  17.547  1.00  0.88           C
ATOM    857  O   GLU A  91     -76.806   7.709  16.799  1.00  0.88           O
ATOM    858  CB  GLU A  91     -78.942   5.305  16.565  1.00  0.88           C
ATOM    859  CG  GLU A  91     -79.222   4.050  15.725  1.00  0.88           C
ATOM    860  CD  GLU A  91     -80.683   4.192  15.294  1.00  0.88           C
ATOM    861  OE1 GLU A  91     -81.192   5.357  15.373  1.00  0.88           O
ATOM    862  OE2 GLU A  91     -81.283   3.166  14.906  1.00  0.88           O
ATOM    863  N   HIS A  92     -77.678   7.204  18.814  1.00  0.90           N
ATOM    864  HN  HIS A  92     -78.149   6.497  19.379  1.00  0.00           H
ATOM    865  CA  HIS A  92     -77.421   8.510  19.411  1.00  0.90           C
ATOM    866  C   HIS A  92     -75.936   8.850  19.412  1.00  0.90           C
ATOM    867  O   HIS A  92     -75.542   9.917  18.954  1.00  0.90           O
ATOM    868  CB  HIS A  92     -77.973   8.590  20.859  1.00  0.90           C
ATOM    869  CG  HIS A  92     -77.614   9.844  21.583  1.00  0.90           C
ATOM    870  ND1 HIS A  92     -78.239  11.024  21.257  1.00  0.90           N
ATOM    871  HD1 HIS A  92     -79.019  11.160  20.614  1.00  0.00           H
ATOM    872  CD2 HIS A  92     -76.613  10.063  22.471  1.00  0.90           C
ATOM    873  CE1 HIS A  92     -77.602  11.945  21.965  1.00  0.90           C
ATOM    874  NE2 HIS A  92     -76.610  11.410  22.711  1.00  0.90           N
ATOM    875  HE2 HIS A  92     -75.979  11.914  23.334  1.00  0.00           H
ATOM    876  N   TRP A  93     -75.069   7.899  19.831  1.00  0.89           N
ATOM    877  HN  TRP A  93     -75.448   7.018  20.180  1.00  0.00           H
ATOM    878  CA  TRP A  93     -73.626   8.069  19.809  1.00  0.89           C
ATOM    879  C   TRP A  93     -73.093   8.321  18.399  1.00  0.89           C
ATOM    880  O   TRP A  93     -72.297   9.234  18.178  1.00  0.89           O
ATOM    881  CB  TRP A  93     -72.936   6.826  20.440  1.00  0.89           C
ATOM    882  CG  TRP A  93     -71.409   6.847  20.361  1.00  0.89           C
ATOM    883  CD1 TRP A  93     -70.531   7.573  21.107  1.00  0.89           C
ATOM    884  CD2 TRP A  93     -70.647   6.290  19.281  1.00  0.89           C
ATOM    885  NE1 TRP A  93     -69.267   7.485  20.579  1.00  0.89           N
ATOM    886  HE1 TRP A  93     -68.431   7.921  20.968  1.00  0.00           H
ATOM    887  CE2 TRP A  93     -69.309   6.723  19.453  1.00  0.89           C
ATOM    888  CE3 TRP A  93     -71.002   5.529  18.179  1.00  0.89           C
ATOM    889  CZ2 TRP A  93     -68.334   6.385  18.542  1.00  0.89           C
ATOM    890  CZ3 TRP A  93     -70.008   5.198  17.253  1.00  0.89           C
ATOM    891  CH2 TRP A  93     -68.682   5.599  17.443  1.00  0.89           C
ATOM    892  N   ARG A  94     -73.571   7.548  17.400  1.00  0.83           N
ATOM    893  HN  ARG A  94     -74.231   6.806  17.634  1.00  0.00           H
ATOM    894  CA  ARG A  94     -73.192   7.721  16.007  1.00  0.83           C
ATOM    895  C   ARG A  94     -73.567   9.083  15.444  1.00  0.83           C
ATOM    896  O   ARG A  94     -72.805   9.698  14.697  1.00  0.83           O
ATOM    897  CB  ARG A  94     -73.866   6.678  15.084  1.00  0.83           C
ATOM    898  CG  ARG A  94     -73.408   5.219  15.244  1.00  0.83           C
ATOM    899  CD  ARG A  94     -73.960   4.348  14.110  1.00  0.83           C
ATOM    900  NE  ARG A  94     -73.564   2.923  14.357  1.00  0.83           N
ATOM    901  HE  ARG A  94     -72.649   2.624  14.019  1.00  0.00           H
ATOM    902  CZ  ARG A  94     -74.318   2.013  14.987  1.00  0.83           C
ATOM    903  NH1 ARG A  94     -75.489   2.320  15.533  1.00  0.83           N
ATOM    904 1HH1 ARG A  94     -76.063   1.627  16.013  1.00  0.00           H
ATOM    905 2HH1 ARG A  94     -75.793   3.293  15.508  1.00  0.00           H
ATOM    906  NH2 ARG A  94     -73.921   0.742  15.020  1.00  0.83           N
ATOM    907 1HH2 ARG A  94     -74.495   0.049  15.500  1.00  0.00           H
ATOM    908 2HH2 ARG A  94     -73.022   0.506  14.601  1.00  0.00           H
ATOM    909  N   ARG A  95     -74.778   9.574  15.778  1.00  0.83           N
ATOM    910  HN  ARG A  95     -75.408   8.984  16.321  1.00  0.00           H
ATOM    911  CA  ARG A  95     -75.228  10.899  15.403  1.00  0.83           C
ATOM    912  C   ARG A  95     -74.397  12.015  16.011  1.00  0.83           C
ATOM    913  O   ARG A  95     -73.944  12.904  15.292  1.00  0.83           O
ATOM    914  CB  ARG A  95     -76.713  11.126  15.776  1.00  0.83           C
ATOM    915  CG  ARG A  95     -77.700  10.318  14.911  1.00  0.83           C
ATOM    916  CD  ARG A  95     -79.176  10.697  15.118  1.00  0.83           C
ATOM    917  NE  ARG A  95     -79.680  10.031  16.369  1.00  0.83           N
ATOM    918  HE  ARG A  95     -79.540  10.522  17.252  1.00  0.00           H
ATOM    919  CZ  ARG A  95     -80.301   8.839  16.415  1.00  0.83           C
ATOM    920  NH1 ARG A  95     -80.685   8.336  17.586  1.00  0.83           N
ATOM    921 1HH1 ARG A  95     -81.156   7.432  17.621  1.00  0.00           H
ATOM    922 2HH1 ARG A  95     -80.493   8.893  18.418  1.00  0.00           H
ATOM    923  NH2 ARG A  95     -80.552   8.112  15.329  1.00  0.83           N
ATOM    924 1HH2 ARG A  95     -81.023   7.208  15.364  1.00  0.00           H
ATOM    925 2HH2 ARG A  95     -80.258   8.497  14.432  1.00  0.00           H
ATOM    926  N   MET A  96     -74.133  11.963  17.332  1.00  0.91           N
ATOM    927  HN  MET A  96     -74.518  11.187  17.871  1.00  0.00           H
ATOM    928  CA  MET A  96     -73.330  12.952  18.030  1.00  0.91           C
ATOM    929  C   MET A  96     -71.892  12.983  17.544  1.00  0.91           C
ATOM    930  O   MET A  96     -71.329  14.047  17.296  1.00  0.91           O
ATOM    931  CB  MET A  96     -73.358  12.709  19.559  1.00  0.91           C
ATOM    932  CG  MET A  96     -74.751  12.855  20.199  1.00  0.91           C
ATOM    933  SD  MET A  96     -75.435  14.537  20.198  1.00  0.91           S
ATOM    934  CE  MET A  96     -74.545  15.041  21.692  1.00  0.91           C
ATOM    935  N   ARG A  97     -71.278  11.795  17.336  1.00  0.84           N
ATOM    936  HN  ARG A  97     -71.798  10.942  17.541  1.00  0.00           H
ATOM    937  CA  ARG A  97     -69.917  11.665  16.836  1.00  0.84           C
ATOM    938  C   ARG A  97     -69.760  12.276  15.463  1.00  0.84           C
ATOM    939  O   ARG A  97     -68.821  13.023  15.204  1.00  0.84           O
ATOM    940  CB  ARG A  97     -69.481  10.174  16.780  1.00  0.84           C
ATOM    941  CG  ARG A  97     -67.991   9.925  16.455  1.00  0.84           C
ATOM    942  CD  ARG A  97     -67.119   9.878  17.708  1.00  0.84           C
ATOM    943  NE  ARG A  97     -65.743   9.458  17.275  1.00  0.84           N
ATOM    944  HE  ARG A  97     -65.523   9.494  16.280  1.00  0.00           H
ATOM    945  CZ  ARG A  97     -64.787   9.039  18.113  1.00  0.84           C
ATOM    946  NH1 ARG A  97     -64.988   8.975  19.426  1.00  0.84           N
ATOM    947 1HH1 ARG A  97     -65.926   9.210  19.752  1.00  0.00           H
ATOM    948 2HH1 ARG A  97     -64.260   8.656  20.065  1.00  0.00           H
ATOM    949  NH2 ARG A  97     -63.564   8.733  17.688  1.00  0.84           N
ATOM    950 1HH2 ARG A  97     -63.410   8.782  16.681  1.00  0.00           H
ATOM    951 2HH2 ARG A  97     -62.836   8.414  18.327  1.00  0.00           H
ATOM    952  N   ARG A  98     -70.720  11.997  14.564  1.00  0.82           N
ATOM    953  HN  ARG A  98     -71.466  11.359  14.840  1.00  0.00           H
ATOM    954  CA  ARG A  98     -70.755  12.549  13.230  1.00  0.82           C
ATOM    955  C   ARG A  98     -70.946  14.064  13.172  1.00  0.82           C
ATOM    956  O   ARG A  98     -70.255  14.751  12.418  1.00  0.82           O
ATOM    957  CB  ARG A  98     -71.900  11.880  12.440  1.00  0.82           C
ATOM    958  CG  ARG A  98     -72.016  12.376  10.985  1.00  0.82           C
ATOM    959  CD  ARG A  98     -73.155  11.769  10.157  1.00  0.82           C
ATOM    960  NE  ARG A  98     -74.470  12.015  10.863  1.00  0.82           N
ATOM    961  HE  ARG A  98     -74.891  11.216  11.338  1.00  0.00           H
ATOM    962  CZ  ARG A  98     -75.141  13.180  10.929  1.00  0.82           C
ATOM    963  NH1 ARG A  98     -74.731  14.292  10.331  1.00  0.82           N
ATOM    964 1HH1 ARG A  98     -73.872  14.213   9.787  1.00  0.00           H
ATOM    965 2HH1 ARG A  98     -75.239  15.175  10.381  1.00  0.00           H
ATOM    966  NH2 ARG A  98     -76.266  13.284  11.642  1.00  0.82           N
ATOM    967 1HH2 ARG A  98     -76.581  12.430  12.101  1.00  0.00           H
ATOM    968 2HH2 ARG A  98     -76.774  14.167  11.692  1.00  0.00           H
ATOM    969  N   ILE A  99     -71.890  14.617  13.972  1.00  0.91           N
ATOM    970  HN  ILE A  99     -72.433  13.989  14.564  1.00  0.00           H
ATOM    971  CA  ILE A  99     -72.188  16.050  14.049  1.00  0.91           C
ATOM    972  C   ILE A  99     -70.989  16.839  14.535  1.00  0.91           C
ATOM    973  O   ILE A  99     -70.701  17.925  14.035  1.00  0.91           O
ATOM    974  CB  ILE A  99     -73.444  16.348  14.883  1.00  0.91           C
ATOM    975  CG1 ILE A  99     -74.692  15.831  14.129  1.00  0.91           C
ATOM    976  CG2 ILE A  99     -73.603  17.858  15.199  1.00  0.91           C
ATOM    977  CD1 ILE A  99     -75.978  15.845  14.963  1.00  0.91           C
ATOM    978  N   MET A 100     -70.225  16.292  15.498  1.00  0.91           N
ATOM    979  HN  MET A 100     -70.484  15.376  15.864  1.00  0.00           H
ATOM    980  CA  MET A 100     -69.055  16.943  16.037  1.00  0.91           C
ATOM    981  C   MET A 100     -67.816  16.881  15.151  1.00  0.91           C
ATOM    982  O   MET A 100     -66.879  17.651  15.356  1.00  0.91           O
ATOM    983  CB  MET A 100     -68.709  16.350  17.414  1.00  0.91           C
ATOM    984  CG  MET A 100     -69.770  16.689  18.475  1.00  0.91           C
ATOM    985  SD  MET A 100     -69.419  16.049  20.138  1.00  0.91           S
ATOM    986  CE  MET A 100     -67.938  17.033  20.492  1.00  0.91           C
ATOM    987  N   THR A 101     -67.757  15.989  14.138  1.00  0.90           N
ATOM    988  HN  THR A 101     -68.582  15.431  13.917  1.00  0.00           H
ATOM    989  CA  THR A 101     -66.531  15.804  13.347  1.00  0.90           C
ATOM    990  C   THR A 101     -66.074  17.023  12.570  1.00  0.90           C
ATOM    991  O   THR A 101     -64.945  17.479  12.735  1.00  0.90           O
ATOM    992  CB  THR A 101     -66.616  14.656  12.348  1.00  0.90           C
ATOM    993  OG1 THR A 101     -66.792  13.431  13.034  1.00  0.90           O
ATOM    994  HG1 THR A 101     -67.583  13.547  13.547  1.00  0.00           H
ATOM    995  CG2 THR A 101     -65.333  14.468  11.515  1.00  0.90           C
ATOM    996  N   VAL A 102     -66.956  17.620  11.736  1.00  0.92           N
ATOM    997  HN  VAL A 102     -67.874  17.189  11.623  1.00  0.00           H
ATOM    998  CA  VAL A 102     -66.676  18.846  10.985  1.00  0.92           C
ATOM    999  C   VAL A 102     -66.357  20.052  11.865  1.00  0.92           C
ATOM   1000  O   VAL A 102     -65.372  20.723  11.550  1.00  0.92           O
ATOM   1001  CB  VAL A 102     -67.776  19.186   9.965  1.00  0.92           C
ATOM   1002  CG1 VAL A 102     -67.646  20.614   9.374  1.00  0.92           C
ATOM   1003  CG2 VAL A 102     -67.750  18.141   8.832  1.00  0.92           C
ATOM   1004  N   PRO A 103     -67.066  20.375  12.954  1.00  0.94           N
ATOM   1005  CA  PRO A 103     -66.778  21.591  13.700  1.00  0.94           C
ATOM   1006  C   PRO A 103     -65.570  21.493  14.606  1.00  0.94           C
ATOM   1007  O   PRO A 103     -64.994  22.527  14.929  1.00  0.94           O
ATOM   1008  CB  PRO A 103     -68.044  21.859  14.523  1.00  0.94           C
ATOM   1009  CG  PRO A 103     -68.839  20.564  14.512  1.00  0.94           C
ATOM   1010  CD  PRO A 103     -68.440  19.929  13.194  1.00  0.94           C
ATOM   1011  N   PHE A 104     -65.197  20.285  15.071  1.00  0.91           N
ATOM   1012  HN  PHE A 104     -65.650  19.448  14.705  1.00  0.00           H
ATOM   1013  CA  PHE A 104     -64.167  20.150  16.079  1.00  0.91           C
ATOM   1014  C   PHE A 104     -62.931  19.362  15.684  1.00  0.91           C
ATOM   1015  O   PHE A 104     -61.856  19.588  16.232  1.00  0.91           O
ATOM   1016  CB  PHE A 104     -64.741  19.393  17.288  1.00  0.91           C
ATOM   1017  CG  PHE A 104     -65.697  20.233  18.051  1.00  0.91           C
ATOM   1018  CD1 PHE A 104     -65.182  21.165  18.952  1.00  0.91           C
ATOM   1019  CD2 PHE A 104     -67.085  20.084  17.940  1.00  0.91           C
ATOM   1020  CE1 PHE A 104     -66.032  21.957  19.719  1.00  0.91           C
ATOM   1021  CE2 PHE A 104     -67.943  20.872  18.714  1.00  0.91           C
ATOM   1022  CZ  PHE A 104     -67.416  21.814  19.600  1.00  0.91           C
ATOM   1023  N   PHE A 105     -63.029  18.407  14.740  1.00  0.89           N
ATOM   1024  HN  PHE A 105     -63.792  18.439  14.064  1.00  0.00           H
ATOM   1025  CA  PHE A 105     -62.056  17.333  14.679  1.00  0.89           C
ATOM   1026  C   PHE A 105     -61.582  17.030  13.268  1.00  0.89           C
ATOM   1027  O   PHE A 105     -61.561  15.886  12.816  1.00  0.89           O
ATOM   1028  CB  PHE A 105     -62.647  16.047  15.295  1.00  0.89           C
ATOM   1029  CG  PHE A 105     -63.091  16.248  16.713  1.00  0.89           C
ATOM   1030  CD1 PHE A 105     -62.221  16.758  17.686  1.00  0.89           C
ATOM   1031  CD2 PHE A 105     -64.387  15.878  17.098  1.00  0.89           C
ATOM   1032  CE1 PHE A 105     -62.645  16.927  19.007  1.00  0.89           C
ATOM   1033  CE2 PHE A 105     -64.794  15.990  18.431  1.00  0.89           C
ATOM   1034  CZ  PHE A 105     -63.930  16.537  19.384  1.00  0.89           C
ATOM   1035  N   THR A 106     -61.138  18.067  12.533  1.00  0.86           N
ATOM   1036  HN  THR A 106     -61.196  19.006  12.927  1.00  0.00           H
ATOM   1037  CA  THR A 106     -60.578  17.903  11.199  1.00  0.86           C
ATOM   1038  C   THR A 106     -59.303  18.701  11.096  1.00  0.86           C
ATOM   1039  O   THR A 106     -59.017  19.569  11.918  1.00  0.86           O
ATOM   1040  CB  THR A 106     -61.496  18.284  10.016  1.00  0.86           C
ATOM   1041  OG1 THR A 106     -61.700  19.674   9.833  1.00  0.86           O
ATOM   1042  HG1 THR A 106     -60.836  20.049   9.707  1.00  0.00           H
ATOM   1043  CG2 THR A 106     -62.884  17.682  10.219  1.00  0.86           C
ATOM   1044  N   ASN A 107     -58.500  18.443  10.039  1.00  0.80           N
ATOM   1045  HN  ASN A 107     -58.711  17.630   9.459  1.00  0.00           H
ATOM   1046  CA  ASN A 107     -57.350  19.264   9.684  1.00  0.80           C
ATOM   1047  C   ASN A 107     -57.732  20.715   9.405  1.00  0.80           C
ATOM   1048  O   ASN A 107     -56.976  21.631   9.699  1.00  0.80           O
ATOM   1049  CB  ASN A 107     -56.598  18.705   8.446  1.00  0.80           C
ATOM   1050  CG  ASN A 107     -55.851  17.422   8.789  1.00  0.80           C
ATOM   1051  OD1 ASN A 107     -55.622  17.094   9.951  1.00  0.80           O
ATOM   1052  ND2 ASN A 107     -55.427  16.663   7.753  1.00  0.80           N
ATOM   1053 1HD2 ASN A 107     -54.927  15.804   7.983  1.00  0.00           H
ATOM   1054 2HD2 ASN A 107     -55.617  16.935   6.789  1.00  0.00           H
ATOM   1055  N   LYS A 108     -58.932  20.966   8.842  1.00  0.80           N
ATOM   1056  HN  LYS A 108     -59.512  20.176   8.558  1.00  0.00           H
ATOM   1057  CA  LYS A 108     -59.435  22.310   8.623  1.00  0.80           C
ATOM   1058  C   LYS A 108     -59.653  23.066   9.913  1.00  0.80           C
ATOM   1059  O   LYS A 108     -59.262  24.225  10.022  1.00  0.80           O
ATOM   1060  CB  LYS A 108     -60.749  22.294   7.817  1.00  0.80           C
ATOM   1061  CG  LYS A 108     -60.515  21.919   6.352  1.00  0.80           C
ATOM   1062  CD  LYS A 108     -61.811  21.687   5.562  1.00  0.80           C
ATOM   1063  CE  LYS A 108     -62.664  22.948   5.410  1.00  0.80           C
ATOM   1064  NZ  LYS A 108     -63.632  22.776   4.304  1.00  0.80           N
ATOM   1065  HZ1 LYS A 108     -64.201  23.617   4.203  1.00  0.00           H
ATOM   1066  HZ2 LYS A 108     -64.204  21.940   4.424  1.00  0.00           H
ATOM   1067  HZ3 LYS A 108     -63.172  22.518   3.431  1.00  0.00           H
ATOM   1068  N   VAL A 109     -60.221  22.398  10.943  1.00  0.90           N
ATOM   1069  HN  VAL A 109     -60.546  21.444  10.786  1.00  0.00           H
ATOM   1070  CA  VAL A 109     -60.388  22.984  12.267  1.00  0.90           C
ATOM   1071  C   VAL A 109     -59.050  23.383  12.855  1.00  0.90           C
ATOM   1072  O   VAL A 109     -58.904  24.501  13.334  1.00  0.90           O
ATOM   1073  CB  VAL A 109     -61.107  22.056  13.239  1.00  0.90           C
ATOM   1074  CG1 VAL A 109     -61.236  22.700  14.636  1.00  0.90           C
ATOM   1075  CG2 VAL A 109     -62.507  21.746  12.692  1.00  0.90           C
ATOM   1076  N   VAL A 110     -58.028  22.500  12.742  1.00  0.87           N
ATOM   1077  HN  VAL A 110     -58.237  21.576  12.365  1.00  0.00           H
ATOM   1078  CA  VAL A 110     -56.648  22.783  13.124  1.00  0.87           C
ATOM   1079  C   VAL A 110     -56.084  23.979  12.374  1.00  0.87           C
ATOM   1080  O   VAL A 110     -55.553  24.906  12.978  1.00  0.87           O
ATOM   1081  CB  VAL A 110     -55.745  21.573  12.878  1.00  0.87           C
ATOM   1082  CG1 VAL A 110     -54.261  21.891  13.130  1.00  0.87           C
ATOM   1083  CG2 VAL A 110     -56.162  20.400  13.778  1.00  0.87           C
ATOM   1084  N   GLN A 111     -56.243  24.039  11.036  1.00  0.75           N
ATOM   1085  HN  GLN A 111     -56.714  23.261  10.574  1.00  0.00           H
ATOM   1086  CA  GLN A 111     -55.784  25.146  10.211  1.00  0.75           C
ATOM   1087  C   GLN A 111     -56.404  26.493  10.564  1.00  0.75           C
ATOM   1088  O   GLN A 111     -55.718  27.515  10.565  1.00  0.75           O
ATOM   1089  CB  GLN A 111     -55.977  24.862   8.707  1.00  0.75           C
ATOM   1090  CG  GLN A 111     -55.049  23.747   8.185  1.00  0.75           C
ATOM   1091  CD  GLN A 111     -55.351  23.437   6.722  1.00  0.75           C
ATOM   1092  OE1 GLN A 111     -56.451  23.646   6.207  1.00  0.75           O
ATOM   1093  NE2 GLN A 111     -54.332  22.899   6.011  1.00  0.75           N
ATOM   1094 1HE2 GLN A 111     -53.422  22.726   6.437  1.00  0.00           H
ATOM   1095 2HE2 GLN A 111     -54.534  22.692   5.033  1.00  0.00           H
ATOM   1096  N   HIS A 112     -57.710  26.511  10.890  1.00  0.83           N
ATOM   1097  HN  HIS A 112     -58.225  25.632  10.838  1.00  0.00           H
ATOM   1098  CA  HIS A 112     -58.436  27.697  11.311  1.00  0.83           C
ATOM   1099  C   HIS A 112     -58.130  28.175  12.723  1.00  0.83           C
ATOM   1100  O   HIS A 112     -58.316  29.351  13.036  1.00  0.83           O
ATOM   1101  CB  HIS A 112     -59.957  27.468  11.200  1.00  0.83           C
ATOM   1102  CG  HIS A 112     -60.427  27.240   9.798  1.00  0.83           C
ATOM   1103  ND1 HIS A 112     -61.525  26.436   9.568  1.00  0.83           N
ATOM   1104  HD1 HIS A 112     -62.057  25.901  10.255  1.00  0.00           H
ATOM   1105  CD2 HIS A 112     -60.001  27.796   8.633  1.00  0.83           C
ATOM   1106  CE1 HIS A 112     -61.737  26.509   8.274  1.00  0.83           C
ATOM   1107  NE2 HIS A 112     -60.846  27.319   7.658  1.00  0.83           N
ATOM   1108  HE2 HIS A 112     -60.808  27.535   6.662  1.00  0.00           H
ATOM   1109  N   SER A 113     -57.641  27.302  13.620  1.00  0.88           N
ATOM   1110  HN  SER A 113     -57.407  26.357  13.314  1.00  0.00           H
ATOM   1111  CA  SER A 113     -57.437  27.662  15.006  1.00  0.88           C
ATOM   1112  C   SER A 113     -55.986  27.673  15.440  1.00  0.88           C
ATOM   1113  O   SER A 113     -55.665  28.181  16.508  1.00  0.88           O
ATOM   1114  CB  SER A 113     -58.170  26.656  15.909  1.00  0.88           C
ATOM   1115  OG  SER A 113     -57.672  25.343  15.660  1.00  0.88           O
ATOM   1116  HG  SER A 113     -58.125  24.722  16.218  1.00  0.00           H
ATOM   1117  N   ARG A 114     -55.042  27.166  14.628  1.00  0.83           N
ATOM   1118  HN  ARG A 114     -55.311  26.846  13.697  1.00  0.00           H
ATOM   1119  CA  ARG A 114     -53.655  27.059  15.032  1.00  0.83           C
ATOM   1120  C   ARG A 114     -53.009  28.391  15.428  1.00  0.83           C
ATOM   1121  O   ARG A 114     -52.443  28.495  16.508  1.00  0.83           O
ATOM   1122  CB  ARG A 114     -52.837  26.287  13.965  1.00  0.83           C
ATOM   1123  CG  ARG A 114     -53.012  26.801  12.523  1.00  0.83           C
ATOM   1124  CD  ARG A 114     -51.855  26.499  11.579  1.00  0.83           C
ATOM   1125  NE  ARG A 114     -50.806  27.529  11.926  1.00  0.83           N
ATOM   1126  HE  ARG A 114     -50.584  27.659  12.913  1.00  0.00           H
ATOM   1127  CZ  ARG A 114     -50.158  28.270  11.057  1.00  0.83           C
ATOM   1128  NH1 ARG A 114     -49.457  29.362  11.531  1.00  0.83           N
ATOM   1129  NH2 ARG A 114     -50.169  28.089   9.757  1.00  0.83           N
ATOM   1130 1HH2 ARG A 114     -49.666  28.665   9.082  1.00  0.00           H
ATOM   1131 2HH2 ARG A 114     -50.687  27.283   9.407  1.00  0.00           H
ATOM   1132  N   TYR A 115     -53.190  29.487  14.639  1.00  0.85           N
ATOM   1133  HN  TYR A 115     -53.761  29.377  13.801  1.00  0.00           H
ATOM   1134  CA  TYR A 115     -52.624  30.813  14.906  1.00  0.85           C
ATOM   1135  C   TYR A 115     -53.059  31.359  16.226  1.00  0.85           C
ATOM   1136  O   TYR A 115     -52.299  31.968  16.972  1.00  0.85           O
ATOM   1137  CB  TYR A 115     -52.839  31.805  13.735  1.00  0.85           C
ATOM   1138  CG  TYR A 115     -52.016  33.052  13.936  1.00  0.85           C
ATOM   1139  CD1 TYR A 115     -52.615  34.256  14.333  1.00  0.85           C
ATOM   1140  CD2 TYR A 115     -50.621  33.006  13.803  1.00  0.85           C
ATOM   1141  CE1 TYR A 115     -51.835  35.400  14.551  1.00  0.85           C
ATOM   1142  CE2 TYR A 115     -49.841  34.151  14.017  1.00  0.85           C
ATOM   1143  CZ  TYR A 115     -50.454  35.356  14.367  1.00  0.85           C
ATOM   1144  OH  TYR A 115     -49.692  36.530  14.521  1.00  0.85           O
ATOM   1145  HH  TYR A 115     -50.109  37.350  14.759  1.00  0.00           H
ATOM   1146  N   ALA A 116     -54.302  31.053  16.567  1.00  0.91           N
ATOM   1147  HN  ALA A 116     -54.905  30.592  15.885  1.00  0.00           H
ATOM   1148  CA  ALA A 116     -54.817  31.350  17.857  1.00  0.91           C
ATOM   1149  C   ALA A 116     -54.126  30.613  18.986  1.00  0.91           C
ATOM   1150  O   ALA A 116     -53.782  31.204  20.008  1.00  0.91           O
ATOM   1151  CB  ALA A 116     -56.280  30.956  17.867  1.00  0.91           C
ATOM   1152  N   TRP A 117     -53.875  29.305  18.812  1.00  0.89           N
ATOM   1153  HN  TRP A 117     -54.225  28.861  17.963  1.00  0.00           H
ATOM   1154  CA  TRP A 117     -53.141  28.485  19.749  1.00  0.89           C
ATOM   1155  C   TRP A 117     -51.741  29.012  19.987  1.00  0.89           C
ATOM   1156  O   TRP A 117     -51.309  29.214  21.116  1.00  0.89           O
ATOM   1157  CB  TRP A 117     -53.097  27.035  19.220  1.00  0.89           C
ATOM   1158  CG  TRP A 117     -54.451  26.447  18.890  1.00  0.89           C
ATOM   1159  CD1 TRP A 117     -55.684  26.803  19.357  1.00  0.89           C
ATOM   1160  CD2 TRP A 117     -54.638  25.224  18.170  1.00  0.89           C
ATOM   1161  NE1 TRP A 117     -56.626  25.884  18.981  1.00  0.89           N
ATOM   1162  HE1 TRP A 117     -57.622  25.927  19.195  1.00  0.00           H
ATOM   1163  CE2 TRP A 117     -56.002  24.899  18.269  1.00  0.89           C
ATOM   1164  CE3 TRP A 117     -53.742  24.377  17.536  1.00  0.89           C
ATOM   1165  CZ2 TRP A 117     -56.489  23.719  17.746  1.00  0.89           C
ATOM   1166  CZ3 TRP A 117     -54.251  23.214  16.957  1.00  0.89           C
ATOM   1167  CH2 TRP A 117     -55.604  22.887  17.059  1.00  0.89           C
ATOM   1168  N   GLU A 118     -51.050  29.337  18.895  1.00  0.87           N
ATOM   1169  HN  GLU A 118     -51.499  29.142  18.000  1.00  0.00           H
ATOM   1170  CA  GLU A 118     -49.742  29.932  18.838  1.00  0.87           C
ATOM   1171  C   GLU A 118     -49.599  31.318  19.435  1.00  0.87           C
ATOM   1172  O   GLU A 118     -48.545  31.681  19.937  1.00  0.87           O
ATOM   1173  CB  GLU A 118     -49.368  30.040  17.364  1.00  0.87           C
ATOM   1174  CG  GLU A 118     -49.382  28.682  16.640  1.00  0.87           C
ATOM   1175  CD  GLU A 118     -49.795  28.775  15.171  1.00  0.87           C
ATOM   1176  OE1 GLU A 118     -49.619  29.845  14.525  1.00  0.87           O
ATOM   1177  OE2 GLU A 118     -50.107  27.706  14.591  1.00  0.87           O
ATOM   1178  N   GLU A 119     -50.654  32.150  19.327  1.00  0.86           N
ATOM   1179  HN  GLU A 119     -51.406  31.908  18.682  1.00  0.00           H
ATOM   1180  CA  GLU A 119     -50.760  33.371  20.090  1.00  0.86           C
ATOM   1181  C   GLU A 119     -50.991  33.147  21.580  1.00  0.86           C
ATOM   1182  O   GLU A 119     -50.320  33.747  22.422  1.00  0.86           O
ATOM   1183  CB  GLU A 119     -51.850  34.285  19.501  1.00  0.86           C
ATOM   1184  CG  GLU A 119     -52.064  35.540  20.370  1.00  0.86           C
ATOM   1185  CD  GLU A 119     -52.917  36.623  19.721  1.00  0.86           C
ATOM   1186  OE1 GLU A 119     -54.149  36.365  19.557  1.00  0.86           O
ATOM   1187  OE2 GLU A 119     -52.376  37.735  19.489  1.00  0.86           O
ATOM   1188  N   GLU A 120     -51.903  32.233  21.980  1.00  0.90           N
ATOM   1189  HN  GLU A 120     -52.446  31.738  21.273  1.00  0.00           H
ATOM   1190  CA  GLU A 120     -52.138  31.929  23.389  1.00  0.90           C
ATOM   1191  C   GLU A 120     -50.886  31.380  24.077  1.00  0.90           C
ATOM   1192  O   GLU A 120     -50.602  31.713  25.227  1.00  0.90           O
ATOM   1193  CB  GLU A 120     -53.364  31.007  23.608  1.00  0.90           C
ATOM   1194  CG  GLU A 120     -54.719  31.618  23.153  1.00  0.90           C
ATOM   1195  CD  GLU A 120     -55.265  32.839  23.888  1.00  0.90           C
ATOM   1196  OE1 GLU A 120     -54.880  33.213  25.023  1.00  0.90           O
ATOM   1197  OE2 GLU A 120     -56.197  33.439  23.283  1.00  0.90           O
ATOM   1198  N   THR A 121     -50.083  30.551  23.378  1.00  0.92           N
ATOM   1199  HN  THR A 121     -50.414  30.219  22.472  1.00  0.00           H
ATOM   1200  CA  THR A 121     -48.763  30.094  23.835  1.00  0.92           C
ATOM   1201  C   THR A 121     -47.731  31.180  24.022  1.00  0.92           C
ATOM   1202  O   THR A 121     -47.002  31.183  25.013  1.00  0.92           O
ATOM   1203  CB  THR A 121     -48.130  28.995  23.002  1.00  0.92           C
ATOM   1204  OG1 THR A 121     -48.025  29.344  21.629  1.00  0.92           O
ATOM   1205  HG1 THR A 121     -47.629  28.656  21.107  1.00  0.00           H
ATOM   1206  CG2 THR A 121     -49.078  27.809  23.064  1.00  0.92           C
ATOM   1207  N   ASP A 122     -47.666  32.148  23.086  1.00  0.87           N
ATOM   1208  HN  ASP A 122     -48.219  32.027  22.238  1.00  0.00           H
ATOM   1209  CA  ASP A 122     -46.865  33.346  23.204  1.00  0.87           C
ATOM   1210  C   ASP A 122     -47.284  34.213  24.386  1.00  0.87           C
ATOM   1211  O   ASP A 122     -46.465  34.661  25.184  1.00  0.87           O
ATOM   1212  CB  ASP A 122     -46.941  34.144  21.889  1.00  0.87           C
ATOM   1213  CG  ASP A 122     -45.783  35.118  21.861  1.00  0.87           C
ATOM   1214  OD1 ASP A 122     -46.013  36.344  21.980  1.00  0.87           O
ATOM   1215  OD2 ASP A 122     -44.642  34.596  21.716  1.00  0.87           O
ATOM   1216  N   TYR A 123     -48.599  34.407  24.580  1.00  0.88           N
ATOM   1217  HN  TYR A 123     -49.255  34.044  23.888  1.00  0.00           H
ATOM   1218  CA  TYR A 123     -49.123  35.112  25.735  1.00  0.88           C
ATOM   1219  C   TYR A 123     -48.783  34.479  27.075  1.00  0.88           C
ATOM   1220  O   TYR A 123     -48.501  35.188  28.038  1.00  0.88           O
ATOM   1221  CB  TYR A 123     -50.642  35.374  25.618  1.00  0.88           C
ATOM   1222  CG  TYR A 123     -50.947  36.556  24.756  1.00  0.88           C
ATOM   1223  CD1 TYR A 123     -50.303  37.787  24.963  1.00  0.88           C
ATOM   1224  CD2 TYR A 123     -51.977  36.483  23.809  1.00  0.88           C
ATOM   1225  CE1 TYR A 123     -50.654  38.911  24.210  1.00  0.88           C
ATOM   1226  CE2 TYR A 123     -52.344  37.616  23.075  1.00  0.88           C
ATOM   1227  CZ  TYR A 123     -51.683  38.826  23.269  1.00  0.88           C
ATOM   1228  OH  TYR A 123     -52.049  39.938  22.496  1.00  0.88           O
ATOM   1229  HH  TYR A 123     -51.598  40.764  22.628  1.00  0.00           H
ATOM   1230  N   VAL A 124     -48.741  33.132  27.172  1.00  0.90           N
ATOM   1231  HN  VAL A 124     -49.103  32.572  26.400  1.00  0.00           H
ATOM   1232  CA  VAL A 124     -48.195  32.448  28.344  1.00  0.90           C
ATOM   1233  C   VAL A 124     -46.741  32.815  28.564  1.00  0.90           C
ATOM   1234  O   VAL A 124     -46.347  33.174  29.668  1.00  0.90           O
ATOM   1235  CB  VAL A 124     -48.279  30.926  28.239  1.00  0.90           C
ATOM   1236  CG1 VAL A 124     -47.559  30.191  29.392  1.00  0.90           C
ATOM   1237  CG2 VAL A 124     -49.747  30.502  28.229  1.00  0.90           C
ATOM   1238  N   ILE A 125     -45.912  32.801  27.499  1.00  0.89           N
ATOM   1239  HN  ILE A 125     -46.277  32.488  26.599  1.00  0.00           H
ATOM   1240  CA  ILE A 125     -44.516  33.215  27.582  1.00  0.89           C
ATOM   1241  C   ILE A 125     -44.360  34.638  28.041  1.00  0.89           C
ATOM   1242  O   ILE A 125     -43.574  34.923  28.938  1.00  0.89           O
ATOM   1243  CB  ILE A 125     -43.800  33.075  26.249  1.00  0.89           C
ATOM   1244  CG1 ILE A 125     -43.655  31.589  25.918  1.00  0.89           C
ATOM   1245  CG2 ILE A 125     -42.427  33.798  26.210  1.00  0.89           C
ATOM   1246  CD1 ILE A 125     -43.200  31.405  24.478  1.00  0.89           C
ATOM   1247  N   LYS A 126     -45.124  35.568  27.457  1.00  0.80           N
ATOM   1248  HN  LYS A 126     -45.776  35.278  26.728  1.00  0.00           H
ATOM   1249  CA  LYS A 126     -45.064  36.962  27.815  1.00  0.80           C
ATOM   1250  C   LYS A 126     -45.436  37.268  29.266  1.00  0.80           C
ATOM   1251  O   LYS A 126     -44.704  37.993  29.946  1.00  0.80           O
ATOM   1252  CB  LYS A 126     -45.933  37.777  26.843  1.00  0.80           C
ATOM   1253  CG  LYS A 126     -45.825  39.287  27.074  1.00  0.80           C
ATOM   1254  CD  LYS A 126     -46.621  40.075  26.030  1.00  0.80           C
ATOM   1255  CE  LYS A 126     -46.563  41.583  26.260  1.00  0.80           C
ATOM   1256  NZ  LYS A 126     -47.350  42.280  25.221  1.00  0.80           N
ATOM   1257  HZ1 LYS A 126     -47.311  43.288  25.375  1.00  0.00           H
ATOM   1258  HZ2 LYS A 126     -48.309  41.936  25.172  1.00  0.00           H
ATOM   1259  HZ3 LYS A 126     -47.053  42.024  24.279  1.00  0.00           H
ATOM   1260  N   ASP A 127     -46.540  36.686  29.783  1.00  0.84           N
ATOM   1261  HN  ASP A 127     -47.096  36.097  29.163  1.00  0.00           H
ATOM   1262  CA  ASP A 127     -46.996  36.836  31.157  1.00  0.84           C
ATOM   1263  C   ASP A 127     -45.993  36.275  32.166  1.00  0.84           C
ATOM   1264  O   ASP A 127     -45.679  36.883  33.191  1.00  0.84           O
ATOM   1265  CB  ASP A 127     -48.397  36.165  31.312  1.00  0.84           C
ATOM   1266  CG  ASP A 127     -49.483  36.920  30.539  1.00  0.84           C
ATOM   1267  OD1 ASP A 127     -49.281  38.110  30.211  1.00  0.84           O
ATOM   1268  OD2 ASP A 127     -50.549  36.296  30.260  1.00  0.84           O
ATOM   1269  N   LEU A 128     -45.420  35.094  31.882  1.00  0.87           N
ATOM   1270  HN  LEU A 128     -45.737  34.583  31.058  1.00  0.00           H
ATOM   1271  CA  LEU A 128     -44.370  34.515  32.696  1.00  0.87           C
ATOM   1272  C   LEU A 128     -43.051  35.259  32.652  1.00  0.87           C
ATOM   1273  O   LEU A 128     -42.385  35.419  33.667  1.00  0.87           O
ATOM   1274  CB  LEU A 128     -44.113  33.075  32.281  1.00  0.87           C
ATOM   1275  CG  LEU A 128     -45.347  32.181  32.396  1.00  0.87           C
ATOM   1276  CD1 LEU A 128     -44.984  30.886  31.687  1.00  0.87           C
ATOM   1277  CD2 LEU A 128     -45.761  31.895  33.836  1.00  0.87           C
ATOM   1278  N   LYS A 129     -42.666  35.751  31.458  1.00  0.80           N
ATOM   1279  HN  LYS A 129     -43.262  35.543  30.657  1.00  0.00           H
ATOM   1280  CA  LYS A 129     -41.478  36.552  31.209  1.00  0.80           C
ATOM   1281  C   LYS A 129     -41.441  37.848  32.002  1.00  0.80           C
ATOM   1282  O   LYS A 129     -40.374  38.300  32.419  1.00  0.80           O
ATOM   1283  CB  LYS A 129     -41.351  36.882  29.698  1.00  0.80           C
ATOM   1284  CG  LYS A 129     -40.077  37.643  29.308  1.00  0.80           C
ATOM   1285  CD  LYS A 129     -39.980  37.893  27.795  1.00  0.80           C
ATOM   1286  CE  LYS A 129     -38.723  38.682  27.414  1.00  0.80           C
ATOM   1287  NZ  LYS A 129     -38.661  38.907  25.951  1.00  0.80           N
ATOM   1288  HZ1 LYS A 129     -37.824  39.432  25.697  1.00  0.00           H
ATOM   1289  HZ2 LYS A 129     -39.508  39.357  25.603  1.00  0.00           H
ATOM   1290  HZ3 LYS A 129     -38.727  38.031  25.432  1.00  0.00           H
ATOM   1291  N   ALA A 130     -42.611  38.479  32.214  1.00  0.81           N
ATOM   1292  HN  ALA A 130     -43.458  38.076  31.813  1.00  0.00           H
ATOM   1293  CA  ALA A 130     -42.728  39.695  32.979  1.00  0.81           C
ATOM   1294  C   ALA A 130     -43.044  39.457  34.454  1.00  0.81           C
ATOM   1295  O   ALA A 130     -43.035  40.394  35.251  1.00  0.81           O
ATOM   1296  CB  ALA A 130     -43.860  40.542  32.365  1.00  0.81           C
ATOM   1297  N   ARG A 131     -43.310  38.206  34.891  1.00  0.75           N
ATOM   1298  HN  ARG A 131     -43.343  37.441  34.217  1.00  0.00           H
ATOM   1299  CA  ARG A 131     -43.551  37.921  36.297  1.00  0.75           C
ATOM   1300  C   ARG A 131     -42.229  37.891  37.082  1.00  0.75           C
ATOM   1301  O   ARG A 131     -41.413  37.017  36.794  1.00  0.75           O
ATOM   1302  CB  ARG A 131     -44.275  36.558  36.494  1.00  0.75           C
ATOM   1303  CG  ARG A 131     -44.645  36.184  37.951  1.00  0.75           C
ATOM   1304  CD  ARG A 131     -45.795  37.005  38.538  1.00  0.75           C
ATOM   1305  NE  ARG A 131     -46.152  36.439  39.881  1.00  0.75           N
ATOM   1306  HE  ARG A 131     -45.634  35.622  40.204  1.00  0.00           H
ATOM   1307  CZ  ARG A 131     -47.107  36.934  40.688  1.00  0.75           C
ATOM   1308  NH1 ARG A 131     -47.316  36.328  41.855  1.00  0.75           N
ATOM   1309 1HH1 ARG A 131     -48.040  36.703  42.467  1.00  0.00           H
ATOM   1310 2HH1 ARG A 131     -46.760  35.506  42.090  1.00  0.00           H
ATOM   1311  NH2 ARG A 131     -47.825  37.997  40.384  1.00  0.75           N
ATOM   1312 1HH2 ARG A 131     -48.549  38.372  40.996  1.00  0.00           H
ATOM   1313 2HH2 ARG A 131     -47.665  38.461  39.490  1.00  0.00           H
ATOM   1314  N   PRO A 132     -41.930  38.729  38.088  1.00  0.83           N
ATOM   1315  CA  PRO A 132     -40.608  38.777  38.720  1.00  0.83           C
ATOM   1316  C   PRO A 132     -40.225  37.495  39.439  1.00  0.83           C
ATOM   1317  O   PRO A 132     -39.040  37.185  39.537  1.00  0.83           O
ATOM   1318  CB  PRO A 132     -40.692  39.948  39.714  1.00  0.83           C
ATOM   1319  CG  PRO A 132     -41.802  40.840  39.161  1.00  0.83           C
ATOM   1320  CD  PRO A 132     -42.763  39.850  38.508  1.00  0.83           C
ATOM   1321  N   GLU A 133     -41.230  36.768  39.971  1.00  0.81           N
ATOM   1322  HN  GLU A 133     -42.164  37.174  39.921  1.00  0.00           H
ATOM   1323  CA  GLU A 133     -41.119  35.462  40.610  1.00  0.81           C
ATOM   1324  C   GLU A 133     -40.595  34.372  39.686  1.00  0.81           C
ATOM   1325  O   GLU A 133     -39.893  33.463  40.117  1.00  0.81           O
ATOM   1326  CB  GLU A 133     -42.462  34.992  41.211  1.00  0.81           C
ATOM   1327  CG  GLU A 133     -42.948  35.872  42.392  1.00  0.81           C
ATOM   1328  CD  GLU A 133     -44.440  35.764  42.597  1.00  0.81           C
ATOM   1329  OE1 GLU A 133     -45.074  34.978  41.831  1.00  0.81           O
ATOM   1330  OE2 GLU A 133     -45.025  36.517  43.414  1.00  0.81           O
ATOM   1331  N   ALA A 134     -40.916  34.426  38.373  1.00  0.89           N
ATOM   1332  HN  ALA A 134     -41.387  35.265  38.033  1.00  0.00           H
ATOM   1333  CA  ALA A 134     -40.636  33.371  37.415  1.00  0.89           C
ATOM   1334  C   ALA A 134     -39.167  33.034  37.243  1.00  0.89           C
ATOM   1335  O   ALA A 134     -38.808  31.866  37.130  1.00  0.89           O
ATOM   1336  CB  ALA A 134     -41.254  33.713  36.049  1.00  0.89           C
ATOM   1337  N   ALA A 135     -38.280  34.043  37.260  1.00  0.91           N
ATOM   1338  HN  ALA A 135     -38.628  34.996  37.365  1.00  0.00           H
ATOM   1339  CA  ALA A 135     -36.859  33.840  37.136  1.00  0.91           C
ATOM   1340  C   ALA A 135     -36.156  33.745  38.494  1.00  0.91           C
ATOM   1341  O   ALA A 135     -34.946  33.526  38.539  1.00  0.91           O
ATOM   1342  CB  ALA A 135     -36.266  35.020  36.339  1.00  0.91           C
ATOM   1343  N   THR A 136     -36.887  33.893  39.627  1.00  0.89           N
ATOM   1344  HN  THR A 136     -37.890  34.051  39.530  1.00  0.00           H
ATOM   1345  CA  THR A 136     -36.329  33.840  40.980  1.00  0.89           C
ATOM   1346  C   THR A 136     -36.702  32.552  41.696  1.00  0.89           C
ATOM   1347  O   THR A 136     -35.973  31.561  41.652  1.00  0.89           O
ATOM   1348  CB  THR A 136     -36.669  35.057  41.864  1.00  0.89           C
ATOM   1349  OG1 THR A 136     -38.060  35.309  41.993  1.00  0.89           O
ATOM   1350  HG1 THR A 136     -38.269  36.059  42.538  1.00  0.00           H
ATOM   1351  CG2 THR A 136     -36.074  36.313  41.226  1.00  0.89           C
ATOM   1352  N   SER A 137     -37.850  32.522  42.400  1.00  0.90           N
ATOM   1353  HN  SER A 137     -38.422  33.366  42.409  1.00  0.00           H
ATOM   1354  CA  SER A 137     -38.332  31.371  43.149  1.00  0.90           C
ATOM   1355  C   SER A 137     -39.121  30.407  42.280  1.00  0.90           C
ATOM   1356  O   SER A 137     -39.283  29.234  42.624  1.00  0.90           O
ATOM   1357  CB  SER A 137     -39.198  31.779  44.379  1.00  0.90           C
ATOM   1358  OG  SER A 137     -40.312  32.594  44.011  1.00  0.90           O
ATOM   1359  HG  SER A 137     -40.840  32.843  44.761  1.00  0.00           H
ATOM   1360  N   GLY A 138     -39.568  30.874  41.102  1.00  0.95           N
ATOM   1361  HN  GLY A 138     -39.325  31.835  40.864  1.00  0.00           H
ATOM   1362  CA  GLY A 138     -40.363  30.140  40.139  1.00  0.95           C
ATOM   1363  C   GLY A 138     -41.823  30.420  40.295  1.00  0.95           C
ATOM   1364  O   GLY A 138     -42.280  31.074  41.228  1.00  0.95           O
ATOM   1365  N   VAL A 139     -42.614  29.911  39.342  1.00  0.94           N
ATOM   1366  HN  VAL A 139     -42.184  29.366  38.594  1.00  0.00           H
ATOM   1367  CA  VAL A 139     -44.043  30.096  39.322  1.00  0.94           C
ATOM   1368  C   VAL A 139     -44.717  28.764  39.135  1.00  0.94           C
ATOM   1369  O   VAL A 139     -44.196  27.854  38.494  1.00  0.94           O
ATOM   1370  CB  VAL A 139     -44.512  31.024  38.206  1.00  0.94           C
ATOM   1371  CG1 VAL A 139     -44.124  32.471  38.540  1.00  0.94           C
ATOM   1372  CG2 VAL A 139     -43.907  30.622  36.846  1.00  0.94           C
ATOM   1373  N   ILE A 140     -45.944  28.629  39.681  1.00  0.91           N
ATOM   1374  HN  ILE A 140     -46.289  29.372  40.288  1.00  0.00           H
ATOM   1375  CA  ILE A 140     -46.796  27.477  39.446  1.00  0.91           C
ATOM   1376  C   ILE A 140     -47.415  27.656  38.073  1.00  0.91           C
ATOM   1377  O   ILE A 140     -48.446  28.293  37.892  1.00  0.91           O
ATOM   1378  CB  ILE A 140     -47.839  27.299  40.540  1.00  0.91           C
ATOM   1379  CG1 ILE A 140     -47.094  27.003  41.859  1.00  0.91           C
ATOM   1380  CG2 ILE A 140     -48.836  26.169  40.179  1.00  0.91           C
ATOM   1381  CD1 ILE A 140     -47.990  26.990  43.099  1.00  0.91           C
ATOM   1382  N   ILE A 141     -46.722  27.122  37.044  1.00  0.92           N
ATOM   1383  HN  ILE A 141     -45.996  26.435  37.247  1.00  0.00           H
ATOM   1384  CA  ILE A 141     -46.968  27.487  35.657  1.00  0.92           C
ATOM   1385  C   ILE A 141     -48.266  26.961  35.089  1.00  0.92           C
ATOM   1386  O   ILE A 141     -48.855  27.533  34.167  1.00  0.92           O
ATOM   1387  CB  ILE A 141     -45.790  27.101  34.773  1.00  0.92           C
ATOM   1388  CG1 ILE A 141     -45.908  27.697  33.355  1.00  0.92           C
ATOM   1389  CG2 ILE A 141     -45.560  25.571  34.709  1.00  0.92           C
ATOM   1390  CD1 ILE A 141     -44.553  27.728  32.645  1.00  0.92           C
ATOM   1391  N   ARG A 142     -48.803  25.888  35.697  1.00  0.85           N
ATOM   1392  HN  ARG A 142     -48.301  25.479  36.485  1.00  0.00           H
ATOM   1393  CA  ARG A 142     -50.052  25.283  35.294  1.00  0.85           C
ATOM   1394  C   ARG A 142     -51.248  26.221  35.396  1.00  0.85           C
ATOM   1395  O   ARG A 142     -52.226  26.053  34.680  1.00  0.85           O
ATOM   1396  CB  ARG A 142     -50.336  23.940  36.013  1.00  0.85           C
ATOM   1397  CG  ARG A 142     -50.981  24.010  37.414  1.00  0.85           C
ATOM   1398  CD  ARG A 142     -52.266  23.195  37.516  1.00  0.85           C
ATOM   1399  NE  ARG A 142     -51.870  21.776  37.468  1.00  0.85           N
ATOM   1400  HE  ARG A 142     -50.876  21.556  37.410  1.00  0.00           H
ATOM   1401  CZ  ARG A 142     -52.741  20.761  37.496  1.00  0.85           C
ATOM   1402  NH1 ARG A 142     -52.225  19.536  37.518  1.00  0.85           N
ATOM   1403 1HH1 ARG A 142     -52.889  18.762  37.539  1.00  0.00           H
ATOM   1404 2HH1 ARG A 142     -51.218  19.387  37.577  1.00  0.00           H
ATOM   1405  NH2 ARG A 142     -54.045  20.954  37.419  1.00  0.85           N
ATOM   1406 1HH2 ARG A 142     -54.709  20.180  37.440  1.00  0.00           H
ATOM   1407 2HH2 ARG A 142     -54.441  21.894  37.402  1.00  0.00           H
ATOM   1408  N   ARG A 143     -51.193  27.239  36.287  1.00  0.83           N
ATOM   1409  HN  ARG A 143     -50.371  27.303  36.888  1.00  0.00           H
ATOM   1410  CA  ARG A 143     -52.229  28.246  36.443  1.00  0.83           C
ATOM   1411  C   ARG A 143     -52.372  29.122  35.208  1.00  0.83           C
ATOM   1412  O   ARG A 143     -53.461  29.289  34.656  1.00  0.83           O
ATOM   1413  CB  ARG A 143     -51.893  29.124  37.666  1.00  0.83           C
ATOM   1414  CG  ARG A 143     -51.951  28.378  39.010  1.00  0.83           C
ATOM   1415  CD  ARG A 143     -51.440  29.257  40.148  1.00  0.83           C
ATOM   1416  NE  ARG A 143     -51.535  28.447  41.408  1.00  0.83           N
ATOM   1417  HE  ARG A 143     -52.049  27.567  41.379  1.00  0.00           H
ATOM   1418  CZ  ARG A 143     -50.981  28.819  42.567  1.00  0.83           C
ATOM   1419  NH1 ARG A 143     -50.288  29.949  42.663  1.00  0.83           N
ATOM   1420 1HH1 ARG A 143     -50.218  30.554  41.845  1.00  0.00           H
ATOM   1421 2HH1 ARG A 143     -49.865  30.233  43.547  1.00  0.00           H
ATOM   1422  NH2 ARG A 143     -51.072  28.029  43.635  1.00  0.83           N
ATOM   1423 1HH2 ARG A 143     -51.604  27.162  43.561  1.00  0.00           H
ATOM   1424 2HH2 ARG A 143     -50.649  28.313  44.519  1.00  0.00           H
ATOM   1425  N   ARG A 144     -51.241  29.626  34.678  1.00  0.85           N
ATOM   1426  HN  ARG A 144     -50.354  29.455  35.151  1.00  0.00           H
ATOM   1427  CA  ARG A 144     -51.247  30.403  33.457  1.00  0.85           C
ATOM   1428  C   ARG A 144     -51.572  29.577  32.213  1.00  0.85           C
ATOM   1429  O   ARG A 144     -52.262  30.021  31.287  1.00  0.85           O
ATOM   1430  CB  ARG A 144     -49.938  31.199  33.255  1.00  0.85           C
ATOM   1431  CG  ARG A 144     -50.004  32.158  32.050  1.00  0.85           C
ATOM   1432  CD  ARG A 144     -51.183  33.134  32.123  1.00  0.85           C
ATOM   1433  NE  ARG A 144     -51.228  33.867  30.847  1.00  0.85           N
ATOM   1434  HE  ARG A 144     -50.751  34.768  30.832  1.00  0.00           H
ATOM   1435  CZ  ARG A 144     -51.817  33.496  29.707  1.00  0.85           C
ATOM   1436  NH1 ARG A 144     -52.345  32.295  29.517  1.00  0.85           N
ATOM   1437 1HH1 ARG A 144     -52.795  32.012  28.646  1.00  0.00           H
ATOM   1438 2HH1 ARG A 144     -52.332  31.589  30.253  1.00  0.00           H
ATOM   1439  NH2 ARG A 144     -51.834  34.417  28.746  1.00  0.85           N
ATOM   1440 1HH2 ARG A 144     -52.284  34.134  27.875  1.00  0.00           H
ATOM   1441 2HH2 ARG A 144     -51.428  35.341  28.892  1.00  0.00           H
ATOM   1442  N   LEU A 145     -51.068  28.328  32.173  1.00  0.94           N
ATOM   1443  HN  LEU A 145     -50.419  28.060  32.913  1.00  0.00           H
ATOM   1444  CA  LEU A 145     -51.376  27.333  31.160  1.00  0.94           C
ATOM   1445  C   LEU A 145     -52.825  26.882  31.164  1.00  0.94           C
ATOM   1446  O   LEU A 145     -53.382  26.566  30.117  1.00  0.94           O
ATOM   1447  CB  LEU A 145     -50.472  26.101  31.304  1.00  0.94           C
ATOM   1448  CG  LEU A 145     -49.000  26.352  30.963  1.00  0.94           C
ATOM   1449  CD1 LEU A 145     -48.153  25.186  31.481  1.00  0.94           C
ATOM   1450  CD2 LEU A 145     -48.807  26.538  29.451  1.00  0.94           C
ATOM   1451  N   GLN A 146     -53.492  26.864  32.335  1.00  0.90           N
ATOM   1452  HN  GLN A 146     -52.965  27.031  33.192  1.00  0.00           H
ATOM   1453  CA  GLN A 146     -54.917  26.621  32.443  1.00  0.90           C
ATOM   1454  C   GLN A 146     -55.717  27.655  31.667  1.00  0.90           C
ATOM   1455  O   GLN A 146     -56.551  27.315  30.837  1.00  0.90           O
ATOM   1456  CB  GLN A 146     -55.353  26.615  33.930  1.00  0.90           C
ATOM   1457  CG  GLN A 146     -56.846  26.313  34.164  1.00  0.90           C
ATOM   1458  CD  GLN A 146     -57.198  26.283  35.655  1.00  0.90           C
ATOM   1459  OE1 GLN A 146     -56.941  27.220  36.419  1.00  0.90           O
ATOM   1460  NE2 GLN A 146     -57.865  25.191  36.087  1.00  0.90           N
ATOM   1461 1HE2 GLN A 146     -58.099  25.171  37.080  1.00  0.00           H
ATOM   1462 2HE2 GLN A 146     -58.077  24.418  35.457  1.00  0.00           H
ATOM   1463  N   LEU A 147     -55.389  28.959  31.839  1.00  0.93           N
ATOM   1464  HN  LEU A 147     -54.686  29.196  32.539  1.00  0.00           H
ATOM   1465  CA  LEU A 147     -55.994  30.037  31.070  1.00  0.93           C
ATOM   1466  C   LEU A 147     -55.780  29.877  29.581  1.00  0.93           C
ATOM   1467  O   LEU A 147     -56.689  30.062  28.772  1.00  0.93           O
ATOM   1468  CB  LEU A 147     -55.463  31.418  31.517  1.00  0.93           C
ATOM   1469  CG  LEU A 147     -55.945  32.610  30.664  1.00  0.93           C
ATOM   1470  CD1 LEU A 147     -57.472  32.743  30.653  1.00  0.93           C
ATOM   1471  CD2 LEU A 147     -55.305  33.910  31.154  1.00  0.93           C
ATOM   1472  N   MET A 148     -54.569  29.465  29.178  1.00  0.93           N
ATOM   1473  HN  MET A 148     -53.825  29.367  29.869  1.00  0.00           H
ATOM   1474  CA  MET A 148     -54.285  29.156  27.798  1.00  0.93           C
ATOM   1475  C   MET A 148     -55.143  28.020  27.246  1.00  0.93           C
ATOM   1476  O   MET A 148     -55.725  28.159  26.175  1.00  0.93           O
ATOM   1477  CB  MET A 148     -52.814  28.771  27.698  1.00  0.93           C
ATOM   1478  CG  MET A 148     -52.282  28.591  26.279  1.00  0.93           C
ATOM   1479  SD  MET A 148     -50.848  27.504  26.306  1.00  0.93           S
ATOM   1480  CE  MET A 148     -51.771  25.957  26.580  1.00  0.93           C
ATOM   1481  N   MET A 149     -55.295  26.900  27.988  1.00  0.93           N
ATOM   1482  HN  MET A 149     -54.771  26.827  28.860  1.00  0.00           H
ATOM   1483  CA  MET A 149     -56.162  25.792  27.616  1.00  0.93           C
ATOM   1484  C   MET A 149     -57.634  26.149  27.498  1.00  0.93           C
ATOM   1485  O   MET A 149     -58.306  25.739  26.550  1.00  0.93           O
ATOM   1486  CB  MET A 149     -56.006  24.576  28.568  1.00  0.93           C
ATOM   1487  CG  MET A 149     -54.727  23.746  28.363  1.00  0.93           C
ATOM   1488  SD  MET A 149     -54.420  23.255  26.632  1.00  0.93           S
ATOM   1489  CE  MET A 149     -56.072  22.653  26.155  1.00  0.93           C
ATOM   1490  N   TYR A 150     -58.164  26.960  28.431  1.00  0.93           N
ATOM   1491  HN  TYR A 150     -57.604  27.189  29.252  1.00  0.00           H
ATOM   1492  CA  TYR A 150     -59.498  27.524  28.321  1.00  0.93           C
ATOM   1493  C   TYR A 150     -59.655  28.385  27.085  1.00  0.93           C
ATOM   1494  O   TYR A 150     -60.591  28.210  26.309  1.00  0.93           O
ATOM   1495  CB  TYR A 150     -59.827  28.393  29.556  1.00  0.93           C
ATOM   1496  CG  TYR A 150     -60.493  27.599  30.635  1.00  0.93           C
ATOM   1497  CD1 TYR A 150     -59.763  26.866  31.579  1.00  0.93           C
ATOM   1498  CD2 TYR A 150     -61.890  27.603  30.728  1.00  0.93           C
ATOM   1499  CE1 TYR A 150     -60.415  26.143  32.584  1.00  0.93           C
ATOM   1500  CE2 TYR A 150     -62.542  26.864  31.718  1.00  0.93           C
ATOM   1501  CZ  TYR A 150     -61.809  26.136  32.649  1.00  0.93           C
ATOM   1502  OH  TYR A 150     -62.478  25.433  33.660  1.00  0.93           O
ATOM   1503  HH  TYR A 150     -63.427  25.428  33.704  1.00  0.00           H
ATOM   1504  N   ASN A 151     -58.702  29.296  26.828  1.00  0.93           N
ATOM   1505  HN  ASN A 151     -57.928  29.399  27.484  1.00  0.00           H
ATOM   1506  CA  ASN A 151     -58.738  30.137  25.648  1.00  0.93           C
ATOM   1507  C   ASN A 151     -58.675  29.373  24.355  1.00  0.93           C
ATOM   1508  O   ASN A 151     -59.435  29.635  23.435  1.00  0.93           O
ATOM   1509  CB  ASN A 151     -57.611  31.176  25.651  1.00  0.93           C
ATOM   1510  CG  ASN A 151     -57.921  32.219  26.706  1.00  0.93           C
ATOM   1511  OD1 ASN A 151     -59.027  32.284  27.247  1.00  0.93           O
ATOM   1512  ND2 ASN A 151     -56.967  33.139  26.941  1.00  0.93           N
ATOM   1513 1HD2 ASN A 151     -57.176  33.841  27.651  1.00  0.00           H
ATOM   1514 2HD2 ASN A 151     -56.052  33.085  26.493  1.00  0.00           H
ATOM   1515  N   ILE A 152     -57.809  28.365  24.259  1.00  0.94           N
ATOM   1516  HN  ILE A 152     -57.167  28.199  25.034  1.00  0.00           H
ATOM   1517  CA  ILE A 152     -57.738  27.497  23.106  1.00  0.94           C
ATOM   1518  C   ILE A 152     -59.053  26.803  22.773  1.00  0.94           C
ATOM   1519  O   ILE A 152     -59.518  26.834  21.631  1.00  0.94           O
ATOM   1520  CB  ILE A 152     -56.689  26.461  23.410  1.00  0.94           C
ATOM   1521  CG1 ILE A 152     -55.282  27.059  23.292  1.00  0.94           C
ATOM   1522  CG2 ILE A 152     -56.803  25.259  22.467  1.00  0.94           C
ATOM   1523  CD1 ILE A 152     -54.256  26.175  23.995  1.00  0.94           C
ATOM   1524  N   MET A 153     -59.690  26.183  23.785  1.00  0.93           N
ATOM   1525  HN  MET A 153     -59.269  26.220  24.713  1.00  0.00           H
ATOM   1526  CA  MET A 153     -60.938  25.467  23.629  1.00  0.93           C
ATOM   1527  C   MET A 153     -62.137  26.372  23.382  1.00  0.93           C
ATOM   1528  O   MET A 153     -62.974  26.093  22.522  1.00  0.93           O
ATOM   1529  CB  MET A 153     -61.151  24.483  24.806  1.00  0.93           C
ATOM   1530  CG  MET A 153     -60.097  23.351  24.841  1.00  0.93           C
ATOM   1531  SD  MET A 153     -60.042  22.357  23.313  1.00  0.93           S
ATOM   1532  CE  MET A 153     -58.422  21.611  23.631  1.00  0.93           C
ATOM   1533  N   TYR A 154     -62.234  27.513  24.092  1.00  0.93           N
ATOM   1534  HN  TYR A 154     -61.524  27.702  24.799  1.00  0.00           H
ATOM   1535  CA  TYR A 154     -63.295  28.489  23.905  1.00  0.93           C
ATOM   1536  C   TYR A 154     -63.187  29.233  22.586  1.00  0.93           C
ATOM   1537  O   TYR A 154     -64.196  29.604  21.984  1.00  0.93           O
ATOM   1538  CB  TYR A 154     -63.418  29.464  25.103  1.00  0.93           C
ATOM   1539  CG  TYR A 154     -64.239  28.813  26.182  1.00  0.93           C
ATOM   1540  CD1 TYR A 154     -63.758  27.796  27.031  1.00  0.93           C
ATOM   1541  CD2 TYR A 154     -65.585  29.180  26.277  1.00  0.93           C
ATOM   1542  CE1 TYR A 154     -64.632  27.115  27.893  1.00  0.93           C
ATOM   1543  CE2 TYR A 154     -66.459  28.495  27.122  1.00  0.93           C
ATOM   1544  CZ  TYR A 154     -65.986  27.453  27.909  1.00  0.93           C
ATOM   1545  OH  TYR A 154     -66.890  26.807  28.756  1.00  0.93           O
ATOM   1546  HH  TYR A 154     -66.566  26.094  29.294  1.00  0.00           H
ATOM   1547  N   ARG A 155     -61.970  29.411  22.047  1.00  0.87           N
ATOM   1548  HN  ARG A 155     -61.147  29.201  22.611  1.00  0.00           H
ATOM   1549  CA  ARG A 155     -61.785  29.890  20.695  1.00  0.87           C
ATOM   1550  C   ARG A 155     -62.328  28.954  19.639  1.00  0.87           C
ATOM   1551  O   ARG A 155     -63.006  29.379  18.707  1.00  0.87           O
ATOM   1552  CB  ARG A 155     -60.303  30.105  20.400  1.00  0.87           C
ATOM   1553  CG  ARG A 155     -59.728  31.394  21.016  1.00  0.87           C
ATOM   1554  CD  ARG A 155     -58.234  31.374  20.769  1.00  0.87           C
ATOM   1555  NE  ARG A 155     -57.558  32.664  21.122  1.00  0.87           N
ATOM   1556  HE  ARG A 155     -57.371  32.812  22.114  1.00  0.00           H
ATOM   1557  CZ  ARG A 155     -57.167  33.651  20.296  1.00  0.87           C
ATOM   1558  NH1 ARG A 155     -57.523  33.718  19.026  1.00  0.87           N
ATOM   1559 1HH1 ARG A 155     -57.227  34.466  18.400  1.00  0.00           H
ATOM   1560 2HH1 ARG A 155     -58.156  33.013  18.647  1.00  0.00           H
ATOM   1561  NH2 ARG A 155     -56.337  34.575  20.793  1.00  0.87           N
ATOM   1562 1HH2 ARG A 155     -56.041  35.323  20.167  1.00  0.00           H
ATOM   1563 2HH2 ARG A 155     -56.062  34.523  21.774  1.00  0.00           H
ATOM   1564  N   MET A 156     -62.069  27.641  19.771  1.00  0.92           N
ATOM   1565  HN  MET A 156     -61.431  27.329  20.503  1.00  0.00           H
ATOM   1566  CA  MET A 156     -62.676  26.664  18.897  1.00  0.92           C
ATOM   1567  C   MET A 156     -64.183  26.579  19.032  1.00  0.92           C
ATOM   1568  O   MET A 156     -64.911  26.594  18.040  1.00  0.92           O
ATOM   1569  CB  MET A 156     -62.143  25.262  19.215  1.00  0.92           C
ATOM   1570  CG  MET A 156     -60.665  25.045  18.871  1.00  0.92           C
ATOM   1571  SD  MET A 156     -60.062  23.433  19.454  1.00  0.92           S
ATOM   1572  CE  MET A 156     -61.086  22.450  18.323  1.00  0.92           C
ATOM   1573  N   MET A 157     -64.689  26.496  20.278  1.00  0.92           N
ATOM   1574  HN  MET A 157     -64.047  26.471  21.070  1.00  0.00           H
ATOM   1575  CA  MET A 157     -66.112  26.441  20.529  1.00  0.92           C
ATOM   1576  C   MET A 157     -66.891  27.687  20.150  1.00  0.92           C
ATOM   1577  O   MET A 157     -67.861  27.592  19.404  1.00  0.92           O
ATOM   1578  CB  MET A 157     -66.410  26.125  22.012  1.00  0.92           C
ATOM   1579  CG  MET A 157     -66.286  24.640  22.386  1.00  0.92           C
ATOM   1580  SD  MET A 157     -66.840  24.254  24.079  1.00  0.92           S
ATOM   1581  CE  MET A 157     -65.486  25.106  24.932  1.00  0.92           C
ATOM   1582  N   PHE A 158     -66.494  28.879  20.632  1.00  0.92           N
ATOM   1583  HN  PHE A 158     -65.564  28.963  21.043  1.00  0.00           H
ATOM   1584  CA  PHE A 158     -67.349  30.045  20.583  1.00  0.92           C
ATOM   1585  C   PHE A 158     -66.701  31.249  19.919  1.00  0.92           C
ATOM   1586  O   PHE A 158     -67.327  32.308  19.807  1.00  0.92           O
ATOM   1587  CB  PHE A 158     -67.761  30.440  22.019  1.00  0.92           C
ATOM   1588  CG  PHE A 158     -68.589  29.377  22.681  1.00  0.92           C
ATOM   1589  CD1 PHE A 158     -69.919  29.207  22.292  1.00  0.92           C
ATOM   1590  CD2 PHE A 158     -68.095  28.588  23.728  1.00  0.92           C
ATOM   1591  CE1 PHE A 158     -70.761  28.316  22.961  1.00  0.92           C
ATOM   1592  CE2 PHE A 158     -68.912  27.638  24.356  1.00  0.92           C
ATOM   1593  CZ  PHE A 158     -70.252  27.508  23.980  1.00  0.92           C
ATOM   1594  N   ASN A 159     -65.444  31.115  19.442  1.00  0.89           N
ATOM   1595  HN  ASN A 159     -65.034  30.181  19.438  1.00  0.00           H
ATOM   1596  CA  ASN A 159     -64.639  32.210  18.935  1.00  0.89           C
ATOM   1597  C   ASN A 159     -64.390  33.285  19.999  1.00  0.89           C
ATOM   1598  O   ASN A 159     -64.422  34.485  19.734  1.00  0.89           O
ATOM   1599  CB  ASN A 159     -65.217  32.743  17.602  1.00  0.89           C
ATOM   1600  CG  ASN A 159     -64.207  33.582  16.838  1.00  0.89           C
ATOM   1601  OD1 ASN A 159     -62.999  33.345  16.858  1.00  0.89           O
ATOM   1602  ND2 ASN A 159     -64.726  34.602  16.115  1.00  0.89           N
ATOM   1603 1HD2 ASN A 159     -64.048  35.165  15.602  1.00  0.00           H
ATOM   1604 2HD2 ASN A 159     -65.727  34.798  16.098  1.00  0.00           H
ATOM   1605  N   SER A 160     -64.128  32.860  21.250  1.00  0.92           N
ATOM   1606  HN  SER A 160     -64.011  31.860  21.415  1.00  0.00           H
ATOM   1607  CA  SER A 160     -64.007  33.770  22.369  1.00  0.92           C
ATOM   1608  C   SER A 160     -62.839  33.365  23.226  1.00  0.92           C
ATOM   1609  O   SER A 160     -62.275  32.286  23.086  1.00  0.92           O
ATOM   1610  CB  SER A 160     -65.310  33.868  23.219  1.00  0.92           C
ATOM   1611  OG  SER A 160     -65.679  32.639  23.853  1.00  0.92           O
ATOM   1612  HG  SER A 160     -66.473  32.699  24.371  1.00  0.00           H
ATOM   1613  N   ARG A 161     -62.404  34.259  24.125  1.00  0.86           N
ATOM   1614  HN  ARG A 161     -62.872  35.162  24.200  1.00  0.00           H
ATOM   1615  CA  ARG A 161     -61.293  33.967  24.982  1.00  0.86           C
ATOM   1616  C   ARG A 161     -61.487  34.785  26.219  1.00  0.86           C
ATOM   1617  O   ARG A 161     -62.287  35.717  26.239  1.00  0.86           O
ATOM   1618  CB  ARG A 161     -59.926  34.322  24.328  1.00  0.86           C
ATOM   1619  CG  ARG A 161     -59.684  35.829  24.076  1.00  0.86           C
ATOM   1620  CD  ARG A 161     -58.379  36.159  23.343  1.00  0.86           C
ATOM   1621  NE  ARG A 161     -57.237  35.672  24.174  1.00  0.86           N
ATOM   1622  HE  ARG A 161     -56.919  34.721  23.989  1.00  0.00           H
ATOM   1623  CZ  ARG A 161     -56.582  36.339  25.134  1.00  0.86           C
ATOM   1624  NH1 ARG A 161     -56.961  37.551  25.526  1.00  0.86           N
ATOM   1625 1HH1 ARG A 161     -56.462  38.059  26.257  1.00  0.00           H
ATOM   1626 2HH1 ARG A 161     -57.763  37.995  25.079  1.00  0.00           H
ATOM   1627  NH2 ARG A 161     -55.534  35.759  25.718  1.00  0.86           N
ATOM   1628 1HH2 ARG A 161     -55.035  36.267  26.449  1.00  0.00           H
ATOM   1629 2HH2 ARG A 161     -55.243  34.829  25.417  1.00  0.00           H
ATOM   1630  N   PHE A 162     -60.734  34.447  27.270  1.00  0.90           N
ATOM   1631  HN  PHE A 162     -60.106  33.650  27.170  1.00  0.00           H
ATOM   1632  CA  PHE A 162     -60.752  35.132  28.530  1.00  0.90           C
ATOM   1633  C   PHE A 162     -59.485  35.951  28.594  1.00  0.90           C
ATOM   1634  O   PHE A 162     -58.401  35.500  28.223  1.00  0.90           O
ATOM   1635  CB  PHE A 162     -60.791  34.129  29.699  1.00  0.90           C
ATOM   1636  CG  PHE A 162     -61.950  33.189  29.549  1.00  0.90           C
ATOM   1637  CD1 PHE A 162     -63.248  33.612  29.847  1.00  0.90           C
ATOM   1638  CD2 PHE A 162     -61.763  31.882  29.067  1.00  0.90           C
ATOM   1639  CE1 PHE A 162     -64.337  32.756  29.670  1.00  0.90           C
ATOM   1640  CE2 PHE A 162     -62.854  31.033  28.863  1.00  0.90           C
ATOM   1641  CZ  PHE A 162     -64.143  31.466  29.172  1.00  0.90           C
ATOM   1642  N   GLU A 163     -59.610  37.224  29.010  1.00  0.81           N
ATOM   1643  HN  GLU A 163     -60.510  37.533  29.379  1.00  0.00           H
ATOM   1644  CA  GLU A 163     -58.518  38.174  28.955  1.00  0.81           C
ATOM   1645  C   GLU A 163     -57.337  37.864  29.860  1.00  0.81           C
ATOM   1646  O   GLU A 163     -56.182  37.967  29.443  1.00  0.81           O
ATOM   1647  CB  GLU A 163     -59.057  39.596  29.196  1.00  0.81           C
ATOM   1648  CG  GLU A 163     -58.025  40.716  28.930  1.00  0.81           C
ATOM   1649  CD  GLU A 163     -58.602  42.115  29.157  1.00  0.81           C
ATOM   1650  OE1 GLU A 163     -57.781  43.032  29.408  1.00  0.81           O
ATOM   1651  OE2 GLU A 163     -59.843  42.274  29.059  1.00  0.81           O
ATOM   1652  N   THR A 164     -57.605  37.437  31.108  1.00  0.83           N
ATOM   1653  HN  THR A 164     -58.569  37.198  31.342  1.00  0.00           H
ATOM   1654  CA  THR A 164     -56.592  37.300  32.138  1.00  0.83           C
ATOM   1655  C   THR A 164     -57.091  36.295  33.167  1.00  0.83           C
ATOM   1656  O   THR A 164     -58.253  35.899  33.132  1.00  0.83           O
ATOM   1657  CB  THR A 164     -56.222  38.636  32.795  1.00  0.83           C
ATOM   1658  OG1 THR A 164     -55.143  38.491  33.712  1.00  0.83           O
ATOM   1659  HG1 THR A 164     -54.914  39.318  34.119  1.00  0.00           H
ATOM   1660  CG2 THR A 164     -57.410  39.269  33.538  1.00  0.83           C
ATOM   1661  N   GLU A 165     -56.218  35.857  34.111  1.00  0.80           N
ATOM   1662  HN  GLU A 165     -55.267  36.220  34.052  1.00  0.00           H
ATOM   1663  CA  GLU A 165     -56.490  34.922  35.203  1.00  0.80           C
ATOM   1664  C   GLU A 165     -57.486  35.484  36.213  1.00  0.80           C
ATOM   1665  O   GLU A 165     -58.214  34.730  36.869  1.00  0.80           O
ATOM   1666  CB  GLU A 165     -55.166  34.477  35.893  1.00  0.80           C
ATOM   1667  CG  GLU A 165     -54.447  33.304  35.167  1.00  0.80           C
ATOM   1668  CD  GLU A 165     -53.150  32.831  35.839  1.00  0.80           C
ATOM   1669  OE1 GLU A 165     -52.067  33.022  35.220  1.00  0.80           O
ATOM   1670  OE2 GLU A 165     -53.236  32.205  36.926  1.00  0.80           O
ATOM   1671  N   ASP A 166     -57.577  36.829  36.264  1.00  0.80           N
ATOM   1672  HN  ASP A 166     -56.948  37.351  35.654  1.00  0.00           H
ATOM   1673  CA  ASP A 166     -58.470  37.611  37.091  1.00  0.80           C
ATOM   1674  C   ASP A 166     -59.801  37.934  36.404  1.00  0.80           C
ATOM   1675  O   ASP A 166     -60.634  38.641  36.970  1.00  0.80           O
ATOM   1676  CB  ASP A 166     -57.815  38.973  37.451  1.00  0.80           C
ATOM   1677  CG  ASP A 166     -56.533  38.801  38.248  1.00  0.80           C
ATOM   1678  OD1 ASP A 166     -56.505  37.920  39.141  1.00  0.80           O
ATOM   1679  OD2 ASP A 166     -55.577  39.572  37.968  1.00  0.80           O
ATOM   1680  N   ASP A 167     -60.065  37.442  35.165  1.00  0.83           N
ATOM   1681  HN  ASP A 167     -59.349  36.896  34.686  1.00  0.00           H
ATOM   1682  CA  ASP A 167     -61.341  37.673  34.503  1.00  0.83           C
ATOM   1683  C   ASP A 167     -62.513  37.072  35.329  1.00  0.83           C
ATOM   1684  O   ASP A 167     -62.435  35.894  35.695  1.00  0.83           O
ATOM   1685  CB  ASP A 167     -61.310  37.157  33.034  1.00  0.83           C
ATOM   1686  CG  ASP A 167     -62.686  37.296  32.414  1.00  0.83           C
ATOM   1687  OD1 ASP A 167     -63.144  38.449  32.249  1.00  0.83           O
ATOM   1688  OD2 ASP A 167     -63.326  36.234  32.197  1.00  0.83           O
ATOM   1689  N   PRO A 168     -63.610  37.774  35.656  1.00  0.86           N
ATOM   1690  CA  PRO A 168     -64.643  37.249  36.540  1.00  0.86           C
ATOM   1691  C   PRO A 168     -65.377  36.066  35.947  1.00  0.86           C
ATOM   1692  O   PRO A 168     -65.773  35.161  36.685  1.00  0.86           O
ATOM   1693  CB  PRO A 168     -65.609  38.429  36.756  1.00  0.86           C
ATOM   1694  CG  PRO A 168     -64.742  39.667  36.542  1.00  0.86           C
ATOM   1695  CD  PRO A 168     -63.741  39.217  35.479  1.00  0.86           C
ATOM   1696  N   LEU A 169     -65.609  36.084  34.617  1.00  0.89           N
ATOM   1697  HN  LEU A 169     -65.300  36.897  34.084  1.00  0.00           H
ATOM   1698  CA  LEU A 169     -66.274  35.009  33.906  1.00  0.89           C
ATOM   1699  C   LEU A 169     -65.430  33.748  33.846  1.00  0.89           C
ATOM   1700  O   LEU A 169     -65.922  32.648  34.118  1.00  0.89           O
ATOM   1701  CB  LEU A 169     -66.712  35.429  32.486  1.00  0.89           C
ATOM   1702  CG  LEU A 169     -67.467  34.334  31.701  1.00  0.89           C
ATOM   1703  CD1 LEU A 169     -68.720  33.816  32.429  1.00  0.89           C
ATOM   1704  CD2 LEU A 169     -67.823  34.844  30.300  1.00  0.89           C
ATOM   1705  N   PHE A 170     -64.121  33.883  33.552  1.00  0.89           N
ATOM   1706  HN  PHE A 170     -63.788  34.808  33.279  1.00  0.00           H
ATOM   1707  CA  PHE A 170     -63.152  32.802  33.598  1.00  0.89           C
ATOM   1708  C   PHE A 170     -63.084  32.119  34.957  1.00  0.89           C
ATOM   1709  O   PHE A 170     -63.149  30.893  35.055  1.00  0.89           O
ATOM   1710  CB  PHE A 170     -61.761  33.401  33.271  1.00  0.89           C
ATOM   1711  CG  PHE A 170     -60.593  32.453  33.378  1.00  0.89           C
ATOM   1712  CD1 PHE A 170     -60.546  31.266  32.637  1.00  0.89           C
ATOM   1713  CD2 PHE A 170     -59.555  32.715  34.285  1.00  0.89           C
ATOM   1714  CE1 PHE A 170     -59.498  30.357  32.813  1.00  0.89           C
ATOM   1715  CE2 PHE A 170     -58.496  31.814  34.443  1.00  0.89           C
ATOM   1716  CZ  PHE A 170     -58.469  30.629  33.711  1.00  0.89           C
ATOM   1717  N   VAL A 171     -62.986  32.910  36.047  1.00  0.88           N
ATOM   1718  HN  VAL A 171     -62.923  33.919  35.908  1.00  0.00           H
ATOM   1719  CA  VAL A 171     -62.965  32.399  37.412  1.00  0.88           C
ATOM   1720  C   VAL A 171     -64.247  31.669  37.780  1.00  0.88           C
ATOM   1721  O   VAL A 171     -64.211  30.564  38.326  1.00  0.88           O
ATOM   1722  CB  VAL A 171     -62.599  33.472  38.433  1.00  0.88           C
ATOM   1723  CG1 VAL A 171     -62.663  32.917  39.873  1.00  0.88           C
ATOM   1724  CG2 VAL A 171     -61.172  33.964  38.117  1.00  0.88           C
ATOM   1725  N   LYS A 172     -65.415  32.245  37.427  1.00  0.84           N
ATOM   1726  HN  LYS A 172     -65.386  33.157  36.971  1.00  0.00           H
ATOM   1727  CA  LYS A 172     -66.710  31.635  37.662  1.00  0.84           C
ATOM   1728  C   LYS A 172     -66.905  30.312  36.942  1.00  0.84           C
ATOM   1729  O   LYS A 172     -67.370  29.323  37.512  1.00  0.84           O
ATOM   1730  CB  LYS A 172     -67.845  32.607  37.256  1.00  0.84           C
ATOM   1731  CG  LYS A 172     -69.234  32.012  37.532  1.00  0.84           C
ATOM   1732  CD  LYS A 172     -70.349  33.028  37.831  1.00  0.84           C
ATOM   1733  CE  LYS A 172     -71.241  33.397  36.640  1.00  0.84           C
ATOM   1734  NZ  LYS A 172     -72.534  33.944  37.123  1.00  0.84           N
ATOM   1735  HZ1 LYS A 172     -73.127  34.190  36.331  1.00  0.00           H
ATOM   1736  HZ2 LYS A 172     -72.402  34.730  37.760  1.00  0.00           H
ATOM   1737  HZ3 LYS A 172     -73.002  33.307  37.768  1.00  0.00           H
ATOM   1738  N   LEU A 173     -66.519  30.266  35.662  1.00  0.92           N
ATOM   1739  HN  LEU A 173     -66.193  31.129  35.226  1.00  0.00           H
ATOM   1740  CA  LEU A 173     -66.538  29.067  34.865  1.00  0.92           C
ATOM   1741  C   LEU A 173     -65.592  27.970  35.350  1.00  0.92           C
ATOM   1742  O   LEU A 173     -65.938  26.788  35.402  1.00  0.92           O
ATOM   1743  CB  LEU A 173     -66.182  29.448  33.431  1.00  0.92           C
ATOM   1744  CG  LEU A 173     -66.044  28.238  32.502  1.00  0.92           C
ATOM   1745  CD1 LEU A 173     -67.312  27.383  32.388  1.00  0.92           C
ATOM   1746  CD2 LEU A 173     -65.580  28.719  31.136  1.00  0.92           C
ATOM   1747  N   LYS A 174     -64.356  28.343  35.738  1.00  0.87           N
ATOM   1748  HN  LYS A 174     -64.086  29.318  35.608  1.00  0.00           H
ATOM   1749  CA  LYS A 174     -63.388  27.439  36.330  1.00  0.87           C
ATOM   1750  C   LYS A 174     -63.895  26.748  37.578  1.00  0.87           C
ATOM   1751  O   LYS A 174     -63.749  25.535  37.735  1.00  0.87           O
ATOM   1752  CB  LYS A 174     -62.130  28.219  36.754  1.00  0.87           C
ATOM   1753  CG  LYS A 174     -61.050  28.410  35.684  1.00  0.87           C
ATOM   1754  CD  LYS A 174     -59.695  28.663  36.365  1.00  0.87           C
ATOM   1755  CE  LYS A 174     -59.602  29.928  37.224  1.00  0.87           C
ATOM   1756  NZ  LYS A 174     -58.796  29.662  38.438  1.00  0.87           N
ATOM   1757  HZ1 LYS A 174     -58.734  30.504  39.010  1.00  0.00           H
ATOM   1758  HZ2 LYS A 174     -57.875  29.287  38.210  1.00  0.00           H
ATOM   1759  HZ3 LYS A 174     -59.154  28.867  38.967  1.00  0.00           H
ATOM   1760  N   ALA A 175     -64.521  27.513  38.489  1.00  0.92           N
ATOM   1761  HN  ALA A 175     -64.594  28.515  38.314  1.00  0.00           H
ATOM   1762  CA  ALA A 175     -65.096  26.984  39.705  1.00  0.92           C
ATOM   1763  C   ALA A 175     -66.227  25.986  39.437  1.00  0.92           C
ATOM   1764  O   ALA A 175     -66.279  24.907  40.027  1.00  0.92           O
ATOM   1765  CB  ALA A 175     -65.550  28.155  40.601  1.00  0.92           C
ATOM   1766  N   LEU A 176     -67.133  26.296  38.485  1.00  0.92           N
ATOM   1767  HN  LEU A 176     -67.065  27.208  38.034  1.00  0.00           H
ATOM   1768  CA  LEU A 176     -68.203  25.400  38.066  1.00  0.92           C
ATOM   1769  C   LEU A 176     -67.729  24.112  37.413  1.00  0.92           C
ATOM   1770  O   LEU A 176     -68.264  23.034  37.677  1.00  0.92           O
ATOM   1771  CB  LEU A 176     -69.178  26.111  37.105  1.00  0.92           C
ATOM   1772  CG  LEU A 176     -70.007  27.219  37.774  1.00  0.92           C
ATOM   1773  CD1 LEU A 176     -70.560  28.167  36.704  1.00  0.92           C
ATOM   1774  CD2 LEU A 176     -71.126  26.644  38.656  1.00  0.92           C
ATOM   1775  N   ASN A 177     -66.705  24.191  36.539  1.00  0.91           N
ATOM   1776  HN  ASN A 177     -66.382  25.118  36.262  1.00  0.00           H
ATOM   1777  CA  ASN A 177     -66.034  23.034  35.968  1.00  0.91           C
ATOM   1778  C   ASN A 177     -65.325  22.181  37.004  1.00  0.91           C
ATOM   1779  O   ASN A 177     -65.418  20.952  36.977  1.00  0.91           O
ATOM   1780  CB  ASN A 177     -65.020  23.447  34.879  1.00  0.91           C
ATOM   1781  CG  ASN A 177     -65.764  23.769  33.583  1.00  0.91           C
ATOM   1782  OD1 ASN A 177     -66.881  23.358  33.345  1.00  0.91           O
ATOM   1783  ND2 ASN A 177     -65.044  24.466  32.660  1.00  0.91           N
ATOM   1784 1HD2 ASN A 177     -65.540  24.681  31.795  1.00  0.00           H
ATOM   1785 2HD2 ASN A 177     -64.105  24.811  32.860  1.00  0.00           H
ATOM   1786  N   GLY A 178     -64.637  22.815  37.970  1.00  0.93           N
ATOM   1787  HN  GLY A 178     -64.545  23.829  37.916  1.00  0.00           H
ATOM   1788  CA  GLY A 178     -64.018  22.120  39.089  1.00  0.93           C
ATOM   1789  C   GLY A 178     -64.990  21.381  39.975  1.00  0.93           C
ATOM   1790  O   GLY A 178     -64.767  20.216  40.298  1.00  0.93           O
ATOM   1791  N   GLU A 179     -66.113  22.028  40.352  1.00  0.88           N
ATOM   1792  HN  GLU A 179     -66.218  23.007  40.084  1.00  0.00           H
ATOM   1793  CA  GLU A 179     -67.185  21.406  41.121  1.00  0.88           C
ATOM   1794  C   GLU A 179     -67.883  20.266  40.380  1.00  0.88           C
ATOM   1795  O   GLU A 179     -68.151  19.204  40.942  1.00  0.88           O
ATOM   1796  CB  GLU A 179     -68.205  22.439  41.671  1.00  0.88           C
ATOM   1797  CG  GLU A 179     -69.247  21.858  42.679  1.00  0.88           C
ATOM   1798  CD  GLU A 179     -68.708  21.220  43.958  1.00  0.88           C
ATOM   1799  OE1 GLU A 179     -67.477  21.197  44.180  1.00  0.88           O
ATOM   1800  OE2 GLU A 179     -69.538  20.696  44.750  1.00  0.88           O
ATOM   1801  N   ARG A 180     -68.139  20.419  39.060  1.00  0.88           N
ATOM   1802  HN  ARG A 180     -67.920  21.319  38.634  1.00  0.00           H
ATOM   1803  CA  ARG A 180     -68.707  19.382  38.207  1.00  0.88           C
ATOM   1804  C   ARG A 180     -67.902  18.091  38.182  1.00  0.88           C
ATOM   1805  O   ARG A 180     -68.446  16.984  38.223  1.00  0.88           O
ATOM   1806  CB  ARG A 180     -68.764  19.912  36.749  1.00  0.88           C
ATOM   1807  CG  ARG A 180     -68.901  18.873  35.618  1.00  0.88           C
ATOM   1808  CD  ARG A 180     -70.185  18.059  35.656  1.00  0.88           C
ATOM   1809  NE  ARG A 180     -70.098  17.120  34.508  1.00  0.88           N
ATOM   1810  HE  ARG A 180     -70.559  17.406  33.644  1.00  0.00           H
ATOM   1811  CZ  ARG A 180     -69.473  15.934  34.497  1.00  0.88           C
ATOM   1812  NH1 ARG A 180     -68.875  15.459  35.575  1.00  0.88           N
ATOM   1813 1HH1 ARG A 180     -68.399  14.557  35.567  1.00  0.00           H
ATOM   1814 2HH1 ARG A 180     -68.911  15.971  36.457  1.00  0.00           H
ATOM   1815  NH2 ARG A 180     -69.426  15.264  33.343  1.00  0.88           N
ATOM   1816 1HH2 ARG A 180     -68.950  14.362  33.335  1.00  0.00           H
ATOM   1817 2HH2 ARG A 180     -69.888  15.631  32.511  1.00  0.00           H
ATOM   1818  N   SER A 181     -66.569  18.214  38.062  1.00  0.93           N
ATOM   1819  HN  SER A 181     -66.173  19.143  37.919  1.00  0.00           H
ATOM   1820  CA  SER A 181     -65.672  17.074  38.128  1.00  0.93           C
ATOM   1821  C   SER A 181     -65.486  16.548  39.531  1.00  0.93           C
ATOM   1822  O   SER A 181     -65.454  15.340  39.739  1.00  0.93           O
ATOM   1823  CB  SER A 181     -64.307  17.311  37.456  1.00  0.93           C
ATOM   1824  OG  SER A 181     -64.491  17.448  36.045  1.00  0.93           O
ATOM   1825  HG  SER A 181     -63.649  17.594  35.630  1.00  0.00           H
ATOM   1826  N   ARG A 182     -65.403  17.427  40.549  1.00  0.85           N
ATOM   1827  HN  ARG A 182     -65.420  18.423  40.331  1.00  0.00           H
ATOM   1828  CA  ARG A 182     -65.290  17.028  41.940  1.00  0.85           C
ATOM   1829  C   ARG A 182     -66.474  16.200  42.420  1.00  0.85           C
ATOM   1830  O   ARG A 182     -66.301  15.187  43.093  1.00  0.85           O
ATOM   1831  CB  ARG A 182     -65.159  18.262  42.862  1.00  0.85           C
ATOM   1832  CG  ARG A 182     -64.729  17.912  44.301  1.00  0.85           C
ATOM   1833  CD  ARG A 182     -64.937  19.036  45.321  1.00  0.85           C
ATOM   1834  NE  ARG A 182     -66.402  19.243  45.492  1.00  0.85           N
ATOM   1835  HE  ARG A 182     -66.803  20.043  45.002  1.00  0.00           H
ATOM   1836  CZ  ARG A 182     -67.255  18.505  46.212  1.00  0.85           C
ATOM   1837  NH1 ARG A 182     -66.842  17.424  46.864  1.00  0.85           N
ATOM   1838 1HH1 ARG A 182     -67.492  16.861  47.413  1.00  0.00           H
ATOM   1839 2HH1 ARG A 182     -65.863  17.141  46.812  1.00  0.00           H
ATOM   1840  NH2 ARG A 182     -68.531  18.874  46.280  1.00  0.85           N
ATOM   1841 1HH2 ARG A 182     -69.181  18.311  46.829  1.00  0.00           H
ATOM   1842 2HH2 ARG A 182     -68.848  19.704  45.779  1.00  0.00           H
ATOM   1843  N   LEU A 183     -67.708  16.591  42.056  1.00  0.93           N
ATOM   1844  HN  LEU A 183     -67.809  17.487  41.579  1.00  0.00           H
ATOM   1845  CA  LEU A 183     -68.903  15.807  42.306  1.00  0.93           C
ATOM   1846  C   LEU A 183     -68.967  14.472  41.602  1.00  0.93           C
ATOM   1847  O   LEU A 183     -69.393  13.472  42.168  1.00  0.93           O
ATOM   1848  CB  LEU A 183     -70.160  16.609  41.957  1.00  0.93           C
ATOM   1849  CG  LEU A 183     -70.426  17.757  42.937  1.00  0.93           C
ATOM   1850  CD1 LEU A 183     -71.576  18.599  42.408  1.00  0.93           C
ATOM   1851  CD2 LEU A 183     -70.796  17.289  44.351  1.00  0.93           C
ATOM   1852  N   ALA A 184     -68.545  14.386  40.335  1.00  0.95           N
ATOM   1853  HN  ALA A 184     -68.203  15.217  39.852  1.00  0.00           H
ATOM   1854  CA  ALA A 184     -68.575  13.114  39.654  1.00  0.95           C
ATOM   1855  C   ALA A 184     -67.464  12.140  40.060  1.00  0.95           C
ATOM   1856  O   ALA A 184     -67.636  10.923  39.977  1.00  0.95           O
ATOM   1857  CB  ALA A 184     -68.569  13.380  38.148  1.00  0.95           C
ATOM   1858  N   GLN A 185     -66.310  12.648  40.538  1.00  0.89           N
ATOM   1859  HN  GLN A 185     -66.237  13.658  40.661  1.00  0.00           H
ATOM   1860  CA  GLN A 185     -65.167  11.825  40.886  1.00  0.89           C
ATOM   1861  C   GLN A 185     -64.973  11.616  42.378  1.00  0.89           C
ATOM   1862  O   GLN A 185     -64.090  10.868  42.794  1.00  0.89           O
ATOM   1863  CB  GLN A 185     -63.876  12.479  40.354  1.00  0.89           C
ATOM   1864  CG  GLN A 185     -63.902  12.690  38.829  1.00  0.89           C
ATOM   1865  CD  GLN A 185     -62.573  13.224  38.312  1.00  0.89           C
ATOM   1866  OE1 GLN A 185     -61.519  13.175  38.951  1.00  0.89           O
ATOM   1867  NE2 GLN A 185     -62.608  13.744  37.062  1.00  0.89           N
ATOM   1868 1HE2 GLN A 185     -63.480  13.785  36.534  1.00  0.00           H
ATOM   1869 2HE2 GLN A 185     -61.718  14.102  36.716  1.00  0.00           H
ATOM   1870  N   SER A 186     -65.787  12.268  43.228  1.00  0.92           N
ATOM   1871  HN  SER A 186     -66.446  12.947  42.847  1.00  0.00           H
ATOM   1872  CA  SER A 186     -65.770  12.049  44.669  1.00  0.92           C
ATOM   1873  C   SER A 186     -66.174  10.631  45.047  1.00  0.92           C
ATOM   1874  O   SER A 186     -67.108  10.062  44.491  1.00  0.92           O
ATOM   1875  CB  SER A 186     -66.671  13.046  45.451  1.00  0.92           C
ATOM   1876  OG  SER A 186     -66.647  12.788  46.860  1.00  0.92           O
ATOM   1877  HG  SER A 186     -67.198  13.397  47.338  1.00  0.00           H
ATOM   1878  N   PHE A 187     -65.491  10.050  46.054  1.00  0.85           N
ATOM   1879  HN  PHE A 187     -64.727  10.578  46.475  1.00  0.00           H
ATOM   1880  CA  PHE A 187     -65.766   8.728  46.581  1.00  0.85           C
ATOM   1881  C   PHE A 187     -67.008   8.703  47.461  1.00  0.85           C
ATOM   1882  O   PHE A 187     -67.613   7.658  47.695  1.00  0.85           O
ATOM   1883  CB  PHE A 187     -64.559   8.249  47.423  1.00  0.85           C
ATOM   1884  CG  PHE A 187     -63.253   8.157  46.663  1.00  0.85           C
ATOM   1885  CD1 PHE A 187     -63.160   7.950  45.274  1.00  0.85           C
ATOM   1886  CD2 PHE A 187     -62.060   8.181  47.400  1.00  0.85           C
ATOM   1887  CE1 PHE A 187     -61.915   7.796  44.650  1.00  0.85           C
ATOM   1888  CE2 PHE A 187     -60.817   8.012  46.782  1.00  0.85           C
ATOM   1889  CZ  PHE A 187     -60.741   7.828  45.403  1.00  0.85           C
ATOM   1890  N   ASP A 188     -67.467   9.880  47.929  1.00  0.85           N
ATOM   1891  HN  ASP A 188     -67.099  10.738  47.518  1.00  0.00           H
ATOM   1892  CA  ASP A 188     -68.456   9.996  48.985  1.00  0.85           C
ATOM   1893  C   ASP A 188     -69.851   9.478  48.617  1.00  0.85           C
ATOM   1894  O   ASP A 188     -70.671   9.184  49.489  1.00  0.85           O
ATOM   1895  CB  ASP A 188     -68.556  11.470  49.465  1.00  0.85           C
ATOM   1896  CG  ASP A 188     -67.256  11.989  50.069  1.00  0.85           C
ATOM   1897  OD1 ASP A 188     -66.421  11.169  50.516  1.00  0.85           O
ATOM   1898  OD2 ASP A 188     -67.104  13.243  50.058  1.00  0.85           O
ATOM   1899  N   TYR A 189     -70.153   9.298  47.311  1.00  0.85           N
ATOM   1900  HN  TYR A 189     -69.464   9.563  46.607  1.00  0.00           H
ATOM   1901  CA  TYR A 189     -71.418   8.743  46.875  1.00  0.85           C
ATOM   1902  C   TYR A 189     -71.339   7.241  46.575  1.00  0.85           C
ATOM   1903  O   TYR A 189     -72.364   6.616  46.289  1.00  0.85           O
ATOM   1904  CB  TYR A 189     -72.045   9.540  45.689  1.00  0.85           C
ATOM   1905  CG  TYR A 189     -71.327   9.386  44.380  1.00  0.85           C
ATOM   1906  CD1 TYR A 189     -71.667   8.342  43.509  1.00  0.85           C
ATOM   1907  CD2 TYR A 189     -70.348  10.301  43.975  1.00  0.85           C
ATOM   1908  CE1 TYR A 189     -71.053   8.226  42.258  1.00  0.85           C
ATOM   1909  CE2 TYR A 189     -69.748  10.193  42.713  1.00  0.85           C
ATOM   1910  CZ  TYR A 189     -70.105   9.159  41.845  1.00  0.85           C
ATOM   1911  OH  TYR A 189     -69.530   9.054  40.560  1.00  0.85           O
ATOM   1912  HH  TYR A 189     -68.883   9.690  40.278  1.00  0.00           H
ATOM   1913  N   ASN A 190     -70.144   6.604  46.692  1.00  0.86           N
ATOM   1914  HN  ASN A 190     -69.361   7.135  47.072  1.00  0.00           H
ATOM   1915  CA  ASN A 190     -69.898   5.210  46.312  1.00  0.86           C
ATOM   1916  C   ASN A 190     -70.799   4.196  46.999  1.00  0.86           C
ATOM   1917  O   ASN A 190     -71.198   3.198  46.406  1.00  0.86           O
ATOM   1918  CB  ASN A 190     -68.426   4.769  46.535  1.00  0.86           C
ATOM   1919  CG  ASN A 190     -67.540   5.208  45.374  1.00  0.86           C
ATOM   1920  OD1 ASN A 190     -67.994   5.754  44.367  1.00  0.86           O
ATOM   1921  ND2 ASN A 190     -66.223   4.924  45.482  1.00  0.86           N
ATOM   1922 1HD2 ASN A 190     -65.630   5.218  44.705  1.00  0.00           H
ATOM   1923 2HD2 ASN A 190     -65.847   4.472  46.316  1.00  0.00           H
ATOM   1924  N   TYR A 191     -71.194   4.452  48.262  1.00  0.82           N
ATOM   1925  HN  TYR A 191     -70.835   5.290  48.720  1.00  0.00           H
ATOM   1926  CA  TYR A 191     -72.104   3.597  49.007  1.00  0.82           C
ATOM   1927  C   TYR A 191     -73.435   3.360  48.289  1.00  0.82           C
ATOM   1928  O   TYR A 191     -73.950   2.246  48.279  1.00  0.82           O
ATOM   1929  CB  TYR A 191     -72.318   4.109  50.476  1.00  0.82           C
ATOM   1930  CG  TYR A 191     -73.201   5.330  50.604  1.00  0.82           C
ATOM   1931  CD1 TYR A 191     -74.593   5.170  50.606  1.00  0.82           C
ATOM   1932  CD2 TYR A 191     -72.686   6.632  50.700  1.00  0.82           C
ATOM   1933  CE1 TYR A 191     -75.446   6.275  50.617  1.00  0.82           C
ATOM   1934  CE2 TYR A 191     -73.546   7.740  50.769  1.00  0.82           C
ATOM   1935  CZ  TYR A 191     -74.927   7.560  50.723  1.00  0.82           C
ATOM   1936  OH  TYR A 191     -75.807   8.653  50.778  1.00  0.82           O
ATOM   1937  HH  TYR A 191     -75.452   9.531  50.850  1.00  0.00           H
ATOM   1938  N   GLY A 192     -74.008   4.403  47.649  1.00  0.87           N
ATOM   1939  HN  GLY A 192     -73.502   5.288  47.614  1.00  0.00           H
ATOM   1940  CA  GLY A 192     -75.313   4.326  47.006  1.00  0.87           C
ATOM   1941  C   GLY A 192     -75.271   3.824  45.591  1.00  0.87           C
ATOM   1942  O   GLY A 192     -76.296   3.425  45.042  1.00  0.87           O
ATOM   1943  N   ASP A 193     -74.075   3.833  44.964  1.00  0.88           N
ATOM   1944  HN  ASP A 193     -73.302   4.344  45.391  1.00  0.00           H
ATOM   1945  CA  ASP A 193     -73.846   3.149  43.713  1.00  0.88           C
ATOM   1946  C   ASP A 193     -73.632   1.655  43.966  1.00  0.88           C
ATOM   1947  O   ASP A 193     -74.296   0.805  43.367  1.00  0.88           O
ATOM   1948  CB  ASP A 193     -72.670   3.795  42.927  1.00  0.88           C
ATOM   1949  CG  ASP A 193     -72.545   3.114  41.572  1.00  0.88           C
ATOM   1950  OD1 ASP A 193     -73.613   2.714  41.023  1.00  0.88           O
ATOM   1951  OD2 ASP A 193     -71.404   2.931  41.087  1.00  0.88           O
ATOM   1952  N   PHE A 194     -72.730   1.307  44.904  1.00  0.87           N
ATOM   1953  HN  PHE A 194     -72.305   2.053  45.455  1.00  0.00           H
ATOM   1954  CA  PHE A 194     -72.321  -0.056  45.185  1.00  0.87           C
ATOM   1955  C   PHE A 194     -73.391  -0.867  45.886  1.00  0.87           C
ATOM   1956  O   PHE A 194     -73.569  -2.060  45.628  1.00  0.87           O
ATOM   1957  CB  PHE A 194     -70.984  -0.075  45.966  1.00  0.87           C
ATOM   1958  CG  PHE A 194     -69.834   0.571  45.217  1.00  0.87           C
ATOM   1959  CD1 PHE A 194     -69.847   0.932  43.854  1.00  0.87           C
ATOM   1960  CD2 PHE A 194     -68.670   0.841  45.945  1.00  0.87           C
ATOM   1961  CE1 PHE A 194     -68.754   1.578  43.264  1.00  0.87           C
ATOM   1962  CE2 PHE A 194     -67.566   1.462  45.356  1.00  0.87           C
ATOM   1963  CZ  PHE A 194     -67.609   1.842  44.016  1.00  0.87           C
ATOM   1964  N   ILE A 195     -74.157  -0.216  46.776  1.00  0.86           N
ATOM   1965  HN  ILE A 195     -73.961   0.772  46.936  1.00  0.00           H
ATOM   1966  CA  ILE A 195     -75.239  -0.814  47.523  1.00  0.86           C
ATOM   1967  C   ILE A 195     -76.519  -0.044  47.149  1.00  0.86           C
ATOM   1968  O   ILE A 195     -76.897   0.908  47.838  1.00  0.86           O
ATOM   1969  CB  ILE A 195     -74.936  -0.785  49.025  1.00  0.86           C
ATOM   1970  CG1 ILE A 195     -73.524  -1.365  49.333  1.00  0.86           C
ATOM   1971  CG2 ILE A 195     -76.052  -1.531  49.783  1.00  0.86           C
ATOM   1972  CD1 ILE A 195     -73.111  -1.280  50.809  1.00  0.86           C
ATOM   1973  N   PRO A 196     -77.258  -0.383  46.076  1.00  0.82           N
ATOM   1974  CA  PRO A 196     -78.251   0.521  45.495  1.00  0.82           C
ATOM   1975  C   PRO A 196     -79.495   0.695  46.340  1.00  0.82           C
ATOM   1976  O   PRO A 196     -80.270   1.611  46.076  1.00  0.82           O
ATOM   1977  CB  PRO A 196     -78.628  -0.104  44.141  1.00  0.82           C
ATOM   1978  CG  PRO A 196     -77.460  -1.019  43.787  1.00  0.82           C
ATOM   1979  CD  PRO A 196     -76.917  -1.456  45.145  1.00  0.82           C
ATOM   1980  N   ILE A 197     -79.708  -0.153  47.367  1.00  0.80           N
ATOM   1981  HN  ILE A 197     -79.064  -0.936  47.479  1.00  0.00           H
ATOM   1982  CA  ILE A 197     -80.796  -0.026  48.327  1.00  0.80           C
ATOM   1983  C   ILE A 197     -80.608   1.198  49.224  1.00  0.80           C
ATOM   1984  O   ILE A 197     -81.557   1.698  49.825  1.00  0.80           O
ATOM   1985  CB  ILE A 197     -81.003  -1.290  49.175  1.00  0.80           C
ATOM   1986  CG1 ILE A 197     -79.787  -1.644  50.060  1.00  0.80           C
ATOM   1987  CG2 ILE A 197     -81.410  -2.453  48.242  1.00  0.80           C
ATOM   1988  CD1 ILE A 197     -80.057  -2.762  51.077  1.00  0.80           C
ATOM   1989  N   LEU A 198     -79.373   1.752  49.281  1.00  0.80           N
ATOM   1990  HN  LEU A 198     -78.626   1.295  48.758  1.00  0.00           H
ATOM   1991  CA  LEU A 198     -79.033   2.947  50.031  1.00  0.80           C
ATOM   1992  C   LEU A 198     -79.108   4.206  49.186  1.00  0.80           C
ATOM   1993  O   LEU A 198     -78.806   5.308  49.639  1.00  0.80           O
ATOM   1994  CB  LEU A 198     -77.591   2.880  50.566  1.00  0.80           C
ATOM   1995  CG  LEU A 198     -77.296   1.735  51.541  1.00  0.80           C
ATOM   1996  CD1 LEU A 198     -75.806   1.776  51.912  1.00  0.80           C
ATOM   1997  CD2 LEU A 198     -78.182   1.811  52.793  1.00  0.80           C
ATOM   1998  N   ARG A 199     -79.577   4.088  47.935  1.00  0.73           N
ATOM   1999  HN  ARG A 199     -79.762   3.151  47.576  1.00  0.00           H
ATOM   2000  CA  ARG A 199     -79.836   5.219  47.065  1.00  0.73           C
ATOM   2001  C   ARG A 199     -80.741   6.339  47.618  1.00  0.73           C
ATOM   2002  O   ARG A 199     -80.443   7.494  47.307  1.00  0.73           O
ATOM   2003  CB  ARG A 199     -80.380   4.699  45.725  1.00  0.73           C
ATOM   2004  CG  ARG A 199     -80.704   5.766  44.669  1.00  0.73           C
ATOM   2005  CD  ARG A 199     -80.796   5.116  43.293  1.00  0.73           C
ATOM   2006  NE  ARG A 199     -81.618   6.005  42.410  1.00  0.73           N
ATOM   2007  HE  ARG A 199     -82.045   6.834  42.823  1.00  0.00           H
ATOM   2008  CZ  ARG A 199     -81.822   5.769  41.107  1.00  0.73           C
ATOM   2009  NH1 ARG A 199     -81.184   4.787  40.478  1.00  0.73           N
ATOM   2010 1HH1 ARG A 199     -81.339   4.607  39.486  1.00  0.00           H
ATOM   2011 2HH1 ARG A 199     -80.537   4.204  41.009  1.00  0.00           H
ATOM   2012  NH2 ARG A 199     -82.666   6.530  40.414  1.00  0.73           N
ATOM   2013 1HH2 ARG A 199     -82.821   6.350  39.422  1.00  0.00           H
ATOM   2014 2HH2 ARG A 199     -83.156   7.284  40.897  1.00  0.00           H
ATOM   2015  N   PRO A 200     -81.801   6.158  48.423  1.00  0.76           N
ATOM   2016  CA  PRO A 200     -82.532   7.261  49.051  1.00  0.76           C
ATOM   2017  C   PRO A 200     -81.692   8.212  49.899  1.00  0.76           C
ATOM   2018  O   PRO A 200     -82.054   9.383  50.007  1.00  0.76           O
ATOM   2019  CB  PRO A 200     -83.612   6.567  49.897  1.00  0.76           C
ATOM   2020  CG  PRO A 200     -83.849   5.225  49.206  1.00  0.76           C
ATOM   2021  CD  PRO A 200     -82.461   4.874  48.682  1.00  0.76           C
ATOM   2022  N   PHE A 201     -80.573   7.746  50.503  1.00  0.78           N
ATOM   2023  HN  PHE A 201     -80.325   6.769  50.346  1.00  0.00           H
ATOM   2024  CA  PHE A 201     -79.694   8.535  51.361  1.00  0.78           C
ATOM   2025  C   PHE A 201     -78.849   9.501  50.540  1.00  0.78           C
ATOM   2026  O   PHE A 201     -78.337  10.502  51.045  1.00  0.78           O
ATOM   2027  CB  PHE A 201     -78.786   7.637  52.245  1.00  0.78           C
ATOM   2028  CG  PHE A 201     -79.592   6.886  53.265  1.00  0.78           C
ATOM   2029  CD1 PHE A 201     -80.127   5.621  52.985  1.00  0.78           C
ATOM   2030  CD2 PHE A 201     -79.834   7.450  54.525  1.00  0.78           C
ATOM   2031  CE1 PHE A 201     -80.901   4.945  53.935  1.00  0.78           C
ATOM   2032  CE2 PHE A 201     -80.598   6.773  55.481  1.00  0.78           C
ATOM   2033  CZ  PHE A 201     -81.132   5.517  55.187  1.00  0.78           C
ATOM   2034  N   LEU A 202     -78.770   9.282  49.208  1.00  0.83           N
ATOM   2035  HN  LEU A 202     -79.267   8.481  48.818  1.00  0.00           H
ATOM   2036  CA  LEU A 202     -78.014  10.128  48.307  1.00  0.83           C
ATOM   2037  C   LEU A 202     -78.809  11.339  47.864  1.00  0.83           C
ATOM   2038  O   LEU A 202     -78.308  12.165  47.103  1.00  0.83           O
ATOM   2039  CB  LEU A 202     -77.571   9.382  47.024  1.00  0.83           C
ATOM   2040  CG  LEU A 202     -76.327   8.494  47.161  1.00  0.83           C
ATOM   2041  CD1 LEU A 202     -76.087   7.764  45.829  1.00  0.83           C
ATOM   2042  CD2 LEU A 202     -75.085   9.322  47.518  1.00  0.83           C
ATOM   2043  N   LYS A 203     -80.041  11.534  48.377  1.00  0.75           N
ATOM   2044  HN  LYS A 203     -80.383  10.872  49.073  1.00  0.00           H
ATOM   2045  CA  LYS A 203     -80.908  12.635  47.993  1.00  0.75           C
ATOM   2046  C   LYS A 203     -80.277  14.022  48.101  1.00  0.75           C
ATOM   2047  O   LYS A 203     -80.445  14.872  47.228  1.00  0.75           O
ATOM   2048  CB  LYS A 203     -82.187  12.631  48.862  1.00  0.75           C
ATOM   2049  CG  LYS A 203     -83.178  13.757  48.516  1.00  0.75           C
ATOM   2050  CD  LYS A 203     -84.428  13.730  49.405  1.00  0.75           C
ATOM   2051  CE  LYS A 203     -85.400  14.876  49.108  1.00  0.75           C
ATOM   2052  NZ  LYS A 203     -86.596  14.787  49.978  1.00  0.75           N
ATOM   2053  HZ1 LYS A 203     -87.243  15.550  49.780  1.00  0.00           H
ATOM   2054  HZ2 LYS A 203     -86.343  14.752  50.966  1.00  0.00           H
ATOM   2055  HZ3 LYS A 203     -87.051  13.877  49.904  1.00  0.00           H
ATOM   2056  N   GLY A 204     -79.513  14.276  49.185  1.00  0.85           N
ATOM   2057  HN  GLY A 204     -79.434  13.559  49.906  1.00  0.00           H
ATOM   2058  CA  GLY A 204     -78.796  15.534  49.367  1.00  0.85           C
ATOM   2059  C   GLY A 204     -77.618  15.714  48.439  1.00  0.85           C
ATOM   2060  O   GLY A 204     -77.390  16.804  47.926  1.00  0.85           O
ATOM   2061  N   TYR A 205     -76.855  14.634  48.170  1.00  0.87           N
ATOM   2062  HN  TYR A 205     -77.063  13.766  48.664  1.00  0.00           H
ATOM   2063  CA  TYR A 205     -75.755  14.631  47.220  1.00  0.87           C
ATOM   2064  C   TYR A 205     -76.229  14.877  45.790  1.00  0.87           C
ATOM   2065  O   TYR A 205     -75.652  15.664  45.042  1.00  0.87           O
ATOM   2066  CB  TYR A 205     -74.991  13.284  47.318  1.00  0.87           C
ATOM   2067  CG  TYR A 205     -73.649  13.374  46.665  1.00  0.87           C
ATOM   2068  CD1 TYR A 205     -73.468  13.128  45.295  1.00  0.87           C
ATOM   2069  CD2 TYR A 205     -72.549  13.764  47.434  1.00  0.87           C
ATOM   2070  CE1 TYR A 205     -72.212  13.318  44.702  1.00  0.87           C
ATOM   2071  CE2 TYR A 205     -71.294  13.928  46.848  1.00  0.87           C
ATOM   2072  CZ  TYR A 205     -71.135  13.728  45.484  1.00  0.87           C
ATOM   2073  OH  TYR A 205     -69.880  13.953  44.929  1.00  0.87           O
ATOM   2074  HH  TYR A 205     -69.145  14.233  45.462  1.00  0.00           H
ATOM   2075  N   LEU A 206     -77.323  14.211  45.384  1.00  0.89           N
ATOM   2076  HN  LEU A 206     -77.753  13.553  46.035  1.00  0.00           H
ATOM   2077  CA  LEU A 206     -77.930  14.371  44.075  1.00  0.89           C
ATOM   2078  C   LEU A 206     -78.564  15.733  43.842  1.00  0.89           C
ATOM   2079  O   LEU A 206     -78.489  16.283  42.743  1.00  0.89           O
ATOM   2080  CB  LEU A 206     -78.930  13.237  43.788  1.00  0.89           C
ATOM   2081  CG  LEU A 206     -78.302  11.827  43.813  1.00  0.89           C
ATOM   2082  CD1 LEU A 206     -79.403  10.764  43.681  1.00  0.89           C
ATOM   2083  CD2 LEU A 206     -77.193  11.617  42.767  1.00  0.89           C
ATOM   2084  N   LYS A 207     -79.169  16.336  44.888  1.00  0.84           N
ATOM   2085  HN  LYS A 207     -79.303  15.796  45.743  1.00  0.00           H
ATOM   2086  CA  LYS A 207     -79.640  17.709  44.866  1.00  0.84           C
ATOM   2087  C   LYS A 207     -78.510  18.691  44.604  1.00  0.84           C
ATOM   2088  O   LYS A 207     -78.632  19.584  43.768  1.00  0.84           O
ATOM   2089  CB  LYS A 207     -80.333  18.072  46.198  1.00  0.84           C
ATOM   2090  CG  LYS A 207     -80.911  19.493  46.191  1.00  0.84           C
ATOM   2091  CD  LYS A 207     -81.649  19.843  47.486  1.00  0.84           C
ATOM   2092  CE  LYS A 207     -82.174  21.280  47.461  1.00  0.84           C
ATOM   2093  NZ  LYS A 207     -82.877  21.582  48.727  1.00  0.84           N
ATOM   2094  HZ1 LYS A 207     -83.227  22.540  48.710  1.00  0.00           H
ATOM   2095  HZ2 LYS A 207     -82.291  21.403  49.542  1.00  0.00           H
ATOM   2096  HZ3 LYS A 207     -83.616  20.908  48.924  1.00  0.00           H
ATOM   2097  N   THR A 208     -77.349  18.483  45.264  1.00  0.91           N
ATOM   2098  HN  THR A 208     -77.328  17.756  45.979  1.00  0.00           H
ATOM   2099  CA  THR A 208     -76.119  19.239  45.015  1.00  0.91           C
ATOM   2100  C   THR A 208     -75.680  19.144  43.560  1.00  0.91           C
ATOM   2101  O   THR A 208     -75.386  20.149  42.915  1.00  0.91           O
ATOM   2102  CB  THR A 208     -74.983  18.814  45.943  1.00  0.91           C
ATOM   2103  OG1 THR A 208     -75.325  19.103  47.292  1.00  0.91           O
ATOM   2104  HG1 THR A 208     -76.142  18.647  47.456  1.00  0.00           H
ATOM   2105  CG2 THR A 208     -73.664  19.551  45.678  1.00  0.91           C
ATOM   2106  N   CYS A 209     -75.690  17.924  42.980  1.00  0.93           N
ATOM   2107  HN  CYS A 209     -75.924  17.120  43.562  1.00  0.00           H
ATOM   2108  CA  CYS A 209     -75.387  17.685  41.576  1.00  0.93           C
ATOM   2109  C   CYS A 209     -76.341  18.349  40.585  1.00  0.93           C
ATOM   2110  O   CYS A 209     -75.897  18.914  39.585  1.00  0.93           O
ATOM   2111  CB  CYS A 209     -75.287  16.173  41.248  1.00  0.93           C
ATOM   2112  SG  CYS A 209     -73.956  15.329  42.156  1.00  0.93           S
ATOM   2113  N   GLN A 210     -77.668  18.325  40.854  1.00  0.90           N
ATOM   2114  HN  GLN A 210     -77.983  17.756  41.639  1.00  0.00           H
ATOM   2115  CA  GLN A 210     -78.679  19.059  40.096  1.00  0.90           C
ATOM   2116  C   GLN A 210     -78.399  20.557  40.080  1.00  0.90           C
ATOM   2117  O   GLN A 210     -78.231  21.145  39.012  1.00  0.90           O
ATOM   2118  CB  GLN A 210     -80.090  18.797  40.704  1.00  0.90           C
ATOM   2119  CG  GLN A 210     -81.256  19.687  40.203  1.00  0.90           C
ATOM   2120  CD  GLN A 210     -81.556  19.441  38.719  1.00  0.90           C
ATOM   2121  OE1 GLN A 210     -81.490  18.335  38.205  1.00  0.90           O
ATOM   2122  NE2 GLN A 210     -81.909  20.539  38.005  1.00  0.90           N
ATOM   2123 1HE2 GLN A 210     -81.964  21.463  38.434  1.00  0.00           H
ATOM   2124 2HE2 GLN A 210     -82.108  20.375  37.018  1.00  0.00           H
ATOM   2125  N   ASP A 211     -78.216  21.180  41.265  1.00  0.92           N
ATOM   2126  HN  ASP A 211     -78.274  20.619  42.115  1.00  0.00           H
ATOM   2127  CA  ASP A 211     -77.942  22.600  41.401  1.00  0.92           C
ATOM   2128  C   ASP A 211     -76.646  23.036  40.699  1.00  0.92           C
ATOM   2129  O   ASP A 211     -76.562  24.110  40.102  1.00  0.92           O
ATOM   2130  CB  ASP A 211     -77.886  23.006  42.904  1.00  0.92           C
ATOM   2131  CG  ASP A 211     -79.245  23.124  43.600  1.00  0.92           C
ATOM   2132  OD1 ASP A 211     -80.280  23.259  42.912  1.00  0.92           O
ATOM   2133  OD2 ASP A 211     -79.231  23.153  44.862  1.00  0.92           O
ATOM   2134  N   VAL A 212     -75.568  22.218  40.748  1.00  0.95           N
ATOM   2135  HN  VAL A 212     -75.619  21.388  41.339  1.00  0.00           H
ATOM   2136  CA  VAL A 212     -74.331  22.459  39.998  1.00  0.95           C
ATOM   2137  C   VAL A 212     -74.526  22.439  38.503  1.00  0.95           C
ATOM   2138  O   VAL A 212     -73.999  23.281  37.780  1.00  0.95           O
ATOM   2139  CB  VAL A 212     -73.224  21.470  40.334  1.00  0.95           C
ATOM   2140  CG1 VAL A 212     -71.980  21.612  39.423  1.00  0.95           C
ATOM   2141  CG2 VAL A 212     -72.770  21.757  41.764  1.00  0.95           C
ATOM   2142  N   LYS A 213     -75.309  21.461  38.014  1.00  0.91           N
ATOM   2143  HN  LYS A 213     -75.657  20.752  38.659  1.00  0.00           H
ATOM   2144  CA  LYS A 213     -75.681  21.363  36.626  1.00  0.91           C
ATOM   2145  C   LYS A 213     -76.490  22.573  36.168  1.00  0.91           C
ATOM   2146  O   LYS A 213     -76.162  23.167  35.140  1.00  0.91           O
ATOM   2147  CB  LYS A 213     -76.460  20.054  36.391  1.00  0.91           C
ATOM   2148  CG  LYS A 213     -76.859  19.845  34.931  1.00  0.91           C
ATOM   2149  CD  LYS A 213     -77.800  18.654  34.764  1.00  0.91           C
ATOM   2150  CE  LYS A 213     -78.106  18.364  33.297  1.00  0.91           C
ATOM   2151  NZ  LYS A 213     -79.053  17.244  33.190  1.00  0.91           N
ATOM   2152  HZ1 LYS A 213     -79.257  17.050  32.210  1.00  0.00           H
ATOM   2153  HZ2 LYS A 213     -79.902  17.409  33.732  1.00  0.00           H
ATOM   2154  HZ3 LYS A 213     -78.720  16.415  33.682  1.00  0.00           H
ATOM   2155  N   ASP A 214     -77.491  23.013  36.959  1.00  0.92           N
ATOM   2156  HN  ASP A 214     -77.698  22.478  37.803  1.00  0.00           H
ATOM   2157  CA  ASP A 214     -78.297  24.196  36.695  1.00  0.92           C
ATOM   2158  C   ASP A 214     -77.472  25.466  36.573  1.00  0.92           C
ATOM   2159  O   ASP A 214     -77.597  26.218  35.607  1.00  0.92           O
ATOM   2160  CB  ASP A 214     -79.369  24.351  37.804  1.00  0.92           C
ATOM   2161  CG  ASP A 214     -80.444  23.289  37.649  1.00  0.92           C
ATOM   2162  OD1 ASP A 214     -80.543  22.680  36.550  1.00  0.92           O
ATOM   2163  OD2 ASP A 214     -81.201  23.073  38.628  1.00  0.92           O
ATOM   2164  N   ARG A 215     -76.539  25.706  37.513  1.00  0.86           N
ATOM   2165  HN  ARG A 215     -76.468  25.070  38.308  1.00  0.00           H
ATOM   2166  CA  ARG A 215     -75.629  26.837  37.438  1.00  0.86           C
ATOM   2167  C   ARG A 215     -74.643  26.799  36.276  1.00  0.86           C
ATOM   2168  O   ARG A 215     -74.369  27.814  35.632  1.00  0.86           O
ATOM   2169  CB  ARG A 215     -74.812  27.011  38.740  1.00  0.86           C
ATOM   2170  CG  ARG A 215     -75.676  27.280  39.985  1.00  0.86           C
ATOM   2171  CD  ARG A 215     -74.912  27.794  41.212  1.00  0.86           C
ATOM   2172  NE  ARG A 215     -73.834  26.817  41.578  1.00  0.86           N
ATOM   2173  HE  ARG A 215     -72.902  26.980  41.196  1.00  0.00           H
ATOM   2174  CZ  ARG A 215     -73.999  25.746  42.368  1.00  0.86           C
ATOM   2175  NH1 ARG A 215     -75.185  25.387  42.844  1.00  0.86           N
ATOM   2176 1HH1 ARG A 215     -75.311  24.572  43.445  1.00  0.00           H
ATOM   2177 2HH1 ARG A 215     -75.991  25.972  42.623  1.00  0.00           H
ATOM   2178  NH2 ARG A 215     -72.947  24.982  42.657  1.00  0.86           N
ATOM   2179 1HH2 ARG A 215     -73.073  24.167  43.258  1.00  0.00           H
ATOM   2180 2HH2 ARG A 215     -72.036  25.258  42.291  1.00  0.00           H
ATOM   2181  N   ARG A 216     -74.051  25.624  36.005  1.00  0.87           N
ATOM   2182  HN  ARG A 216     -74.293  24.820  36.584  1.00  0.00           H
ATOM   2183  CA  ARG A 216     -73.090  25.432  34.939  1.00  0.87           C
ATOM   2184  C   ARG A 216     -73.666  25.537  33.535  1.00  0.87           C
ATOM   2185  O   ARG A 216     -73.108  26.198  32.660  1.00  0.87           O
ATOM   2186  CB  ARG A 216     -72.407  24.075  35.155  1.00  0.87           C
ATOM   2187  CG  ARG A 216     -71.189  23.822  34.262  1.00  0.87           C
ATOM   2188  CD  ARG A 216     -70.336  22.694  34.817  1.00  0.87           C
ATOM   2189  NE  ARG A 216     -69.354  22.310  33.765  1.00  0.87           N
ATOM   2190  HE  ARG A 216     -68.527  22.897  33.652  1.00  0.00           H
ATOM   2191  CZ  ARG A 216     -69.477  21.260  32.964  1.00  0.87           C
ATOM   2192  NH1 ARG A 216     -70.624  20.587  32.909  1.00  0.87           N
ATOM   2193 1HH1 ARG A 216     -71.418  20.895  33.471  1.00  0.00           H
ATOM   2194 2HH1 ARG A 216     -70.719  19.780  32.293  1.00  0.00           H
ATOM   2195  NH2 ARG A 216     -68.442  20.859  32.232  1.00  0.87           N
ATOM   2196 1HH2 ARG A 216     -67.563  21.375  32.274  1.00  0.00           H
ATOM   2197 2HH2 ARG A 216     -68.537  20.052  31.616  1.00  0.00           H
ATOM   2198  N   LEU A 217     -74.834  24.906  33.304  1.00  0.92           N
ATOM   2199  HN  LEU A 217     -75.209  24.312  34.043  1.00  0.00           H
ATOM   2200  CA  LEU A 217     -75.592  25.016  32.075  1.00  0.92           C
ATOM   2201  C   LEU A 217     -76.124  26.408  31.843  1.00  0.92           C
ATOM   2202  O   LEU A 217     -76.110  26.892  30.712  1.00  0.92           O
ATOM   2203  CB  LEU A 217     -76.782  24.048  32.046  1.00  0.92           C
ATOM   2204  CG  LEU A 217     -76.410  22.564  31.975  1.00  0.92           C
ATOM   2205  CD1 LEU A 217     -77.697  21.750  32.041  1.00  0.92           C
ATOM   2206  CD2 LEU A 217     -75.720  22.191  30.665  1.00  0.92           C
ATOM   2207  N   ALA A 218     -76.575  27.098  32.915  1.00  0.94           N
ATOM   2208  HN  ALA A 218     -76.639  26.615  33.811  1.00  0.00           H
ATOM   2209  CA  ALA A 218     -76.971  28.488  32.853  1.00  0.94           C
ATOM   2210  C   ALA A 218     -75.831  29.365  32.382  1.00  0.94           C
ATOM   2211  O   ALA A 218     -76.003  30.159  31.465  1.00  0.94           O
ATOM   2212  CB  ALA A 218     -77.489  28.995  34.216  1.00  0.94           C
ATOM   2213  N   LEU A 219     -74.602  29.177  32.915  1.00  0.91           N
ATOM   2214  HN  LEU A 219     -74.476  28.499  33.666  1.00  0.00           H
ATOM   2215  CA  LEU A 219     -73.460  29.930  32.429  1.00  0.91           C
ATOM   2216  C   LEU A 219     -73.137  29.670  30.961  1.00  0.91           C
ATOM   2217  O   LEU A 219     -72.889  30.605  30.194  1.00  0.91           O
ATOM   2218  CB  LEU A 219     -72.216  29.718  33.330  1.00  0.91           C
ATOM   2219  CG  LEU A 219     -70.883  30.354  32.866  1.00  0.91           C
ATOM   2220  CD1 LEU A 219     -69.924  30.581  34.030  1.00  0.91           C
ATOM   2221  CD2 LEU A 219     -70.124  29.463  31.882  1.00  0.91           C
ATOM   2222  N   PHE A 220     -73.167  28.394  30.518  1.00  0.92           N
ATOM   2223  HN  PHE A 220     -73.336  27.650  31.195  1.00  0.00           H
ATOM   2224  CA  PHE A 220     -72.971  28.028  29.125  1.00  0.92           C
ATOM   2225  C   PHE A 220     -74.009  28.637  28.214  1.00  0.92           C
ATOM   2226  O   PHE A 220     -73.692  29.167  27.149  1.00  0.92           O
ATOM   2227  CB  PHE A 220     -73.039  26.492  28.928  1.00  0.92           C
ATOM   2228  CG  PHE A 220     -71.922  25.720  29.572  1.00  0.92           C
ATOM   2229  CD1 PHE A 220     -70.636  26.241  29.790  1.00  0.92           C
ATOM   2230  CD2 PHE A 220     -72.151  24.372  29.879  1.00  0.92           C
ATOM   2231  CE1 PHE A 220     -69.616  25.435  30.309  1.00  0.92           C
ATOM   2232  CE2 PHE A 220     -71.146  23.576  30.431  1.00  0.92           C
ATOM   2233  CZ  PHE A 220     -69.875  24.108  30.647  1.00  0.92           C
ATOM   2234  N   LYS A 221     -75.278  28.590  28.633  1.00  0.87           N
ATOM   2235  HN  LYS A 221     -75.487  28.091  29.497  1.00  0.00           H
ATOM   2236  CA  LYS A 221     -76.358  29.210  27.922  1.00  0.87           C
ATOM   2237  C   LYS A 221     -76.270  30.741  27.839  1.00  0.87           C
ATOM   2238  O   LYS A 221     -76.133  31.289  26.746  1.00  0.87           O
ATOM   2239  CB  LYS A 221     -77.679  28.761  28.560  1.00  0.87           C
ATOM   2240  CG  LYS A 221     -78.870  29.301  27.781  1.00  0.87           C
ATOM   2241  CD  LYS A 221     -80.197  28.736  28.272  1.00  0.87           C
ATOM   2242  CE  LYS A 221     -81.400  29.380  27.578  1.00  0.87           C
ATOM   2243  NZ  LYS A 221     -81.214  29.447  26.107  1.00  0.87           N
ATOM   2244  HZ1 LYS A 221     -82.016  29.876  25.645  1.00  0.00           H
ATOM   2245  HZ2 LYS A 221     -81.007  28.528  25.716  1.00  0.00           H
ATOM   2246  HZ3 LYS A 221     -80.345  29.923  25.863  1.00  0.00           H
ATOM   2247  N   GLU A 222     -76.261  31.436  29.003  1.00  0.85           N
ATOM   2248  HN  GLU A 222     -76.223  30.893  29.866  1.00  0.00           H
ATOM   2249  CA  GLU A 222     -76.301  32.888  29.136  1.00  0.85           C
ATOM   2250  C   GLU A 222     -75.088  33.598  28.558  1.00  0.85           C
ATOM   2251  O   GLU A 222     -75.206  34.608  27.863  1.00  0.85           O
ATOM   2252  CB  GLU A 222     -76.417  33.306  30.631  1.00  0.85           C
ATOM   2253  CG  GLU A 222     -77.753  32.941  31.330  1.00  0.85           C
ATOM   2254  CD  GLU A 222     -77.770  33.297  32.823  1.00  0.85           C
ATOM   2255  OE1 GLU A 222     -76.704  33.697  33.372  1.00  0.85           O
ATOM   2256  OE2 GLU A 222     -78.859  33.147  33.436  1.00  0.85           O
ATOM   2257  N   HIS A 223     -73.874  33.072  28.824  1.00  0.87           N
ATOM   2258  HN  HIS A 223     -73.816  32.151  29.258  1.00  0.00           H
ATOM   2259  CA  HIS A 223     -72.647  33.783  28.509  1.00  0.87           C
ATOM   2260  C   HIS A 223     -71.964  33.330  27.225  1.00  0.87           C
ATOM   2261  O   HIS A 223     -71.028  33.982  26.761  1.00  0.87           O
ATOM   2262  CB  HIS A 223     -71.615  33.621  29.647  1.00  0.87           C
ATOM   2263  CG  HIS A 223     -72.037  34.207  30.955  1.00  0.87           C
ATOM   2264  ND1 HIS A 223     -72.012  35.575  31.121  1.00  0.87           N
ATOM   2265  HD1 HIS A 223     -71.692  36.275  30.452  1.00  0.00           H
ATOM   2266  CD2 HIS A 223     -72.518  33.613  32.076  1.00  0.87           C
ATOM   2267  CE1 HIS A 223     -72.490  35.783  32.329  1.00  0.87           C
ATOM   2268  NE2 HIS A 223     -72.815  34.627  32.956  1.00  0.87           N
ATOM   2269  HE2 HIS A 223     -73.203  34.528  33.894  1.00  0.00           H
ATOM   2270  N   PHE A 224     -72.411  32.222  26.591  1.00  0.91           N
ATOM   2271  HN  PHE A 224     -73.224  31.729  26.960  1.00  0.00           H
ATOM   2272  CA  PHE A 224     -71.755  31.719  25.392  1.00  0.91           C
ATOM   2273  C   PHE A 224     -72.736  31.326  24.297  1.00  0.91           C
ATOM   2274  O   PHE A 224     -72.662  31.834  23.178  1.00  0.91           O
ATOM   2275  CB  PHE A 224     -70.813  30.522  25.668  1.00  0.91           C
ATOM   2276  CG  PHE A 224     -69.708  30.892  26.604  1.00  0.91           C
ATOM   2277  CD1 PHE A 224     -68.576  31.587  26.158  1.00  0.91           C
ATOM   2278  CD2 PHE A 224     -69.823  30.589  27.964  1.00  0.91           C
ATOM   2279  CE1 PHE A 224     -67.580  31.974  27.062  1.00  0.91           C
ATOM   2280  CE2 PHE A 224     -68.835  30.981  28.870  1.00  0.91           C
ATOM   2281  CZ  PHE A 224     -67.709  31.664  28.417  1.00  0.91           C
ATOM   2282  N   VAL A 225     -73.670  30.390  24.564  1.00  0.93           N
ATOM   2283  HN  VAL A 225     -73.736  30.030  25.516  1.00  0.00           H
ATOM   2284  CA  VAL A 225     -74.593  29.864  23.558  1.00  0.93           C
ATOM   2285  C   VAL A 225     -75.582  30.880  22.987  1.00  0.93           C
ATOM   2286  O   VAL A 225     -75.746  30.976  21.769  1.00  0.93           O
ATOM   2287  CB  VAL A 225     -75.377  28.666  24.089  1.00  0.93           C
ATOM   2288  CG1 VAL A 225     -76.468  28.175  23.109  1.00  0.93           C
ATOM   2289  CG2 VAL A 225     -74.398  27.516  24.393  1.00  0.93           C
ATOM   2290  N   ASP A 226     -76.245  31.685  23.849  1.00  0.88           N
ATOM   2291  HN  ASP A 226     -76.047  31.583  24.844  1.00  0.00           H
ATOM   2292  CA  ASP A 226     -77.222  32.686  23.449  1.00  0.88           C
ATOM   2293  C   ASP A 226     -76.579  33.783  22.577  1.00  0.88           C
ATOM   2294  O   ASP A 226     -77.156  34.230  21.581  1.00  0.88           O
ATOM   2295  CB  ASP A 226     -77.995  33.224  24.697  1.00  0.88           C
ATOM   2296  CG  ASP A 226     -78.981  32.216  25.311  1.00  0.88           C
ATOM   2297  OD1 ASP A 226     -79.264  31.137  24.719  1.00  0.88           O
ATOM   2298  OD2 ASP A 226     -79.526  32.513  26.403  1.00  0.88           O
ATOM   2299  N   GLU A 227     -75.314  34.171  22.882  1.00  0.84           N
ATOM   2300  HN  GLU A 227     -74.900  33.809  23.741  1.00  0.00           H
ATOM   2301  CA  GLU A 227     -74.504  35.072  22.064  1.00  0.84           C
ATOM   2302  C   GLU A 227     -74.259  34.519  20.667  1.00  0.84           C
ATOM   2303  O   GLU A 227     -74.338  35.236  19.673  1.00  0.84           O
ATOM   2304  CB  GLU A 227     -73.146  35.448  22.715  1.00  0.84           C
ATOM   2305  CG  GLU A 227     -72.344  36.540  21.936  1.00  0.84           C
ATOM   2306  CD  GLU A 227     -73.003  37.919  21.727  1.00  0.84           C
ATOM   2307  OE1 GLU A 227     -74.041  38.279  22.353  1.00  0.84           O
ATOM   2308  OE2 GLU A 227     -72.449  38.672  20.883  1.00  0.84           O
ATOM   2309  N   ARG A 228     -73.993  33.204  20.521  1.00  0.79           N
ATOM   2310  HN  ARG A 228     -73.863  32.626  21.351  1.00  0.00           H
ATOM   2311  CA  ARG A 228     -73.887  32.593  19.204  1.00  0.79           C
ATOM   2312  C   ARG A 228     -75.165  32.617  18.406  1.00  0.79           C
ATOM   2313  O   ARG A 228     -75.157  32.885  17.211  1.00  0.79           O
ATOM   2314  CB  ARG A 228     -73.345  31.155  19.241  1.00  0.79           C
ATOM   2315  CG  ARG A 228     -71.932  31.024  19.827  1.00  0.79           C
ATOM   2316  CD  ARG A 228     -70.907  32.071  19.392  1.00  0.79           C
ATOM   2317  NE  ARG A 228     -70.857  32.059  17.907  1.00  0.79           N
ATOM   2318  HE  ARG A 228     -71.357  31.317  17.418  1.00  0.00           H
ATOM   2319  CZ  ARG A 228     -70.198  32.959  17.173  1.00  0.79           C
ATOM   2320  NH1 ARG A 228     -69.391  33.834  17.753  1.00  0.79           N
ATOM   2321 1HH1 ARG A 228     -69.285  33.820  18.767  1.00  0.00           H
ATOM   2322 2HH1 ARG A 228     -68.888  34.521  17.192  1.00  0.00           H
ATOM   2323  NH2 ARG A 228     -70.336  32.977  15.855  1.00  0.79           N
ATOM   2324 1HH2 ARG A 228     -70.958  32.303  15.408  1.00  0.00           H
ATOM   2325 2HH2 ARG A 228     -69.833  33.664  15.294  1.00  0.00           H
ATOM   2326  N   LYS A 229     -76.330  32.386  19.028  1.00  0.80           N
ATOM   2327  HN  LYS A 229     -76.333  32.103  20.008  1.00  0.00           H
ATOM   2328  CA  LYS A 229     -77.585  32.535  18.318  1.00  0.80           C
ATOM   2329  C   LYS A 229     -77.834  33.938  17.782  1.00  0.80           C
ATOM   2330  O   LYS A 229     -78.323  34.089  16.662  1.00  0.80           O
ATOM   2331  CB  LYS A 229     -78.793  32.124  19.178  1.00  0.80           C
ATOM   2332  CG  LYS A 229     -78.748  30.666  19.656  1.00  0.80           C
ATOM   2333  CD  LYS A 229     -80.156  30.084  19.916  1.00  0.80           C
ATOM   2334  CE  LYS A 229     -80.111  28.624  20.416  1.00  0.80           C
ATOM   2335  NZ  LYS A 229     -81.435  27.992  20.630  1.00  0.80           N
ATOM   2336  HZ1 LYS A 229     -81.405  27.027  20.960  1.00  0.00           H
ATOM   2337  HZ2 LYS A 229     -81.996  28.056  19.781  1.00  0.00           H
ATOM   2338  HZ3 LYS A 229     -81.999  28.562  21.260  1.00  0.00           H
ATOM   2339  N   LYS A 230     -77.483  34.959  18.587  1.00  0.73           N
ATOM   2340  HN  LYS A 230     -77.212  34.728  19.543  1.00  0.00           H
ATOM   2341  CA  LYS A 230     -77.458  36.355  18.212  1.00  0.73           C
ATOM   2342  C   LYS A 230     -76.425  36.709  17.149  1.00  0.73           C
ATOM   2343  O   LYS A 230     -76.736  37.417  16.210  1.00  0.73           O
ATOM   2344  CB  LYS A 230     -77.205  37.208  19.472  1.00  0.73           C
ATOM   2345  CG  LYS A 230     -76.938  38.695  19.198  1.00  0.73           C
ATOM   2346  CD  LYS A 230     -76.808  39.483  20.502  1.00  0.73           C
ATOM   2347  CE  LYS A 230     -75.707  40.541  20.448  1.00  0.73           C
ATOM   2348  NZ  LYS A 230     -75.374  40.923  21.831  1.00  0.73           N
ATOM   2349  HZ1 LYS A 230     -74.639  41.629  21.795  1.00  0.00           H
ATOM   2350  HZ2 LYS A 230     -75.124  40.123  22.412  1.00  0.00           H
ATOM   2351  HZ3 LYS A 230     -76.189  41.229  22.363  1.00  0.00           H
ATOM   2352  N   LEU A 231     -75.163  36.249  17.242  1.00  0.73           N
ATOM   2353  HN  LEU A 231     -74.905  35.690  18.055  1.00  0.00           H
ATOM   2354  CA  LEU A 231     -74.150  36.517  16.227  1.00  0.73           C
ATOM   2355  C   LEU A 231     -74.323  35.788  14.906  1.00  0.73           C
ATOM   2356  O   LEU A 231     -73.883  36.278  13.866  1.00  0.73           O
ATOM   2357  CB  LEU A 231     -72.740  36.170  16.725  1.00  0.73           C
ATOM   2358  CG  LEU A 231     -72.219  37.116  17.810  1.00  0.73           C
ATOM   2359  CD1 LEU A 231     -70.919  36.557  18.391  1.00  0.73           C
ATOM   2360  CD2 LEU A 231     -71.997  38.557  17.321  1.00  0.73           C
ATOM   2361  N   ASN A 232     -74.919  34.574  14.968  1.00  0.72           N
ATOM   2362  HN  ASN A 232     -75.066  34.181  15.898  1.00  0.00           H
ATOM   2363  CA  ASN A 232     -75.370  33.775  13.838  1.00  0.72           C
ATOM   2364  C   ASN A 232     -76.455  34.444  13.061  1.00  0.72           C
ATOM   2365  O   ASN A 232     -76.472  34.330  11.846  1.00  0.72           O
ATOM   2366  CB  ASN A 232     -75.976  32.399  14.235  1.00  0.72           C
ATOM   2367  CG  ASN A 232     -74.842  31.487  14.669  1.00  0.72           C
ATOM   2368  OD1 ASN A 232     -73.676  31.773  14.418  1.00  0.72           O
ATOM   2369  ND2 ASN A 232     -75.166  30.351  15.332  1.00  0.72           N
ATOM   2370 1HD2 ASN A 232     -74.404  29.738  15.624  1.00  0.00           H
ATOM   2371 2HD2 ASN A 232     -76.136  30.113  15.541  1.00  0.00           H
ATOM   2372  N   SER A 233     -77.428  35.073  13.744  1.00  0.70           N
ATOM   2373  HN  SER A 233     -77.407  35.041  14.763  1.00  0.00           H
ATOM   2374  CA  SER A 233     -78.508  35.796  13.095  1.00  0.70           C
ATOM   2375  C   SER A 233     -78.018  36.997  12.300  1.00  0.70           C
ATOM   2376  O   SER A 233     -76.976  37.580  12.595  1.00  0.70           O
ATOM   2377  CB  SER A 233     -79.693  36.175  14.044  1.00  0.70           C
ATOM   2378  OG  SER A 233     -79.367  37.170  15.011  1.00  0.70           O
ATOM   2379  HG  SER A 233     -80.086  37.400  15.587  1.00  0.00           H
ATOM   2380  N   VAL A 234     -78.744  37.378  11.218  1.00  0.38           N
ATOM   2381  HN  VAL A 234     -79.449  36.741  10.847  1.00  0.00           H
ATOM   2382  CA  VAL A 234     -78.547  38.677  10.566  1.00  0.38           C
ATOM   2383  C   VAL A 234     -78.836  39.799  11.537  1.00  0.38           C
ATOM   2384  O   VAL A 234     -79.900  39.885  12.128  1.00  0.38           O
ATOM   2385  CB  VAL A 234     -79.371  38.913   9.294  1.00  0.38           C
ATOM   2386  CG1 VAL A 234     -79.318  40.374   8.779  1.00  0.38           C
ATOM   2387  CG2 VAL A 234     -78.792  38.000   8.216  1.00  0.38           C
ATOM   2388  N   ASN A 235     -77.842  40.698  11.697  1.00  0.36           N
ATOM   2389  HN  ASN A 235     -76.969  40.550  11.191  1.00  0.00           H
ATOM   2390  CA  ASN A 235     -77.954  41.871  12.557  1.00  0.36           C
ATOM   2391  C   ASN A 235     -77.604  43.117  11.787  1.00  0.36           C
ATOM   2392  O   ASN A 235     -76.494  43.225  11.272  1.00  0.36           O
ATOM   2393  CB  ASN A 235     -77.006  41.848  13.776  1.00  0.36           C
ATOM   2394  CG  ASN A 235     -77.384  40.717  14.725  1.00  0.36           C
ATOM   2395  OD1 ASN A 235     -78.294  40.853  15.528  1.00  0.36           O
ATOM   2396  ND2 ASN A 235     -76.603  39.606  14.677  1.00  0.36           N
ATOM   2397 1HD2 ASN A 235     -75.843  39.492  14.006  1.00  0.00           H
ATOM   2398 2HD2 ASN A 235     -76.856  38.849  15.312  1.00  0.00           H
ATOM   2399  N   PRO A 236     -78.445  44.080  11.637  1.00  0.34           N
ATOM   2400  CA  PRO A 236     -78.258  45.030  10.528  1.00  0.34           C
ATOM   2401  C   PRO A 236     -77.376  44.742   9.208  1.00  0.34           C
ATOM   2402  O   PRO A 236     -77.965  44.042   8.382  1.00  0.34           O
ATOM   2403  CB  PRO A 236     -78.084  46.367  11.291  1.00  0.34           C
ATOM   2404  CG  PRO A 236     -78.735  46.263  12.689  1.00  0.34           C
ATOM   2405  CD  PRO A 236     -78.928  44.757  12.889  1.00  0.34           C
ATOM   2406  N   PRO A 237     -76.104  45.176   8.868  1.00  0.38           N
ATOM   2407  CA  PRO A 237     -75.271  44.720   7.732  1.00  0.38           C
ATOM   2408  C   PRO A 237     -74.536  43.424   8.027  1.00  0.38           C
ATOM   2409  O   PRO A 237     -73.739  42.970   7.193  1.00  0.38           O
ATOM   2410  CB  PRO A 237     -74.245  45.853   7.524  1.00  0.38           C
ATOM   2411  CG  PRO A 237     -74.003  46.377   8.934  1.00  0.38           C
ATOM   2412  CD  PRO A 237     -75.331  46.115   9.665  1.00  0.38           C
ATOM   2413  N   LYS A 238     -74.735  42.819   9.207  1.00  0.35           N
ATOM   2414  HN  LYS A 238     -75.401  43.246   9.851  1.00  0.00           H
ATOM   2415  CA  LYS A 238     -74.076  41.609   9.631  1.00  0.35           C
ATOM   2416  C   LYS A 238     -74.548  40.424   8.837  1.00  0.35           C
ATOM   2417  O   LYS A 238     -75.665  39.943   8.992  1.00  0.35           O
ATOM   2418  CB  LYS A 238     -74.326  41.310  11.134  1.00  0.35           C
ATOM   2419  CG  LYS A 238     -73.664  40.097  11.776  1.00  0.35           C
ATOM   2420  CD  LYS A 238     -72.174  40.321  11.899  1.00  0.35           C
ATOM   2421  CE  LYS A 238     -71.533  39.190  12.666  1.00  0.35           C
ATOM   2422  NZ  LYS A 238     -70.115  39.552  12.811  1.00  0.35           N
ATOM   2423  HZ1 LYS A 238     -69.682  38.788  13.329  1.00  0.00           H
ATOM   2424  HZ2 LYS A 238     -69.970  40.467  13.238  1.00  0.00           H
ATOM   2425  HZ3 LYS A 238     -69.654  39.755  11.924  1.00  0.00           H
ATOM   2426  N   SER A 239     -73.637  39.911   7.998  1.00  0.32           N
ATOM   2427  HN  SER A 239     -72.778  40.438   7.838  1.00  0.00           H
ATOM   2428  CA  SER A 239     -73.804  38.651   7.306  1.00  0.32           C
ATOM   2429  C   SER A 239     -73.836  37.489   8.308  1.00  0.32           C
ATOM   2430  O   SER A 239     -72.852  37.240   9.008  1.00  0.32           O
ATOM   2431  CB  SER A 239     -72.687  38.470   6.239  1.00  0.32           C
ATOM   2432  OG  SER A 239     -72.920  37.335   5.407  1.00  0.32           O
ATOM   2433  HG  SER A 239     -72.238  37.224   4.755  1.00  0.00           H
ATOM   2434  N   GLU A 240     -75.026  36.831   8.409  1.00  0.62           N
ATOM   2435  HN  GLU A 240     -75.825  37.277   7.958  1.00  0.00           H
ATOM   2436  CA  GLU A 240     -75.294  35.568   9.083  1.00  0.62           C
ATOM   2437  C   GLU A 240     -74.513  34.418   8.493  1.00  0.62           C
ATOM   2438  O   GLU A 240     -74.307  34.336   7.287  1.00  0.62           O
ATOM   2439  CB  GLU A 240     -76.793  35.149   9.028  1.00  0.62           C
ATOM   2440  CG  GLU A 240     -77.425  34.825   7.650  1.00  0.62           C
ATOM   2441  CD  GLU A 240     -78.914  34.477   7.775  1.00  0.62           C
ATOM   2442  OE1 GLU A 240     -79.444  34.499   8.921  1.00  0.62           O
ATOM   2443  OE2 GLU A 240     -79.538  34.208   6.718  1.00  0.62           O
ATOM   2444  N   ALA A 241     -74.072  33.478   9.341  1.00  0.70           N
ATOM   2445  HN  ALA A 241     -74.317  33.545  10.329  1.00  0.00           H
ATOM   2446  CA  ALA A 241     -73.262  32.378   8.893  1.00  0.70           C
ATOM   2447  C   ALA A 241     -72.905  31.560  10.114  1.00  0.70           C
ATOM   2448  O   ALA A 241     -73.454  31.767  11.191  1.00  0.70           O
ATOM   2449  CB  ALA A 241     -71.965  32.816   8.148  1.00  0.70           C
ATOM   2450  N   GLU A 242     -71.966  30.616   9.926  1.00  0.78           N
ATOM   2451  HN  GLU A 242     -71.588  30.534   8.982  1.00  0.00           H
ATOM   2452  CA  GLU A 242     -71.435  29.708  10.909  1.00  0.78           C
ATOM   2453  C   GLU A 242     -69.946  30.028  11.022  1.00  0.78           C
ATOM   2454  O   GLU A 242     -69.198  29.882  10.056  1.00  0.78           O
ATOM   2455  CB  GLU A 242     -71.640  28.260  10.389  1.00  0.78           C
ATOM   2456  CG  GLU A 242     -73.129  27.861  10.172  1.00  0.78           C
ATOM   2457  CD  GLU A 242     -73.287  26.469   9.545  1.00  0.78           C
ATOM   2458  OE1 GLU A 242     -72.459  25.581   9.873  1.00  0.78           O
ATOM   2459  OE2 GLU A 242     -74.223  26.273   8.720  1.00  0.78           O
ATOM   2460  N   LYS A 243     -69.480  30.546  12.184  1.00  0.79           N
ATOM   2461  HN  LYS A 243     -70.112  30.594  12.983  1.00  0.00           H
ATOM   2462  CA  LYS A 243     -68.121  31.037  12.345  1.00  0.79           C
ATOM   2463  C   LYS A 243     -67.339  30.382  13.474  1.00  0.79           C
ATOM   2464  O   LYS A 243     -66.206  30.774  13.754  1.00  0.79           O
ATOM   2465  CB  LYS A 243     -68.144  32.555  12.615  1.00  0.79           C
ATOM   2466  CG  LYS A 243     -68.647  33.342  11.406  1.00  0.79           C
ATOM   2467  CD  LYS A 243     -68.583  34.846  11.646  1.00  0.79           C
ATOM   2468  CE  LYS A 243     -69.007  35.593  10.390  1.00  0.79           C
ATOM   2469  NZ  LYS A 243     -68.951  37.033  10.667  1.00  0.79           N
ATOM   2470  HZ1 LYS A 243     -69.235  37.534   9.825  1.00  0.00           H
ATOM   2471  HZ2 LYS A 243     -68.038  37.331  11.011  1.00  0.00           H
ATOM   2472  HZ3 LYS A 243     -69.501  37.297  11.485  1.00  0.00           H
ATOM   2473  N   CYS A 244     -67.897  29.362  14.139  1.00  0.90           N
ATOM   2474  HN  CYS A 244     -68.853  29.090  13.909  1.00  0.00           H
ATOM   2475  CA  CYS A 244     -67.194  28.633  15.170  1.00  0.90           C
ATOM   2476  C   CYS A 244     -67.787  27.248  15.276  1.00  0.90           C
ATOM   2477  O   CYS A 244     -68.808  26.958  14.661  1.00  0.90           O
ATOM   2478  CB  CYS A 244     -67.230  29.332  16.560  1.00  0.90           C
ATOM   2479  SG  CYS A 244     -68.888  29.523  17.271  1.00  0.90           S
ATOM   2480  N   ALA A 245     -67.174  26.349  16.075  1.00  0.96           N
ATOM   2481  HN  ALA A 245     -66.353  26.641  16.605  1.00  0.00           H
ATOM   2482  CA  ALA A 245     -67.639  24.988  16.206  1.00  0.96           C
ATOM   2483  C   ALA A 245     -69.056  24.843  16.750  1.00  0.96           C
ATOM   2484  O   ALA A 245     -69.840  24.024  16.277  1.00  0.96           O
ATOM   2485  CB  ALA A 245     -66.669  24.214  17.113  1.00  0.96           C
ATOM   2486  N   ILE A 246     -69.438  25.660  17.756  1.00  0.94           N
ATOM   2487  HN  ILE A 246     -68.757  26.321  18.130  1.00  0.00           H
ATOM   2488  CA  ILE A 246     -70.773  25.642  18.331  1.00  0.94           C
ATOM   2489  C   ILE A 246     -71.831  26.185  17.380  1.00  0.94           C
ATOM   2490  O   ILE A 246     -72.976  25.750  17.429  1.00  0.94           O
ATOM   2491  CB  ILE A 246     -70.812  26.270  19.719  1.00  0.94           C
ATOM   2492  CG1 ILE A 246     -69.886  25.494  20.694  1.00  0.94           C
ATOM   2493  CG2 ILE A 246     -72.248  26.370  20.275  1.00  0.94           C
ATOM   2494  CD1 ILE A 246     -70.235  24.024  20.954  1.00  0.94           C
ATOM   2495  N   ASP A 247     -71.470  27.076  16.426  1.00  0.90           N
ATOM   2496  HN  ASP A 247     -70.513  27.428  16.425  1.00  0.00           H
ATOM   2497  CA  ASP A 247     -72.388  27.553  15.403  1.00  0.90           C
ATOM   2498  C   ASP A 247     -72.915  26.397  14.538  1.00  0.90           C
ATOM   2499  O   ASP A 247     -74.124  26.270  14.334  1.00  0.90           O
ATOM   2500  CB  ASP A 247     -71.731  28.639  14.517  1.00  0.90           C
ATOM   2501  CG  ASP A 247     -71.438  29.941  15.225  1.00  0.90           C
ATOM   2502  OD1 ASP A 247     -71.924  30.194  16.355  1.00  0.90           O
ATOM   2503  OD2 ASP A 247     -70.677  30.742  14.613  1.00  0.90           O
ATOM   2504  N   HIS A 248     -72.029  25.461  14.122  1.00  0.92           N
ATOM   2505  HN  HIS A 248     -71.037  25.642  14.278  1.00  0.00           H
ATOM   2506  CA  HIS A 248     -72.397  24.210  13.466  1.00  0.92           C
ATOM   2507  C   HIS A 248     -73.296  23.308  14.307  1.00  0.92           C
ATOM   2508  O   HIS A 248     -74.223  22.671  13.808  1.00  0.92           O
ATOM   2509  CB  HIS A 248     -71.165  23.339  13.138  1.00  0.92           C
ATOM   2510  CG  HIS A 248     -70.279  23.835  12.054  1.00  0.92           C
ATOM   2511  ND1 HIS A 248     -69.175  24.600  12.353  1.00  0.92           N
ATOM   2512  HD1 HIS A 248     -68.843  24.881  13.276  1.00  0.00           H
ATOM   2513  CD2 HIS A 248     -70.388  23.655  10.714  1.00  0.92           C
ATOM   2514  CE1 HIS A 248     -68.641  24.890  11.183  1.00  0.92           C
ATOM   2515  NE2 HIS A 248     -69.336  24.342  10.159  1.00  0.92           N
ATOM   2516  HE2 HIS A 248     -69.120  24.424   9.165  1.00  0.00           H
ATOM   2517  N   ILE A 249     -73.023  23.206  15.625  1.00  0.94           N
ATOM   2518  HN  ILE A 249     -72.196  23.684  15.982  1.00  0.00           H
ATOM   2519  CA  ILE A 249     -73.843  22.450  16.570  1.00  0.94           C
ATOM   2520  C   ILE A 249     -75.245  23.033  16.738  1.00  0.94           C
ATOM   2521  O   ILE A 249     -76.252  22.326  16.734  1.00  0.94           O
ATOM   2522  CB  ILE A 249     -73.159  22.320  17.932  1.00  0.94           C
ATOM   2523  CG1 ILE A 249     -71.737  21.720  17.836  1.00  0.94           C
ATOM   2524  CG2 ILE A 249     -74.020  21.509  18.917  1.00  0.94           C
ATOM   2525  CD1 ILE A 249     -71.659  20.346  17.173  1.00  0.94           C
ATOM   2526  N   LEU A 250     -75.355  24.367  16.855  1.00  0.92           N
ATOM   2527  HN  LEU A 250     -74.496  24.911  16.939  1.00  0.00           H
ATOM   2528  CA  LEU A 250     -76.614  25.082  16.869  1.00  0.92           C
ATOM   2529  C   LEU A 250     -77.383  24.967  15.574  1.00  0.92           C
ATOM   2530  O   LEU A 250     -78.608  24.870  15.580  1.00  0.92           O
ATOM   2531  CB  LEU A 250     -76.373  26.567  17.182  1.00  0.92           C
ATOM   2532  CG  LEU A 250     -75.941  26.819  18.629  1.00  0.92           C
ATOM   2533  CD1 LEU A 250     -75.456  28.264  18.784  1.00  0.92           C
ATOM   2534  CD2 LEU A 250     -77.120  26.535  19.564  1.00  0.92           C
ATOM   2535  N   GLU A 251     -76.681  24.965  14.432  1.00  0.87           N
ATOM   2536  HN  GLU A 251     -75.683  25.172  14.478  1.00  0.00           H
ATOM   2537  CA  GLU A 251     -77.264  24.684  13.136  1.00  0.87           C
ATOM   2538  C   GLU A 251     -77.881  23.285  13.035  1.00  0.87           C
ATOM   2539  O   GLU A 251     -79.002  23.119  12.553  1.00  0.87           O
ATOM   2540  CB  GLU A 251     -76.239  24.935  12.011  1.00  0.87           C
ATOM   2541  CG  GLU A 251     -76.822  24.770  10.589  1.00  0.87           C
ATOM   2542  CD  GLU A 251     -77.994  25.672  10.210  1.00  0.87           C
ATOM   2543  OE1 GLU A 251     -78.347  26.633  10.944  1.00  0.87           O
ATOM   2544  OE2 GLU A 251     -78.588  25.296   9.155  1.00  0.87           O
ATOM   2545  N   ALA A 252     -77.206  22.238  13.565  1.00  0.94           N
ATOM   2546  HN  ALA A 252     -76.258  22.401  13.903  1.00  0.00           H
ATOM   2547  CA  ALA A 252     -77.754  20.891  13.681  1.00  0.94           C
ATOM   2548  C   ALA A 252     -79.035  20.837  14.528  1.00  0.94           C
ATOM   2549  O   ALA A 252     -79.996  20.136  14.204  1.00  0.94           O
ATOM   2550  CB  ALA A 252     -76.684  19.926  14.240  1.00  0.94           C
ATOM   2551  N   GLN A 253     -79.097  21.621  15.629  1.00  0.87           N
ATOM   2552  HN  GLN A 253     -78.244  22.088  15.937  1.00  0.00           H
ATOM   2553  CA  GLN A 253     -80.317  21.835  16.400  1.00  0.87           C
ATOM   2554  C   GLN A 253     -81.436  22.514  15.607  1.00  0.87           C
ATOM   2555  O   GLN A 253     -82.597  22.115  15.680  1.00  0.87           O
ATOM   2556  CB  GLN A 253     -80.056  22.649  17.700  1.00  0.87           C
ATOM   2557  CG  GLN A 253     -81.348  23.083  18.436  1.00  0.87           C
ATOM   2558  CD  GLN A 253     -81.084  24.006  19.626  1.00  0.87           C
ATOM   2559  OE1 GLN A 253     -79.967  24.364  19.984  1.00  0.87           O
ATOM   2560  NE2 GLN A 253     -82.209  24.459  20.243  1.00  0.87           N
ATOM   2561 1HE2 GLN A 253     -83.138  24.161  19.945  1.00  0.00           H
ATOM   2562 2HE2 GLN A 253     -82.033  25.075  21.037  1.00  0.00           H
ATOM   2563  N   LYS A 254     -81.116  23.568  14.827  1.00  0.83           N
ATOM   2564  HN  LYS A 254     -80.149  23.893  14.842  1.00  0.00           H
ATOM   2565  CA  LYS A 254     -82.056  24.276  13.963  1.00  0.83           C
ATOM   2566  C   LYS A 254     -82.657  23.402  12.877  1.00  0.83           C
ATOM   2567  O   LYS A 254     -83.833  23.524  12.541  1.00  0.83           O
ATOM   2568  CB  LYS A 254     -81.417  25.520  13.311  1.00  0.83           C
ATOM   2569  CG  LYS A 254     -81.124  26.658  14.297  1.00  0.83           C
ATOM   2570  CD  LYS A 254     -80.468  27.836  13.563  1.00  0.83           C
ATOM   2571  CE  LYS A 254     -80.111  29.012  14.465  1.00  0.83           C
ATOM   2572  NZ  LYS A 254     -79.450  30.063  13.659  1.00  0.83           N
ATOM   2573  HZ1 LYS A 254     -79.211  30.850  14.263  1.00  0.00           H
ATOM   2574  HZ2 LYS A 254     -80.013  30.347  12.858  1.00  0.00           H
ATOM   2575  HZ3 LYS A 254     -78.642  29.708  13.149  1.00  0.00           H
ATOM   2576  N   LYS A 255     -81.852  22.477  12.333  1.00  0.83           N
ATOM   2577  HN  LYS A 255     -80.870  22.489  12.608  1.00  0.00           H
ATOM   2578  CA  LYS A 255     -82.267  21.463  11.387  1.00  0.83           C
ATOM   2579  C   LYS A 255     -83.076  20.326  11.999  1.00  0.83           C
ATOM   2580  O   LYS A 255     -83.655  19.513  11.278  1.00  0.83           O
ATOM   2581  CB  LYS A 255     -81.027  20.903  10.665  1.00  0.83           C
ATOM   2582  CG  LYS A 255     -80.434  21.913   9.676  1.00  0.83           C
ATOM   2583  CD  LYS A 255     -79.086  21.444   9.118  1.00  0.83           C
ATOM   2584  CE  LYS A 255     -78.745  22.117   7.787  1.00  0.83           C
ATOM   2585  NZ  LYS A 255     -77.402  22.731   7.829  1.00  0.83           N
ATOM   2586  HZ1 LYS A 255     -77.175  23.180   6.942  1.00  0.00           H
ATOM   2587  HZ2 LYS A 255     -76.689  22.055   8.101  1.00  0.00           H
ATOM   2588  HZ3 LYS A 255     -77.310  23.379   8.612  1.00  0.00           H
ATOM   2589  N   GLY A 256     -83.146  20.235  13.344  1.00  0.91           N
ATOM   2590  HN  GLY A 256     -82.637  20.919  13.904  1.00  0.00           H
ATOM   2591  CA  GLY A 256     -83.914  19.206  14.036  1.00  0.91           C
ATOM   2592  C   GLY A 256     -83.204  17.896  14.236  1.00  0.91           C
ATOM   2593  O   GLY A 256     -83.823  16.902  14.610  1.00  0.91           O
ATOM   2594  N   GLU A 257     -81.880  17.855  13.994  1.00  0.85           N
ATOM   2595  HN  GLU A 257     -81.426  18.713  13.680  1.00  0.00           H
ATOM   2596  CA  GLU A 257     -81.055  16.670  14.150  1.00  0.85           C
ATOM   2597  C   GLU A 257     -80.823  16.318  15.612  1.00  0.85           C
ATOM   2598  O   GLU A 257     -80.724  15.149  15.990  1.00  0.85           O
ATOM   2599  CB  GLU A 257     -79.682  16.831  13.441  1.00  0.85           C
ATOM   2600  CG  GLU A 257     -79.760  17.248  11.950  1.00  0.85           C
ATOM   2601  CD  GLU A 257     -78.392  17.299  11.252  1.00  0.85           C
ATOM   2602  OE1 GLU A 257     -77.551  16.366  11.466  1.00  0.85           O
ATOM   2603  OE2 GLU A 257     -78.193  18.255  10.456  1.00  0.85           O
ATOM   2604  N   ILE A 258     -80.715  17.365  16.455  1.00  0.90           N
ATOM   2605  HN  ILE A 258     -80.811  18.297  16.053  1.00  0.00           H
ATOM   2606  CA  ILE A 258     -80.474  17.283  17.882  1.00  0.90           C
ATOM   2607  C   ILE A 258     -81.351  18.306  18.588  1.00  0.90           C
ATOM   2608  O   ILE A 258     -81.885  19.223  17.974  1.00  0.90           O
ATOM   2609  CB  ILE A 258     -79.010  17.536  18.273  1.00  0.90           C
ATOM   2610  CG1 ILE A 258     -78.475  18.920  17.816  1.00  0.90           C
ATOM   2611  CG2 ILE A 258     -78.157  16.347  17.782  1.00  0.90           C
ATOM   2612  CD1 ILE A 258     -77.028  19.221  18.231  1.00  0.90           C
ATOM   2613  N   ASN A 259     -81.536  18.175  19.920  1.00  0.88           N
ATOM   2614  HN  ASN A 259     -81.164  17.346  20.384  1.00  0.00           H
ATOM   2615  CA  ASN A 259     -82.243  19.164  20.723  1.00  0.88           C
ATOM   2616  C   ASN A 259     -81.252  20.127  21.413  1.00  0.88           C
ATOM   2617  O   ASN A 259     -80.041  19.966  21.302  1.00  0.88           O
ATOM   2618  CB  ASN A 259     -83.293  18.496  21.666  1.00  0.88           C
ATOM   2619  CG  ASN A 259     -82.654  17.489  22.613  1.00  0.88           C
ATOM   2620  OD1 ASN A 259     -81.603  17.784  23.188  1.00  0.88           O
ATOM   2621  ND2 ASN A 259     -83.280  16.306  22.812  1.00  0.88           N
ATOM   2622 1HD2 ASN A 259     -84.149  16.062  22.337  1.00  0.00           H
ATOM   2623 2HD2 ASN A 259     -82.852  15.632  23.446  1.00  0.00           H
ATOM   2624  N   GLU A 260     -81.759  21.175  22.123  1.00  0.87           N
ATOM   2625  HN  GLU A 260     -82.771  21.302  22.114  1.00  0.00           H
ATOM   2626  CA  GLU A 260     -80.962  22.136  22.900  1.00  0.87           C
ATOM   2627  C   GLU A 260     -80.152  21.487  24.025  1.00  0.87           C
ATOM   2628  O   GLU A 260     -79.002  21.855  24.272  1.00  0.87           O
ATOM   2629  CB  GLU A 260     -81.817  23.332  23.435  1.00  0.87           C
ATOM   2630  CG  GLU A 260     -80.948  24.546  23.902  1.00  0.87           C
ATOM   2631  CD  GLU A 260     -81.473  25.972  23.652  1.00  0.87           C
ATOM   2632  OE1 GLU A 260     -81.464  26.816  24.589  1.00  0.87           O
ATOM   2633  OE2 GLU A 260     -81.784  26.269  22.446  1.00  0.87           O
ATOM   2634  N   ASP A 261     -80.707  20.457  24.703  1.00  0.91           N
ATOM   2635  HN  ASP A 261     -81.668  20.199  24.479  1.00  0.00           H
ATOM   2636  CA  ASP A 261     -80.019  19.695  25.731  1.00  0.91           C
ATOM   2637  C   ASP A 261     -78.762  19.013  25.192  1.00  0.91           C
ATOM   2638  O   ASP A 261     -77.686  19.099  25.783  1.00  0.91           O
ATOM   2639  CB  ASP A 261     -80.966  18.638  26.359  1.00  0.91           C
ATOM   2640  CG  ASP A 261     -82.003  19.233  27.302  1.00  0.91           C
ATOM   2641  OD1 ASP A 261     -81.982  20.465  27.532  1.00  0.91           O
ATOM   2642  OD2 ASP A 261     -82.806  18.423  27.835  1.00  0.91           O
ATOM   2643  N   ASN A 262     -78.841  18.386  23.996  1.00  0.91           N
ATOM   2644  HN  ASN A 262     -79.755  18.319  23.547  1.00  0.00           H
ATOM   2645  CA  ASN A 262     -77.695  17.801  23.312  1.00  0.91           C
ATOM   2646  C   ASN A 262     -76.592  18.810  23.007  1.00  0.91           C
ATOM   2647  O   ASN A 262     -75.409  18.507  23.157  1.00  0.91           O
ATOM   2648  CB  ASN A 262     -78.067  17.153  21.958  1.00  0.91           C
ATOM   2649  CG  ASN A 262     -79.103  16.040  22.041  1.00  0.91           C
ATOM   2650  OD1 ASN A 262     -80.049  16.030  21.246  1.00  0.91           O
ATOM   2651  ND2 ASN A 262     -78.927  15.068  22.959  1.00  0.91           N
ATOM   2652 1HD2 ASN A 262     -78.146  15.076  23.615  1.00  0.00           H
ATOM   2653 2HD2 ASN A 262     -79.621  14.322  23.015  1.00  0.00           H
ATOM   2654  N   VAL A 263     -76.963  20.044  22.592  1.00  0.94           N
ATOM   2655  HN  VAL A 263     -77.954  20.211  22.419  1.00  0.00           H
ATOM   2656  CA  VAL A 263     -76.036  21.153  22.375  1.00  0.94           C
ATOM   2657  C   VAL A 263     -75.287  21.507  23.643  1.00  0.94           C
ATOM   2658  O   VAL A 263     -74.060  21.620  23.658  1.00  0.94           O
ATOM   2659  CB  VAL A 263     -76.755  22.413  21.888  1.00  0.94           C
ATOM   2660  CG1 VAL A 263     -75.807  23.629  21.759  1.00  0.94           C
ATOM   2661  CG2 VAL A 263     -77.464  22.121  20.555  1.00  0.94           C
ATOM   2662  N   LEU A 264     -76.011  21.647  24.766  1.00  0.92           N
ATOM   2663  HN  LEU A 264     -77.023  21.533  24.713  1.00  0.00           H
ATOM   2664  CA  LEU A 264     -75.412  21.953  26.047  1.00  0.92           C
ATOM   2665  C   LEU A 264     -74.560  20.836  26.625  1.00  0.92           C
ATOM   2666  O   LEU A 264     -73.508  21.085  27.216  1.00  0.92           O
ATOM   2667  CB  LEU A 264     -76.465  22.389  27.072  1.00  0.92           C
ATOM   2668  CG  LEU A 264     -77.202  23.698  26.738  1.00  0.92           C
ATOM   2669  CD1 LEU A 264     -78.369  23.902  27.715  1.00  0.92           C
ATOM   2670  CD2 LEU A 264     -76.244  24.900  26.774  1.00  0.92           C
ATOM   2671  N   TYR A 265     -74.972  19.569  26.450  1.00  0.92           N
ATOM   2672  HN  TYR A 265     -75.899  19.417  26.053  1.00  0.00           H
ATOM   2673  CA  TYR A 265     -74.177  18.403  26.792  1.00  0.92           C
ATOM   2674  C   TYR A 265     -72.864  18.295  26.026  1.00  0.92           C
ATOM   2675  O   TYR A 265     -71.852  17.873  26.583  1.00  0.92           O
ATOM   2676  CB  TYR A 265     -74.969  17.086  26.654  1.00  0.92           C
ATOM   2677  CG  TYR A 265     -76.062  16.952  27.669  1.00  0.92           C
ATOM   2678  CD1 TYR A 265     -75.817  17.105  29.040  1.00  0.92           C
ATOM   2679  CD2 TYR A 265     -77.352  16.593  27.264  1.00  0.92           C
ATOM   2680  CE1 TYR A 265     -76.859  16.999  29.971  1.00  0.92           C
ATOM   2681  CE2 TYR A 265     -78.395  16.503  28.187  1.00  0.92           C
ATOM   2682  CZ  TYR A 265     -78.161  16.735  29.538  1.00  0.92           C
ATOM   2683  OH  TYR A 265     -79.270  16.668  30.403  1.00  0.92           O
ATOM   2684  HH  TYR A 265     -79.110  16.826  31.326  1.00  0.00           H
ATOM   2685  N   ILE A 266     -72.819  18.712  24.743  1.00  0.94           N
ATOM   2686  HN  ILE A 266     -73.694  18.942  24.272  1.00  0.00           H
ATOM   2687  CA  ILE A 266     -71.566  18.848  24.000  1.00  0.94           C
ATOM   2688  C   ILE A 266     -70.620  19.847  24.654  1.00  0.94           C
ATOM   2689  O   ILE A 266     -69.442  19.557  24.869  1.00  0.94           O
ATOM   2690  CB  ILE A 266     -71.823  19.214  22.536  1.00  0.94           C
ATOM   2691  CG1 ILE A 266     -72.398  17.977  21.814  1.00  0.94           C
ATOM   2692  CG2 ILE A 266     -70.559  19.750  21.815  1.00  0.94           C
ATOM   2693  CD1 ILE A 266     -72.958  18.271  20.419  1.00  0.94           C
ATOM   2694  N   VAL A 267     -71.136  21.030  25.062  1.00  0.95           N
ATOM   2695  HN  VAL A 267     -72.115  21.225  24.852  1.00  0.00           H
ATOM   2696  CA  VAL A 267     -70.372  22.043  25.785  1.00  0.95           C
ATOM   2697  C   VAL A 267     -69.872  21.515  27.128  1.00  0.95           C
ATOM   2698  O   VAL A 267     -68.705  21.693  27.490  1.00  0.95           O
ATOM   2699  CB  VAL A 267     -71.160  23.334  26.009  1.00  0.95           C
ATOM   2700  CG1 VAL A 267     -70.284  24.391  26.715  1.00  0.95           C
ATOM   2701  CG2 VAL A 267     -71.652  23.893  24.661  1.00  0.95           C
ATOM   2702  N   GLU A 268     -70.744  20.791  27.873  1.00  0.91           N
ATOM   2703  HN  GLU A 268     -71.697  20.700  27.521  1.00  0.00           H
ATOM   2704  CA  GLU A 268     -70.432  20.132  29.137  1.00  0.91           C
ATOM   2705  C   GLU A 268     -69.278  19.155  29.010  1.00  0.91           C
ATOM   2706  O   GLU A 268     -68.320  19.230  29.784  1.00  0.91           O
ATOM   2707  CB  GLU A 268     -71.707  19.458  29.769  1.00  0.91           C
ATOM   2708  CG  GLU A 268     -71.751  17.921  30.057  1.00  0.91           C
ATOM   2709  CD  GLU A 268     -70.864  17.443  31.191  1.00  0.91           C
ATOM   2710  OE1 GLU A 268     -70.214  16.377  31.068  1.00  0.91           O
ATOM   2711  OE2 GLU A 268     -70.819  18.132  32.242  1.00  0.91           O
ATOM   2712  N   ASN A 269     -69.332  18.286  27.977  1.00  0.92           N
ATOM   2713  HN  ASN A 269     -70.142  18.348  27.360  1.00  0.00           H
ATOM   2714  CA  ASN A 269     -68.343  17.273  27.667  1.00  0.92           C
ATOM   2715  C   ASN A 269     -66.994  17.832  27.285  1.00  0.92           C
ATOM   2716  O   ASN A 269     -65.968  17.374  27.772  1.00  0.92           O
ATOM   2717  CB  ASN A 269     -68.813  16.381  26.500  1.00  0.92           C
ATOM   2718  CG  ASN A 269     -69.782  15.257  26.865  1.00  0.92           C
ATOM   2719  OD1 ASN A 269     -70.146  14.520  25.953  1.00  0.92           O
ATOM   2720  ND2 ASN A 269     -70.176  15.050  28.139  1.00  0.92           N
ATOM   2721 1HD2 ASN A 269     -69.874  15.662  28.897  1.00  0.00           H
ATOM   2722 2HD2 ASN A 269     -70.823  14.300  28.383  1.00  0.00           H
ATOM   2723  N   ILE A 270     -66.937  18.858  26.422  1.00  0.92           N
ATOM   2724  HN  ILE A 270     -67.807  19.221  26.032  1.00  0.00           H
ATOM   2725  CA  ILE A 270     -65.676  19.473  26.021  1.00  0.92           C
ATOM   2726  C   ILE A 270     -64.958  20.091  27.207  1.00  0.92           C
ATOM   2727  O   ILE A 270     -63.747  19.943  27.377  1.00  0.92           O
ATOM   2728  CB  ILE A 270     -65.897  20.475  24.901  1.00  0.92           C
ATOM   2729  CG1 ILE A 270     -66.370  19.715  23.643  1.00  0.92           C
ATOM   2730  CG2 ILE A 270     -64.617  21.295  24.603  1.00  0.92           C
ATOM   2731  CD1 ILE A 270     -67.074  20.631  22.648  1.00  0.92           C
ATOM   2732  N   ASN A 271     -65.718  20.735  28.109  1.00  0.91           N
ATOM   2733  HN  ASN A 271     -66.719  20.811  27.930  1.00  0.00           H
ATOM   2734  CA  ASN A 271     -65.192  21.327  29.321  1.00  0.91           C
ATOM   2735  C   ASN A 271     -64.517  20.355  30.281  1.00  0.91           C
ATOM   2736  O   ASN A 271     -63.515  20.700  30.907  1.00  0.91           O
ATOM   2737  CB  ASN A 271     -66.277  22.154  30.030  1.00  0.91           C
ATOM   2738  CG  ASN A 271     -66.308  23.550  29.420  1.00  0.91           C
ATOM   2739  OD1 ASN A 271     -65.727  24.461  29.996  1.00  0.91           O
ATOM   2740  ND2 ASN A 271     -66.962  23.745  28.256  1.00  0.91           N
ATOM   2741 1HD2 ASN A 271     -66.983  24.679  27.848  1.00  0.00           H
ATOM   2742 2HD2 ASN A 271     -67.446  22.986  27.776  1.00  0.00           H
ATOM   2743  N   VAL A 272     -65.034  19.117  30.410  1.00  0.92           N
ATOM   2744  HN  VAL A 272     -65.889  18.885  29.904  1.00  0.00           H
ATOM   2745  CA  VAL A 272     -64.416  18.101  31.245  1.00  0.92           C
ATOM   2746  C   VAL A 272     -63.431  17.206  30.498  1.00  0.92           C
ATOM   2747  O   VAL A 272     -62.569  16.584  31.116  1.00  0.92           O
ATOM   2748  CB  VAL A 272     -65.440  17.208  31.946  1.00  0.92           C
ATOM   2749  CG1 VAL A 272     -66.194  18.040  33.000  1.00  0.92           C
ATOM   2750  CG2 VAL A 272     -66.414  16.541  30.953  1.00  0.92           C
ATOM   2751  N   ALA A 273     -63.494  17.138  29.149  1.00  0.91           N
ATOM   2752  HN  ALA A 273     -64.132  17.762  28.655  1.00  0.00           H
ATOM   2753  CA  ALA A 273     -62.689  16.212  28.380  1.00  0.91           C
ATOM   2754  C   ALA A 273     -61.445  16.793  27.706  1.00  0.91           C
ATOM   2755  O   ALA A 273     -60.544  16.054  27.327  1.00  0.91           O
ATOM   2756  CB  ALA A 273     -63.559  15.632  27.251  1.00  0.91           C
ATOM   2757  N   ALA A 274     -61.358  18.134  27.557  1.00  0.92           N
ATOM   2758  HN  ALA A 274     -62.030  18.730  28.040  1.00  0.00           H
ATOM   2759  CA  ALA A 274     -60.338  18.750  26.731  1.00  0.92           C
ATOM   2760  C   ALA A 274     -59.417  19.772  27.388  1.00  0.92           C
ATOM   2761  O   ALA A 274     -58.362  20.096  26.850  1.00  0.92           O
ATOM   2762  CB  ALA A 274     -61.090  19.496  25.625  1.00  0.92           C
ATOM   2763  N   ILE A 275     -59.781  20.321  28.562  1.00  0.90           N
ATOM   2764  HN  ILE A 275     -60.571  19.934  29.078  1.00  0.00           H
ATOM   2765  CA  ILE A 275     -59.056  21.464  29.102  1.00  0.90           C
ATOM   2766  C   ILE A 275     -57.973  21.026  30.074  1.00  0.90           C
ATOM   2767  O   ILE A 275     -56.775  21.127  29.793  1.00  0.90           O
ATOM   2768  CB  ILE A 275     -60.030  22.453  29.735  1.00  0.90           C
ATOM   2769  CG1 ILE A 275     -61.001  22.997  28.653  1.00  0.90           C
ATOM   2770  CG2 ILE A 275     -59.257  23.601  30.417  1.00  0.90           C
ATOM   2771  CD1 ILE A 275     -62.093  23.929  29.192  1.00  0.90           C
ATOM   2772  N   GLU A 276     -58.372  20.467  31.234  1.00  0.88           N
ATOM   2773  HN  GLU A 276     -59.375  20.371  31.395  1.00  0.00           H
ATOM   2774  CA  GLU A 276     -57.473  19.994  32.267  1.00  0.88           C
ATOM   2775  C   GLU A 276     -56.670  18.781  31.819  1.00  0.88           C
ATOM   2776  O   GLU A 276     -55.520  18.581  32.202  1.00  0.88           O
ATOM   2777  CB  GLU A 276     -58.251  19.666  33.563  1.00  0.88           C
ATOM   2778  CG  GLU A 276     -59.013  20.861  34.192  1.00  0.88           C
ATOM   2779  CD  GLU A 276     -58.063  21.940  34.703  1.00  0.88           C
ATOM   2780  OE1 GLU A 276     -57.103  21.588  35.445  1.00  0.88           O
ATOM   2781  OE2 GLU A 276     -58.301  23.132  34.372  1.00  0.88           O
ATOM   2782  N   THR A 277     -57.267  17.945  30.953  1.00  0.90           N
ATOM   2783  HN  THR A 277     -58.212  18.184  30.653  1.00  0.00           H
ATOM   2784  CA  THR A 277     -56.684  16.729  30.405  1.00  0.90           C
ATOM   2785  C   THR A 277     -55.419  16.966  29.602  1.00  0.90           C
ATOM   2786  O   THR A 277     -54.383  16.346  29.838  1.00  0.90           O
ATOM   2787  CB  THR A 277     -57.687  16.003  29.514  1.00  0.90           C
ATOM   2788  OG1 THR A 277     -58.249  16.870  28.541  1.00  0.90           O
ATOM   2789  HG1 THR A 277     -58.874  16.418  27.986  1.00  0.00           H
ATOM   2790  CG2 THR A 277     -58.863  15.507  30.363  1.00  0.90           C
ATOM   2791  N   THR A 278     -55.466  17.936  28.668  1.00  0.92           N
ATOM   2792  HN  THR A 278     -56.372  18.366  28.483  1.00  0.00           H
ATOM   2793  CA  THR A 278     -54.322  18.422  27.898  1.00  0.92           C
ATOM   2794  C   THR A 278     -53.309  19.131  28.782  1.00  0.92           C
ATOM   2795  O   THR A 278     -52.099  18.969  28.631  1.00  0.92           O
ATOM   2796  CB  THR A 278     -54.719  19.357  26.759  1.00  0.92           C
ATOM   2797  OG1 THR A 278     -55.680  18.751  25.911  1.00  0.92           O
ATOM   2798  HG1 THR A 278     -56.414  18.534  26.474  1.00  0.00           H
ATOM   2799  CG2 THR A 278     -53.530  19.709  25.846  1.00  0.92           C
ATOM   2800  N   LEU A 279     -53.794  19.923  29.768  1.00  0.93           N
ATOM   2801  HN  LEU A 279     -54.807  20.023  29.835  1.00  0.00           H
ATOM   2802  CA  LEU A 279     -52.982  20.644  30.741  1.00  0.93           C
ATOM   2803  C   LEU A 279     -52.074  19.746  31.577  1.00  0.93           C
ATOM   2804  O   LEU A 279     -50.910  20.069  31.813  1.00  0.93           O
ATOM   2805  CB  LEU A 279     -53.882  21.469  31.692  1.00  0.93           C
ATOM   2806  CG  LEU A 279     -53.154  22.276  32.783  1.00  0.93           C
ATOM   2807  CD1 LEU A 279     -52.142  23.261  32.191  1.00  0.93           C
ATOM   2808  CD2 LEU A 279     -54.183  23.004  33.658  1.00  0.93           C
ATOM   2809  N   TRP A 280     -52.574  18.574  32.025  1.00  0.90           N
ATOM   2810  HN  TRP A 280     -53.551  18.361  31.822  1.00  0.00           H
ATOM   2811  CA  TRP A 280     -51.803  17.596  32.780  1.00  0.90           C
ATOM   2812  C   TRP A 280     -50.590  17.092  32.024  1.00  0.90           C
ATOM   2813  O   TRP A 280     -49.481  17.037  32.552  1.00  0.90           O
ATOM   2814  CB  TRP A 280     -52.693  16.390  33.182  1.00  0.90           C
ATOM   2815  CG  TRP A 280     -53.907  16.728  34.023  1.00  0.90           C
ATOM   2816  CD1 TRP A 280     -54.096  17.798  34.856  1.00  0.90           C
ATOM   2817  CD2 TRP A 280     -55.156  16.015  34.017  1.00  0.90           C
ATOM   2818  NE1 TRP A 280     -55.372  17.803  35.380  1.00  0.90           N
ATOM   2819  HE1 TRP A 280     -55.756  18.491  36.028  1.00  0.00           H
ATOM   2820  CE2 TRP A 280     -56.033  16.705  34.866  1.00  0.90           C
ATOM   2821  CE3 TRP A 280     -55.566  14.883  33.319  1.00  0.90           C
ATOM   2822  CZ2 TRP A 280     -57.339  16.265  35.051  1.00  0.90           C
ATOM   2823  CZ3 TRP A 280     -56.891  14.462  33.482  1.00  0.90           C
ATOM   2824  CH2 TRP A 280     -57.763  15.137  34.337  1.00  0.90           C
ATOM   2825  N   SER A 281     -50.767  16.772  30.735  1.00  0.94           N
ATOM   2826  HN  SER A 281     -51.715  16.798  30.360  1.00  0.00           H
ATOM   2827  CA  SER A 281     -49.691  16.391  29.842  1.00  0.94           C
ATOM   2828  C   SER A 281     -48.689  17.506  29.600  1.00  0.94           C
ATOM   2829  O   SER A 281     -47.482  17.281  29.591  1.00  0.94           O
ATOM   2830  CB  SER A 281     -50.233  15.876  28.502  1.00  0.94           C
ATOM   2831  OG  SER A 281     -51.108  14.770  28.729  1.00  0.94           O
ATOM   2832  HG  SER A 281     -51.444  14.451  27.899  1.00  0.00           H
ATOM   2833  N   ILE A 282     -49.158  18.764  29.438  1.00  0.94           N
ATOM   2834  HN  ILE A 282     -50.167  18.905  29.380  1.00  0.00           H
ATOM   2835  CA  ILE A 282     -48.281  19.934  29.342  1.00  0.94           C
ATOM   2836  C   ILE A 282     -47.442  20.113  30.601  1.00  0.94           C
ATOM   2837  O   ILE A 282     -46.218  20.237  30.535  1.00  0.94           O
ATOM   2838  CB  ILE A 282     -49.046  21.237  29.028  1.00  0.94           C
ATOM   2839  CG1 ILE A 282     -49.778  21.169  27.661  1.00  0.94           C
ATOM   2840  CG2 ILE A 282     -48.064  22.427  29.002  1.00  0.94           C
ATOM   2841  CD1 ILE A 282     -50.808  22.268  27.344  1.00  0.94           C
ATOM   2842  N   GLU A 283     -48.072  20.058  31.790  1.00  0.90           N
ATOM   2843  HN  GLU A 283     -49.082  19.917  31.791  1.00  0.00           H
ATOM   2844  CA  GLU A 283     -47.399  20.188  33.070  1.00  0.90           C
ATOM   2845  C   GLU A 283     -46.382  19.085  33.339  1.00  0.90           C
ATOM   2846  O   GLU A 283     -45.253  19.340  33.765  1.00  0.90           O
ATOM   2847  CB  GLU A 283     -48.437  20.242  34.215  1.00  0.90           C
ATOM   2848  CG  GLU A 283     -47.807  20.510  35.605  1.00  0.90           C
ATOM   2849  CD  GLU A 283     -48.810  20.628  36.739  1.00  0.90           C
ATOM   2850  OE1 GLU A 283     -49.820  19.883  36.738  1.00  0.90           O
ATOM   2851  OE2 GLU A 283     -48.599  21.480  37.639  1.00  0.90           O
ATOM   2852  N   TRP A 284     -46.747  17.824  33.034  1.00  0.90           N
ATOM   2853  HN  TRP A 284     -47.707  17.669  32.726  1.00  0.00           H
ATOM   2854  CA  TRP A 284     -45.870  16.674  33.114  1.00  0.90           C
ATOM   2855  C   TRP A 284     -44.671  16.749  32.218  1.00  0.90           C
ATOM   2856  O   TRP A 284     -43.549  16.446  32.629  1.00  0.90           O
ATOM   2857  CB  TRP A 284     -46.633  15.399  32.741  1.00  0.90           C
ATOM   2858  CG  TRP A 284     -47.416  14.783  33.870  1.00  0.90           C
ATOM   2859  CD1 TRP A 284     -48.689  14.304  33.814  1.00  0.90           C
ATOM   2860  CD2 TRP A 284     -46.872  14.307  35.123  1.00  0.90           C
ATOM   2861  NE1 TRP A 284     -48.987  13.566  34.932  1.00  0.90           N
ATOM   2862  HE1 TRP A 284     -49.880  13.118  35.136  1.00  0.00           H
ATOM   2863  CE2 TRP A 284     -47.866  13.538  35.729  1.00  0.90           C
ATOM   2864  CE3 TRP A 284     -45.607  14.436  35.701  1.00  0.90           C
ATOM   2865  CZ2 TRP A 284     -47.623  12.849  36.909  1.00  0.90           C
ATOM   2866  CZ3 TRP A 284     -45.363  13.740  36.892  1.00  0.90           C
ATOM   2867  CH2 TRP A 284     -46.352  12.960  37.485  1.00  0.90           C
ATOM   2868  N   GLY A 285     -44.877  17.192  30.966  1.00  0.97           N
ATOM   2869  HN  GLY A 285     -45.835  17.306  30.634  1.00  0.00           H
ATOM   2870  CA  GLY A 285     -43.784  17.512  30.075  1.00  0.97           C
ATOM   2871  C   GLY A 285     -42.838  18.534  30.625  1.00  0.97           C
ATOM   2872  O   GLY A 285     -41.649  18.284  30.752  1.00  0.97           O
ATOM   2873  N   ILE A 286     -43.348  19.710  31.034  1.00  0.95           N
ATOM   2874  HN  ILE A 286     -44.355  19.861  30.973  1.00  0.00           H
ATOM   2875  CA  ILE A 286     -42.504  20.776  31.562  1.00  0.95           C
ATOM   2876  C   ILE A 286     -41.645  20.299  32.711  1.00  0.95           C
ATOM   2877  O   ILE A 286     -40.446  20.561  32.769  1.00  0.95           O
ATOM   2878  CB  ILE A 286     -43.347  21.947  32.043  1.00  0.95           C
ATOM   2879  CG1 ILE A 286     -44.009  22.625  30.832  1.00  0.95           C
ATOM   2880  CG2 ILE A 286     -42.515  22.970  32.857  1.00  0.95           C
ATOM   2881  CD1 ILE A 286     -45.107  23.604  31.235  1.00  0.95           C
ATOM   2882  N   ALA A 287     -42.245  19.523  33.619  1.00  0.96           N
ATOM   2883  HN  ALA A 287     -43.239  19.328  33.503  1.00  0.00           H
ATOM   2884  CA  ALA A 287     -41.570  18.948  34.748  1.00  0.96           C
ATOM   2885  C   ALA A 287     -40.457  17.955  34.378  1.00  0.96           C
ATOM   2886  O   ALA A 287     -39.364  18.005  34.945  1.00  0.96           O
ATOM   2887  CB  ALA A 287     -42.668  18.329  35.626  1.00  0.96           C
ATOM   2888  N   GLU A 288     -40.679  17.064  33.383  1.00  0.92           N
ATOM   2889  HN  GLU A 288     -41.625  16.979  33.011  1.00  0.00           H
ATOM   2890  CA  GLU A 288     -39.631  16.219  32.816  1.00  0.92           C
ATOM   2891  C   GLU A 288     -38.523  16.953  32.095  1.00  0.92           C
ATOM   2892  O   GLU A 288     -37.352  16.597  32.194  1.00  0.92           O
ATOM   2893  CB  GLU A 288     -40.171  15.068  31.932  1.00  0.92           C
ATOM   2894  CG  GLU A 288     -40.893  13.983  32.758  1.00  0.92           C
ATOM   2895  CD  GLU A 288     -39.953  13.156  33.637  1.00  0.92           C
ATOM   2896  OE1 GLU A 288     -38.748  13.494  33.787  1.00  0.92           O
ATOM   2897  OE2 GLU A 288     -40.481  12.174  34.214  1.00  0.92           O
ATOM   2898  N   LEU A 289     -38.821  18.025  31.356  1.00  0.95           N
ATOM   2899  HN  LEU A 289     -39.802  18.263  31.210  1.00  0.00           H
ATOM   2900  CA  LEU A 289     -37.797  18.867  30.750  1.00  0.95           C
ATOM   2901  C   LEU A 289     -36.891  19.562  31.701  1.00  0.95           C
ATOM   2902  O   LEU A 289     -35.686  19.678  31.478  1.00  0.95           O
ATOM   2903  CB  LEU A 289     -38.427  19.963  29.911  1.00  0.95           C
ATOM   2904  CG  LEU A 289     -39.018  19.342  28.671  1.00  0.95           C
ATOM   2905  CD1 LEU A 289     -40.027  20.299  28.049  1.00  0.95           C
ATOM   2906  CD2 LEU A 289     -37.962  18.797  27.703  1.00  0.95           C
ATOM   2907  N   VAL A 290     -37.470  20.032  32.807  1.00  0.95           N
ATOM   2908  HN  VAL A 290     -38.488  20.018  32.872  1.00  0.00           H
ATOM   2909  CA  VAL A 290     -36.714  20.557  33.910  1.00  0.95           C
ATOM   2910  C   VAL A 290     -35.789  19.497  34.488  1.00  0.95           C
ATOM   2911  O   VAL A 290     -34.608  19.734  34.742  1.00  0.95           O
ATOM   2912  CB  VAL A 290     -37.634  21.063  34.995  1.00  0.95           C
ATOM   2913  CG1 VAL A 290     -36.781  21.491  36.177  1.00  0.95           C
ATOM   2914  CG2 VAL A 290     -38.419  22.298  34.549  1.00  0.95           C
ATOM   2915  N   ASN A 291     -36.293  18.262  34.657  1.00  0.92           N
ATOM   2916  HN  ASN A 291     -37.252  18.072  34.367  1.00  0.00           H
ATOM   2917  CA  ASN A 291     -35.510  17.200  35.239  1.00  0.92           C
ATOM   2918  C   ASN A 291     -34.537  16.555  34.283  1.00  0.92           C
ATOM   2919  O   ASN A 291     -33.631  15.849  34.723  1.00  0.92           O
ATOM   2920  CB  ASN A 291     -36.413  16.142  35.891  1.00  0.92           C
ATOM   2921  CG  ASN A 291     -36.966  16.734  37.181  1.00  0.92           C
ATOM   2922  OD1 ASN A 291     -36.670  17.853  37.601  1.00  0.92           O
ATOM   2923  ND2 ASN A 291     -37.749  15.912  37.903  1.00  0.92           N
ATOM   2924 1HD2 ASN A 291     -37.994  14.985  37.555  1.00  0.00           H
ATOM   2925 2HD2 ASN A 291     -38.119  16.308  38.767  1.00  0.00           H
ATOM   2926  N   ASN A 292     -34.648  16.806  32.977  1.00  0.92           N
ATOM   2927  HN  ASN A 292     -35.390  17.435  32.670  1.00  0.00           H
ATOM   2928  CA  ASN A 292     -33.784  16.243  31.979  1.00  0.92           C
ATOM   2929  C   ASN A 292     -33.251  17.367  31.120  1.00  0.92           C
ATOM   2930  O   ASN A 292     -33.651  17.567  29.977  1.00  0.92           O
ATOM   2931  CB  ASN A 292     -34.508  15.203  31.110  1.00  0.92           C
ATOM   2932  CG  ASN A 292     -34.959  14.001  31.939  1.00  0.92           C
ATOM   2933  OD1 ASN A 292     -34.200  13.047  32.087  1.00  0.92           O
ATOM   2934  ND2 ASN A 292     -36.206  14.044  32.463  1.00  0.92           N
ATOM   2935 1HD2 ASN A 292     -36.507  13.242  33.016  1.00  0.00           H
ATOM   2936 2HD2 ASN A 292     -36.836  14.836  32.340  1.00  0.00           H
ATOM   2937  N   GLN A 293     -32.279  18.114  31.686  1.00  0.87           N
ATOM   2938  HN  GLN A 293     -31.935  17.821  32.600  1.00  0.00           H
ATOM   2939  CA  GLN A 293     -31.683  19.304  31.096  1.00  0.87           C
ATOM   2940  C   GLN A 293     -31.086  19.063  29.728  1.00  0.87           C
ATOM   2941  O   GLN A 293     -31.271  19.847  28.801  1.00  0.87           O
ATOM   2942  CB  GLN A 293     -30.586  19.885  32.022  1.00  0.87           C
ATOM   2943  CG  GLN A 293     -31.127  20.471  33.346  1.00  0.87           C
ATOM   2944  CD  GLN A 293     -31.948  21.734  33.067  1.00  0.87           C
ATOM   2945  OE1 GLN A 293     -31.507  22.606  32.323  1.00  0.87           O
ATOM   2946  NE2 GLN A 293     -33.155  21.850  33.662  1.00  0.87           N
ATOM   2947 1HE2 GLN A 293     -33.521  21.126  34.280  1.00  0.00           H
ATOM   2948 2HE2 GLN A 293     -33.702  22.691  33.476  1.00  0.00           H
ATOM   2949  N   GLU A 294     -30.404  17.925  29.546  1.00  0.88           N
ATOM   2950  HN  GLU A 294     -30.223  17.329  30.354  1.00  0.00           H
ATOM   2951  CA  GLU A 294     -29.916  17.508  28.259  1.00  0.88           C
ATOM   2952  C   GLU A 294     -30.996  17.290  27.203  1.00  0.88           C
ATOM   2953  O   GLU A 294     -30.830  17.671  26.049  1.00  0.88           O
ATOM   2954  CB  GLU A 294     -29.119  16.229  28.400  1.00  0.88           C
ATOM   2955  CG  GLU A 294     -27.799  16.307  29.190  1.00  0.88           C
ATOM   2956  CD  GLU A 294     -27.192  14.905  29.111  1.00  0.88           C
ATOM   2957  OE1 GLU A 294     -27.613  14.154  28.175  1.00  0.88           O
ATOM   2958  OE2 GLU A 294     -26.336  14.575  29.964  1.00  0.88           O
ATOM   2959  N   ILE A 295     -32.160  16.695  27.556  1.00  0.91           N
ATOM   2960  HN  ILE A 295     -32.250  16.307  28.495  1.00  0.00           H
ATOM   2961  CA  ILE A 295     -33.293  16.589  26.638  1.00  0.91           C
ATOM   2962  C   ILE A 295     -33.820  17.960  26.261  1.00  0.91           C
ATOM   2963  O   ILE A 295     -34.090  18.243  25.093  1.00  0.91           O
ATOM   2964  CB  ILE A 295     -34.420  15.712  27.198  1.00  0.91           C
ATOM   2965  CG1 ILE A 295     -33.906  14.261  27.357  1.00  0.91           C
ATOM   2966  CG2 ILE A 295     -35.725  15.794  26.359  1.00  0.91           C
ATOM   2967  CD1 ILE A 295     -34.862  13.298  28.063  1.00  0.91           C
ATOM   2968  N   GLN A 296     -33.932  18.866  27.247  1.00  0.90           N
ATOM   2969  HN  GLN A 296     -33.699  18.574  28.196  1.00  0.00           H
ATOM   2970  CA  GLN A 296     -34.364  20.231  27.040  1.00  0.90           C
ATOM   2971  C   GLN A 296     -33.460  21.049  26.112  1.00  0.90           C
ATOM   2972  O   GLN A 296     -33.941  21.737  25.208  1.00  0.90           O
ATOM   2973  CB  GLN A 296     -34.466  20.924  28.410  1.00  0.90           C
ATOM   2974  CG  GLN A 296     -35.220  22.266  28.371  1.00  0.90           C
ATOM   2975  CD  GLN A 296     -35.058  23.094  29.646  1.00  0.90           C
ATOM   2976  OE1 GLN A 296     -35.057  24.325  29.572  1.00  0.90           O
ATOM   2977  NE2 GLN A 296     -34.932  22.455  30.824  1.00  0.90           N
ATOM   2978 1HE2 GLN A 296     -34.824  23.007  31.675  1.00  0.00           H
ATOM   2979 2HE2 GLN A 296     -34.933  21.437  30.885  1.00  0.00           H
ATOM   2980  N   THR A 297     -32.121  20.953  26.284  1.00  0.92           N
ATOM   2981  HN  THR A 297     -31.783  20.427  27.090  1.00  0.00           H
ATOM   2982  CA  THR A 297     -31.121  21.552  25.393  1.00  0.92           C
ATOM   2983  C   THR A 297     -31.180  20.976  23.990  1.00  0.92           C
ATOM   2984  O   THR A 297     -31.132  21.711  23.004  1.00  0.92           O
ATOM   2985  CB  THR A 297     -29.669  21.485  25.883  1.00  0.92           C
ATOM   2986  OG1 THR A 297     -29.228  20.165  26.158  1.00  0.92           O
ATOM   2987  HG1 THR A 297     -28.329  20.124  26.461  1.00  0.00           H
ATOM   2988  CG2 THR A 297     -29.516  22.285  27.179  1.00  0.92           C
ATOM   2989  N   ARG A 298     -31.339  19.641  23.851  1.00  0.87           N
ATOM   2990  HN  ARG A 298     -31.327  19.063  24.691  1.00  0.00           H
ATOM   2991  CA  ARG A 298     -31.526  18.986  22.565  1.00  0.87           C
ATOM   2992  C   ARG A 298     -32.759  19.466  21.793  1.00  0.87           C
ATOM   2993  O   ARG A 298     -32.675  19.717  20.594  1.00  0.87           O
ATOM   2994  CB  ARG A 298     -31.556  17.440  22.684  1.00  0.87           C
ATOM   2995  CG  ARG A 298     -30.201  16.788  23.023  1.00  0.87           C
ATOM   2996  CD  ARG A 298     -30.209  15.242  22.961  1.00  0.87           C
ATOM   2997  NE  ARG A 298     -30.841  14.618  24.173  1.00  0.87           N
ATOM   2998  HE  ARG A 298     -31.843  14.430  24.145  1.00  0.00           H
ATOM   2999  CZ  ARG A 298     -30.171  14.291  25.292  1.00  0.87           C
ATOM   3000  NH1 ARG A 298     -30.817  13.740  26.314  1.00  0.87           N
ATOM   3001 1HH1 ARG A 298     -30.309  13.492  27.163  1.00  0.00           H
ATOM   3002 2HH1 ARG A 298     -31.822  13.597  26.210  1.00  0.00           H
ATOM   3003  NH2 ARG A 298     -28.863  14.477  25.428  1.00  0.87           N
ATOM   3004 1HH2 ARG A 298     -28.355  14.229  26.277  1.00  0.00           H
ATOM   3005 2HH2 ARG A 298     -28.367  14.900  24.643  1.00  0.00           H
ATOM   3006  N   ILE A 299     -33.914  19.648  22.479  1.00  0.92           N
ATOM   3007  HN  ILE A 299     -33.939  19.351  23.454  1.00  0.00           H
ATOM   3008  CA  ILE A 299     -35.132  20.244  21.914  1.00  0.92           C
ATOM   3009  C   ILE A 299     -34.917  21.662  21.438  1.00  0.92           C
ATOM   3010  O   ILE A 299     -35.295  22.031  20.331  1.00  0.92           O
ATOM   3011  CB  ILE A 299     -36.297  20.247  22.901  1.00  0.92           C
ATOM   3012  CG1 ILE A 299     -36.771  18.809  23.149  1.00  0.92           C
ATOM   3013  CG2 ILE A 299     -37.487  21.102  22.394  1.00  0.92           C
ATOM   3014  CD1 ILE A 299     -37.704  18.672  24.347  1.00  0.92           C
ATOM   3015  N   ARG A 300     -34.255  22.497  22.259  1.00  0.86           N
ATOM   3016  HN  ARG A 300     -33.943  22.151  23.166  1.00  0.00           H
ATOM   3017  CA  ARG A 300     -33.970  23.871  21.899  1.00  0.86           C
ATOM   3018  C   ARG A 300     -33.096  23.977  20.661  1.00  0.86           C
ATOM   3019  O   ARG A 300     -33.403  24.712  19.722  1.00  0.86           O
ATOM   3020  CB  ARG A 300     -33.302  24.578  23.095  1.00  0.86           C
ATOM   3021  CG  ARG A 300     -33.185  26.105  22.936  1.00  0.86           C
ATOM   3022  CD  ARG A 300     -32.635  26.845  24.157  1.00  0.86           C
ATOM   3023  NE  ARG A 300     -33.618  26.620  25.273  1.00  0.86           N
ATOM   3024  HE  ARG A 300     -34.498  27.131  25.207  1.00  0.00           H
ATOM   3025  CZ  ARG A 300     -33.474  25.830  26.340  1.00  0.86           C
ATOM   3026  NH1 ARG A 300     -32.398  25.076  26.541  1.00  0.86           N
ATOM   3027 1HH1 ARG A 300     -31.675  25.095  25.821  1.00  0.00           H
ATOM   3028 2HH1 ARG A 300     -32.288  24.473  27.356  1.00  0.00           H
ATOM   3029  NH2 ARG A 300     -34.415  25.805  27.277  1.00  0.86           N
ATOM   3030 1HH2 ARG A 300     -35.241  26.384  27.123  1.00  0.00           H
ATOM   3031 2HH2 ARG A 300     -34.305  25.202  28.092  1.00  0.00           H
ATOM   3032  N   ASN A 301     -32.035  23.145  20.612  1.00  0.87           N
ATOM   3033  HN  ASN A 301     -31.847  22.569  21.433  1.00  0.00           H
ATOM   3034  CA  ASN A 301     -31.141  23.010  19.475  1.00  0.87           C
ATOM   3035  C   ASN A 301     -31.835  22.546  18.203  1.00  0.87           C
ATOM   3036  O   ASN A 301     -31.507  23.013  17.113  1.00  0.87           O
ATOM   3037  CB  ASN A 301     -29.978  22.036  19.769  1.00  0.87           C
ATOM   3038  CG  ASN A 301     -29.036  22.629  20.805  1.00  0.87           C
ATOM   3039  OD1 ASN A 301     -28.979  23.835  21.044  1.00  0.87           O
ATOM   3040  ND2 ASN A 301     -28.213  21.757  21.432  1.00  0.87           N
ATOM   3041 1HD2 ASN A 301     -27.581  22.155  22.127  1.00  0.00           H
ATOM   3042 2HD2 ASN A 301     -28.260  20.758  21.234  1.00  0.00           H
ATOM   3043  N   GLU A 302     -32.810  21.610  18.299  1.00  0.86           N
ATOM   3044  HN  GLU A 302     -32.983  21.179  19.207  1.00  0.00           H
ATOM   3045  CA  GLU A 302     -33.622  21.192  17.164  1.00  0.86           C
ATOM   3046  C   GLU A 302     -34.409  22.350  16.578  1.00  0.86           C
ATOM   3047  O   GLU A 302     -34.362  22.596  15.373  1.00  0.86           O
ATOM   3048  CB  GLU A 302     -34.616  20.049  17.529  1.00  0.86           C
ATOM   3049  CG  GLU A 302     -35.522  19.580  16.359  1.00  0.86           C
ATOM   3050  CD  GLU A 302     -36.571  18.534  16.736  1.00  0.86           C
ATOM   3051  OE1 GLU A 302     -37.453  18.810  17.592  1.00  0.86           O
ATOM   3052  OE2 GLU A 302     -36.519  17.423  16.148  1.00  0.86           O
ATOM   3053  N   LEU A 303     -35.103  23.137  17.419  1.00  0.86           N
ATOM   3054  HN  LEU A 303     -35.075  22.931  18.417  1.00  0.00           H
ATOM   3055  CA  LEU A 303     -35.890  24.267  16.965  1.00  0.86           C
ATOM   3056  C   LEU A 303     -35.052  25.362  16.329  1.00  0.86           C
ATOM   3057  O   LEU A 303     -35.359  25.814  15.228  1.00  0.86           O
ATOM   3058  CB  LEU A 303     -36.812  24.777  18.087  1.00  0.86           C
ATOM   3059  CG  LEU A 303     -38.104  23.921  18.205  1.00  0.86           C
ATOM   3060  CD1 LEU A 303     -37.951  22.450  18.481  1.00  0.86           C
ATOM   3061  CD2 LEU A 303     -38.994  24.368  19.346  1.00  0.86           C
ATOM   3062  N   ASP A 304     -33.920  25.740  16.945  1.00  0.84           N
ATOM   3063  HN  ASP A 304     -33.718  25.351  17.866  1.00  0.00           H
ATOM   3064  CA  ASP A 304     -32.970  26.672  16.369  1.00  0.84           C
ATOM   3065  C   ASP A 304     -32.347  26.192  15.051  1.00  0.84           C
ATOM   3066  O   ASP A 304     -32.170  26.970  14.116  1.00  0.84           O
ATOM   3067  CB  ASP A 304     -31.845  26.982  17.386  1.00  0.84           C
ATOM   3068  CG  ASP A 304     -32.270  27.944  18.492  1.00  0.84           C
ATOM   3069  OD1 ASP A 304     -33.359  28.566  18.387  1.00  0.84           O
ATOM   3070  OD2 ASP A 304     -31.452  28.128  19.430  1.00  0.84           O
ATOM   3071  N   SER A 305     -31.995  24.895  14.937  1.00  0.86           N
ATOM   3072  HN  SER A 305     -32.085  24.301  15.761  1.00  0.00           H
ATOM   3073  CA  SER A 305     -31.492  24.286  13.704  1.00  0.86           C
ATOM   3074  C   SER A 305     -32.520  24.216  12.580  1.00  0.86           C
ATOM   3075  O   SER A 305     -32.255  24.633  11.454  1.00  0.86           O
ATOM   3076  CB  SER A 305     -30.943  22.858  14.005  1.00  0.86           C
ATOM   3077  OG  SER A 305     -30.384  22.189  12.871  1.00  0.86           O
ATOM   3078  HG  SER A 305     -30.050  21.319  13.054  1.00  0.00           H
ATOM   3079  N   ILE A 306     -33.741  23.721  12.864  1.00  0.86           N
ATOM   3080  HN  ILE A 306     -33.945  23.465  13.830  1.00  0.00           H
ATOM   3081  CA  ILE A 306     -34.786  23.531  11.866  1.00  0.86           C
ATOM   3082  C   ILE A 306     -35.527  24.805  11.491  1.00  0.86           C
ATOM   3083  O   ILE A 306     -35.786  25.064  10.316  1.00  0.86           O
ATOM   3084  CB  ILE A 306     -35.757  22.454  12.325  1.00  0.86           C
ATOM   3085  CG1 ILE A 306     -35.038  21.098  12.566  1.00  0.86           C
ATOM   3086  CG2 ILE A 306     -36.955  22.285  11.363  1.00  0.86           C
ATOM   3087  CD1 ILE A 306     -34.286  20.516  11.365  1.00  0.86           C
ATOM   3088  N   LEU A 307     -35.893  25.643  12.482  1.00  0.86           N
ATOM   3089  HN  LEU A 307     -35.593  25.435  13.434  1.00  0.00           H
ATOM   3090  CA  LEU A 307     -36.696  26.828  12.250  1.00  0.86           C
ATOM   3091  C   LEU A 307     -35.840  28.067  12.077  1.00  0.86           C
ATOM   3092  O   LEU A 307     -36.271  29.071  11.515  1.00  0.86           O
ATOM   3093  CB  LEU A 307     -37.635  27.111  13.449  1.00  0.86           C
ATOM   3094  CG  LEU A 307     -38.482  25.916  13.916  1.00  0.86           C
ATOM   3095  CD1 LEU A 307     -39.341  26.346  15.116  1.00  0.86           C
ATOM   3096  CD2 LEU A 307     -39.331  25.331  12.777  1.00  0.86           C
ATOM   3097  N   GLY A 308     -34.584  28.024  12.559  1.00  0.85           N
ATOM   3098  HN  GLY A 308     -34.221  27.123  12.870  1.00  0.00           H
ATOM   3099  CA  GLY A 308     -33.714  29.182  12.663  1.00  0.85           C
ATOM   3100  C   GLY A 308     -33.874  29.856  14.007  1.00  0.85           C
ATOM   3101  O   GLY A 308     -34.942  29.840  14.616  1.00  0.85           O
ATOM   3102  N   LYS A 309     -32.791  30.484  14.505  1.00  0.76           N
ATOM   3103  HN  LYS A 309     -31.934  30.473  13.952  1.00  0.00           H
ATOM   3104  CA  LYS A 309     -32.772  31.176  15.784  1.00  0.76           C
ATOM   3105  C   LYS A 309     -33.766  32.332  15.876  1.00  0.76           C
ATOM   3106  O   LYS A 309     -33.788  33.216  15.024  1.00  0.76           O
ATOM   3107  CB  LYS A 309     -31.357  31.737  16.074  1.00  0.76           C
ATOM   3108  CG  LYS A 309     -31.209  32.363  17.471  1.00  0.76           C
ATOM   3109  CD  LYS A 309     -29.779  32.849  17.748  1.00  0.76           C
ATOM   3110  CE  LYS A 309     -29.622  33.486  19.132  1.00  0.76           C
ATOM   3111  NZ  LYS A 309     -28.222  33.917  19.347  1.00  0.76           N
ATOM   3112  HZ1 LYS A 309     -28.117  34.341  20.269  1.00  0.00           H
ATOM   3113  HZ2 LYS A 309     -27.897  34.537  18.605  1.00  0.00           H
ATOM   3114  HZ3 LYS A 309     -27.563  33.152  19.204  1.00  0.00           H
ATOM   3115  N   GLY A 310     -34.594  32.371  16.949  1.00  0.83           N
ATOM   3116  HN  GLY A 310     -34.531  31.623  17.639  1.00  0.00           H
ATOM   3117  CA  GLY A 310     -35.574  33.438  17.162  1.00  0.83           C
ATOM   3118  C   GLY A 310     -36.878  33.283  16.398  1.00  0.83           C
ATOM   3119  O   GLY A 310     -37.772  34.116  16.532  1.00  0.83           O
ATOM   3120  N   ASN A 311     -37.030  32.198  15.604  1.00  0.81           N
ATOM   3121  HN  ASN A 311     -36.288  31.498  15.613  1.00  0.00           H
ATOM   3122  CA  ASN A 311     -38.176  31.957  14.738  1.00  0.81           C
ATOM   3123  C   ASN A 311     -39.228  31.054  15.314  1.00  0.81           C
ATOM   3124  O   ASN A 311     -38.947  30.007  15.903  1.00  0.81           O
ATOM   3125  CB  ASN A 311     -37.824  31.292  13.402  1.00  0.81           C
ATOM   3126  CG  ASN A 311     -37.052  32.282  12.554  1.00  0.81           C
ATOM   3127  OD1 ASN A 311     -37.446  33.421  12.349  1.00  0.81           O
ATOM   3128  ND2 ASN A 311     -35.948  31.775  11.966  1.00  0.81           N
ATOM   3129 1HD2 ASN A 311     -35.428  32.442  11.395  1.00  0.00           H
ATOM   3130 2HD2 ASN A 311     -35.619  30.825  12.137  1.00  0.00           H
ATOM   3131  N   LEU A 312     -40.499  31.460  15.087  1.00  0.73           N
ATOM   3132  HN  LEU A 312     -40.647  32.304  14.535  1.00  0.00           H
ATOM   3133  CA  LEU A 312     -41.664  30.750  15.593  1.00  0.73           C
ATOM   3134  C   LEU A 312     -42.867  30.855  14.734  1.00  0.73           C
ATOM   3135  O   LEU A 312     -43.409  29.910  14.216  1.00  0.73           O
ATOM   3136  CB  LEU A 312     -42.179  31.322  16.946  1.00  0.73           C
ATOM   3137  CG  LEU A 312     -41.219  31.002  18.079  1.00  0.73           C
ATOM   3138  CD1 LEU A 312     -41.343  31.730  19.421  1.00  0.73           C
ATOM   3139  CD2 LEU A 312     -41.302  29.503  18.298  1.00  0.73           C
ATOM   3140  N   VAL A 313     -43.355  32.092  14.675  1.00  0.45           N
ATOM   3141  HN  VAL A 313     -42.757  32.847  15.011  1.00  0.00           H
ATOM   3142  CA  VAL A 313     -44.650  32.453  14.179  1.00  0.45           C
ATOM   3143  C   VAL A 313     -44.754  32.354  12.667  1.00  0.45           C
ATOM   3144  O   VAL A 313     -45.839  32.441  12.113  1.00  0.45           O
ATOM   3145  CB  VAL A 313     -45.030  33.865  14.591  1.00  0.45           C
ATOM   3146  CG1 VAL A 313     -45.154  34.019  16.122  1.00  0.45           C
ATOM   3147  CG2 VAL A 313     -44.026  34.869  13.994  1.00  0.45           C
ATOM   3148  N   SER A 314     -43.600  32.191  11.978  1.00  0.37           N
ATOM   3149  HN  SER A 314     -42.731  32.220  12.511  1.00  0.00           H
ATOM   3150  CA  SER A 314     -43.495  31.979  10.550  1.00  0.37           C
ATOM   3151  C   SER A 314     -43.682  30.528  10.161  1.00  0.37           C
ATOM   3152  O   SER A 314     -44.356  30.233   9.180  1.00  0.37           O
ATOM   3153  CB  SER A 314     -42.141  32.506  10.006  1.00  0.37           C
ATOM   3154  OG  SER A 314     -41.027  31.980  10.730  1.00  0.37           O
ATOM   3155  HG  SER A 314     -40.198  32.303  10.397  1.00  0.00           H
ATOM   3156  N   GLU A 315     -43.183  29.602  11.009  1.00  0.41           N
ATOM   3157  HN  GLU A 315     -42.575  29.933  11.758  1.00  0.00           H
ATOM   3158  CA  GLU A 315     -43.439  28.180  10.942  1.00  0.41           C
ATOM   3159  C   GLU A 315     -44.038  27.773  12.286  1.00  0.41           C
ATOM   3160  O   GLU A 315     -43.299  27.285  13.147  1.00  0.41           O
ATOM   3161  CB  GLU A 315     -42.115  27.400  10.702  1.00  0.41           C
ATOM   3162  CG  GLU A 315     -41.378  27.823   9.409  1.00  0.41           C
ATOM   3163  CD  GLU A 315     -42.033  27.318   8.124  1.00  0.41           C
ATOM   3164  OE1 GLU A 315     -42.898  26.404   8.194  1.00  0.41           O
ATOM   3165  OE2 GLU A 315     -41.636  27.833   7.047  1.00  0.41           O
ATOM   3166  N   PRO A 316     -45.334  27.977  12.548  1.00  0.65           N
ATOM   3167  CA  PRO A 316     -46.039  27.354  13.680  1.00  0.65           C
ATOM   3168  C   PRO A 316     -46.594  26.002  13.305  1.00  0.65           C
ATOM   3169  O   PRO A 316     -45.999  25.466  12.405  1.00  0.65           O
ATOM   3170  CB  PRO A 316     -47.168  28.292  13.925  1.00  0.65           C
ATOM   3171  CG  PRO A 316     -46.726  29.582  13.296  1.00  0.65           C
ATOM   3172  CD  PRO A 316     -46.096  29.104  12.019  1.00  0.65           C
ATOM   3173  N   ASP A 317     -47.687  25.442  13.943  1.00  0.84           N
ATOM   3174  HN  ASP A 317     -48.231  26.086  14.517  1.00  0.00           H
ATOM   3175  CA  ASP A 317     -48.183  24.050  13.917  1.00  0.84           C
ATOM   3176  C   ASP A 317     -47.652  23.133  12.805  1.00  0.84           C
ATOM   3177  O   ASP A 317     -47.072  22.080  13.088  1.00  0.84           O
ATOM   3178  CB  ASP A 317     -49.742  24.075  14.002  1.00  0.84           C
ATOM   3179  CG  ASP A 317     -50.328  22.680  13.954  1.00  0.84           C
ATOM   3180  OD1 ASP A 317     -49.734  21.807  14.638  1.00  0.84           O
ATOM   3181  OD2 ASP A 317     -51.306  22.484  13.195  1.00  0.84           O
ATOM   3182  N   THR A 318     -47.736  23.605  11.545  1.00  0.77           N
ATOM   3183  HN  THR A 318     -48.335  24.424  11.439  1.00  0.00           H
ATOM   3184  CA  THR A 318     -47.113  23.142  10.301  1.00  0.77           C
ATOM   3185  C   THR A 318     -45.667  22.649  10.456  1.00  0.77           C
ATOM   3186  O   THR A 318     -45.235  21.697   9.796  1.00  0.77           O
ATOM   3187  CB  THR A 318     -47.166  24.238   9.208  1.00  0.77           C
ATOM   3188  OG1 THR A 318     -46.612  25.485   9.591  1.00  0.77           O
ATOM   3189  HG1 THR A 318     -45.705  25.283   9.787  1.00  0.00           H
ATOM   3190  CG2 THR A 318     -48.634  24.565   8.891  1.00  0.77           C
ATOM   3191  N   TYR A 319     -44.914  23.265  11.390  1.00  0.79           N
ATOM   3192  HN  TYR A 319     -45.340  24.084  11.824  1.00  0.00           H
ATOM   3193  CA  TYR A 319     -43.588  22.932  11.866  1.00  0.79           C
ATOM   3194  C   TYR A 319     -43.393  21.609  12.581  1.00  0.79           C
ATOM   3195  O   TYR A 319     -42.328  21.004  12.471  1.00  0.79           O
ATOM   3196  CB  TYR A 319     -42.964  24.078  12.721  1.00  0.79           C
ATOM   3197  CG  TYR A 319     -43.263  24.176  14.207  1.00  0.79           C
ATOM   3198  CD1 TYR A 319     -44.539  24.066  14.786  1.00  0.79           C
ATOM   3199  CD2 TYR A 319     -42.190  24.338  15.108  1.00  0.79           C
ATOM   3200  CE1 TYR A 319     -44.710  24.194  16.172  1.00  0.79           C
ATOM   3201  CE2 TYR A 319     -42.360  24.300  16.483  1.00  0.79           C
ATOM   3202  CZ  TYR A 319     -43.614  24.234  17.031  1.00  0.79           C
ATOM   3203  OH  TYR A 319     -43.741  24.022  18.406  1.00  0.79           O
ATOM   3204  HH  TYR A 319     -42.994  24.049  18.992  1.00  0.00           H
ATOM   3205  N   ASN A 320     -44.407  21.128  13.329  1.00  0.83           N
ATOM   3206  HN  ASN A 320     -45.294  21.629  13.278  1.00  0.00           H
ATOM   3207  CA  ASN A 320     -44.359  19.958  14.206  1.00  0.83           C
ATOM   3208  C   ASN A 320     -43.941  18.692  13.476  1.00  0.83           C
ATOM   3209  O   ASN A 320     -43.206  17.849  13.992  1.00  0.83           O
ATOM   3210  CB  ASN A 320     -45.733  19.709  14.888  1.00  0.83           C
ATOM   3211  CG  ASN A 320     -45.962  20.728  16.000  1.00  0.83           C
ATOM   3212  OD1 ASN A 320     -45.048  21.006  16.780  1.00  0.83           O
ATOM   3213  ND2 ASN A 320     -47.197  21.263  16.149  1.00  0.83           N
ATOM   3214 1HD2 ASN A 320     -47.350  21.944  16.892  1.00  0.00           H
ATOM   3215 2HD2 ASN A 320     -47.953  21.033  15.504  1.00  0.00           H
ATOM   3216  N   ASN A 321     -44.359  18.565  12.206  1.00  0.80           N
ATOM   3217  HN  ASN A 321     -44.971  19.288  11.828  1.00  0.00           H
ATOM   3218  CA  ASN A 321     -43.991  17.460  11.339  1.00  0.80           C
ATOM   3219  C   ASN A 321     -42.519  17.447  10.933  1.00  0.80           C
ATOM   3220  O   ASN A 321     -42.013  16.423  10.481  1.00  0.80           O
ATOM   3221  CB  ASN A 321     -44.839  17.446  10.045  1.00  0.80           C
ATOM   3222  CG  ASN A 321     -46.282  17.073  10.356  1.00  0.80           C
ATOM   3223  OD1 ASN A 321     -46.595  16.455  11.374  1.00  0.80           O
ATOM   3224  ND2 ASN A 321     -47.203  17.417   9.426  1.00  0.80           N
ATOM   3225 1HD2 ASN A 321     -46.944  17.929   8.583  1.00  0.00           H
ATOM   3226 2HD2 ASN A 321     -48.170  17.167   9.634  1.00  0.00           H
ATOM   3227  N   LYS A 322     -41.792  18.575  11.085  1.00  0.79           N
ATOM   3228  HN  LYS A 322     -42.265  19.416  11.417  1.00  0.00           H
ATOM   3229  CA  LYS A 322     -40.372  18.650  10.800  1.00  0.79           C
ATOM   3230  C   LYS A 322     -39.577  18.796  12.068  1.00  0.79           C
ATOM   3231  O   LYS A 322     -38.380  19.073  12.028  1.00  0.79           O
ATOM   3232  CB  LYS A 322     -40.009  19.786   9.820  1.00  0.79           C
ATOM   3233  CG  LYS A 322     -40.579  19.521   8.424  1.00  0.79           C
ATOM   3234  CD  LYS A 322     -40.131  20.588   7.418  1.00  0.79           C
ATOM   3235  CE  LYS A 322     -40.666  20.343   6.007  1.00  0.79           C
ATOM   3236  NZ  LYS A 322     -40.230  21.429   5.102  1.00  0.79           N
ATOM   3237  HZ1 LYS A 322     -40.587  21.266   4.161  1.00  0.00           H
ATOM   3238  HZ2 LYS A 322     -39.217  21.549   5.111  1.00  0.00           H
ATOM   3239  HZ3 LYS A 322     -40.493  22.349   5.455  1.00  0.00           H
ATOM   3240  N   LEU A 323     -40.208  18.555  13.226  1.00  0.86           N
ATOM   3241  HN  LEU A 323     -41.221  18.434  13.226  1.00  0.00           H
ATOM   3242  CA  LEU A 323     -39.490  18.463  14.468  1.00  0.86           C
ATOM   3243  C   LEU A 323     -39.777  17.180  15.206  1.00  0.86           C
ATOM   3244  O   LEU A 323     -40.570  17.103  16.155  1.00  0.86           O
ATOM   3245  CB  LEU A 323     -39.928  19.545  15.386  1.00  0.86           C
ATOM   3246  CG  LEU A 323     -39.636  20.968  14.897  1.00  0.86           C
ATOM   3247  CD1 LEU A 323     -40.291  21.789  15.988  1.00  0.86           C
ATOM   3248  CD2 LEU A 323     -38.158  21.385  14.770  1.00  0.86           C
ATOM   3249  N   PRO A 324     -39.154  16.130  14.767  1.00  0.91           N
ATOM   3250  CA  PRO A 324     -39.405  14.810  15.273  1.00  0.91           C
ATOM   3251  C   PRO A 324     -39.017  14.642  16.733  1.00  0.91           C
ATOM   3252  O   PRO A 324     -39.651  13.825  17.398  1.00  0.91           O
ATOM   3253  CB  PRO A 324     -38.630  13.917  14.298  1.00  0.91           C
ATOM   3254  CG  PRO A 324     -37.501  14.803  13.783  1.00  0.91           C
ATOM   3255  CD  PRO A 324     -38.172  16.151  13.691  1.00  0.91           C
ATOM   3256  N   TYR A 325     -38.000  15.365  17.254  1.00  0.92           N
ATOM   3257  HN  TYR A 325     -37.493  16.001  16.638  1.00  0.00           H
ATOM   3258  CA  TYR A 325     -37.594  15.282  18.642  1.00  0.92           C
ATOM   3259  C   TYR A 325     -38.626  15.909  19.564  1.00  0.92           C
ATOM   3260  O   TYR A 325     -38.996  15.330  20.587  1.00  0.92           O
ATOM   3261  CB  TYR A 325     -36.195  15.898  18.864  1.00  0.92           C
ATOM   3262  CG  TYR A 325     -35.599  15.454  20.156  1.00  0.92           C
ATOM   3263  CD1 TYR A 325     -35.309  14.108  20.414  1.00  0.92           C
ATOM   3264  CD2 TYR A 325     -35.320  16.403  21.135  1.00  0.92           C
ATOM   3265  CE1 TYR A 325     -34.737  13.719  21.633  1.00  0.92           C
ATOM   3266  CE2 TYR A 325     -34.745  16.025  22.342  1.00  0.92           C
ATOM   3267  CZ  TYR A 325     -34.438  14.697  22.590  1.00  0.92           C
ATOM   3268  OH  TYR A 325     -33.840  14.439  23.824  1.00  0.92           O
ATOM   3269  HH  TYR A 325     -33.637  15.102  24.473  1.00  0.00           H
ATOM   3270  N   LEU A 326     -39.179  17.081  19.188  1.00  0.93           N
ATOM   3271  HN  LEU A 326     -38.793  17.568  18.379  1.00  0.00           H
ATOM   3272  CA  LEU A 326     -40.305  17.678  19.891  1.00  0.93           C
ATOM   3273  C   LEU A 326     -41.540  16.779  19.927  1.00  0.93           C
ATOM   3274  O   LEU A 326     -42.125  16.536  20.984  1.00  0.93           O
ATOM   3275  CB  LEU A 326     -40.682  19.033  19.260  1.00  0.93           C
ATOM   3276  CG  LEU A 326     -41.887  19.754  19.905  1.00  0.93           C
ATOM   3277  CD1 LEU A 326     -41.791  19.895  21.436  1.00  0.93           C
ATOM   3278  CD2 LEU A 326     -42.081  21.127  19.251  1.00  0.93           C
ATOM   3279  N   THR A 327     -41.917  16.190  18.777  1.00  0.92           N
ATOM   3280  HN  THR A 327     -41.420  16.456  17.927  1.00  0.00           H
ATOM   3281  CA  THR A 327     -42.987  15.196  18.653  1.00  0.92           C
ATOM   3282  C   THR A 327     -42.748  13.944  19.488  1.00  0.92           C
ATOM   3283  O   THR A 327     -43.660  13.384  20.099  1.00  0.92           O
ATOM   3284  CB  THR A 327     -43.219  14.811  17.198  1.00  0.92           C
ATOM   3285  OG1 THR A 327     -43.691  15.935  16.470  1.00  0.92           O
ATOM   3286  HG1 THR A 327     -43.019  16.599  16.567  1.00  0.00           H
ATOM   3287  CG2 THR A 327     -44.304  13.739  17.042  1.00  0.92           C
ATOM   3288  N   ALA A 328     -41.495  13.457  19.539  1.00  0.95           N
ATOM   3289  HN  ALA A 328     -40.798  13.890  18.934  1.00  0.00           H
ATOM   3290  CA  ALA A 328     -41.058  12.366  20.386  1.00  0.95           C
ATOM   3291  C   ALA A 328     -41.126  12.660  21.871  1.00  0.95           C
ATOM   3292  O   ALA A 328     -41.559  11.813  22.655  1.00  0.95           O
ATOM   3293  CB  ALA A 328     -39.636  11.938  20.002  1.00  0.95           C
ATOM   3294  N   PHE A 329     -40.747  13.885  22.291  1.00  0.94           N
ATOM   3295  HN  PHE A 329     -40.315  14.510  21.610  1.00  0.00           H
ATOM   3296  CA  PHE A 329     -40.913  14.368  23.642  1.00  0.94           C
ATOM   3297  C   PHE A 329     -42.383  14.301  24.055  1.00  0.94           C
ATOM   3298  O   PHE A 329     -42.718  13.719  25.071  1.00  0.94           O
ATOM   3299  CB  PHE A 329     -40.286  15.785  23.751  1.00  0.94           C
ATOM   3300  CG  PHE A 329     -40.541  16.405  25.076  1.00  0.94           C
ATOM   3301  CD1 PHE A 329     -41.537  17.367  25.268  1.00  0.94           C
ATOM   3302  CD2 PHE A 329     -39.806  15.976  26.172  1.00  0.94           C
ATOM   3303  CE1 PHE A 329     -41.832  17.814  26.557  1.00  0.94           C
ATOM   3304  CE2 PHE A 329     -40.124  16.402  27.458  1.00  0.94           C
ATOM   3305  CZ  PHE A 329     -41.179  17.273  27.659  1.00  0.94           C
ATOM   3306  N   VAL A 330     -43.291  14.806  23.189  1.00  0.96           N
ATOM   3307  HN  VAL A 330     -42.952  15.247  22.334  1.00  0.00           H
ATOM   3308  CA  VAL A 330     -44.727  14.751  23.416  1.00  0.96           C
ATOM   3309  C   VAL A 330     -45.265  13.339  23.615  1.00  0.96           C
ATOM   3310  O   VAL A 330     -46.007  13.065  24.564  1.00  0.96           O
ATOM   3311  CB  VAL A 330     -45.464  15.434  22.276  1.00  0.96           C
ATOM   3312  CG1 VAL A 330     -46.983  15.301  22.469  1.00  0.96           C
ATOM   3313  CG2 VAL A 330     -45.107  16.929  22.286  1.00  0.96           C
ATOM   3314  N   LYS A 331     -44.862  12.389  22.753  1.00  0.92           N
ATOM   3315  HN  LYS A 331     -44.286  12.672  21.961  1.00  0.00           H
ATOM   3316  CA  LYS A 331     -45.200  10.982  22.885  1.00  0.92           C
ATOM   3317  C   LYS A 331     -44.657  10.320  24.143  1.00  0.92           C
ATOM   3318  O   LYS A 331     -45.364   9.560  24.798  1.00  0.92           O
ATOM   3319  CB  LYS A 331     -44.740  10.179  21.653  1.00  0.92           C
ATOM   3320  CG  LYS A 331     -45.594  10.457  20.412  1.00  0.92           C
ATOM   3321  CD  LYS A 331     -45.175   9.615  19.198  1.00  0.92           C
ATOM   3322  CE  LYS A 331     -43.847  10.086  18.602  1.00  0.92           C
ATOM   3323  NZ  LYS A 331     -43.667   9.597  17.217  1.00  0.92           N
ATOM   3324  HZ1 LYS A 331     -42.782   9.911  16.820  1.00  0.00           H
ATOM   3325  HZ2 LYS A 331     -44.455   9.859  16.624  1.00  0.00           H
ATOM   3326  HZ3 LYS A 331     -43.759   8.583  17.165  1.00  0.00           H
ATOM   3327  N   GLU A 332     -43.399  10.603  24.530  1.00  0.93           N
ATOM   3328  HN  GLU A 332     -42.835  11.204  23.929  1.00  0.00           H
ATOM   3329  CA  GLU A 332     -42.798  10.100  25.758  1.00  0.93           C
ATOM   3330  C   GLU A 332     -43.478  10.616  27.016  1.00  0.93           C
ATOM   3331  O   GLU A 332     -43.696   9.861  27.966  1.00  0.93           O
ATOM   3332  CB  GLU A 332     -41.271  10.334  25.774  1.00  0.93           C
ATOM   3333  CG  GLU A 332     -40.470   9.617  26.902  1.00  0.93           C
ATOM   3334  CD  GLU A 332     -40.401   8.102  26.836  1.00  0.93           C
ATOM   3335  OE1 GLU A 332     -41.144   7.459  26.063  1.00  0.93           O
ATOM   3336  OE2 GLU A 332     -39.610   7.497  27.615  1.00  0.93           O
ATOM   3337  N   VAL A 333     -43.900  11.904  27.027  1.00  0.96           N
ATOM   3338  HN  VAL A 333     -43.612  12.507  26.256  1.00  0.00           H
ATOM   3339  CA  VAL A 333     -44.742  12.486  28.073  1.00  0.96           C
ATOM   3340  C   VAL A 333     -46.061  11.746  28.187  1.00  0.96           C
ATOM   3341  O   VAL A 333     -46.476  11.358  29.275  1.00  0.96           O
ATOM   3342  CB  VAL A 333     -44.990  13.974  27.861  1.00  0.96           C
ATOM   3343  CG1 VAL A 333     -45.961  14.541  28.911  1.00  0.96           C
ATOM   3344  CG2 VAL A 333     -43.665  14.736  28.000  1.00  0.96           C
ATOM   3345  N   MET A 334     -46.714  11.442  27.052  1.00  0.93           N
ATOM   3346  HN  MET A 334     -46.332  11.771  26.165  1.00  0.00           H
ATOM   3347  CA  MET A 334     -47.939  10.666  27.037  1.00  0.93           C
ATOM   3348  C   MET A 334     -47.756   9.193  27.366  1.00  0.93           C
ATOM   3349  O   MET A 334     -48.723   8.502  27.671  1.00  0.93           O
ATOM   3350  CB  MET A 334     -48.616  10.725  25.651  1.00  0.93           C
ATOM   3351  CG  MET A 334     -49.194  12.097  25.254  1.00  0.93           C
ATOM   3352  SD  MET A 334     -50.437  12.813  26.373  1.00  0.93           S
ATOM   3353  CE  MET A 334     -51.707  11.534  26.228  1.00  0.93           C
ATOM   3354  N   ARG A 335     -46.520   8.670  27.293  1.00  0.89           N
ATOM   3355  HN  ARG A 335     -45.755   9.271  26.986  1.00  0.00           H
ATOM   3356  CA  ARG A 335     -46.226   7.300  27.628  1.00  0.89           C
ATOM   3357  C   ARG A 335     -45.874   7.107  29.089  1.00  0.89           C
ATOM   3358  O   ARG A 335     -46.578   6.403  29.811  1.00  0.89           O
ATOM   3359  CB  ARG A 335     -45.046   6.815  26.759  1.00  0.89           C
ATOM   3360  CG  ARG A 335     -44.805   5.307  26.901  1.00  0.89           C
ATOM   3361  CD  ARG A 335     -43.458   4.801  26.407  1.00  0.89           C
ATOM   3362  NE  ARG A 335     -42.374   5.416  27.220  1.00  0.89           N
ATOM   3363  HE  ARG A 335     -41.823   6.145  26.768  1.00  0.00           H
ATOM   3364  CZ  ARG A 335     -42.048   5.114  28.476  1.00  0.89           C
ATOM   3365  NH1 ARG A 335     -42.642   4.134  29.148  1.00  0.89           N
ATOM   3366 1HH1 ARG A 335     -42.392   3.903  30.110  1.00  0.00           H
ATOM   3367 2HH1 ARG A 335     -43.367   3.603  28.666  1.00  0.00           H
ATOM   3368  NH2 ARG A 335     -41.104   5.806  29.104  1.00  0.89           N
ATOM   3369 1HH2 ARG A 335     -40.854   5.575  30.066  1.00  0.00           H
ATOM   3370 2HH2 ARG A 335     -40.648   6.558  28.588  1.00  0.00           H
ATOM   3371  N   LEU A 336     -44.786   7.743  29.570  1.00  0.94           N
ATOM   3372  HN  LEU A 336     -44.257   8.338  28.932  1.00  0.00           H
ATOM   3373  CA  LEU A 336     -44.322   7.632  30.943  1.00  0.94           C
ATOM   3374  C   LEU A 336     -45.302   8.261  31.916  1.00  0.94           C
ATOM   3375  O   LEU A 336     -45.639   7.687  32.946  1.00  0.94           O
ATOM   3376  CB  LEU A 336     -42.918   8.268  31.093  1.00  0.94           C
ATOM   3377  CG  LEU A 336     -42.325   8.224  32.518  1.00  0.94           C
ATOM   3378  CD1 LEU A 336     -42.153   6.795  33.056  1.00  0.94           C
ATOM   3379  CD2 LEU A 336     -40.989   8.973  32.580  1.00  0.94           C
ATOM   3380  N   HIS A 337     -45.829   9.440  31.547  1.00  0.92           N
ATOM   3381  HN  HIS A 337     -45.624   9.773  30.605  1.00  0.00           H
ATOM   3382  CA  HIS A 337     -46.665  10.275  32.382  1.00  0.92           C
ATOM   3383  C   HIS A 337     -48.070  10.352  31.828  1.00  0.92           C
ATOM   3384  O   HIS A 337     -48.721  11.397  31.849  1.00  0.92           O
ATOM   3385  CB  HIS A 337     -46.092  11.698  32.511  1.00  0.92           C
ATOM   3386  CG  HIS A 337     -44.900  11.826  33.389  1.00  0.92           C
ATOM   3387  ND1 HIS A 337     -44.620  10.837  34.305  1.00  0.92           N
ATOM   3388  HD1 HIS A 337     -45.105   9.948  34.425  1.00  0.00           H
ATOM   3389  CD2 HIS A 337     -44.045  12.866  33.540  1.00  0.92           C
ATOM   3390  CE1 HIS A 337     -43.596  11.285  34.989  1.00  0.92           C
ATOM   3391  NE2 HIS A 337     -43.197  12.508  34.566  1.00  0.92           N
ATOM   3392  HE2 HIS A 337     -42.420  13.057  34.935  1.00  0.00           H
ATOM   3393  N   MET A 338     -48.574   9.229  31.280  1.00  0.91           N
ATOM   3394  HN  MET A 338     -47.976   8.404  31.229  1.00  0.00           H
ATOM   3395  CA  MET A 338     -49.927   9.135  30.758  1.00  0.91           C
ATOM   3396  C   MET A 338     -51.020   9.574  31.725  1.00  0.91           C
ATOM   3397  O   MET A 338     -51.366   8.881  32.677  1.00  0.91           O
ATOM   3398  CB  MET A 338     -50.269   7.696  30.326  1.00  0.91           C
ATOM   3399  CG  MET A 338     -51.524   7.604  29.440  1.00  0.91           C
ATOM   3400  SD  MET A 338     -51.972   5.915  28.960  1.00  0.91           S
ATOM   3401  CE  MET A 338     -50.477   5.531  28.010  1.00  0.91           C
ATOM   3402  N   ALA A 339     -51.636  10.749  31.454  1.00  0.93           N
ATOM   3403  HN  ALA A 339     -51.565  11.152  30.520  1.00  0.00           H
ATOM   3404  CA  ALA A 339     -52.392  11.436  32.472  1.00  0.93           C
ATOM   3405  C   ALA A 339     -53.850  11.031  32.545  1.00  0.93           C
ATOM   3406  O   ALA A 339     -54.557  11.411  33.477  1.00  0.93           O
ATOM   3407  CB  ALA A 339     -52.270  12.946  32.240  1.00  0.93           C
ATOM   3408  N   ILE A 340     -54.310  10.196  31.600  1.00  0.89           N
ATOM   3409  HN  ILE A 340     -53.710  10.026  30.793  1.00  0.00           H
ATOM   3410  CA  ILE A 340     -55.593   9.514  31.633  1.00  0.89           C
ATOM   3411  C   ILE A 340     -55.280   8.013  31.612  1.00  0.89           C
ATOM   3412  O   ILE A 340     -55.319   7.379  30.554  1.00  0.89           O
ATOM   3413  CB  ILE A 340     -56.517   9.943  30.492  1.00  0.89           C
ATOM   3414  CG1 ILE A 340     -56.684  11.485  30.502  1.00  0.89           C
ATOM   3415  CG2 ILE A 340     -57.875   9.231  30.661  1.00  0.89           C
ATOM   3416  CD1 ILE A 340     -57.661  12.038  29.457  1.00  0.89           C
ATOM   3417  N   PRO A 341     -54.901   7.381  32.727  1.00  0.94           N
ATOM   3418  CA  PRO A 341     -54.077   6.182  32.694  1.00  0.94           C
ATOM   3419  C   PRO A 341     -54.915   4.940  32.499  1.00  0.94           C
ATOM   3420  O   PRO A 341     -54.362   3.895  32.155  1.00  0.94           O
ATOM   3421  CB  PRO A 341     -53.392   6.181  34.067  1.00  0.94           C
ATOM   3422  CG  PRO A 341     -54.394   6.866  34.992  1.00  0.94           C
ATOM   3423  CD  PRO A 341     -54.991   7.934  34.079  1.00  0.94           C
ATOM   3424  N   LEU A 342     -56.233   5.036  32.746  1.00  0.93           N
ATOM   3425  HN  LEU A 342     -56.595   5.945  33.035  1.00  0.00           H
ATOM   3426  CA  LEU A 342     -57.178   3.942  32.632  1.00  0.93           C
ATOM   3427  C   LEU A 342     -58.175   4.212  31.524  1.00  0.93           C
ATOM   3428  O   LEU A 342     -59.235   3.590  31.434  1.00  0.93           O
ATOM   3429  CB  LEU A 342     -57.932   3.685  33.955  1.00  0.93           C
ATOM   3430  CG  LEU A 342     -57.021   3.341  35.148  1.00  0.93           C
ATOM   3431  CD1 LEU A 342     -57.859   3.189  36.423  1.00  0.93           C
ATOM   3432  CD2 LEU A 342     -56.184   2.080  34.885  1.00  0.93           C
ATOM   3433  N   LEU A 343     -57.829   5.159  30.628  1.00  0.91           N
ATOM   3434  HN  LEU A 343     -56.892   5.557  30.696  1.00  0.00           H
ATOM   3435  CA  LEU A 343     -58.694   5.650  29.578  1.00  0.91           C
ATOM   3436  C   LEU A 343     -60.002   6.222  30.116  1.00  0.91           C
ATOM   3437  O   LEU A 343     -60.025   6.979  31.080  1.00  0.91           O
ATOM   3438  CB  LEU A 343     -58.906   4.597  28.454  1.00  0.91           C
ATOM   3439  CG  LEU A 343     -57.620   3.934  27.922  1.00  0.91           C
ATOM   3440  CD1 LEU A 343     -57.957   2.941  26.796  1.00  0.91           C
ATOM   3441  CD2 LEU A 343     -56.574   4.955  27.449  1.00  0.91           C
ATOM   3442  N   VAL A 344     -61.132   5.891  29.476  1.00  0.92           N
ATOM   3443  HN  VAL A 344     -61.053   5.390  28.591  1.00  0.00           H
ATOM   3444  CA  VAL A 344     -62.461   6.203  29.967  1.00  0.92           C
ATOM   3445  C   VAL A 344     -63.093   4.840  30.101  1.00  0.92           C
ATOM   3446  O   VAL A 344     -62.861   4.048  29.183  1.00  0.92           O
ATOM   3447  CB  VAL A 344     -63.250   7.053  28.974  1.00  0.92           C
ATOM   3448  CG1 VAL A 344     -64.742   7.189  29.349  1.00  0.92           C
ATOM   3449  CG2 VAL A 344     -62.593   8.440  28.933  1.00  0.92           C
ATOM   3450  N   PRO A 345     -63.837   4.460  31.141  1.00  0.96           N
ATOM   3451  CA  PRO A 345     -64.505   3.164  31.226  1.00  0.96           C
ATOM   3452  C   PRO A 345     -65.283   2.723  29.993  1.00  0.96           C
ATOM   3453  O   PRO A 345     -66.043   3.502  29.423  1.00  0.96           O
ATOM   3454  CB  PRO A 345     -65.409   3.270  32.466  1.00  0.96           C
ATOM   3455  CG  PRO A 345     -64.857   4.442  33.281  1.00  0.96           C
ATOM   3456  CD  PRO A 345     -64.301   5.359  32.198  1.00  0.96           C
ATOM   3457  N   HIS A 346     -65.095   1.456  29.587  1.00  0.93           N
ATOM   3458  HN  HIS A 346     -64.359   0.912  30.038  1.00  0.00           H
ATOM   3459  CA  HIS A 346     -65.874   0.818  28.549  1.00  0.93           C
ATOM   3460  C   HIS A 346     -66.895  -0.067  29.226  1.00  0.93           C
ATOM   3461  O   HIS A 346     -66.809  -0.330  30.424  1.00  0.93           O
ATOM   3462  CB  HIS A 346     -64.988   0.039  27.559  1.00  0.93           C
ATOM   3463  CG  HIS A 346     -64.291   0.950  26.600  1.00  0.93           C
ATOM   3464  ND1 HIS A 346     -64.536   0.844  25.251  1.00  0.93           N
ATOM   3465  HD1 HIS A 346     -65.197   0.217  24.792  1.00  0.00           H
ATOM   3466  CD2 HIS A 346     -63.348   1.900  26.826  1.00  0.93           C
ATOM   3467  CE1 HIS A 346     -63.744   1.715  24.678  1.00  0.93           C
ATOM   3468  NE2 HIS A 346     -63.002   2.389  25.586  1.00  0.93           N
ATOM   3469  HE2 HIS A 346     -62.317   3.119  25.390  1.00  0.00           H
ATOM   3470  N   MET A 347     -67.928  -0.494  28.488  1.00  0.91           N
ATOM   3471  HN  MET A 347     -67.968  -0.234  27.502  1.00  0.00           H
ATOM   3472  CA  MET A 347     -68.987  -1.308  29.035  1.00  0.91           C
ATOM   3473  C   MET A 347     -69.565  -2.150  27.922  1.00  0.91           C
ATOM   3474  O   MET A 347     -69.621  -1.724  26.771  1.00  0.91           O
ATOM   3475  CB  MET A 347     -70.080  -0.407  29.673  1.00  0.91           C
ATOM   3476  CG  MET A 347     -71.264  -1.125  30.349  1.00  0.91           C
ATOM   3477  SD  MET A 347     -72.701  -1.442  29.274  1.00  0.91           S
ATOM   3478  CE  MET A 347     -73.613   0.091  29.568  1.00  0.91           C
ATOM   3479  N   ASN A 348     -70.020  -3.375  28.250  1.00  0.90           N
ATOM   3480  HN  ASN A 348     -69.860  -3.699  29.204  1.00  0.00           H
ATOM   3481  CA  ASN A 348     -70.717  -4.262  27.350  1.00  0.90           C
ATOM   3482  C   ASN A 348     -72.207  -4.301  27.650  1.00  0.90           C
ATOM   3483  O   ASN A 348     -72.614  -4.748  28.717  1.00  0.90           O
ATOM   3484  CB  ASN A 348     -70.122  -5.702  27.399  1.00  0.90           C
ATOM   3485  CG  ASN A 348     -70.013  -6.286  28.812  1.00  0.90           C
ATOM   3486  OD1 ASN A 348     -69.502  -5.677  29.749  1.00  0.90           O
ATOM   3487  ND2 ASN A 348     -70.506  -7.535  28.976  1.00  0.90           N
ATOM   3488 1HD2 ASN A 348     -70.930  -8.041  28.198  1.00  0.00           H
ATOM   3489 2HD2 ASN A 348     -70.433  -7.924  29.916  1.00  0.00           H
ATOM   3490  N   ILE A 349     -73.070  -3.849  26.700  1.00  0.89           N
ATOM   3491  HN  ILE A 349     -72.673  -3.499  25.828  1.00  0.00           H
ATOM   3492  CA  ILE A 349     -74.534  -3.829  26.840  1.00  0.89           C
ATOM   3493  C   ILE A 349     -75.099  -5.215  27.096  1.00  0.89           C
ATOM   3494  O   ILE A 349     -76.041  -5.412  27.860  1.00  0.89           O
ATOM   3495  CB  ILE A 349     -75.210  -3.190  25.618  1.00  0.89           C
ATOM   3496  CG1 ILE A 349     -74.918  -1.674  25.587  1.00  0.89           C
ATOM   3497  CG2 ILE A 349     -76.738  -3.441  25.599  1.00  0.89           C
ATOM   3498  CD1 ILE A 349     -75.345  -1.010  24.270  1.00  0.89           C
ATOM   3499  N   ASN A 350     -74.506  -6.233  26.455  1.00  0.86           N
ATOM   3500  HN  ASN A 350     -73.705  -6.023  25.859  1.00  0.00           H
ATOM   3501  CA  ASN A 350     -74.933  -7.605  26.559  1.00  0.86           C
ATOM   3502  C   ASN A 350     -73.802  -8.429  27.133  1.00  0.86           C
ATOM   3503  O   ASN A 350     -72.656  -7.991  27.196  1.00  0.86           O
ATOM   3504  CB  ASN A 350     -75.343  -8.166  25.181  1.00  0.86           C
ATOM   3505  CG  ASN A 350     -76.394  -7.268  24.538  1.00  0.86           C
ATOM   3506  OD1 ASN A 350     -76.183  -6.718  23.464  1.00  0.86           O
ATOM   3507  ND2 ASN A 350     -77.548  -7.077  25.217  1.00  0.86           N
ATOM   3508 1HD2 ASN A 350     -78.251  -6.476  24.787  1.00  0.00           H
ATOM   3509 2HD2 ASN A 350     -77.724  -7.535  26.111  1.00  0.00           H
ATOM   3510  N   GLN A 351     -74.115  -9.660  27.594  1.00  0.83           N
ATOM   3511  HN  GLN A 351     -75.100  -9.923  27.633  1.00  0.00           H
ATOM   3512  CA  GLN A 351     -73.128 -10.629  28.037  1.00  0.83           C
ATOM   3513  C   GLN A 351     -72.105 -10.908  26.950  1.00  0.83           C
ATOM   3514  O   GLN A 351     -72.453 -11.117  25.790  1.00  0.83           O
ATOM   3515  CB  GLN A 351     -73.800 -11.968  28.426  1.00  0.83           C
ATOM   3516  CG  GLN A 351     -72.821 -13.038  28.972  1.00  0.83           C
ATOM   3517  CD  GLN A 351     -73.551 -14.336  29.316  1.00  0.83           C
ATOM   3518  OE1 GLN A 351     -74.781 -14.378  29.371  1.00  0.83           O
ATOM   3519  NE2 GLN A 351     -72.799 -15.435  29.562  1.00  0.83           N
ATOM   3520 1HE2 GLN A 351     -71.781 -15.400  29.516  1.00  0.00           H
ATOM   3521 2HE2 GLN A 351     -73.286 -16.301  29.792  1.00  0.00           H
ATOM   3522  N   ALA A 352     -70.817 -10.909  27.318  1.00  0.93           N
ATOM   3523  HN  ALA A 352     -70.586 -10.911  28.311  1.00  0.00           H
ATOM   3524  CA  ALA A 352     -69.755 -10.907  26.357  1.00  0.93           C
ATOM   3525  C   ALA A 352     -68.650 -11.793  26.855  1.00  0.93           C
ATOM   3526  O   ALA A 352     -68.762 -12.429  27.900  1.00  0.93           O
ATOM   3527  CB  ALA A 352     -69.249  -9.476  26.128  1.00  0.93           C
ATOM   3528  N   LYS A 353     -67.568 -11.907  26.070  1.00  0.88           N
ATOM   3529  HN  LYS A 353     -67.527 -11.366  25.206  1.00  0.00           H
ATOM   3530  CA  LYS A 353     -66.459 -12.769  26.405  1.00  0.88           C
ATOM   3531  C   LYS A 353     -65.159 -12.045  26.152  1.00  0.88           C
ATOM   3532  O   LYS A 353     -64.996 -11.388  25.130  1.00  0.88           O
ATOM   3533  CB  LYS A 353     -66.436 -14.069  25.571  1.00  0.88           C
ATOM   3534  CG  LYS A 353     -67.736 -14.882  25.640  1.00  0.88           C
ATOM   3535  CD  LYS A 353     -67.487 -16.379  25.875  1.00  0.88           C
ATOM   3536  CE  LYS A 353     -68.750 -17.236  25.730  1.00  0.88           C
ATOM   3537  NZ  LYS A 353     -69.504 -17.341  26.994  1.00  0.88           N
ATOM   3538  HZ1 LYS A 353     -70.344 -17.911  26.898  1.00  0.00           H
ATOM   3539  HZ2 LYS A 353     -69.726 -16.418  27.368  1.00  0.00           H
ATOM   3540  HZ3 LYS A 353     -68.911 -17.684  27.749  1.00  0.00           H
ATOM   3541  N   LEU A 354     -64.200 -12.162  27.089  1.00  0.92           N
ATOM   3542  HN  LEU A 354     -64.421 -12.676  27.942  1.00  0.00           H
ATOM   3543  CA  LEU A 354     -62.871 -11.599  26.955  1.00  0.92           C
ATOM   3544  C   LEU A 354     -61.888 -12.640  27.442  1.00  0.92           C
ATOM   3545  O   LEU A 354     -62.015 -13.148  28.553  1.00  0.92           O
ATOM   3546  CB  LEU A 354     -62.649 -10.350  27.834  1.00  0.92           C
ATOM   3547  CG  LEU A 354     -63.347  -9.066  27.366  1.00  0.92           C
ATOM   3548  CD1 LEU A 354     -63.178  -7.959  28.420  1.00  0.92           C
ATOM   3549  CD2 LEU A 354     -62.866  -8.588  25.986  1.00  0.92           C
ATOM   3550  N   ALA A 355     -60.899 -13.015  26.603  1.00  0.93           N
ATOM   3551  HN  ALA A 355     -60.831 -12.548  25.699  1.00  0.00           H
ATOM   3552  CA  ALA A 355     -59.923 -14.050  26.917  1.00  0.93           C
ATOM   3553  C   ALA A 355     -60.529 -15.422  27.258  1.00  0.93           C
ATOM   3554  O   ALA A 355     -59.965 -16.218  28.005  1.00  0.93           O
ATOM   3555  CB  ALA A 355     -58.933 -13.560  27.998  1.00  0.93           C
ATOM   3556  N   GLY A 356     -61.719 -15.719  26.689  1.00  0.92           N
ATOM   3557  HN  GLY A 356     -62.094 -15.051  26.015  1.00  0.00           H
ATOM   3558  CA  GLY A 356     -62.513 -16.916  26.958  1.00  0.92           C
ATOM   3559  C   GLY A 356     -63.328 -16.880  28.228  1.00  0.92           C
ATOM   3560  O   GLY A 356     -64.108 -17.791  28.481  1.00  0.92           O
ATOM   3561  N   TYR A 357     -63.236 -15.805  29.032  1.00  0.90           N
ATOM   3562  HN  TYR A 357     -62.586 -15.060  28.781  1.00  0.00           H
ATOM   3563  CA  TYR A 357     -64.024 -15.664  30.241  1.00  0.90           C
ATOM   3564  C   TYR A 357     -65.326 -14.952  29.954  1.00  0.90           C
ATOM   3565  O   TYR A 357     -65.347 -13.984  29.200  1.00  0.90           O
ATOM   3566  CB  TYR A 357     -63.329 -14.791  31.307  1.00  0.90           C
ATOM   3567  CG  TYR A 357     -62.083 -15.433  31.820  1.00  0.90           C
ATOM   3568  CD1 TYR A 357     -62.141 -16.513  32.709  1.00  0.90           C
ATOM   3569  CD2 TYR A 357     -60.829 -14.951  31.429  1.00  0.90           C
ATOM   3570  CE1 TYR A 357     -60.966 -17.075  33.221  1.00  0.90           C
ATOM   3571  CE2 TYR A 357     -59.652 -15.526  31.924  1.00  0.90           C
ATOM   3572  CZ  TYR A 357     -59.721 -16.579  32.837  1.00  0.90           C
ATOM   3573  OH  TYR A 357     -58.557 -17.125  33.404  1.00  0.90           O
ATOM   3574  HH  TYR A 357     -57.709 -16.787  33.142  1.00  0.00           H
ATOM   3575  N   ASP A 358     -66.436 -15.388  30.595  1.00  0.92           N
ATOM   3576  HN  ASP A 358     -66.379 -16.257  31.127  1.00  0.00           H
ATOM   3577  CA  ASP A 358     -67.699 -14.682  30.563  1.00  0.92           C
ATOM   3578  C   ASP A 358     -67.656 -13.349  31.277  1.00  0.92           C
ATOM   3579  O   ASP A 358     -67.205 -13.230  32.418  1.00  0.92           O
ATOM   3580  CB  ASP A 358     -68.855 -15.529  31.129  1.00  0.92           C
ATOM   3581  CG  ASP A 358     -69.160 -16.595  30.102  1.00  0.92           C
ATOM   3582  OD1 ASP A 358     -68.386 -17.573  29.936  1.00  0.92           O
ATOM   3583  OD2 ASP A 358     -70.149 -16.377  29.349  1.00  0.92           O
ATOM   3584  N   ILE A 359     -68.162 -12.305  30.607  1.00  0.92           N
ATOM   3585  HN  ILE A 359     -68.529 -12.465  29.669  1.00  0.00           H
ATOM   3586  CA  ILE A 359     -68.215 -10.970  31.142  1.00  0.92           C
ATOM   3587  C   ILE A 359     -69.698 -10.690  31.281  1.00  0.92           C
ATOM   3588  O   ILE A 359     -70.387 -10.650  30.254  1.00  0.92           O
ATOM   3589  CB  ILE A 359     -67.536  -9.963  30.224  1.00  0.92           C
ATOM   3590  CG1 ILE A 359     -66.135 -10.458  29.786  1.00  0.92           C
ATOM   3591  CG2 ILE A 359     -67.469  -8.581  30.901  1.00  0.92           C
ATOM   3592  CD1 ILE A 359     -65.152 -10.734  30.929  1.00  0.92           C
ATOM   3593  N   PRO A 360     -70.283 -10.546  32.474  1.00  0.92           N
ATOM   3594  CA  PRO A 360     -71.671 -10.127  32.647  1.00  0.92           C
ATOM   3595  C   PRO A 360     -72.003  -8.877  31.852  1.00  0.92           C
ATOM   3596  O   PRO A 360     -71.120  -8.045  31.669  1.00  0.92           O
ATOM   3597  CB  PRO A 360     -71.835  -9.937  34.169  1.00  0.92           C
ATOM   3598  CG  PRO A 360     -70.740 -10.813  34.782  1.00  0.92           C
ATOM   3599  CD  PRO A 360     -69.611 -10.715  33.761  1.00  0.92           C
ATOM   3600  N   ALA A 361     -73.255  -8.724  31.370  1.00  0.92           N
ATOM   3601  HN  ALA A 361     -73.889  -9.523  31.395  1.00  0.00           H
ATOM   3602  CA  ALA A 361     -73.735  -7.475  30.820  1.00  0.92           C
ATOM   3603  C   ALA A 361     -73.640  -6.355  31.845  1.00  0.92           C
ATOM   3604  O   ALA A 361     -73.877  -6.574  33.032  1.00  0.92           O
ATOM   3605  CB  ALA A 361     -75.208  -7.631  30.398  1.00  0.92           C
ATOM   3606  N   GLU A 362     -73.228  -5.164  31.384  1.00  0.84           N
ATOM   3607  HN  GLU A 362     -72.965  -5.111  30.400  1.00  0.00           H
ATOM   3608  CA  GLU A 362     -73.124  -3.949  32.162  1.00  0.84           C
ATOM   3609  C   GLU A 362     -71.879  -3.866  33.034  1.00  0.84           C
ATOM   3610  O   GLU A 362     -71.727  -2.973  33.869  1.00  0.84           O
ATOM   3611  CB  GLU A 362     -74.423  -3.560  32.899  1.00  0.84           C
ATOM   3612  CG  GLU A 362     -75.676  -3.620  31.994  1.00  0.84           C
ATOM   3613  CD  GLU A 362     -76.661  -2.501  32.311  1.00  0.84           C
ATOM   3614  OE1 GLU A 362     -76.944  -2.275  33.518  1.00  0.84           O
ATOM   3615  OE2 GLU A 362     -77.122  -1.849  31.338  1.00  0.84           O
ATOM   3616  N   SER A 363     -70.895  -4.769  32.824  1.00  0.92           N
ATOM   3617  HN  SER A 363     -71.049  -5.521  32.153  1.00  0.00           H
ATOM   3618  CA  SER A 363     -69.621  -4.700  33.527  1.00  0.92           C
ATOM   3619  C   SER A 363     -68.805  -3.497  33.124  1.00  0.92           C
ATOM   3620  O   SER A 363     -68.731  -3.112  31.962  1.00  0.92           O
ATOM   3621  CB  SER A 363     -68.686  -5.929  33.343  1.00  0.92           C
ATOM   3622  OG  SER A 363     -69.132  -7.084  34.045  1.00  0.92           O
ATOM   3623  HG  SER A 363     -68.561  -7.835  33.933  1.00  0.00           H
ATOM   3624  N   LYS A 364     -68.120  -2.882  34.099  1.00  0.91           N
ATOM   3625  HN  LYS A 364     -68.249  -3.186  35.064  1.00  0.00           H
ATOM   3626  CA  LYS A 364     -67.207  -1.805  33.820  1.00  0.91           C
ATOM   3627  C   LYS A 364     -65.891  -2.379  33.350  1.00  0.91           C
ATOM   3628  O   LYS A 364     -65.267  -3.166  34.054  1.00  0.91           O
ATOM   3629  CB  LYS A 364     -66.968  -0.952  35.091  1.00  0.91           C
ATOM   3630  CG  LYS A 364     -66.026   0.238  34.853  1.00  0.91           C
ATOM   3631  CD  LYS A 364     -65.730   1.100  36.097  1.00  0.91           C
ATOM   3632  CE  LYS A 364     -66.670   2.293  36.294  1.00  0.91           C
ATOM   3633  NZ  LYS A 364     -66.225   3.145  37.419  1.00  0.91           N
ATOM   3634  HZ1 LYS A 364     -66.851   3.940  37.550  1.00  0.00           H
ATOM   3635  HZ2 LYS A 364     -65.257   3.445  37.302  1.00  0.00           H
ATOM   3636  HZ3 LYS A 364     -66.118   2.606  38.278  1.00  0.00           H
ATOM   3637  N   ILE A 365     -65.431  -1.998  32.151  1.00  0.95           N
ATOM   3638  HN  ILE A 365     -65.954  -1.301  31.621  1.00  0.00           H
ATOM   3639  CA  ILE A 365     -64.219  -2.542  31.583  1.00  0.95           C
ATOM   3640  C   ILE A 365     -63.161  -1.462  31.586  1.00  0.95           C
ATOM   3641  O   ILE A 365     -63.329  -0.384  31.009  1.00  0.95           O
ATOM   3642  CB  ILE A 365     -64.423  -3.044  30.164  1.00  0.95           C
ATOM   3643  CG1 ILE A 365     -65.706  -3.894  30.010  1.00  0.95           C
ATOM   3644  CG2 ILE A 365     -63.170  -3.801  29.671  1.00  0.95           C
ATOM   3645  CD1 ILE A 365     -65.736  -5.200  30.804  1.00  0.95           C
ATOM   3646  N   LEU A 366     -62.033  -1.738  32.260  1.00  0.95           N
ATOM   3647  HN  LEU A 366     -61.952  -2.646  32.717  1.00  0.00           H
ATOM   3648  CA  LEU A 366     -60.929  -0.815  32.371  1.00  0.95           C
ATOM   3649  C   LEU A 366     -59.706  -1.398  31.705  1.00  0.95           C
ATOM   3650  O   LEU A 366     -59.251  -2.498  32.007  1.00  0.95           O
ATOM   3651  CB  LEU A 366     -60.564  -0.496  33.839  1.00  0.95           C
ATOM   3652  CG  LEU A 366     -61.681   0.176  34.661  1.00  0.95           C
ATOM   3653  CD1 LEU A 366     -61.160   0.498  36.070  1.00  0.95           C
ATOM   3654  CD2 LEU A 366     -62.219   1.453  33.995  1.00  0.95           C
ATOM   3655  N   VAL A 367     -59.122  -0.631  30.774  1.00  0.95           N
ATOM   3656  HN  VAL A 367     -59.596   0.221  30.474  1.00  0.00           H
ATOM   3657  CA  VAL A 367     -57.848  -0.962  30.179  1.00  0.95           C
ATOM   3658  C   VAL A 367     -56.806  -0.224  30.984  1.00  0.95           C
ATOM   3659  O   VAL A 367     -56.849   1.000  31.085  1.00  0.95           O
ATOM   3660  CB  VAL A 367     -57.772  -0.530  28.716  1.00  0.95           C
ATOM   3661  CG1 VAL A 367     -56.365  -0.770  28.142  1.00  0.95           C
ATOM   3662  CG2 VAL A 367     -58.816  -1.309  27.891  1.00  0.95           C
ATOM   3663  N   ASN A 368     -55.834  -0.936  31.597  1.00  0.94           N
ATOM   3664  HN  ASN A 368     -55.894  -1.954  31.608  1.00  0.00           H
ATOM   3665  CA  ASN A 368     -54.706  -0.284  32.240  1.00  0.94           C
ATOM   3666  C   ASN A 368     -53.697   0.195  31.188  1.00  0.94           C
ATOM   3667  O   ASN A 368     -52.653  -0.412  30.967  1.00  0.94           O
ATOM   3668  CB  ASN A 368     -54.078  -1.183  33.346  1.00  0.94           C
ATOM   3669  CG  ASN A 368     -53.195  -0.375  34.294  1.00  0.94           C
ATOM   3670  OD1 ASN A 368     -52.638   0.662  33.927  1.00  0.94           O
ATOM   3671  ND2 ASN A 368     -53.037  -0.865  35.548  1.00  0.94           N
ATOM   3672 1HD2 ASN A 368     -52.447  -0.325  36.181  1.00  0.00           H
ATOM   3673 2HD2 ASN A 368     -53.498  -1.723  35.852  1.00  0.00           H
ATOM   3674  N   ALA A 369     -54.017   1.320  30.509  1.00  0.96           N
ATOM   3675  HN  ALA A 369     -54.883   1.791  30.771  1.00  0.00           H
ATOM   3676  CA  ALA A 369     -53.239   1.916  29.442  1.00  0.96           C
ATOM   3677  C   ALA A 369     -51.868   2.418  29.869  1.00  0.96           C
ATOM   3678  O   ALA A 369     -50.896   2.320  29.117  1.00  0.96           O
ATOM   3679  CB  ALA A 369     -54.048   3.021  28.745  1.00  0.96           C
ATOM   3680  N   TRP A 370     -51.737   2.943  31.107  1.00  0.91           N
ATOM   3681  HN  TRP A 370     -52.573   3.101  31.669  1.00  0.00           H
ATOM   3682  CA  TRP A 370     -50.437   3.289  31.661  1.00  0.91           C
ATOM   3683  C   TRP A 370     -49.521   2.076  31.777  1.00  0.91           C
ATOM   3684  O   TRP A 370     -48.370   2.124  31.342  1.00  0.91           O
ATOM   3685  CB  TRP A 370     -50.539   3.973  33.050  1.00  0.91           C
ATOM   3686  CG  TRP A 370     -49.215   4.537  33.568  1.00  0.91           C
ATOM   3687  CD1 TRP A 370     -48.708   5.789  33.380  1.00  0.91           C
ATOM   3688  CD2 TRP A 370     -48.176   3.790  34.231  1.00  0.91           C
ATOM   3689  NE1 TRP A 370     -47.428   5.861  33.858  1.00  0.91           N
ATOM   3690  HE1 TRP A 370     -46.834   6.690  33.832  1.00  0.00           H
ATOM   3691  CE2 TRP A 370     -47.072   4.654  34.373  1.00  0.91           C
ATOM   3692  CE3 TRP A 370     -48.101   2.479  34.680  1.00  0.91           C
ATOM   3693  CZ2 TRP A 370     -45.886   4.217  34.934  1.00  0.91           C
ATOM   3694  CZ3 TRP A 370     -46.903   2.036  35.248  1.00  0.91           C
ATOM   3695  CH2 TRP A 370     -45.803   2.889  35.364  1.00  0.91           C
ATOM   3696  N   TRP A 371     -50.023   0.940  32.320  1.00  0.91           N
ATOM   3697  HN  TRP A 371     -50.990   0.946  32.643  1.00  0.00           H
ATOM   3698  CA  TRP A 371     -49.256  -0.289  32.467  1.00  0.91           C
ATOM   3699  C   TRP A 371     -48.852  -0.857  31.132  1.00  0.91           C
ATOM   3700  O   TRP A 371     -47.727  -1.294  30.928  1.00  0.91           O
ATOM   3701  CB  TRP A 371     -50.019  -1.374  33.261  1.00  0.91           C
ATOM   3702  CG  TRP A 371     -49.231  -2.665  33.456  1.00  0.91           C
ATOM   3703  CD1 TRP A 371     -49.255  -3.810  32.710  1.00  0.91           C
ATOM   3704  CD2 TRP A 371     -48.173  -2.817  34.404  1.00  0.91           C
ATOM   3705  NE1 TRP A 371     -48.306  -4.692  33.169  1.00  0.91           N
ATOM   3706  HE1 TRP A 371     -48.136  -5.627  32.799  1.00  0.00           H
ATOM   3707  CE2 TRP A 371     -47.626  -4.107  34.206  1.00  0.91           C
ATOM   3708  CE3 TRP A 371     -47.664  -1.966  35.370  1.00  0.91           C
ATOM   3709  CZ2 TRP A 371     -46.592  -4.559  35.004  1.00  0.91           C
ATOM   3710  CZ3 TRP A 371     -46.623  -2.430  36.179  1.00  0.91           C
ATOM   3711  CH2 TRP A 371     -46.101  -3.717  36.009  1.00  0.91           C
ATOM   3712  N   ILE A 372     -49.769  -0.809  30.164  1.00  0.94           N
ATOM   3713  HN  ILE A 372     -50.704  -0.482  30.407  1.00  0.00           H
ATOM   3714  CA  ILE A 372     -49.521  -1.190  28.797  1.00  0.94           C
ATOM   3715  C   ILE A 372     -48.324  -0.412  28.184  1.00  0.94           C
ATOM   3716  O   ILE A 372     -47.442  -0.998  27.551  1.00  0.94           O
ATOM   3717  CB  ILE A 372     -50.820  -0.988  28.029  1.00  0.94           C
ATOM   3718  CG1 ILE A 372     -51.936  -2.033  28.275  1.00  0.94           C
ATOM   3719  CG2 ILE A 372     -50.509  -1.074  26.548  1.00  0.94           C
ATOM   3720  CD1 ILE A 372     -53.207  -1.688  27.480  1.00  0.94           C
ATOM   3721  N   ALA A 373     -48.239   0.914  28.435  1.00  0.97           N
ATOM   3722  HN  ALA A 373     -48.972   1.317  29.020  1.00  0.00           H
ATOM   3723  CA  ALA A 373     -47.212   1.825  27.958  1.00  0.97           C
ATOM   3724  C   ALA A 373     -45.913   1.825  28.772  1.00  0.97           C
ATOM   3725  O   ALA A 373     -44.913   2.452  28.398  1.00  0.97           O
ATOM   3726  CB  ALA A 373     -47.831   3.233  27.967  1.00  0.97           C
ATOM   3727  N   ASN A 374     -45.898   1.112  29.915  1.00  0.92           N
ATOM   3728  HN  ASN A 374     -46.715   0.542  30.134  1.00  0.00           H
ATOM   3729  CA  ASN A 374     -44.795   1.105  30.851  1.00  0.92           C
ATOM   3730  C   ASN A 374     -44.449  -0.280  31.352  1.00  0.92           C
ATOM   3731  O   ASN A 374     -43.710  -0.434  32.319  1.00  0.92           O
ATOM   3732  CB  ASN A 374     -45.099   1.993  32.067  1.00  0.92           C
ATOM   3733  CG  ASN A 374     -45.042   3.438  31.610  1.00  0.92           C
ATOM   3734  OD1 ASN A 374     -43.956   4.005  31.495  1.00  0.92           O
ATOM   3735  ND2 ASN A 374     -46.220   4.023  31.304  1.00  0.92           N
ATOM   3736 1HD2 ASN A 374     -46.182   4.995  30.997  1.00  0.00           H
ATOM   3737 2HD2 ASN A 374     -47.120   3.553  31.399  1.00  0.00           H
ATOM   3738  N   ASN A 375     -44.944  -1.340  30.695  1.00  0.90           N
ATOM   3739  HN  ASN A 375     -45.573  -1.183  29.908  1.00  0.00           H
ATOM   3740  CA  ASN A 375     -44.613  -2.699  31.068  1.00  0.90           C
ATOM   3741  C   ASN A 375     -43.130  -3.027  30.769  1.00  0.90           C
ATOM   3742  O   ASN A 375     -42.737  -2.953  29.602  1.00  0.90           O
ATOM   3743  CB  ASN A 375     -45.590  -3.686  30.368  1.00  0.90           C
ATOM   3744  CG  ASN A 375     -45.488  -5.110  30.905  1.00  0.90           C
ATOM   3745  OD1 ASN A 375     -44.458  -5.575  31.388  1.00  0.90           O
ATOM   3746  ND2 ASN A 375     -46.595  -5.880  30.750  1.00  0.90           N
ATOM   3747 1HD2 ASN A 375     -47.450  -5.494  30.349  1.00  0.00           H
ATOM   3748 2HD2 ASN A 375     -46.527  -6.832  31.109  1.00  0.00           H
ATOM   3749  N   PRO A 376     -42.261  -3.413  31.714  1.00  0.90           N
ATOM   3750  CA  PRO A 376     -40.836  -3.630  31.461  1.00  0.90           C
ATOM   3751  C   PRO A 376     -40.569  -4.837  30.586  1.00  0.90           C
ATOM   3752  O   PRO A 376     -39.461  -4.962  30.074  1.00  0.90           O
ATOM   3753  CB  PRO A 376     -40.197  -3.737  32.861  1.00  0.90           C
ATOM   3754  CG  PRO A 376     -41.359  -4.032  33.810  1.00  0.90           C
ATOM   3755  CD  PRO A 376     -42.545  -3.349  33.142  1.00  0.90           C
ATOM   3756  N   LYS A 377     -41.557  -5.726  30.388  1.00  0.81           N
ATOM   3757  HN  LYS A 377     -42.434  -5.595  30.892  1.00  0.00           H
ATOM   3758  CA  LYS A 377     -41.442  -6.862  29.495  1.00  0.81           C
ATOM   3759  C   LYS A 377     -41.730  -6.514  28.033  1.00  0.81           C
ATOM   3760  O   LYS A 377     -41.411  -7.293  27.136  1.00  0.81           O
ATOM   3761  CB  LYS A 377     -42.413  -7.977  29.952  1.00  0.81           C
ATOM   3762  CG  LYS A 377     -42.056  -8.564  31.329  1.00  0.81           C
ATOM   3763  CD  LYS A 377     -43.123  -9.534  31.867  1.00  0.81           C
ATOM   3764  CE  LYS A 377     -42.726 -10.169  33.204  1.00  0.81           C
ATOM   3765  NZ  LYS A 377     -43.773 -11.109  33.669  1.00  0.81           N
ATOM   3766  HZ1 LYS A 377     -43.509 -11.532  34.559  1.00  0.00           H
ATOM   3767  HZ2 LYS A 377     -43.987 -11.815  32.964  1.00  0.00           H
ATOM   3768  HZ3 LYS A 377     -44.688 -10.661  33.720  1.00  0.00           H
ATOM   3769  N   TYR A 378     -42.338  -5.334  27.759  1.00  0.84           N
ATOM   3770  HN  TYR A 378     -42.534  -4.700  28.533  1.00  0.00           H
ATOM   3771  CA  TYR A 378     -42.725  -4.925  26.417  1.00  0.84           C
ATOM   3772  C   TYR A 378     -42.108  -3.599  25.984  1.00  0.84           C
ATOM   3773  O   TYR A 378     -42.353  -3.102  24.879  1.00  0.84           O
ATOM   3774  CB  TYR A 378     -44.262  -4.790  26.311  1.00  0.84           C
ATOM   3775  CG  TYR A 378     -44.927  -6.132  26.364  1.00  0.84           C
ATOM   3776  CD1 TYR A 378     -44.877  -7.016  25.275  1.00  0.84           C
ATOM   3777  CD2 TYR A 378     -45.648  -6.511  27.501  1.00  0.84           C
ATOM   3778  CE1 TYR A 378     -45.533  -8.252  25.331  1.00  0.84           C
ATOM   3779  CE2 TYR A 378     -46.295  -7.751  27.564  1.00  0.84           C
ATOM   3780  CZ  TYR A 378     -46.237  -8.625  26.476  1.00  0.84           C
ATOM   3781  OH  TYR A 378     -46.885  -9.874  26.503  1.00  0.84           O
ATOM   3782  HH  TYR A 378     -46.846 -10.468  25.763  1.00  0.00           H
ATOM   3783  N   TRP A 379     -41.254  -2.984  26.821  1.00  0.84           N
ATOM   3784  HN  TRP A 379     -41.076  -3.403  27.734  1.00  0.00           H
ATOM   3785  CA  TRP A 379     -40.580  -1.755  26.480  1.00  0.84           C
ATOM   3786  C   TRP A 379     -39.158  -1.855  26.970  1.00  0.84           C
ATOM   3787  O   TRP A 379     -38.839  -2.597  27.880  1.00  0.84           O
ATOM   3788  CB  TRP A 379     -41.241  -0.499  27.110  1.00  0.84           C
ATOM   3789  CG  TRP A 379     -42.658  -0.213  26.663  1.00  0.84           C
ATOM   3790  CD1 TRP A 379     -43.808  -0.819  27.083  1.00  0.84           C
ATOM   3791  CD2 TRP A 379     -43.065   0.783  25.707  1.00  0.84           C
ATOM   3792  NE1 TRP A 379     -44.893  -0.329  26.403  1.00  0.84           N
ATOM   3793  HE1 TRP A 379     -45.859  -0.636  26.513  1.00  0.00           H
ATOM   3794  CE2 TRP A 379     -44.446   0.651  25.546  1.00  0.84           C
ATOM   3795  CE3 TRP A 379     -42.352   1.758  25.008  1.00  0.84           C
ATOM   3796  CZ2 TRP A 379     -45.125   1.468  24.659  1.00  0.84           C
ATOM   3797  CZ3 TRP A 379     -43.051   2.572  24.101  1.00  0.84           C
ATOM   3798  CH2 TRP A 379     -44.419   2.415  23.918  1.00  0.84           C
ATOM   3799  N   ASP A 380     -38.260  -1.052  26.362  1.00  0.90           N
ATOM   3800  HN  ASP A 380     -38.577  -0.435  25.614  1.00  0.00           H
ATOM   3801  CA  ASP A 380     -36.866  -1.037  26.734  1.00  0.90           C
ATOM   3802  C   ASP A 380     -36.826   0.042  27.786  1.00  0.90           C
ATOM   3803  O   ASP A 380     -37.152   1.187  27.486  1.00  0.90           O
ATOM   3804  CB  ASP A 380     -35.980  -0.695  25.510  1.00  0.90           C
ATOM   3805  CG  ASP A 380     -34.493  -0.711  25.842  1.00  0.90           C
ATOM   3806  OD1 ASP A 380     -34.149  -0.935  27.026  1.00  0.90           O
ATOM   3807  OD2 ASP A 380     -33.726  -0.459  24.885  1.00  0.90           O
ATOM   3808  N   GLN A 381     -36.552  -0.341  29.044  1.00  0.85           N
ATOM   3809  HN  GLN A 381     -36.397  -1.336  29.208  1.00  0.00           H
ATOM   3810  CA  GLN A 381     -36.459   0.546  30.188  1.00  0.85           C
ATOM   3811  C   GLN A 381     -37.552   1.621  30.301  1.00  0.85           C
ATOM   3812  O   GLN A 381     -37.255   2.817  30.194  1.00  0.85           O
ATOM   3813  CB  GLN A 381     -35.039   1.146  30.301  1.00  0.85           C
ATOM   3814  CG  GLN A 381     -33.931   0.077  30.423  1.00  0.85           C
ATOM   3815  CD  GLN A 381     -32.576   0.738  30.631  1.00  0.85           C
ATOM   3816  OE1 GLN A 381     -32.164   1.627  29.899  1.00  0.85           O
ATOM   3817  NE2 GLN A 381     -31.859   0.313  31.708  1.00  0.85           N
ATOM   3818 1HE2 GLN A 381     -32.203  -0.428  32.318  1.00  0.00           H
ATOM   3819 2HE2 GLN A 381     -30.951   0.756  31.847  1.00  0.00           H
ATOM   3820  N   PRO A 382     -38.832   1.278  30.480  1.00  0.94           N
ATOM   3821  CA  PRO A 382     -39.933   2.230  30.391  1.00  0.94           C
ATOM   3822  C   PRO A 382     -39.939   3.243  31.514  1.00  0.94           C
ATOM   3823  O   PRO A 382     -40.595   4.271  31.366  1.00  0.94           O
ATOM   3824  CB  PRO A 382     -41.197   1.373  30.432  1.00  0.94           C
ATOM   3825  CG  PRO A 382     -40.759   0.068  31.079  1.00  0.94           C
ATOM   3826  CD  PRO A 382     -39.323  -0.094  30.607  1.00  0.94           C
ATOM   3827  N   GLU A 383     -39.217   2.988  32.618  1.00  0.84           N
ATOM   3828  HN  GLU A 383     -38.752   2.082  32.676  1.00  0.00           H
ATOM   3829  CA  GLU A 383     -39.046   3.898  33.732  1.00  0.84           C
ATOM   3830  C   GLU A 383     -38.242   5.138  33.379  1.00  0.84           C
ATOM   3831  O   GLU A 383     -38.321   6.165  34.046  1.00  0.84           O
ATOM   3832  CB  GLU A 383     -38.346   3.171  34.896  1.00  0.84           C
ATOM   3833  CG  GLU A 383     -39.188   2.029  35.511  1.00  0.84           C
ATOM   3834  CD  GLU A 383     -38.474   1.343  36.677  1.00  0.84           C
ATOM   3835  OE1 GLU A 383     -37.277   1.649  36.902  1.00  0.84           O
ATOM   3836  OE2 GLU A 383     -39.135   0.497  37.332  1.00  0.84           O
ATOM   3837  N   LYS A 384     -37.445   5.081  32.296  1.00  0.88           N
ATOM   3838  HN  LYS A 384     -37.353   4.197  31.795  1.00  0.00           H
ATOM   3839  CA  LYS A 384     -36.717   6.233  31.823  1.00  0.88           C
ATOM   3840  C   LYS A 384     -37.581   7.112  30.961  1.00  0.88           C
ATOM   3841  O   LYS A 384     -38.286   6.631  30.077  1.00  0.88           O
ATOM   3842  CB  LYS A 384     -35.497   5.837  30.966  1.00  0.88           C
ATOM   3843  CG  LYS A 384     -34.443   5.068  31.763  1.00  0.88           C
ATOM   3844  CD  LYS A 384     -33.232   4.715  30.890  1.00  0.88           C
ATOM   3845  CE  LYS A 384     -32.048   4.177  31.694  1.00  0.88           C
ATOM   3846  NZ  LYS A 384     -30.955   3.784  30.779  1.00  0.88           N
ATOM   3847  HZ1 LYS A 384     -30.165   3.425  31.315  1.00  0.00           H
ATOM   3848  HZ2 LYS A 384     -30.682   4.547  30.159  1.00  0.00           H
ATOM   3849  HZ3 LYS A 384     -31.269   3.121  30.070  1.00  0.00           H
ATOM   3850  N   PHE A 385     -37.474   8.436  31.168  1.00  0.92           N
ATOM   3851  HN  PHE A 385     -37.013   8.753  32.021  1.00  0.00           H
ATOM   3852  CA  PHE A 385     -37.971   9.430  30.257  1.00  0.92           C
ATOM   3853  C   PHE A 385     -36.947   9.564  29.132  1.00  0.92           C
ATOM   3854  O   PHE A 385     -35.941  10.257  29.257  1.00  0.92           O
ATOM   3855  CB  PHE A 385     -38.164  10.758  31.030  1.00  0.92           C
ATOM   3856  CG  PHE A 385     -38.863  11.749  30.181  1.00  0.92           C
ATOM   3857  CD1 PHE A 385     -40.233  11.619  29.972  1.00  0.92           C
ATOM   3858  CD2 PHE A 385     -38.169  12.776  29.544  1.00  0.92           C
ATOM   3859  CE1 PHE A 385     -40.907  12.467  29.100  1.00  0.92           C
ATOM   3860  CE2 PHE A 385     -38.828  13.615  28.649  1.00  0.92           C
ATOM   3861  CZ  PHE A 385     -40.195  13.436  28.401  1.00  0.92           C
ATOM   3862  N   MET A 386     -37.171   8.849  28.014  1.00  0.93           N
ATOM   3863  HN  MET A 386     -38.048   8.334  27.938  1.00  0.00           H
ATOM   3864  CA  MET A 386     -36.236   8.773  26.918  1.00  0.93           C
ATOM   3865  C   MET A 386     -37.024   8.978  25.627  1.00  0.93           C
ATOM   3866  O   MET A 386     -37.512   8.007  25.039  1.00  0.93           O
ATOM   3867  CB  MET A 386     -35.544   7.389  26.940  1.00  0.93           C
ATOM   3868  CG  MET A 386     -34.457   7.190  25.869  1.00  0.93           C
ATOM   3869  SD  MET A 386     -33.550   5.615  26.024  1.00  0.93           S
ATOM   3870  CE  MET A 386     -34.893   4.533  25.457  1.00  0.93           C
ATOM   3871  N   PRO A 387     -37.191  10.210  25.137  1.00  0.97           N
ATOM   3872  CA  PRO A 387     -37.911  10.523  23.912  1.00  0.97           C
ATOM   3873  C   PRO A 387     -37.300   9.863  22.702  1.00  0.97           C
ATOM   3874  O   PRO A 387     -38.024   9.523  21.766  1.00  0.97           O
ATOM   3875  CB  PRO A 387     -37.862  12.054  23.808  1.00  0.97           C
ATOM   3876  CG  PRO A 387     -37.638  12.535  25.237  1.00  0.97           C
ATOM   3877  CD  PRO A 387     -36.783  11.422  25.831  1.00  0.97           C
ATOM   3878  N   GLU A 388     -35.971   9.637  22.721  1.00  0.90           N
ATOM   3879  HN  GLU A 388     -35.456   9.999  23.524  1.00  0.00           H
ATOM   3880  CA  GLU A 388     -35.199   8.931  21.716  1.00  0.90           C
ATOM   3881  C   GLU A 388     -35.716   7.545  21.395  1.00  0.90           C
ATOM   3882  O   GLU A 388     -35.498   7.038  20.298  1.00  0.90           O
ATOM   3883  CB  GLU A 388     -33.711   8.792  22.119  1.00  0.90           C
ATOM   3884  CG  GLU A 388     -32.911  10.123  22.177  1.00  0.90           C
ATOM   3885  CD  GLU A 388     -33.049  10.936  23.468  1.00  0.90           C
ATOM   3886  OE1 GLU A 388     -33.917  10.581  24.310  1.00  0.90           O
ATOM   3887  OE2 GLU A 388     -32.291  11.937  23.619  1.00  0.90           O
ATOM   3888  N   ARG A 389     -36.483   6.895  22.301  1.00  0.85           N
ATOM   3889  HN  ARG A 389     -36.623   7.313  23.221  1.00  0.00           H
ATOM   3890  CA  ARG A 389     -37.113   5.621  22.005  1.00  0.85           C
ATOM   3891  C   ARG A 389     -38.026   5.687  20.785  1.00  0.85           C
ATOM   3892  O   ARG A 389     -38.051   4.768  19.968  1.00  0.85           O
ATOM   3893  CB  ARG A 389     -37.864   5.016  23.228  1.00  0.85           C
ATOM   3894  CG  ARG A 389     -39.282   5.546  23.524  1.00  0.85           C
ATOM   3895  CD  ARG A 389     -40.014   4.848  24.678  1.00  0.85           C
ATOM   3896  NE  ARG A 389     -39.321   5.182  25.967  1.00  0.85           N
ATOM   3897  HE  ARG A 389     -39.261   6.175  26.194  1.00  0.00           H
ATOM   3898  CZ  ARG A 389     -38.773   4.349  26.854  1.00  0.85           C
ATOM   3899  NH1 ARG A 389     -38.771   3.049  26.619  1.00  0.85           N
ATOM   3900 1HH1 ARG A 389     -38.352   2.412  27.297  1.00  0.00           H
ATOM   3901 2HH1 ARG A 389     -39.229   2.697  25.779  1.00  0.00           H
ATOM   3902  NH2 ARG A 389     -38.176   4.808  27.949  1.00  0.85           N
ATOM   3903 1HH2 ARG A 389     -37.757   4.171  28.627  1.00  0.00           H
ATOM   3904 2HH2 ARG A 389     -38.178   5.812  28.130  1.00  0.00           H
ATOM   3905  N   PHE A 390     -38.731   6.828  20.600  1.00  0.88           N
ATOM   3906  HN  PHE A 390     -38.588   7.579  21.275  1.00  0.00           H
ATOM   3907  CA  PHE A 390     -39.670   7.074  19.527  1.00  0.88           C
ATOM   3908  C   PHE A 390     -38.959   7.606  18.293  1.00  0.88           C
ATOM   3909  O   PHE A 390     -39.601   7.996  17.321  1.00  0.88           O
ATOM   3910  CB  PHE A 390     -40.722   8.131  19.943  1.00  0.88           C
ATOM   3911  CG  PHE A 390     -41.744   7.572  20.881  1.00  0.88           C
ATOM   3912  CD1 PHE A 390     -42.772   6.758  20.388  1.00  0.88           C
ATOM   3913  CD2 PHE A 390     -41.728   7.885  22.246  1.00  0.88           C
ATOM   3914  CE1 PHE A 390     -43.763   6.263  21.241  1.00  0.88           C
ATOM   3915  CE2 PHE A 390     -42.707   7.375  23.105  1.00  0.88           C
ATOM   3916  CZ  PHE A 390     -43.731   6.569  22.603  1.00  0.88           C
ATOM   3917  N   LEU A 391     -37.611   7.603  18.319  1.00  0.85           N
ATOM   3918  HN  LEU A 391     -37.158   7.454  19.221  1.00  0.00           H
ATOM   3919  CA  LEU A 391     -36.758   7.795  17.167  1.00  0.85           C
ATOM   3920  C   LEU A 391     -35.825   6.619  16.933  1.00  0.85           C
ATOM   3921  O   LEU A 391     -34.994   6.671  16.035  1.00  0.85           O
ATOM   3922  CB  LEU A 391     -35.858   9.034  17.321  1.00  0.85           C
ATOM   3923  CG  LEU A 391     -36.618  10.354  17.486  1.00  0.85           C
ATOM   3924  CD1 LEU A 391     -35.599  11.478  17.686  1.00  0.85           C
ATOM   3925  CD2 LEU A 391     -37.538  10.673  16.296  1.00  0.85           C
ATOM   3926  N   ASP A 392     -35.950   5.531  17.723  1.00  0.83           N
ATOM   3927  HN  ASP A 392     -36.667   5.530  18.448  1.00  0.00           H
ATOM   3928  CA  ASP A 392     -35.105   4.368  17.578  1.00  0.83           C
ATOM   3929  C   ASP A 392     -35.996   3.134  17.512  1.00  0.83           C
ATOM   3930  O   ASP A 392     -36.700   2.880  16.536  1.00  0.83           O
ATOM   3931  CB  ASP A 392     -34.077   4.390  18.746  1.00  0.83           C
ATOM   3932  CG  ASP A 392     -32.983   3.341  18.637  1.00  0.83           C
ATOM   3933  OD1 ASP A 392     -33.093   2.458  17.754  1.00  0.83           O
ATOM   3934  OD2 ASP A 392     -32.062   3.391  19.488  1.00  0.83           O
ATOM   3935  N   GLY A 393     -36.060   2.341  18.595  1.00  0.82           N
ATOM   3936  HN  GLY A 393     -35.620   2.643  19.464  1.00  0.00           H
ATOM   3937  CA  GLY A 393     -36.749   1.053  18.548  1.00  0.82           C
ATOM   3938  C   GLY A 393     -38.262   1.094  18.547  1.00  0.82           C
ATOM   3939  O   GLY A 393     -38.933   0.066  18.452  1.00  0.82           O
ATOM   3940  N   LYS A 394     -38.838   2.292  18.737  1.00  0.82           N
ATOM   3941  HN  LYS A 394     -38.209   3.079  18.896  1.00  0.00           H
ATOM   3942  CA  LYS A 394     -40.255   2.586  18.740  1.00  0.82           C
ATOM   3943  C   LYS A 394     -40.533   3.676  17.709  1.00  0.82           C
ATOM   3944  O   LYS A 394     -41.512   4.405  17.816  1.00  0.82           O
ATOM   3945  CB  LYS A 394     -40.783   3.033  20.137  1.00  0.82           C
ATOM   3946  CG  LYS A 394     -40.907   1.900  21.176  1.00  0.82           C
ATOM   3947  CD  LYS A 394     -39.567   1.423  21.771  1.00  0.82           C
ATOM   3948  CE  LYS A 394     -39.689   0.256  22.750  1.00  0.82           C
ATOM   3949  NZ  LYS A 394     -38.363  -0.171  23.262  1.00  0.82           N
ATOM   3950  HZ1 LYS A 394     -38.444  -0.950  23.915  1.00  0.00           H
ATOM   3951  HZ2 LYS A 394     -37.855   0.610  23.676  1.00  0.00           H
ATOM   3952  HZ3 LYS A 394     -37.723  -0.391  22.499  1.00  0.00           H
ATOM   3953  N   ILE A 395     -39.681   3.817  16.668  1.00  0.80           N
ATOM   3954  HN  ILE A 395     -38.917   3.148  16.576  1.00  0.00           H
ATOM   3955  CA  ILE A 395     -39.796   4.875  15.668  1.00  0.80           C
ATOM   3956  C   ILE A 395     -41.137   4.957  14.914  1.00  0.80           C
ATOM   3957  O   ILE A 395     -41.630   6.043  14.606  1.00  0.80           O
ATOM   3958  CB  ILE A 395     -38.572   4.909  14.752  1.00  0.80           C
ATOM   3959  CG1 ILE A 395     -38.445   6.269  14.032  1.00  0.80           C
ATOM   3960  CG2 ILE A 395     -38.536   3.699  13.795  1.00  0.80           C
ATOM   3961  CD1 ILE A 395     -37.137   6.431  13.251  1.00  0.80           C
ATOM   3962  N   GLU A 396     -41.800   3.794  14.697  1.00  0.76           N
ATOM   3963  HN  GLU A 396     -41.379   2.935  15.052  1.00  0.00           H
ATOM   3964  CA  GLU A 396     -43.067   3.684  13.995  1.00  0.76           C
ATOM   3965  C   GLU A 396     -44.239   3.739  14.967  1.00  0.76           C
ATOM   3966  O   GLU A 396     -45.409   3.715  14.581  1.00  0.76           O
ATOM   3967  CB  GLU A 396     -43.125   2.353  13.194  1.00  0.76           C
ATOM   3968  CG  GLU A 396     -42.005   2.202  12.130  1.00  0.76           C
ATOM   3969  CD  GLU A 396     -42.061   3.291  11.059  1.00  0.76           C
ATOM   3970  OE1 GLU A 396     -43.194   3.704  10.703  1.00  0.76           O
ATOM   3971  OE2 GLU A 396     -40.968   3.702  10.590  1.00  0.76           O
ATOM   3972  N   ALA A 397     -43.975   3.859  16.289  1.00  0.88           N
ATOM   3973  HN  ALA A 397     -43.005   3.896  16.603  1.00  0.00           H
ATOM   3974  CA  ALA A 397     -45.035   3.936  17.264  1.00  0.88           C
ATOM   3975  C   ALA A 397     -45.621   5.339  17.356  1.00  0.88           C
ATOM   3976  O   ALA A 397     -44.952   6.358  17.555  1.00  0.88           O
ATOM   3977  CB  ALA A 397     -44.646   3.346  18.635  1.00  0.88           C
ATOM   3978  N   SER A 398     -46.950   5.377  17.150  1.00  0.84           N
ATOM   3979  HN  SER A 398     -47.427   4.495  16.961  1.00  0.00           H
ATOM   3980  CA  SER A 398     -47.754   6.592  17.178  1.00  0.84           C
ATOM   3981  C   SER A 398     -48.957   6.342  18.045  1.00  0.84           C
ATOM   3982  O   SER A 398     -49.048   6.848  19.160  1.00  0.84           O
ATOM   3983  CB  SER A 398     -48.139   7.097  15.755  1.00  0.84           C
ATOM   3984  OG  SER A 398     -48.723   8.404  15.797  1.00  0.84           O
ATOM   3985  HG  SER A 398     -48.958   8.712  14.929  1.00  0.00           H
ATOM   3986  N   GLY A 399     -49.890   5.502  17.585  1.00  0.52           N
ATOM   3987  HN  GLY A 399     -49.880   5.254  16.596  1.00  0.00           H
ATOM   3988  CA  GLY A 399     -50.919   4.927  18.439  1.00  0.52           C
ATOM   3989  C   GLY A 399     -51.497   3.771  17.694  1.00  0.52           C
ATOM   3990  O   GLY A 399     -52.692   3.549  17.652  1.00  0.52           O
ATOM   3991  N   ASN A 400     -50.619   3.040  16.978  1.00  0.79           N
ATOM   3992  HN  ASN A 400     -49.623   3.228  17.088  1.00  0.00           H
ATOM   3993  CA  ASN A 400     -51.032   1.995  16.056  1.00  0.79           C
ATOM   3994  C   ASN A 400     -50.700   0.603  16.596  1.00  0.79           C
ATOM   3995  O   ASN A 400     -51.014  -0.433  16.034  1.00  0.79           O
ATOM   3996  CB  ASN A 400     -50.338   2.273  14.683  1.00  0.79           C
ATOM   3997  CG  ASN A 400     -48.817   2.417  14.831  1.00  0.79           C
ATOM   3998  OD1 ASN A 400     -48.184   1.728  15.622  1.00  0.79           O
ATOM   3999  ND2 ASN A 400     -48.196   3.381  14.104  1.00  0.79           N
ATOM   4000 1HD2 ASN A 400     -48.723   3.955  13.445  1.00  0.00           H
ATOM   4001 2HD2 ASN A 400     -47.185   3.477  14.202  1.00  0.00           H
ATOM   4002  N   ASP A 401     -50.093   0.661  17.785  1.00  0.86           N
ATOM   4003  HN  ASP A 401     -50.099   1.578  18.231  1.00  0.00           H
ATOM   4004  CA  ASP A 401     -49.443  -0.361  18.517  1.00  0.86           C
ATOM   4005  C   ASP A 401     -50.286  -0.298  19.759  1.00  0.86           C
ATOM   4006  O   ASP A 401     -50.492   0.764  20.340  1.00  0.86           O
ATOM   4007  CB  ASP A 401     -47.958   0.025  18.745  1.00  0.86           C
ATOM   4008  CG  ASP A 401     -47.236  -1.065  19.485  1.00  0.86           C
ATOM   4009  OD1 ASP A 401     -47.903  -1.878  20.176  1.00  0.86           O
ATOM   4010  OD2 ASP A 401     -45.978  -1.074  19.413  1.00  0.86           O
ATOM   4011  N   PHE A 402     -50.799  -1.469  20.169  1.00  0.89           N
ATOM   4012  HN  PHE A 402     -50.555  -2.306  19.639  1.00  0.00           H
ATOM   4013  CA  PHE A 402     -51.669  -1.626  21.304  1.00  0.89           C
ATOM   4014  C   PHE A 402     -50.862  -1.574  22.601  1.00  0.89           C
ATOM   4015  O   PHE A 402     -51.425  -1.654  23.690  1.00  0.89           O
ATOM   4016  CB  PHE A 402     -52.500  -2.935  21.190  1.00  0.89           C
ATOM   4017  CG  PHE A 402     -53.558  -2.836  20.122  1.00  0.89           C
ATOM   4018  CD1 PHE A 402     -54.819  -2.320  20.443  1.00  0.89           C
ATOM   4019  CD2 PHE A 402     -53.322  -3.220  18.795  1.00  0.89           C
ATOM   4020  CE1 PHE A 402     -55.776  -2.076  19.453  1.00  0.89           C
ATOM   4021  CE2 PHE A 402     -54.299  -3.041  17.810  1.00  0.89           C
ATOM   4022  CZ  PHE A 402     -55.516  -2.442  18.134  1.00  0.89           C
ATOM   4023  N   ARG A 403     -49.520  -1.361  22.532  1.00  0.85           N
ATOM   4024  HN  ARG A 403     -49.048  -1.469  21.634  1.00  0.00           H
ATOM   4025  CA  ARG A 403     -48.738  -0.985  23.696  1.00  0.85           C
ATOM   4026  C   ARG A 403     -48.799   0.492  23.980  1.00  0.85           C
ATOM   4027  O   ARG A 403     -48.322   0.940  25.003  1.00  0.85           O
ATOM   4028  CB  ARG A 403     -47.234  -1.331  23.714  1.00  0.85           C
ATOM   4029  CG  ARG A 403     -46.933  -2.803  23.446  1.00  0.85           C
ATOM   4030  CD  ARG A 403     -45.891  -2.928  22.350  1.00  0.85           C
ATOM   4031  NE  ARG A 403     -44.613  -2.434  22.911  1.00  0.85           N
ATOM   4032  HE  ARG A 403     -44.318  -2.783  23.823  1.00  0.00           H
ATOM   4033  CZ  ARG A 403     -43.828  -1.556  22.284  1.00  0.85           C
ATOM   4034  NH1 ARG A 403     -44.041  -1.116  21.054  1.00  0.85           N
ATOM   4035 1HH1 ARG A 403     -44.899  -1.401  20.581  1.00  0.00           H
ATOM   4036 2HH1 ARG A 403     -43.441  -0.445  20.575  1.00  0.00           H
ATOM   4037  NH2 ARG A 403     -42.717  -1.187  22.896  1.00  0.85           N
ATOM   4038 1HH2 ARG A 403     -42.553  -1.526  23.844  1.00  0.00           H
ATOM   4039 2HH2 ARG A 403     -42.117  -0.516  22.417  1.00  0.00           H
ATOM   4040  N   PHE A 404     -49.381   1.316  23.095  1.00  0.91           N
ATOM   4041  HN  PHE A 404     -49.837   0.951  22.258  1.00  0.00           H
ATOM   4042  CA  PHE A 404     -49.343   2.723  23.361  1.00  0.91           C
ATOM   4043  C   PHE A 404     -50.607   3.350  22.867  1.00  0.91           C
ATOM   4044  O   PHE A 404     -50.715   3.771  21.718  1.00  0.91           O
ATOM   4045  CB  PHE A 404     -48.097   3.314  22.679  1.00  0.91           C
ATOM   4046  CG  PHE A 404     -47.891   4.777  22.920  1.00  0.91           C
ATOM   4047  CD1 PHE A 404     -47.857   5.331  24.207  1.00  0.91           C
ATOM   4048  CD2 PHE A 404     -47.742   5.625  21.818  1.00  0.91           C
ATOM   4049  CE1 PHE A 404     -47.708   6.712  24.375  1.00  0.91           C
ATOM   4050  CE2 PHE A 404     -47.550   6.998  21.988  1.00  0.91           C
ATOM   4051  CZ  PHE A 404     -47.529   7.543  23.270  1.00  0.91           C
ATOM   4052  N   LEU A 405     -51.596   3.441  23.780  1.00  0.92           N
ATOM   4053  HN  LEU A 405     -51.392   3.179  24.744  1.00  0.00           H
ATOM   4054  CA  LEU A 405     -52.927   3.891  23.459  1.00  0.92           C
ATOM   4055  C   LEU A 405     -53.430   5.045  24.288  1.00  0.92           C
ATOM   4056  O   LEU A 405     -54.526   4.963  24.846  1.00  0.92           O
ATOM   4057  CB  LEU A 405     -53.872   2.708  23.681  1.00  0.92           C
ATOM   4058  CG  LEU A 405     -53.443   1.496  22.878  1.00  0.92           C
ATOM   4059  CD1 LEU A 405     -54.469   0.398  23.060  1.00  0.92           C
ATOM   4060  CD2 LEU A 405     -53.330   1.913  21.408  1.00  0.92           C
ATOM   4061  N   PRO A 406     -52.709   6.154  24.388  1.00  0.94           N
ATOM   4062  CA  PRO A 406     -53.067   7.254  25.265  1.00  0.94           C
ATOM   4063  C   PRO A 406     -54.368   7.934  24.887  1.00  0.94           C
ATOM   4064  O   PRO A 406     -54.988   8.561  25.743  1.00  0.94           O
ATOM   4065  CB  PRO A 406     -51.879   8.215  25.143  1.00  0.94           C
ATOM   4066  CG  PRO A 406     -51.234   7.908  23.797  1.00  0.94           C
ATOM   4067  CD  PRO A 406     -51.464   6.421  23.660  1.00  0.94           C
ATOM   4068  N   PHE A 407     -54.770   7.845  23.607  1.00  0.89           N
ATOM   4069  HN  PHE A 407     -54.179   7.321  22.961  1.00  0.00           H
ATOM   4070  CA  PHE A 407     -55.979   8.437  23.078  1.00  0.89           C
ATOM   4071  C   PHE A 407     -57.016   7.360  22.760  1.00  0.89           C
ATOM   4072  O   PHE A 407     -58.041   7.630  22.129  1.00  0.89           O
ATOM   4073  CB  PHE A 407     -55.656   9.272  21.816  1.00  0.89           C
ATOM   4074  CG  PHE A 407     -54.893  10.515  22.187  1.00  0.89           C
ATOM   4075  CD1 PHE A 407     -55.562  11.647  22.671  1.00  0.89           C
ATOM   4076  CD2 PHE A 407     -53.499  10.579  22.053  1.00  0.89           C
ATOM   4077  CE1 PHE A 407     -54.868  12.820  22.981  1.00  0.89           C
ATOM   4078  CE2 PHE A 407     -52.795  11.743  22.380  1.00  0.89           C
ATOM   4079  CZ  PHE A 407     -53.481  12.872  22.832  1.00  0.89           C
ATOM   4080  N   GLY A 408     -56.811   6.104  23.223  1.00  0.93           N
ATOM   4081  HN  GLY A 408     -56.040   5.946  23.872  1.00  0.00           H
ATOM   4082  CA  GLY A 408     -57.642   4.961  22.838  1.00  0.93           C
ATOM   4083  C   GLY A 408     -57.481   4.519  21.387  1.00  0.93           C
ATOM   4084  O   GLY A 408     -56.624   5.015  20.664  1.00  0.93           O
ATOM   4085  N   VAL A 409     -58.302   3.540  20.932  1.00  0.90           N
ATOM   4086  HN  VAL A 409     -58.966   3.131  21.589  1.00  0.00           H
ATOM   4087  CA  VAL A 409     -58.296   3.034  19.562  1.00  0.90           C
ATOM   4088  C   VAL A 409     -59.712   2.792  19.196  1.00  0.90           C
ATOM   4089  O   VAL A 409     -60.566   2.530  20.044  1.00  0.90           O
ATOM   4090  CB  VAL A 409     -57.620   1.669  19.357  1.00  0.90           C
ATOM   4091  CG1 VAL A 409     -57.481   1.175  17.885  1.00  0.90           C
ATOM   4092  CG2 VAL A 409     -56.196   1.844  19.849  1.00  0.90           C
ATOM   4093  N   GLY A 410     -59.979   2.884  17.888  1.00  0.91           N
ATOM   4094  HN  GLY A 410     -59.288   3.314  17.273  1.00  0.00           H
ATOM   4095  CA  GLY A 410     -61.203   2.399  17.323  1.00  0.91           C
ATOM   4096  C   GLY A 410     -62.331   3.333  17.576  1.00  0.91           C
ATOM   4097  O   GLY A 410     -62.195   4.553  17.570  1.00  0.91           O
ATOM   4098  N   ARG A 411     -63.519   2.758  17.772  1.00  0.85           N
ATOM   4099  HN  ARG A 411     -63.560   1.754  17.945  1.00  0.00           H
ATOM   4100  CA  ARG A 411     -64.747   3.515  17.747  1.00  0.85           C
ATOM   4101  C   ARG A 411     -64.867   4.587  18.821  1.00  0.85           C
ATOM   4102  O   ARG A 411     -65.237   5.724  18.546  1.00  0.85           O
ATOM   4103  CB  ARG A 411     -65.926   2.532  17.831  1.00  0.85           C
ATOM   4104  CG  ARG A 411     -66.040   1.638  16.584  1.00  0.85           C
ATOM   4105  CD  ARG A 411     -67.042   0.505  16.782  1.00  0.85           C
ATOM   4106  NE  ARG A 411     -67.227  -0.190  15.467  1.00  0.85           N
ATOM   4107  HE  ARG A 411     -67.978   0.138  14.859  1.00  0.00           H
ATOM   4108  CZ  ARG A 411     -66.475  -1.213  15.032  1.00  0.85           C
ATOM   4109  NH1 ARG A 411     -65.412  -1.632  15.711  1.00  0.85           N
ATOM   4110 1HH1 ARG A 411     -64.840  -2.409  15.380  1.00  0.00           H
ATOM   4111 2HH1 ARG A 411     -65.156  -1.148  16.571  1.00  0.00           H
ATOM   4112  NH2 ARG A 411     -66.809  -1.845  13.909  1.00  0.85           N
ATOM   4113 1HH2 ARG A 411     -66.237  -2.622  13.578  1.00  0.00           H
ATOM   4114 2HH2 ARG A 411     -67.625  -1.523  13.388  1.00  0.00           H
ATOM   4115  N   ARG A 412     -64.499   4.269  20.075  1.00  0.86           N
ATOM   4116  HN  ARG A 412     -64.123   3.338  20.254  1.00  0.00           H
ATOM   4117  CA  ARG A 412     -64.616   5.197  21.180  1.00  0.86           C
ATOM   4118  C   ARG A 412     -63.319   5.928  21.467  1.00  0.86           C
ATOM   4119  O   ARG A 412     -63.196   6.571  22.511  1.00  0.86           O
ATOM   4120  CB  ARG A 412     -65.096   4.500  22.476  1.00  0.86           C
ATOM   4121  CG  ARG A 412     -66.451   3.776  22.371  1.00  0.86           C
ATOM   4122  CD  ARG A 412     -67.623   4.607  21.828  1.00  0.86           C
ATOM   4123  NE  ARG A 412     -67.913   5.735  22.786  1.00  0.86           N
ATOM   4124  HE  ARG A 412     -67.190   6.442  22.917  1.00  0.00           H
ATOM   4125  CZ  ARG A 412     -69.054   5.876  23.479  1.00  0.86           C
ATOM   4126  NH1 ARG A 412     -69.951   4.909  23.606  1.00  0.86           N
ATOM   4127 1HH1 ARG A 412     -70.818   5.016  24.133  1.00  0.00           H
ATOM   4128 2HH1 ARG A 412     -69.725   4.040  23.122  1.00  0.00           H
ATOM   4129  NH2 ARG A 412     -69.349   7.010  24.111  1.00  0.86           N
ATOM   4130 1HH2 ARG A 412     -70.216   7.117  24.638  1.00  0.00           H
ATOM   4131 2HH2 ARG A 412     -68.659   7.754  24.013  1.00  0.00           H
ATOM   4132  N   ALA A 413     -62.332   5.874  20.543  1.00  0.94           N
ATOM   4133  HN  ALA A 413     -62.461   5.264  19.736  1.00  0.00           H
ATOM   4134  CA  ALA A 413     -61.100   6.635  20.635  1.00  0.94           C
ATOM   4135  C   ALA A 413     -61.329   8.139  20.721  1.00  0.94           C
ATOM   4136  O   ALA A 413     -62.373   8.647  20.305  1.00  0.94           O
ATOM   4137  CB  ALA A 413     -60.151   6.343  19.461  1.00  0.94           C
ATOM   4138  N   CYS A 414     -60.368   8.886  21.294  1.00  0.90           N
ATOM   4139  HN  CYS A 414     -59.534   8.413  21.644  1.00  0.00           H
ATOM   4140  CA  CYS A 414     -60.452  10.326  21.442  1.00  0.90           C
ATOM   4141  C   CYS A 414     -60.429  11.019  20.078  1.00  0.90           C
ATOM   4142  O   CYS A 414     -59.469  10.845  19.331  1.00  0.90           O
ATOM   4143  CB  CYS A 414     -59.283  10.869  22.311  1.00  0.90           C
ATOM   4144  SG  CYS A 414     -59.013  12.679  22.280  1.00  0.90           S
ATOM   4145  N   PRO A 415     -61.420  11.812  19.692  1.00  0.91           N
ATOM   4146  CA  PRO A 415     -61.409  12.546  18.434  1.00  0.91           C
ATOM   4147  C   PRO A 415     -60.556  13.791  18.595  1.00  0.91           C
ATOM   4148  O   PRO A 415     -60.085  14.354  17.610  1.00  0.91           O
ATOM   4149  CB  PRO A 415     -62.894  12.845  18.195  1.00  0.91           C
ATOM   4150  CG  PRO A 415     -63.500  12.932  19.596  1.00  0.91           C
ATOM   4151  CD  PRO A 415     -62.695  11.919  20.388  1.00  0.91           C
ATOM   4152  N   GLY A 416     -60.321  14.216  19.850  1.00  0.93           N
ATOM   4153  HN  GLY A 416     -60.694  13.641  20.605  1.00  0.00           H
ATOM   4154  CA  GLY A 416     -59.589  15.413  20.240  1.00  0.93           C
ATOM   4155  C   GLY A 416     -58.089  15.283  20.178  1.00  0.93           C
ATOM   4156  O   GLY A 416     -57.369  16.233  20.464  1.00  0.93           O
ATOM   4157  N   ILE A 417     -57.580  14.102  19.766  1.00  0.90           N
ATOM   4158  HN  ILE A 417     -58.242  13.339  19.623  1.00  0.00           H
ATOM   4159  CA  ILE A 417     -56.172  13.813  19.505  1.00  0.90           C
ATOM   4160  C   ILE A 417     -55.550  14.795  18.521  1.00  0.90           C
ATOM   4161  O   ILE A 417     -54.438  15.283  18.718  1.00  0.90           O
ATOM   4162  CB  ILE A 417     -55.963  12.368  19.009  1.00  0.90           C
ATOM   4163  CG1 ILE A 417     -54.456  12.056  18.845  1.00  0.90           C
ATOM   4164  CG2 ILE A 417     -56.760  12.043  17.720  1.00  0.90           C
ATOM   4165  CD1 ILE A 417     -54.105  10.598  18.523  1.00  0.90           C
ATOM   4166  N   ILE A 418     -56.325  15.158  17.476  1.00  0.90           N
ATOM   4167  HN  ILE A 418     -57.259  14.749  17.440  1.00  0.00           H
ATOM   4168  CA  ILE A 418     -55.976  16.066  16.399  1.00  0.90           C
ATOM   4169  C   ILE A 418     -55.718  17.489  16.874  1.00  0.90           C
ATOM   4170  O   ILE A 418     -54.981  18.251  16.256  1.00  0.90           O
ATOM   4171  CB  ILE A 418     -57.053  16.015  15.311  1.00  0.90           C
ATOM   4172  CG1 ILE A 418     -56.505  16.544  13.969  1.00  0.90           C
ATOM   4173  CG2 ILE A 418     -58.369  16.707  15.745  1.00  0.90           C
ATOM   4174  CD1 ILE A 418     -57.454  16.322  12.791  1.00  0.90           C
ATOM   4175  N   ILE A 419     -56.336  17.859  18.011  1.00  0.92           N
ATOM   4176  HN  ILE A 419     -56.961  17.175  18.437  1.00  0.00           H
ATOM   4177  CA  ILE A 419     -56.202  19.127  18.687  1.00  0.92           C
ATOM   4178  C   ILE A 419     -55.146  19.035  19.777  1.00  0.92           C
ATOM   4179  O   ILE A 419     -54.260  19.875  19.885  1.00  0.92           O
ATOM   4180  CB  ILE A 419     -57.551  19.540  19.262  1.00  0.92           C
ATOM   4181  CG1 ILE A 419     -58.659  19.615  18.182  1.00  0.92           C
ATOM   4182  CG2 ILE A 419     -57.426  20.853  20.048  1.00  0.92           C
ATOM   4183  CD1 ILE A 419     -58.365  20.558  17.012  1.00  0.92           C
ATOM   4184  N   ALA A 420     -55.181  17.989  20.623  1.00  0.94           N
ATOM   4185  HN  ALA A 420     -55.854  17.243  20.448  1.00  0.00           H
ATOM   4186  CA  ALA A 420     -54.304  17.876  21.773  1.00  0.94           C
ATOM   4187  C   ALA A 420     -52.812  17.778  21.462  1.00  0.94           C
ATOM   4188  O   ALA A 420     -51.981  18.416  22.115  1.00  0.94           O
ATOM   4189  CB  ALA A 420     -54.715  16.666  22.629  1.00  0.94           C
ATOM   4190  N   MET A 421     -52.441  16.976  20.442  1.00  0.90           N
ATOM   4191  HN  MET A 421     -53.166  16.439  19.966  1.00  0.00           H
ATOM   4192  CA  MET A 421     -51.069  16.832  19.981  1.00  0.90           C
ATOM   4193  C   MET A 421     -50.418  18.121  19.474  1.00  0.90           C
ATOM   4194  O   MET A 421     -49.308  18.406  19.935  1.00  0.90           O
ATOM   4195  CB  MET A 421     -50.951  15.757  18.875  1.00  0.90           C
ATOM   4196  CG  MET A 421     -51.253  14.314  19.309  1.00  0.90           C
ATOM   4197  SD  MET A 421     -51.259  13.149  17.906  1.00  0.90           S
ATOM   4198  CE  MET A 421     -49.506  13.252  17.453  1.00  0.90           C
ATOM   4199  N   PRO A 422     -51.008  18.965  18.609  1.00  0.93           N
ATOM   4200  CA  PRO A 422     -50.384  20.212  18.208  1.00  0.93           C
ATOM   4201  C   PRO A 422     -50.328  21.180  19.342  1.00  0.93           C
ATOM   4202  O   PRO A 422     -49.319  21.865  19.482  1.00  0.93           O
ATOM   4203  CB  PRO A 422     -51.231  20.734  17.049  1.00  0.93           C
ATOM   4204  CG  PRO A 422     -52.550  19.991  17.133  1.00  0.93           C
ATOM   4205  CD  PRO A 422     -52.126  18.650  17.717  1.00  0.93           C
ATOM   4206  N   LEU A 423     -51.370  21.245  20.191  1.00  0.92           N
ATOM   4207  HN  LEU A 423     -52.193  20.666  20.024  1.00  0.00           H
ATOM   4208  CA  LEU A 423     -51.337  22.124  21.336  1.00  0.92           C
ATOM   4209  C   LEU A 423     -50.221  21.834  22.287  1.00  0.92           C
ATOM   4210  O   LEU A 423     -49.460  22.728  22.627  1.00  0.92           O
ATOM   4211  CB  LEU A 423     -52.637  22.060  22.139  1.00  0.92           C
ATOM   4212  CG  LEU A 423     -53.824  22.571  21.335  1.00  0.92           C
ATOM   4213  CD1 LEU A 423     -55.099  22.302  22.114  1.00  0.92           C
ATOM   4214  CD2 LEU A 423     -53.631  24.028  20.948  1.00  0.92           C
ATOM   4215  N   LEU A 424     -50.045  20.562  22.680  1.00  0.94           N
ATOM   4216  HN  LEU A 424     -50.691  19.845  22.351  1.00  0.00           H
ATOM   4217  CA  LEU A 424     -48.964  20.188  23.556  1.00  0.94           C
ATOM   4218  C   LEU A 424     -47.593  20.489  22.965  1.00  0.94           C
ATOM   4219  O   LEU A 424     -46.754  21.110  23.617  1.00  0.94           O
ATOM   4220  CB  LEU A 424     -49.097  18.695  23.918  1.00  0.94           C
ATOM   4221  CG  LEU A 424     -48.013  18.123  24.844  1.00  0.94           C
ATOM   4222  CD1 LEU A 424     -47.764  18.971  26.082  1.00  0.94           C
ATOM   4223  CD2 LEU A 424     -48.429  16.782  25.431  1.00  0.94           C
ATOM   4224  N   ALA A 425     -47.368  20.133  21.684  1.00  0.94           N
ATOM   4225  HN  ALA A 425     -48.119  19.667  21.175  1.00  0.00           H
ATOM   4226  CA  ALA A 425     -46.119  20.375  20.991  1.00  0.94           C
ATOM   4227  C   ALA A 425     -45.762  21.857  20.872  1.00  0.94           C
ATOM   4228  O   ALA A 425     -44.658  22.268  21.231  1.00  0.94           O
ATOM   4229  CB  ALA A 425     -46.198  19.721  19.598  1.00  0.94           C
ATOM   4230  N   ILE A 426     -46.723  22.715  20.452  1.00  0.91           N
ATOM   4231  HN  ILE A 426     -47.631  22.331  20.189  1.00  0.00           H
ATOM   4232  CA  ILE A 426     -46.530  24.161  20.355  1.00  0.91           C
ATOM   4233  C   ILE A 426     -46.213  24.774  21.693  1.00  0.91           C
ATOM   4234  O   ILE A 426     -45.281  25.561  21.815  1.00  0.91           O
ATOM   4235  CB  ILE A 426     -47.750  24.888  19.789  1.00  0.91           C
ATOM   4236  CG1 ILE A 426     -48.008  24.480  18.329  1.00  0.91           C
ATOM   4237  CG2 ILE A 426     -47.604  26.433  19.813  1.00  0.91           C
ATOM   4238  CD1 ILE A 426     -49.439  24.782  17.881  1.00  0.91           C
ATOM   4239  N   VAL A 427     -46.961  24.413  22.750  1.00  0.94           N
ATOM   4240  HN  VAL A 427     -47.685  23.707  22.618  1.00  0.00           H
ATOM   4241  CA  VAL A 427     -46.781  24.987  24.076  1.00  0.94           C
ATOM   4242  C   VAL A 427     -45.416  24.744  24.641  1.00  0.94           C
ATOM   4243  O   VAL A 427     -44.721  25.656  25.084  1.00  0.94           O
ATOM   4244  CB  VAL A 427     -47.773  24.386  25.049  1.00  0.94           C
ATOM   4245  CG1 VAL A 427     -47.595  24.934  26.471  1.00  0.94           C
ATOM   4246  CG2 VAL A 427     -49.171  24.802  24.600  1.00  0.94           C
ATOM   4247  N   LEU A 428     -44.985  23.484  24.593  1.00  0.94           N
ATOM   4248  HN  LEU A 428     -45.592  22.776  24.179  1.00  0.00           H
ATOM   4249  CA  LEU A 428     -43.704  23.080  25.098  1.00  0.94           C
ATOM   4250  C   LEU A 428     -42.542  23.599  24.298  1.00  0.94           C
ATOM   4251  O   LEU A 428     -41.536  24.038  24.855  1.00  0.94           O
ATOM   4252  CB  LEU A 428     -43.645  21.573  25.072  1.00  0.94           C
ATOM   4253  CG  LEU A 428     -44.663  20.894  25.956  1.00  0.94           C
ATOM   4254  CD1 LEU A 428     -44.664  19.448  25.449  1.00  0.94           C
ATOM   4255  CD2 LEU A 428     -44.388  21.100  27.447  1.00  0.94           C
ATOM   4256  N   GLY A 429     -42.669  23.577  22.954  1.00  0.92           N
ATOM   4257  HN  GLY A 429     -43.489  23.123  22.553  1.00  0.00           H
ATOM   4258  CA  GLY A 429     -41.696  24.168  22.050  1.00  0.92           C
ATOM   4259  C   GLY A 429     -41.501  25.636  22.301  1.00  0.92           C
ATOM   4260  O   GLY A 429     -40.384  26.108  22.487  1.00  0.92           O
ATOM   4261  N   ARG A 430     -42.626  26.376  22.398  1.00  0.85           N
ATOM   4262  HN  ARG A 430     -43.522  25.909  22.258  1.00  0.00           H
ATOM   4263  CA  ARG A 430     -42.634  27.790  22.688  1.00  0.85           C
ATOM   4264  C   ARG A 430     -41.938  28.132  24.002  1.00  0.85           C
ATOM   4265  O   ARG A 430     -41.076  29.008  24.025  1.00  0.85           O
ATOM   4266  CB  ARG A 430     -44.099  28.317  22.650  1.00  0.85           C
ATOM   4267  CG  ARG A 430     -44.685  28.475  21.232  1.00  0.85           C
ATOM   4268  CD  ARG A 430     -44.063  29.671  20.534  1.00  0.85           C
ATOM   4269  NE  ARG A 430     -44.713  29.814  19.199  1.00  0.85           N
ATOM   4270  HE  ARG A 430     -44.712  28.998  18.587  1.00  0.00           H
ATOM   4271  CZ  ARG A 430     -45.298  30.928  18.739  1.00  0.85           C
ATOM   4272  NH1 ARG A 430     -45.343  32.061  19.426  1.00  0.85           N
ATOM   4273 1HH1 ARG A 430     -44.926  32.083  20.357  1.00  0.00           H
ATOM   4274 2HH1 ARG A 430     -45.788  32.909  19.076  1.00  0.00           H
ATOM   4275  NH2 ARG A 430     -45.843  30.899  17.521  1.00  0.85           N
ATOM   4276 1HH2 ARG A 430     -45.808  30.027  16.992  1.00  0.00           H
ATOM   4277 2HH2 ARG A 430     -46.288  31.747  17.171  1.00  0.00           H
ATOM   4278  N   LEU A 431     -42.243  27.417  25.105  1.00  0.93           N
ATOM   4279  HN  LEU A 431     -42.961  26.697  25.029  1.00  0.00           H
ATOM   4280  CA  LEU A 431     -41.602  27.618  26.399  1.00  0.93           C
ATOM   4281  C   LEU A 431     -40.103  27.357  26.419  1.00  0.93           C
ATOM   4282  O   LEU A 431     -39.333  28.115  27.006  1.00  0.93           O
ATOM   4283  CB  LEU A 431     -42.246  26.702  27.463  1.00  0.93           C
ATOM   4284  CG  LEU A 431     -43.682  27.077  27.871  1.00  0.93           C
ATOM   4285  CD1 LEU A 431     -44.303  25.945  28.703  1.00  0.93           C
ATOM   4286  CD2 LEU A 431     -43.729  28.408  28.638  1.00  0.93           C
ATOM   4287  N   ILE A 432     -39.647  26.279  25.759  1.00  0.92           N
ATOM   4288  HN  ILE A 432     -40.330  25.645  25.344  1.00  0.00           H
ATOM   4289  CA  ILE A 432     -38.233  25.962  25.601  1.00  0.92           C
ATOM   4290  C   ILE A 432     -37.466  27.012  24.811  1.00  0.92           C
ATOM   4291  O   ILE A 432     -36.302  27.314  25.086  1.00  0.92           O
ATOM   4292  CB  ILE A 432     -38.054  24.575  25.020  1.00  0.92           C
ATOM   4293  CG1 ILE A 432     -38.504  23.533  26.061  1.00  0.92           C
ATOM   4294  CG2 ILE A 432     -36.587  24.322  24.599  1.00  0.92           C
ATOM   4295  CD1 ILE A 432     -38.505  22.162  25.403  1.00  0.92           C
ATOM   4296  N   GLN A 433     -38.097  27.613  23.796  1.00  0.85           N
ATOM   4297  HN  GLN A 433     -39.059  27.345  23.590  1.00  0.00           H
ATOM   4298  CA  GLN A 433     -37.468  28.627  22.980  1.00  0.85           C
ATOM   4299  C   GLN A 433     -37.336  29.986  23.600  1.00  0.85           C
ATOM   4300  O   GLN A 433     -36.581  30.827  23.118  1.00  0.85           O
ATOM   4301  CB  GLN A 433     -38.249  28.754  21.712  1.00  0.85           C
ATOM   4302  CG  GLN A 433     -37.905  27.560  20.912  1.00  0.85           C
ATOM   4303  CD  GLN A 433     -38.853  27.554  19.759  1.00  0.85           C
ATOM   4304  OE1 GLN A 433     -40.009  27.169  19.718  1.00  0.85           O
ATOM   4305  NE2 GLN A 433     -38.351  28.119  18.542  1.00  0.85           N
ATOM   4306  N   SER A 434     -38.040  30.249  24.706  1.00  0.90           N
ATOM   4307  HN  SER A 434     -38.678  29.543  25.074  1.00  0.00           H
ATOM   4308  CA  SER A 434     -37.912  31.516  25.388  1.00  0.90           C
ATOM   4309  C   SER A 434     -37.306  31.418  26.776  1.00  0.90           C
ATOM   4310  O   SER A 434     -36.767  32.409  27.282  1.00  0.90           O
ATOM   4311  CB  SER A 434     -39.302  32.166  25.464  1.00  0.90           C
ATOM   4312  OG  SER A 434     -40.214  31.350  26.199  1.00  0.90           O
ATOM   4313  HG  SER A 434     -41.074  31.752  26.246  1.00  0.00           H
ATOM   4314  N   PHE A 435     -37.311  30.219  27.394  1.00  0.90           N
ATOM   4315  HN  PHE A 435     -37.688  29.415  26.893  1.00  0.00           H
ATOM   4316  CA  PHE A 435     -36.807  30.022  28.732  1.00  0.90           C
ATOM   4317  C   PHE A 435     -35.907  28.804  28.861  1.00  0.90           C
ATOM   4318  O   PHE A 435     -36.073  27.773  28.223  1.00  0.90           O
ATOM   4319  CB  PHE A 435     -37.948  29.791  29.757  1.00  0.90           C
ATOM   4320  CG  PHE A 435     -38.983  30.873  29.732  1.00  0.90           C
ATOM   4321  CD1 PHE A 435     -38.664  32.168  30.150  1.00  0.90           C
ATOM   4322  CD2 PHE A 435     -40.305  30.602  29.347  1.00  0.90           C
ATOM   4323  CE1 PHE A 435     -39.630  33.176  30.174  1.00  0.90           C
ATOM   4324  CE2 PHE A 435     -41.280  31.605  29.379  1.00  0.90           C
ATOM   4325  CZ  PHE A 435     -40.941  32.894  29.790  1.00  0.90           C
ATOM   4326  N   GLU A 436     -34.935  28.916  29.793  1.00  0.90           N
ATOM   4327  HN  GLU A 436     -34.603  29.849  30.038  1.00  0.00           H
ATOM   4328  CA  GLU A 436     -34.342  27.777  30.460  1.00  0.90           C
ATOM   4329  C   GLU A 436     -35.304  27.408  31.558  1.00  0.90           C
ATOM   4330  O   GLU A 436     -35.657  28.239  32.396  1.00  0.90           O
ATOM   4331  CB  GLU A 436     -32.956  28.056  31.098  1.00  0.90           C
ATOM   4332  CG  GLU A 436     -31.828  28.312  30.068  1.00  0.90           C
ATOM   4333  CD  GLU A 436     -31.555  27.147  29.103  1.00  0.90           C
ATOM   4334  OE1 GLU A 436     -32.084  26.012  29.296  1.00  0.90           O
ATOM   4335  OE2 GLU A 436     -30.856  27.391  28.089  1.00  0.90           O
ATOM   4336  N   LEU A 437     -35.782  26.155  31.536  1.00  0.93           N
ATOM   4337  HN  LEU A 437     -35.456  25.526  30.802  1.00  0.00           H
ATOM   4338  CA  LEU A 437     -36.731  25.653  32.494  1.00  0.93           C
ATOM   4339  C   LEU A 437     -35.951  24.945  33.568  1.00  0.93           C
ATOM   4340  O   LEU A 437     -35.300  23.921  33.358  1.00  0.93           O
ATOM   4341  CB  LEU A 437     -37.776  24.707  31.854  1.00  0.93           C
ATOM   4342  CG  LEU A 437     -38.563  25.327  30.684  1.00  0.93           C
ATOM   4343  CD1 LEU A 437     -39.396  24.257  29.955  1.00  0.93           C
ATOM   4344  CD2 LEU A 437     -39.440  26.502  31.149  1.00  0.93           C
ATOM   4345  N   LEU A 438     -35.998  25.519  34.772  1.00  0.92           N
ATOM   4346  HN  LEU A 438     -36.665  26.275  34.927  1.00  0.00           H
ATOM   4347  CA  LEU A 438     -35.153  25.119  35.854  1.00  0.92           C
ATOM   4348  C   LEU A 438     -36.019  24.838  37.039  1.00  0.92           C
ATOM   4349  O   LEU A 438     -37.195  25.190  37.131  1.00  0.92           O
ATOM   4350  CB  LEU A 438     -34.147  26.233  36.224  1.00  0.92           C
ATOM   4351  CG  LEU A 438     -33.219  26.656  35.073  1.00  0.92           C
ATOM   4352  CD1 LEU A 438     -32.647  28.059  35.333  1.00  0.92           C
ATOM   4353  CD2 LEU A 438     -32.111  25.625  34.814  1.00  0.92           C
ATOM   4354  N   THR A 439     -35.429  24.128  37.992  1.00  0.91           N
ATOM   4355  HN  THR A 439     -34.484  23.785  37.817  1.00  0.00           H
ATOM   4356  CA  THR A 439     -36.037  23.811  39.257  1.00  0.91           C
ATOM   4357  C   THR A 439     -35.984  25.048  40.159  1.00  0.91           C
ATOM   4358  O   THR A 439     -35.163  25.917  39.878  1.00  0.91           O
ATOM   4359  CB  THR A 439     -35.288  22.640  39.889  1.00  0.91           C
ATOM   4360  OG1 THR A 439     -33.918  22.920  40.125  1.00  0.91           O
ATOM   4361  HG1 THR A 439     -33.452  22.191  40.518  1.00  0.00           H
ATOM   4362  CG2 THR A 439     -35.297  21.438  38.945  1.00  0.91           C
ATOM   4363  N   PRO A 440     -36.793  25.277  41.191  1.00  0.90           N
ATOM   4364  CA  PRO A 440     -36.569  26.338  42.179  1.00  0.90           C
ATOM   4365  C   PRO A 440     -35.184  26.327  42.848  1.00  0.90           C
ATOM   4366  O   PRO A 440     -34.559  25.267  42.829  1.00  0.90           O
ATOM   4367  CB  PRO A 440     -37.706  26.159  43.201  1.00  0.90           C
ATOM   4368  CG  PRO A 440     -38.761  25.276  42.541  1.00  0.90           C
ATOM   4369  CD  PRO A 440     -38.010  24.522  41.447  1.00  0.90           C
ATOM   4370  N   PRO A 441     -34.671  27.399  43.474  1.00  0.87           N
ATOM   4371  CA  PRO A 441     -33.277  27.502  43.928  1.00  0.87           C
ATOM   4372  C   PRO A 441     -32.861  26.502  44.990  1.00  0.87           C
ATOM   4373  O   PRO A 441     -31.679  26.185  45.100  1.00  0.87           O
ATOM   4374  CB  PRO A 441     -33.121  28.957  44.428  1.00  0.87           C
ATOM   4375  CG  PRO A 441     -34.542  29.519  44.484  1.00  0.87           C
ATOM   4376  CD  PRO A 441     -35.283  28.720  43.419  1.00  0.87           C
ATOM   4377  N   GLY A 442     -33.811  26.049  45.824  1.00  0.84           N
ATOM   4378  HN  GLY A 442     -34.762  26.394  45.691  1.00  0.00           H
ATOM   4379  CA  GLY A 442     -33.582  25.100  46.906  1.00  0.84           C
ATOM   4380  C   GLY A 442     -33.550  23.648  46.525  1.00  0.84           C
ATOM   4381  O   GLY A 442     -33.393  22.796  47.397  1.00  0.84           O
ATOM   4382  N   VAL A 443     -33.748  23.300  45.242  1.00  0.82           N
ATOM   4383  HN  VAL A 443     -33.815  24.030  44.532  1.00  0.00           H
ATOM   4384  CA  VAL A 443     -33.868  21.916  44.845  1.00  0.82           C
ATOM   4385  C   VAL A 443     -33.015  21.635  43.618  1.00  0.82           C
ATOM   4386  O   VAL A 443     -32.596  22.530  42.889  1.00  0.82           O
ATOM   4387  CB  VAL A 443     -35.320  21.522  44.532  1.00  0.82           C
ATOM   4388  CG1 VAL A 443     -36.296  21.763  45.700  1.00  0.82           C
ATOM   4389  CG2 VAL A 443     -35.848  22.414  43.399  1.00  0.82           C
ATOM   4390  N   LYS A 444     -32.750  20.343  43.329  1.00  0.76           N
ATOM   4391  HN  LYS A 444     -33.039  19.622  43.990  1.00  0.00           H
ATOM   4392  CA  LYS A 444     -32.069  19.943  42.112  1.00  0.76           C
ATOM   4393  C   LYS A 444     -33.016  19.366  41.075  1.00  0.76           C
ATOM   4394  O   LYS A 444     -32.655  19.215  39.909  1.00  0.76           O
ATOM   4395  CB  LYS A 444     -31.038  18.852  42.450  1.00  0.76           C
ATOM   4396  CG  LYS A 444     -29.901  19.382  43.330  1.00  0.76           C
ATOM   4397  CD  LYS A 444     -28.892  18.274  43.658  1.00  0.76           C
ATOM   4398  CE  LYS A 444     -27.722  18.768  44.509  1.00  0.76           C
ATOM   4399  NZ  LYS A 444     -26.785  17.661  44.806  1.00  0.76           N
ATOM   4400  HZ1 LYS A 444     -26.004  17.991  45.374  1.00  0.00           H
ATOM   4401  HZ2 LYS A 444     -26.464  17.199  43.955  1.00  0.00           H
ATOM   4402  HZ3 LYS A 444     -27.260  16.870  45.240  1.00  0.00           H
ATOM   4403  N   LYS A 445     -34.260  19.029  41.474  1.00  0.81           N
ATOM   4404  HN  LYS A 445     -34.534  19.244  42.433  1.00  0.00           H
ATOM   4405  CA  LYS A 445     -35.227  18.379  40.615  1.00  0.81           C
ATOM   4406  C   LYS A 445     -36.606  18.854  41.016  1.00  0.81           C
ATOM   4407  O   LYS A 445     -36.841  19.225  42.161  1.00  0.81           O
ATOM   4408  CB  LYS A 445     -35.210  16.831  40.702  1.00  0.81           C
ATOM   4409  CG  LYS A 445     -33.867  16.182  40.343  1.00  0.81           C
ATOM   4410  CD  LYS A 445     -33.475  16.302  38.859  1.00  0.81           C
ATOM   4411  CE  LYS A 445     -33.175  14.926  38.265  1.00  0.81           C
ATOM   4412  NZ  LYS A 445     -32.522  15.019  36.950  1.00  0.81           N
ATOM   4413  HZ1 LYS A 445     -32.322  14.101  36.554  1.00  0.00           H
ATOM   4414  HZ2 LYS A 445     -31.680  15.593  36.996  1.00  0.00           H
ATOM   4415  HZ3 LYS A 445     -33.071  15.588  36.305  1.00  0.00           H
ATOM   4416  N   ILE A 446     -37.554  18.857  40.058  1.00  0.88           N
ATOM   4417  HN  ILE A 446     -37.256  18.788  39.085  1.00  0.00           H
ATOM   4418  CA  ILE A 446     -38.979  18.953  40.335  1.00  0.88           C
ATOM   4419  C   ILE A 446     -39.406  17.641  40.946  1.00  0.88           C
ATOM   4420  O   ILE A 446     -38.999  16.580  40.472  1.00  0.88           O
ATOM   4421  CB  ILE A 446     -39.800  19.239  39.078  1.00  0.88           C
ATOM   4422  CG1 ILE A 446     -39.289  20.511  38.367  1.00  0.88           C
ATOM   4423  CG2 ILE A 446     -41.316  19.331  39.357  1.00  0.88           C
ATOM   4424  CD1 ILE A 446     -39.338  21.796  39.200  1.00  0.88           C
ATOM   4425  N   ASP A 447     -40.216  17.680  42.022  1.00  0.85           N
ATOM   4426  HN  ASP A 447     -40.377  18.578  42.478  1.00  0.00           H
ATOM   4427  CA  ASP A 447     -40.867  16.509  42.559  1.00  0.85           C
ATOM   4428  C   ASP A 447     -41.900  16.003  41.548  1.00  0.85           C
ATOM   4429  O   ASP A 447     -42.886  16.672  41.246  1.00  0.85           O
ATOM   4430  CB  ASP A 447     -41.445  16.837  43.962  1.00  0.85           C
ATOM   4431  CG  ASP A 447     -41.933  15.606  44.712  1.00  0.85           C
ATOM   4432  OD1 ASP A 447     -42.035  14.515  44.091  1.00  0.85           O
ATOM   4433  OD2 ASP A 447     -42.234  15.756  45.922  1.00  0.85           O
ATOM   4434  N   LEU A 448     -41.631  14.812  40.972  1.00  0.86           N
ATOM   4435  HN  LEU A 448     -40.781  14.329  41.264  1.00  0.00           H
ATOM   4436  CA  LEU A 448     -42.455  14.168  39.973  1.00  0.86           C
ATOM   4437  C   LEU A 448     -43.252  13.035  40.563  1.00  0.86           C
ATOM   4438  O   LEU A 448     -43.742  12.175  39.832  1.00  0.86           O
ATOM   4439  CB  LEU A 448     -41.621  13.597  38.809  1.00  0.86           C
ATOM   4440  CG  LEU A 448     -40.814  14.661  38.060  1.00  0.86           C
ATOM   4441  CD1 LEU A 448     -40.054  14.018  36.907  1.00  0.86           C
ATOM   4442  CD2 LEU A 448     -41.704  15.743  37.447  1.00  0.86           C
ATOM   4443  N   THR A 449     -43.426  12.979  41.901  1.00  0.82           N
ATOM   4444  HN  THR A 449     -42.930  13.637  42.502  1.00  0.00           H
ATOM   4445  CA  THR A 449     -44.319  11.984  42.499  1.00  0.82           C
ATOM   4446  C   THR A 449     -45.725  12.041  41.903  1.00  0.82           C
ATOM   4447  O   THR A 449     -46.344  13.100  41.789  1.00  0.82           O
ATOM   4448  CB  THR A 449     -44.413  12.079  44.029  1.00  0.82           C
ATOM   4449  OG1 THR A 449     -43.176  11.808  44.657  1.00  0.82           O
ATOM   4450  HG1 THR A 449     -42.574  12.440  44.283  1.00  0.00           H
ATOM   4451  CG2 THR A 449     -45.393  11.050  44.638  1.00  0.82           C
ATOM   4452  N   GLU A 450     -46.233  10.883  41.436  1.00  0.81           N
ATOM   4453  HN  GLU A 450     -45.639  10.055  41.481  1.00  0.00           H
ATOM   4454  CA  GLU A 450     -47.560  10.727  40.874  1.00  0.81           C
ATOM   4455  C   GLU A 450     -48.681  10.867  41.909  1.00  0.81           C
ATOM   4456  O   GLU A 450     -48.570  10.390  43.034  1.00  0.81           O
ATOM   4457  CB  GLU A 450     -47.746   9.312  40.246  1.00  0.81           C
ATOM   4458  CG  GLU A 450     -46.836   8.884  39.055  1.00  0.81           C
ATOM   4459  CD  GLU A 450     -46.911   7.386  38.737  1.00  0.81           C
ATOM   4460  OE1 GLU A 450     -47.492   6.594  39.527  1.00  0.81           O
ATOM   4461  OE2 GLU A 450     -46.343   6.960  37.697  1.00  0.81           O
ATOM   4462  N   THR A 451     -49.836  11.449  41.509  1.00  0.83           N
ATOM   4463  HN  THR A 451     -49.823  12.045  40.681  1.00  0.00           H
ATOM   4464  CA  THR A 451     -51.105  11.257  42.217  1.00  0.83           C
ATOM   4465  C   THR A 451     -51.976  10.495  41.264  1.00  0.83           C
ATOM   4466  O   THR A 451     -52.686  11.057  40.424  1.00  0.83           O
ATOM   4467  CB  THR A 451     -51.823  12.536  42.628  1.00  0.83           C
ATOM   4468  OG1 THR A 451     -51.082  13.188  43.638  1.00  0.83           O
ATOM   4469  HG1 THR A 451     -50.228  13.323  43.244  1.00  0.00           H
ATOM   4470  CG2 THR A 451     -53.211  12.317  43.268  1.00  0.83           C
ATOM   4471  N   GLY A 452     -51.898   9.156  41.349  1.00  0.91           N
ATOM   4472  HN  GLY A 452     -51.243   8.747  42.016  1.00  0.00           H
ATOM   4473  CA  GLY A 452     -52.703   8.269  40.535  1.00  0.91           C
ATOM   4474  C   GLY A 452     -54.077   8.095  41.086  1.00  0.91           C
ATOM   4475  O   GLY A 452     -54.240   7.660  42.216  1.00  0.91           O
ATOM   4476  N   GLY A 453     -55.099   8.388  40.270  1.00  0.93           N
ATOM   4477  HN  GLY A 453     -54.895   8.834  39.376  1.00  0.00           H
ATOM   4478  CA  GLY A 453     -56.480   8.101  40.599  1.00  0.93           C
ATOM   4479  C   GLY A 453     -57.091   7.329  39.457  1.00  0.93           C
ATOM   4480  O   GLY A 453     -56.451   7.078  38.440  1.00  0.93           O
ATOM   4481  N   GLN A 454     -58.388   6.978  39.586  1.00  0.89           N
ATOM   4482  HN  GLN A 454     -58.852   7.188  40.469  1.00  0.00           H
ATOM   4483  CA  GLN A 454     -59.173   6.315  38.542  1.00  0.89           C
ATOM   4484  C   GLN A 454     -59.298   7.122  37.253  1.00  0.89           C
ATOM   4485  O   GLN A 454     -59.283   6.577  36.149  1.00  0.89           O
ATOM   4486  CB  GLN A 454     -60.599   5.948  39.069  1.00  0.89           C
ATOM   4487  CG  GLN A 454     -61.493   5.100  38.104  1.00  0.89           C
ATOM   4488  CD  GLN A 454     -62.939   4.837  38.566  1.00  0.89           C
ATOM   4489  OE1 GLN A 454     -63.762   4.233  37.864  1.00  0.89           O
ATOM   4490  NE2 GLN A 454     -63.279   5.305  39.786  1.00  0.89           N
ATOM   4491 1HE2 GLN A 454     -64.236   5.131  40.092  1.00  0.00           H
ATOM   4492 2HE2 GLN A 454     -62.601   5.802  40.364  1.00  0.00           H
ATOM   4493  N   PHE A 455     -59.439   8.455  37.383  1.00  0.85           N
ATOM   4494  HN  PHE A 455     -59.367   8.850  38.320  1.00  0.00           H
ATOM   4495  CA  PHE A 455     -59.686   9.366  36.285  1.00  0.85           C
ATOM   4496  C   PHE A 455     -58.420   9.979  35.729  1.00  0.85           C
ATOM   4497  O   PHE A 455     -58.317  10.265  34.538  1.00  0.85           O
ATOM   4498  CB  PHE A 455     -60.584  10.527  36.766  1.00  0.85           C
ATOM   4499  CG  PHE A 455     -61.955  10.018  37.094  1.00  0.85           C
ATOM   4500  CD1 PHE A 455     -62.285   9.532  38.369  1.00  0.85           C
ATOM   4501  CD2 PHE A 455     -62.943  10.031  36.105  1.00  0.85           C
ATOM   4502  CE1 PHE A 455     -63.575   9.064  38.643  1.00  0.85           C
ATOM   4503  CE2 PHE A 455     -64.235   9.574  36.376  1.00  0.85           C
ATOM   4504  CZ  PHE A 455     -64.555   9.095  37.648  1.00  0.85           C
ATOM   4505  N   SER A 456     -57.405  10.206  36.579  1.00  0.91           N
ATOM   4506  HN  SER A 456     -57.455   9.856  37.536  1.00  0.00           H
ATOM   4507  CA  SER A 456     -56.246  10.943  36.142  1.00  0.91           C
ATOM   4508  C   SER A 456     -54.995  10.562  36.873  1.00  0.91           C
ATOM   4509  O   SER A 456     -55.014  10.121  38.018  1.00  0.91           O
ATOM   4510  CB  SER A 456     -56.435  12.479  36.251  1.00  0.91           C
ATOM   4511  OG  SER A 456     -56.634  12.940  37.590  1.00  0.91           O
ATOM   4512  HG  SER A 456     -56.750  13.881  37.657  1.00  0.00           H
ATOM   4513  N   LEU A 457     -53.852  10.748  36.194  1.00  0.89           N
ATOM   4514  HN  LEU A 457     -53.915  11.008  35.210  1.00  0.00           H
ATOM   4515  CA  LEU A 457     -52.542  10.601  36.775  1.00  0.89           C
ATOM   4516  C   LEU A 457     -51.899  11.956  36.624  1.00  0.89           C
ATOM   4517  O   LEU A 457     -51.308  12.278  35.597  1.00  0.89           O
ATOM   4518  CB  LEU A 457     -51.737   9.518  36.016  1.00  0.89           C
ATOM   4519  CG  LEU A 457     -50.361   9.138  36.583  1.00  0.89           C
ATOM   4520  CD1 LEU A 457     -50.498   8.580  37.993  1.00  0.89           C
ATOM   4521  CD2 LEU A 457     -49.678   8.089  35.696  1.00  0.89           C
ATOM   4522  N   ARG A 458     -52.047  12.818  37.644  1.00  0.82           N
ATOM   4523  HN  ARG A 458     -52.574  12.522  38.466  1.00  0.00           H
ATOM   4524  CA  ARG A 458     -51.487  14.149  37.618  1.00  0.82           C
ATOM   4525  C   ARG A 458     -50.240  14.147  38.448  1.00  0.82           C
ATOM   4526  O   ARG A 458     -50.068  13.295  39.318  1.00  0.82           O
ATOM   4527  CB  ARG A 458     -52.450  15.178  38.241  1.00  0.82           C
ATOM   4528  CG  ARG A 458     -53.714  15.349  37.393  1.00  0.82           C
ATOM   4529  CD  ARG A 458     -54.890  15.980  38.132  1.00  0.82           C
ATOM   4530  NE  ARG A 458     -55.306  14.977  39.160  1.00  0.82           N
ATOM   4531  HE  ARG A 458     -54.817  14.082  39.165  1.00  0.00           H
ATOM   4532  CZ  ARG A 458     -56.267  15.156  40.074  1.00  0.82           C
ATOM   4533  NH1 ARG A 458     -56.604  14.134  40.858  1.00  0.82           N
ATOM   4534 1HH1 ARG A 458     -56.097  13.253  40.775  1.00  0.00           H
ATOM   4535 2HH1 ARG A 458     -57.336  14.270  41.555  1.00  0.00           H
ATOM   4536  NH2 ARG A 458     -56.927  16.303  40.182  1.00  0.82           N
ATOM   4537 1HH2 ARG A 458     -56.669  17.086  39.581  1.00  0.00           H
ATOM   4538 2HH2 ARG A 458     -57.659  16.439  40.879  1.00  0.00           H
ATOM   4539  N   ILE A 459     -49.352  15.138  38.223  1.00  0.86           N
ATOM   4540  HN  ILE A 459     -49.438  15.696  37.374  1.00  0.00           H
ATOM   4541  CA  ILE A 459     -48.277  15.433  39.154  1.00  0.86           C
ATOM   4542  C   ILE A 459     -48.862  15.782  40.514  1.00  0.86           C
ATOM   4543  O   ILE A 459     -49.859  16.489  40.609  1.00  0.86           O
ATOM   4544  CB  ILE A 459     -47.339  16.513  38.610  1.00  0.86           C
ATOM   4545  CG1 ILE A 459     -46.001  16.557  39.376  1.00  0.86           C
ATOM   4546  CG2 ILE A 459     -48.013  17.902  38.536  1.00  0.86           C
ATOM   4547  CD1 ILE A 459     -44.902  17.296  38.601  1.00  0.86           C
ATOM   4548  N   ALA A 460     -48.309  15.200  41.603  1.00  0.84           N
ATOM   4549  HN  ALA A 460     -47.436  14.681  41.505  1.00  0.00           H
ATOM   4550  CA  ALA A 460     -48.935  15.301  42.905  1.00  0.84           C
ATOM   4551  C   ALA A 460     -48.993  16.683  43.502  1.00  0.84           C
ATOM   4552  O   ALA A 460     -50.004  17.119  44.055  1.00  0.84           O
ATOM   4553  CB  ALA A 460     -48.275  14.321  43.886  1.00  0.84           C
ATOM   4554  N   ASN A 461     -47.889  17.409  43.353  1.00  0.80           N
ATOM   4555  HN  ASN A 461     -47.068  16.952  42.955  1.00  0.00           H
ATOM   4556  CA  ASN A 461     -47.777  18.780  43.712  1.00  0.80           C
ATOM   4557  C   ASN A 461     -47.648  19.492  42.379  1.00  0.80           C
ATOM   4558  O   ASN A 461     -46.831  19.113  41.545  1.00  0.80           O
ATOM   4559  CB  ASN A 461     -46.538  18.932  44.621  1.00  0.80           C
ATOM   4560  CG  ASN A 461     -46.468  20.329  45.207  1.00  0.80           C
ATOM   4561  OD1 ASN A 461     -47.230  21.226  44.865  1.00  0.80           O
ATOM   4562  ND2 ASN A 461     -45.529  20.507  46.171  1.00  0.80           N
ATOM   4563 1HD2 ASN A 461     -44.895  19.761  46.456  1.00  0.00           H
ATOM   4564 2HD2 ASN A 461     -45.482  21.447  46.565  1.00  0.00           H
ATOM   4565  N   HIS A 462     -48.498  20.516  42.145  1.00  0.85           N
ATOM   4566  HN  HIS A 462     -49.253  20.671  42.813  1.00  0.00           H
ATOM   4567  CA  HIS A 462     -48.406  21.412  41.003  1.00  0.85           C
ATOM   4568  C   HIS A 462     -47.054  22.069  40.925  1.00  0.85           C
ATOM   4569  O   HIS A 462     -46.569  22.672  41.877  1.00  0.85           O
ATOM   4570  CB  HIS A 462     -49.465  22.524  41.058  1.00  0.85           C
ATOM   4571  CG  HIS A 462     -50.857  22.020  40.947  1.00  0.85           C
ATOM   4572  ND1 HIS A 462     -51.904  22.884  41.195  1.00  0.85           N
ATOM   4573  HD1 HIS A 462     -51.852  23.875  41.432  1.00  0.00           H
ATOM   4574  CD2 HIS A 462     -51.320  20.777  40.653  1.00  0.85           C
ATOM   4575  CE1 HIS A 462     -52.987  22.145  41.057  1.00  0.85           C
ATOM   4576  NE2 HIS A 462     -52.688  20.867  40.729  1.00  0.85           N
ATOM   4577  HE2 HIS A 462     -53.354  20.112  40.568  1.00  0.00           H
ATOM   4578  N   SER A 463     -46.398  21.926  39.765  1.00  0.90           N
ATOM   4579  HN  SER A 463     -46.900  21.599  38.940  1.00  0.00           H
ATOM   4580  CA  SER A 463     -44.982  22.230  39.668  1.00  0.90           C
ATOM   4581  C   SER A 463     -44.635  23.711  39.701  1.00  0.90           C
ATOM   4582  O   SER A 463     -45.109  24.513  38.896  1.00  0.90           O
ATOM   4583  CB  SER A 463     -44.328  21.579  38.429  1.00  0.90           C
ATOM   4584  OG  SER A 463     -42.925  21.855  38.346  1.00  0.90           O
ATOM   4585  HG  SER A 463     -42.523  21.455  37.584  1.00  0.00           H
ATOM   4586  N   THR A 464     -43.724  24.082  40.629  1.00  0.90           N
ATOM   4587  HN  THR A 464     -43.452  23.404  41.342  1.00  0.00           H
ATOM   4588  CA  THR A 464     -43.112  25.404  40.659  1.00  0.90           C
ATOM   4589  C   THR A 464     -41.897  25.353  39.771  1.00  0.90           C
ATOM   4590  O   THR A 464     -40.936  24.644  40.050  1.00  0.90           O
ATOM   4591  CB  THR A 464     -42.702  25.889  42.046  1.00  0.90           C
ATOM   4592  OG1 THR A 464     -43.856  26.096  42.845  1.00  0.90           O
ATOM   4593  HG1 THR A 464     -43.601  26.398  43.709  1.00  0.00           H
ATOM   4594  CG2 THR A 464     -41.974  27.242  42.022  1.00  0.90           C
ATOM   4595  N   VAL A 465     -41.932  26.107  38.658  1.00  0.91           N
ATOM   4596  HN  VAL A 465     -42.722  26.740  38.536  1.00  0.00           H
ATOM   4597  CA  VAL A 465     -40.919  26.079  37.619  1.00  0.91           C
ATOM   4598  C   VAL A 465     -40.252  27.433  37.563  1.00  0.91           C
ATOM   4599  O   VAL A 465     -40.911  28.462  37.461  1.00  0.91           O
ATOM   4600  CB  VAL A 465     -41.524  25.804  36.242  1.00  0.91           C
ATOM   4601  CG1 VAL A 465     -40.455  25.826  35.127  1.00  0.91           C
ATOM   4602  CG2 VAL A 465     -42.228  24.439  36.275  1.00  0.91           C
ATOM   4603  N   VAL A 466     -38.901  27.460  37.610  1.00  0.90           N
ATOM   4604  HN  VAL A 466     -38.399  26.607  37.856  1.00  0.00           H
ATOM   4605  CA  VAL A 466     -38.141  28.662  37.323  1.00  0.90           C
ATOM   4606  C   VAL A 466     -38.045  28.769  35.822  1.00  0.90           C
ATOM   4607  O   VAL A 466     -37.584  27.856  35.139  1.00  0.90           O
ATOM   4608  CB  VAL A 466     -36.753  28.672  37.956  1.00  0.90           C
ATOM   4609  CG1 VAL A 466     -35.836  29.788  37.405  1.00  0.90           C
ATOM   4610  CG2 VAL A 466     -36.925  28.856  39.470  1.00  0.90           C
ATOM   4611  N   ALA A 467     -38.528  29.889  35.270  1.00  0.91           N
ATOM   4612  HN  ALA A 467     -38.961  30.579  35.884  1.00  0.00           H
ATOM   4613  CA  ALA A 467     -38.473  30.176  33.867  1.00  0.91           C
ATOM   4614  C   ALA A 467     -37.497  31.323  33.713  1.00  0.91           C
ATOM   4615  O   ALA A 467     -37.834  32.496  33.851  1.00  0.91           O
ATOM   4616  CB  ALA A 467     -39.884  30.534  33.349  1.00  0.91           C
ATOM   4617  N   ARG A 468     -36.222  31.005  33.415  1.00  0.80           N
ATOM   4618  HN  ARG A 468     -35.966  30.025  33.297  1.00  0.00           H
ATOM   4619  CA  ARG A 468     -35.209  32.024  33.259  1.00  0.80           C
ATOM   4620  C   ARG A 468     -35.228  32.424  31.791  1.00  0.80           C
ATOM   4621  O   ARG A 468     -35.012  31.520  30.982  1.00  0.80           O
ATOM   4622  CB  ARG A 468     -33.820  31.460  33.645  1.00  0.80           C
ATOM   4623  CG  ARG A 468     -32.659  32.458  33.499  1.00  0.80           C
ATOM   4624  CD  ARG A 468     -31.331  31.867  33.968  1.00  0.80           C
ATOM   4625  NE  ARG A 468     -30.292  32.931  33.775  1.00  0.80           N
ATOM   4626  HE  ARG A 468     -30.598  33.846  33.444  1.00  0.00           H
ATOM   4627  CZ  ARG A 468     -28.985  32.752  34.011  1.00  0.80           C
ATOM   4628  NH1 ARG A 468     -28.132  33.745  33.768  1.00  0.80           N
ATOM   4629 1HH1 ARG A 468     -28.495  34.638  33.436  1.00  0.00           H
ATOM   4630 2HH1 ARG A 468     -27.137  33.609  33.948  1.00  0.00           H
ATOM   4631  NH2 ARG A 468     -28.511  31.587  34.444  1.00  0.80           N
ATOM   4632 1HH2 ARG A 468     -29.164  30.826  34.630  1.00  0.00           H
ATOM   4633 2HH2 ARG A 468     -27.516  31.451  34.624  1.00  0.00           H
ATOM   4634  N   PRO A 469     -35.504  33.656  31.339  1.00  0.85           N
ATOM   4635  CA  PRO A 469     -35.290  34.080  29.953  1.00  0.85           C
ATOM   4636  C   PRO A 469     -33.925  33.662  29.409  1.00  0.85           C
ATOM   4637  O   PRO A 469     -32.960  33.659  30.164  1.00  0.85           O
ATOM   4638  CB  PRO A 469     -35.505  35.612  29.965  1.00  0.85           C
ATOM   4639  CG  PRO A 469     -36.263  35.893  31.266  1.00  0.85           C
ATOM   4640  CD  PRO A 469     -35.739  34.807  32.203  1.00  0.85           C
ATOM   4641  N   LEU A 470     -33.838  33.269  28.121  1.00  0.74           N
ATOM   4642  HN  LEU A 470     -34.693  33.213  27.567  1.00  0.00           H
ATOM   4643  CA  LEU A 470     -32.569  32.921  27.488  1.00  0.74           C
ATOM   4644  C   LEU A 470     -31.574  34.069  27.329  1.00  0.74           C
ATOM   4645  O   LEU A 470     -30.366  33.846  27.251  1.00  0.74           O
ATOM   4646  CB  LEU A 470     -32.802  32.321  26.080  1.00  0.74           C
ATOM   4647  CG  LEU A 470     -33.622  31.021  26.037  1.00  0.74           C
ATOM   4648  CD1 LEU A 470     -33.813  30.568  24.585  1.00  0.74           C
ATOM   4649  CD2 LEU A 470     -32.985  29.906  26.870  1.00  0.74           C
ATOM   4650  N   ALA A 471     -32.105  35.297  27.211  1.00  0.60           N
ATOM   4651  HN  ALA A 471     -33.121  35.357  27.148  1.00  0.00           H
ATOM   4652  CA  ALA A 471     -31.370  36.542  27.165  1.00  0.60           C
ATOM   4653  C   ALA A 471     -30.912  37.061  28.559  1.00  0.60           C
ATOM   4654  O   ALA A 471     -31.323  36.480  29.601  1.00  0.60           O
ATOM   4655  CB  ALA A 471     -32.279  37.624  26.542  1.00  0.60           C
ATOM   4656  OXT ALA A 471     -30.164  38.077  28.581  1.00  0.60           O
HETATM    1  CHA HEM A 602     -62.118  10.308  25.034  1.00 12.63           C
HETATM    2  CHB HEM A 602     -57.480  11.064  26.217  1.00 11.74           C
HETATM    3  CHC HEM A 602     -57.930  15.696  24.875  1.00 10.39           C
HETATM    4  CHD HEM A 602     -62.450  14.831  23.377  1.00  9.85           C
HETATM    5  C1A HEM A 602     -60.836  10.127  25.499  1.00 11.60           C
HETATM    6  C2A HEM A 602     -60.318   8.905  26.063  1.00 10.40           C
HETATM    7  C3A HEM A 602     -59.042   9.105  26.398  1.00 11.35           C
HETATM    8  C4A HEM A 602     -58.702  10.463  26.046  1.00 11.18           C
HETATM    9  CMA HEM A 602     -58.084   8.086  27.045  1.00 11.32           C
HETATM   10  C1B HEM A 602     -57.207  12.392  25.987  1.00 12.33           C
HETATM   11  C2B HEM A 602     -55.964  13.061  26.301  1.00 13.29           C
HETATM   12  C3B HEM A 602     -56.091  14.348  25.942  1.00 13.17           C
HETATM   13  C4B HEM A 602     -57.413  14.523  25.377  1.00 11.26           C
HETATM   14  CMB HEM A 602     -54.748  12.360  26.951  1.00 13.30           C
HETATM   15  C1C HEM A 602     -59.171  15.853  24.295  1.00 11.09           C
HETATM   16  C2C HEM A 602     -59.650  17.033  23.603  1.00 10.70           C
HETATM   17  C3C HEM A 602     -60.908  16.786  23.190  1.00 10.26           C
HETATM   18  C4C HEM A 602     -61.246  15.452  23.615  1.00 10.90           C
HETATM   19  CMC HEM A 602     -58.800  18.309  23.409  1.00 13.50           C
HETATM   20  C1D HEM A 602     -62.769  13.545  23.725  1.00 11.53           C
HETATM   21  C2D HEM A 602     -64.058  12.913  23.556  1.00 13.26           C
HETATM   22  C3D HEM A 602     -63.968  11.659  24.011  1.00 11.22           C
HETATM   23  C4D HEM A 602     -62.615  11.461  24.487  1.00 10.43           C
HETATM   24  CMD HEM A 602     -65.309  13.582  22.947  1.00 14.63           C
HETATM   25  NA  HEM A 602     -59.824  11.061  25.502  1.00 11.33           N
HETATM   26  NB  HEM A 602     -58.071  13.310  25.421  1.00 11.87           N
HETATM   27  NC  HEM A 602     -60.172  14.913  24.275  1.00 11.96           N
HETATM   28  ND  HEM A 602     -61.904  12.631  24.298  1.00 10.92           N
HETATM   29  FE  HEM A 602     -59.985  12.980  24.822  1.00 11.75           F
HETATM   30  CAA HEM A 602     -61.150   7.622  26.256  1.00  9.78           C
HETATM   31  CBA HEM A 602     -60.960   6.655  25.095  1.00 11.80           C
HETATM   32  CGA HEM A 602     -61.365   5.286  25.571  1.00 16.53           C
HETATM   33  O1A HEM A 602     -60.731   4.283  25.148  1.00 16.51           O
HETATM   34  O2A HEM A 602     -62.316   5.188  26.390  1.00 17.05           O
HETATM   35  CAD HEM A 602     -65.095  10.599  24.039  1.00 10.93           C
HETATM   36  CBD HEM A 602     -65.070   9.751  22.767  1.00 13.23           C
HETATM   37  CGD HEM A 602     -66.231   8.791  22.766  1.00 16.97           C
HETATM   38  O1D HEM A 602     -66.557   8.222  21.690  1.00 17.86           O
HETATM   39  O2D HEM A 602     -66.848   8.602  23.846  1.00 16.36           O
HETATM   40  CAB HEM A 602     -55.050  15.485  26.048  1.00 14.18           C
HETATM   41  CBB HEM A 602     -53.742  15.253  25.898  1.00 18.55           C
HETATM   42  CAC HEM A 602     -61.915  17.660  22.406  1.00 12.39           C
HETATM   43  CBC HEM A 602     -63.023  18.146  22.967  1.00 23.38           C
END
