# Supplementary material for: An ancient role for CYP73 monooxygenases in phenylpropanoid biosynthesis and embryophyte development
Source: EMBO J. 2024 Aug 1;43(18):13. doi: 10.1038/s44318-024-00181-7 (PMC11405693; doi:10.1038/s44318-024-00181-7)
Supplement: Supplementary file 9 — Source data Fig. 1 [file 44318_2024_181_MOESM9_ESM.zip]

Archive with 10 entries (8 files):
- Figure 1/
- Figure 1/.DS_Store
- __MACOSX/Figure 1/._.DS_Store
- Figure 1/1D/
- Figure 1/1D/.DS_Store
- __MACOSX/Figure 1/1D/._.DS_Store
- Figure 1/1D/~$Fig1D_UHPLC-MS chromatograms.xlsx
- __MACOSX/Figure 1/1D/._~$Fig1D_UHPLC-MS chromatograms.xlsx
- Figure 1/1D/Fig1D_UHPLC-MS chromatograms.xlsx
- __MACOSX/Figure 1/1D/._Fig1D_UHPLC-MS chromatograms.xlsx
