# Supplementary material for: An ancient role for CYP73 monooxygenases in phenylpropanoid biosynthesis and embryophyte development
Source: EMBO J. 2024 Aug 1;43(18):13. doi: 10.1038/s44318-024-00181-7 (PMC11405693; doi:10.1038/s44318-024-00181-7)
Supplement: Supplementary file 9 — Source data Fig. 1 [file 44318_2024_181_MOESM9_ESM.zip › Figure 1/1D/Fig1D_UHPLC-MS chromatograms.xlsx]

## Sheet: Sheet1
p-coumaric acid: HESI(-) m/z 163.0 > 119.1
Standard			Empty vector			PpCYP73A48			MpCYP73A1			PcCYP73A
Time (min)	Detector response (Cps)		Time (min)	Detector response (Cps)		Time (min)	Detector response (Cps)		Time (min)	Detector response (Cps)		Time (min)	Detector response (Cps)
2.01294	11615.5		2.01451	10895.3		2.01164	11846.2		2.01372	9603.67		2.00956	11773.7
2.02751	11627.6		2.02829	10599.5		2.02542	12293.7		2.02724	10202.7		2.02334	11523.3
2.04102	11775.8		2.04206	10374.8		2.03921	12345.6		2.04102	10302.2		2.03686	11391.3
2.05481	11655		2.05559	10524.8		2.05297	12584.3		2.05481	10562.4		2.05064	11124.8
2.06859	11446.7		2.06936	10447.2		2.06676	11876.6		2.06859	10315.3		2.06442	10825.4
2.08237	11226.5		2.08314	10483.8		2.08054	12125.9		2.08236	10476		2.07899	10546.6
2.09616	11305.3		2.09693	10649.9		2.09484	11874.4		2.09614	10080.1		2.09276	10549.7
2.10993	11289.8		2.11071	10374.9		2.10862	11441		2.10993	9962.83		2.10654	10722.4
2.12371	11118.8		2.12449	10116		2.12241	11026.1		2.12371	10053.5		2.12006	10465.6
2.13749	11204.1		2.13826	10204		2.13619	10903.9		2.13749	9806.28		2.13384	10054.3
2.15128	11386.4		2.15204	10262.6		2.14971	11109.8		2.15126	10055.7		2.14763	9843.58
2.16506	11679.5		2.16582	10380.6		2.16349	10748.1		2.16504	9658.97		2.16141	9825.88
2.17882	11449.4		2.17961	9904.01		2.17726	10871.1		2.17882	9542.39		2.17519	10038.4
2.19236	11251.7		2.19339	10013.1		2.19104	11088.1		2.19261	9539.18		2.18896	10067.6
2.20613	11279.8		2.20716	9843.26		2.20483	11562.7		2.20613	9730.08		2.20274	9868.44
2.21991	11250.7		2.22069	9674.17		2.21861	11413.6		2.21991	10052		2.21652	9389.8
2.23369	11638.2		2.23446	9380.32		2.23239	11170.2		2.23369	9781.65		2.23031	9214.61
2.24748	11596.5		2.24851	9871.32		2.24616	10871.8		2.24746	9721.64		2.24383	9325.08
2.26126	11904.6		2.26229	9897.85		2.25994	10634.7		2.26124	9553.07		2.25813	9822.97
2.27502	11937.9		2.27606	10112.6		2.27373	10850.5		2.27502	9736.34		2.27164	10493.8
2.28881	11821.1		2.28984	10076.2		2.28724	10517		2.28881	9920.88		2.28543	10283.7
2.30259	11931.2		2.30362	10233.7		2.30103	10527.9		2.30311	10193.4		2.29921	9534.71
2.31637	11780.4		2.31714	9989.35		2.31481	10805		2.31689	10272.9		2.31299	9186.72
2.33016	11597		2.33093	9271.36		2.32859	10619.8		2.33066	10216.1		2.32676	9470.54
2.34368	10947.6		2.34471	8921.03		2.34236	9706.43		2.34444	10365.4		2.34054	9864.35
2.35746	10410.4		2.35849	8414.89		2.35614	8203.16		2.35798	9591.33		2.35432	9311.7
2.37122	10313.1		2.37226	8381.57		2.36992	7732.32		2.37174	8437.48		2.36811	8478.55
2.38552	10447.9		2.38604	8244.74		2.38371	8108.74		2.38552	7154		2.38189	7782.72
2.39931	10860.3		2.39982	8636.14		2.39749	9000.95		2.39931	7150.72		2.39566	7335.41
2.41309	11356.2		2.41361	9370.41		2.41126	9668.01		2.41309	8066.46		2.40944	7565.1
2.42661	11188.9		2.42739	9789.47		2.42504	10203		2.42687	8569.71		2.42322	8358.17
2.44039	10848.7		2.44116	9884.49		2.43909	10360.7		2.44064	9013.13		2.43674	9274.73
2.45418	10710.1		2.45494	9760.24		2.45286	11263.6		2.45443	9309.99		2.45052	9979.38
2.46796	11631.8		2.46846	9912.75		2.46639	11383.1		2.46821	9887.72		2.46431	10019.4
2.48172	11989.1		2.48224	10006.7		2.48016	11754		2.48199	10345.2		2.47809	10067.6
2.49551	12222.9		2.49602	10175.2		2.49394	11811.8		2.49551	10254.4		2.49186	10004.9
2.50929	11813.7		2.50981	10449.4		2.50773	12071.1		2.50954	10318.6		2.50564	10463.2
2.52307	12006.2		2.52359	10889.6		2.52151	12250.7		2.52332	10374		2.51943	10506.3
2.53686	11885.8		2.53736	10375.4		2.53529	12139.2		2.53711	9718.05		2.53321	10767
2.55063	11392.6		2.55114	10099.5		2.54906	12237.4		2.55167	9761.76		2.54699	10544.8
2.56416	11189.3		2.56493	9866.71		2.56284	11582.8		2.56519	9581.06		2.56051	10322.4
2.57819	10675.5		2.57871	10169.2		2.57662	11256.6		2.57897	9770.7		2.57429	10278.7
2.59198	10989		2.59301	10159.8		2.59041	11703.7		2.59274	9475.3		2.58807	10383.8
2.60549	10986.2		2.60679	10111.4		2.60392	12280.5		2.60652	9545.57		2.60184	10452.3
2.61928	11602.6		2.62058	9801.05		2.61771	12443.1		2.62031	10103.6		2.61563	10675.1
2.63306	11873.5		2.63434	10011.8		2.63149	11899.1		2.63409	10417.9		2.62941	10164.8
2.64709	12332.1		2.64787	9978.5		2.64526	11507.3		2.64787	10405.2		2.64319	10147
2.66114	12027.8		2.66164	10879.9		2.65904	11252.4		2.66164	10244.2		2.65698	10005
2.67491	11767.2		2.67543	10978.5		2.67283	11128.3		2.67543	10203.6		2.67074	10433.4
2.68869	11337.1		2.68921	11178.1		2.68661	11687.4		2.68921	10014.9		2.68452	11051.6
2.70221	11523.6		2.70299	10916		2.70039	12317.3		2.70273	10089.5		2.69831	11293.7
2.71599	11730.7		2.71678	11027		2.71418	12517.5		2.71651	10261.8		2.71183	11685
2.72978	11781.1		2.73054	11352.8		2.72794	12336.3		2.73029	10626.1		2.72561	11312.5
2.74356	11531.9		2.74432	10896.7		2.74173	11518.4		2.74408	11058.6		2.73939	11302.3
2.75734	11469.2		2.75811	10433.9		2.75524	11362.8		2.75784	11086.7		2.75318	11100.5
2.77111	11432.8		2.77189	9830.95		2.76903	11758.7		2.77162	11359.8		2.76694	11562.2
2.78489	12112.4		2.78541	10115.2		2.78308	12385.7		2.78541	11379.8		2.78072	10906.8
2.79867	12070.1		2.79919	10304.8		2.79684	12581		2.79919	11221.9		2.79451	10771.7
2.81246	12420.7		2.81297	10707.2		2.81038	12166.8		2.81297	10949.4		2.80881	10486.4
2.82624	11904.6		2.82674	10343.6		2.82414	11839.9		2.82674	10745.2		2.82259	11191
2.84001	12141.8		2.84052	10192.1		2.83792	11770.4		2.84052	10473.9		2.83611	11100.9
2.85379	12104.5		2.85431	10099.6		2.85171	11686.9		2.85431	10446.3		2.84989	10836.1
2.86731	11938.5		2.86809	10741		2.86549	11718.4		2.86782	10262.8		2.86368	10662
2.88109	11482.8		2.88187	10814.7		2.87927	11717.8		2.88161	10649.6		2.87744	11003
2.89487	11612.6		2.89564	10477		2.89304	11996.5		2.89539	10691		2.89122	11205
2.90866	11861.9		2.90943	10117		2.90682	12547		2.90917	11028.6		2.90501	11423.8
2.92244	12031.5		2.92321	10124.2		2.92061	12759.7		2.92296	10904.6		2.91879	11531.8
2.93621	11625.5		2.93724	10255.9		2.93439	12807.9		2.93726	10901.9		2.93257	11348.4
2.94999	11916		2.95103	10860		2.94791	12504.7		2.95103	11105.7		2.94634	10936.5
2.96378	12323.1		2.96481	11046		2.96169	12318.5		2.96481	11567.3		2.96013	10995.5
2.97756	12781.5		2.97859	11538.2		2.97547	12225.6		2.97859	11668		2.97364	11209.3
2.99159	12762.4		2.99211	10609.3		2.98924	11659.9		2.99238	10961.5		2.98742	11618.7
3.00537	12710.5		3.00589	10748.6		3.00303	11724.2		3.00616	10605.1		3.00121	11250.8
3.01889	12649.6		3.01967	10452.5		3.01681	11751.7		3.01993	9965.77		3.01499	11249.6
3.03267	12426.6		3.03344	10739.9		3.03059	12329.7		3.03346	10166.4		3.02877	11117
3.04646	12610.3		3.04723	10539		3.04438	12300.3		3.04723	10151.5		3.04254	11148.9
3.06024	12004.4		3.06101	10641		3.05814	12579.5		3.06101	10623.5		3.05633	10823.6
3.07401	11916.3		3.07479	10722.4		3.07192	12605.4		3.07479	10765.5		3.07011	10940.1
3.08779	11289		3.08858	10759.3		3.08571	13374.5		3.08858	10765		3.08389	10771.6
3.10157	11818		3.10236	10814.8		3.09923	13552.3		3.10236	10873.3		3.09768	11073.2
3.11536	11878.8		3.11612	11014.8		3.11327	13918.9		3.11612	10893.4		3.11146	10941.2
3.12914	11839.1		3.12991	11192.6		3.12704	13703.4		3.12991	10956.4		3.12498	10884.4
3.14292	11796.2		3.14343	11213.2		3.14082	12994.7		3.14369	10839.2		3.13876	11305.5
3.15669	11896.6		3.15721	11699.3		3.15461	12440.6		3.15747	10988.6		3.15252	11268.7
3.17048	12741.7		3.17099	11590.2		3.16839	12184.5		3.17126	11268.1		3.16631	11648.7
3.18399	13156.8		3.18478	11822.9		3.18217	12602.7		3.18502	11413.1		3.18009	10948.4
3.19778	13137.5		3.19856	11649.4		3.19596	12917.5		3.19856	11170		3.19387	10991
3.21156	12838.9		3.21232	12222.7		3.20973	12682.7		3.21232	11359.8		3.20766	10541.8
3.22534	12332.4		3.22611	12373.6		3.22351	12777.2		3.22611	11227.9		3.22142	11414.1
3.23913	12559.5		3.23989	12366		3.23729	12866		3.23989	11608.7		3.23521	11774.6
3.25289	12093.7		3.25393	12246.1		3.25108	13772.9		3.25367	11496.4		3.24899	12952.7
3.26668	12787.1		3.26771	12389.9		3.26459	14201		3.26746	11566.2		3.26251	12660.6
3.28046	12703.4		3.28123	12472.3		3.27838	14459.4		3.28123	12157.6		3.27629	12762.8
3.29424	13504.2		3.29501	12314.6		3.29216	14228.9		3.29501	12121.9		3.29007	12411.4
3.30803	12990.1		3.30879	11881.3		3.30592	13400.5		3.30931	12603.3		3.30386	12161.8
3.32179	13009.2		3.32258	12158.3		3.31971	12718.8		3.32309	11938		3.31763	11977.8
3.33533	12435.9		3.33636	12463.1		3.33349	12705.1		3.33688	11684		3.33141	11759.8
3.34909	12357.9		3.35012	12388.7		3.34727	12968.8		3.35066	11490.3		3.34519	11773.3
3.36287	12619.3		3.36391	12162.8		3.36106	13481.9		3.36417	11553.9		3.35898	11872.4
3.37666	13206.4		3.37769	12210.9		3.37482	13211.3		3.37796	11495.8		3.37276	12168.3
3.39096	13580.7		3.39147	13053.4		3.38861	13467		3.39174	11588.5		3.38652	12537.6
3.40474	13495.5		3.40526	12784.5		3.40212	13716.9		3.40551	11417.9		3.40006	12169.1
3.41826	12939.5		3.41878	12194.4		3.41591	13167.2		3.41929	11499.1		3.41383	12355.4
3.43204	12734.8		3.43256	11853.1		3.42969	13015.7		3.43308	11477.7		3.42761	11938.3
3.44583	12785.6		3.44632	11740.3		3.44347	12670.5		3.44686	11650.5		3.44139	12003.4
3.45959	13206.2		3.46011	12275.6		3.45726	13807.4		3.46064	11724.3		3.45518	11389.6
3.47337	13139.2		3.47389	12510		3.47129	14453.5		3.47441	11475.7		3.46896	11949.1
3.48716	13077.8		3.48767	12262.1		3.48508	14241.6		3.48819	11511.3		3.48272	12185.8
3.50094	13260		3.50146	11951		3.49886	13985.2		3.50197	11614.4		3.49651	12767.9
3.51472	12944.1		3.51523	12065		3.51262	13877.1		3.51549	11540.2		3.51029	12476.8
3.52849	13197.5		3.52901	12686.6		3.52616	14452.2		3.52928	11258.2		3.52459	12106.4
3.54203	13013.5		3.54279	13173.5		3.53993	14099.6		3.54306	11024.7		3.53837	11753.5
3.55579	14173.5		3.55658	12823.6		3.55371	13351.5		3.55684	11114.5		3.55216	11383.2
3.56984	14328.6		3.57061	12996.1		3.56749	13165.9		3.57061	11363.9		3.56594	11536.1
3.58363	14480.1		3.58439	12982.7		3.58128	13327.6		3.58439	11688.1		3.57946	11866.5
3.59739	14062.7		3.59791	12363.5		3.59506	13345		3.59817	12266.4		3.59349	12040.1
3.61117	13426.6		3.61169	12282.1		3.60882	13640.8		3.61196	12511.7		3.60728	12431.1
3.62496	13227		3.62547	12379.1		3.62261	13682.2		3.62574	13101.1		3.62079	12531.9
3.63874	13248		3.63926	13092.3		3.63639	14255		3.63951	12964.2		3.63457	12942.4
3.65252	13578.6		3.65304	12888.1		3.65017	13839.1		3.65329	12894.9		3.64836	13212.9
3.66631	13402.8		3.66681	13011.7		3.66369	13751.9		3.66681	12159.8		3.66214	12826.1
3.68007	12794		3.68059	13070.8		3.67747	13533.7		3.68059	11922.5		3.67591	12572.6
3.69386	12974.5		3.69437	13684.4		3.69126	13593.2		3.69437	11844.5		3.68969	12219.7
3.70737	13476.7		3.70816	13383.8		3.70504	13795.1		3.70816	11946		3.70348	11999.2
3.72116	14353.2		3.72167	13432.8		3.71881	14045.7		3.72194	12217.8		3.71726	12395.2
3.73521	14386.3		3.73546	13287.1		3.73259	14293.5		3.73624	11761.6		3.73104	12507
3.74898	14461		3.74924	13192.6		3.74638	14064.4		3.75001	11550.2		3.74481	12820.4
3.76251	14062		3.76301	12970.7		3.76016	13686.6		3.76379	11717.1		3.75859	12629.1
3.77628	13929		3.77679	12982.3		3.77394	13234.9		3.77758	12235.8		3.77211	12409.4
3.79006	13513.3		3.79058	13425.4		3.78824	13280.7		3.79136	12605.4		3.78589	12222.7
3.80384	13294.8		3.80436	13949.4		3.80201	13718.5		3.80514	11963.6		3.79968	12061.8
3.81763	13542		3.81814	14083.8		3.81554	14192.5		3.81866	11814.6		3.81346	11790.8
3.83141	13256.3		3.83191	13276.3		3.82931	14171.9		3.83244	11811.7		3.82724	11951.4
3.84517	13415.9		3.84569	13211.7		3.84309	13502.4		3.84621	11902.5		3.84101	12402.8
3.85896	12788.9		3.85948	12544.1		3.85688	13042.9		3.85999	12232		3.85479	12864
3.87274	13239.6		3.87326	12988.7		3.87066	13239.2		3.87378	12287.8		3.86857	12912.3
3.88652	13060.7		3.88704	12746		3.88444	14038.8		3.88756	12338.5		3.88236	12385.7
3.90004	13539		3.90056	13328.4		3.89821	15001.2		3.90134	12015.6		3.89614	11934.2
3.91383	13296.6		3.91459	13247.7		3.91199	14948.1		3.91513	12345		3.90991	11695.3
3.92761	13778.4		3.92837	13482.6		3.92577	14558.1		3.92889	12551.2		3.92369	11781
3.94137	13643.2		3.94189	12910		3.93929	13563.1		3.94267	12473.6		3.93748	12207.3
3.95516	13991.4		3.95567	13604.2		3.95308	13663.1		3.95646	12057.2		3.95126	11838.6
3.96894	14187.5		3.96946	13020.7		3.96686	13827.1		3.96997	11779.4		3.96477	11869.9
3.98272	14371.1		3.98324	13494.9		3.98064	14432		3.98376	11969.6		3.97856	11768.7
3.99651	14191.4		3.99701	13060.1		3.99441	14055.2		3.99754	11817.4		3.99286	12058.3
4.01028	13907.9		4.01079	13731		4.00819	14259.5		4.01133	12437.1		4.00716	11876.8
4.02406	13722.2		4.02457	14005.2		4.02198	14389.1		4.02509	12588.1		4.02094	11839.6
4.03784	13869.1		4.03836	14272.9		4.03576	14730.6		4.03887	12810.9		4.03471	12185.9
4.05136	14366.1		4.05214	13925		4.04954	14536.7		4.05266	12326.7		4.04849	12278.1
4.06514	14486.9		4.06566	13703.8		4.06331	14249.4		4.06644	12355.3		4.06201	12299.2
4.07892	14206.9		4.07944	13470		4.07709	14821.5		4.08023	12221.2		4.07579	12148
4.09271	13555.4		4.09321	13382.2		4.09061	14302.5		4.09399	12813.1		4.08957	12547.9
4.10647	13334.5		4.10699	13663		4.10439	14614.4		4.10752	12432.5		4.10336	12433.6
4.12026	13422.2		4.12078	13758.6		4.11817	13720.9		4.12129	12598.8		4.11714	12941.9
4.13456	13439.3		4.13456	13813.3		4.13196	13671		4.13534	11993		4.13093	12780.1
4.14834	13874.1		4.14834	13040.5		4.14574	13435		4.14912	11875.5		4.14469	12783.2
4.16186	14151.2		4.16212	12705.9		4.16004	14042.5		4.16289	11494.3		4.15848	12582.2
4.17564	14141.9		4.17589	13079.8		4.17381	14669.4		4.17668	11834		4.17226	12073.9
4.18942	13624		4.18968	13422.3		4.18759	14313.5		4.19046	12121.8		4.18604	12376.4
4.20321	13712.1		4.20346	13290.3		4.20111	14219.5		4.20424	12190.2		4.19956	12289.1
4.21699	14090.3		4.21724	13358.8		4.21489	14285.8		4.21776	12207.1		4.21334	12747.4
4.23076	13902		4.23102	13459.8		4.22894	14529.5		4.23154	12141.1		4.22713	13064.5
4.24454	13419.7		4.24454	14078.2		4.24273	14160.9		4.24533	12553.4		4.24089	12763.3
4.25833	13025.2		4.25833	13345.3		4.25624	14320.7		4.25909	12544.5		4.25467	12881.5
4.27211	13529.2		4.27209	13452.4		4.27003	14754.4		4.27287	12687.6		4.26846	12538
4.28589	13900.3		4.28587	13043.7		4.28379	15053.4		4.28666	11582.3		4.28224	12578.8
4.29941	13879.8		4.29966	13726.7		4.29758	14520.7		4.30044	11262.1		4.29603	12460.8
4.31319	14055.8		4.31396	13252.1		4.31136	14016		4.31423	11188.6		4.30979	12167.7
4.32723	13801.4		4.32774	13487.1		4.32514	13936.5		4.32799	12052.8		4.32357	12263.5
4.34101	13988.3		4.34126	13150.6		4.33892	14356		4.34178	11826.4		4.33736	12172
4.35479	13519.1		4.35504	13729.2		4.35269	14330		4.35529	11712.1		4.35088	12268.5
4.36856	13860.2		4.36883	13451.8		4.36648	13968.2		4.36907	11544.6		4.36466	12423.2
4.38234	14357.2		4.38259	13531.9		4.38026	13975.1		4.38286	11733.9		4.37844	12709.4
4.39586	14475.4		4.39637	13304.6		4.39377	14214.2		4.39664	11728.7		4.39222	12724.4
4.40964	14307.1		4.41016	13354.1		4.40756	14102.1		4.41043	11743.7		4.40599	12831.4
4.42342	13607.3		4.42394	13726		4.42134	13414.8		4.42421	11399.7		4.41977	13041.1
4.43721	13757.6		4.43773	14009.6		4.43513	12689		4.43797	11768.5		4.43356	13272.7
4.45099	13561.1		4.45149	14333		4.44916	12954.5		4.45176	12145.3		4.44734	13321.9
4.46502	13557.3		4.46502	13945.1		4.46294	13091		4.46554	12984.5		4.46113	13252.4
4.47881	13896.6		4.47879	13739.7		4.47646	13632.4		4.47933	13132.2		4.47489	13431.6
4.49233	14241.7		4.49258	13538.1		4.49049	14115.7		4.49311	12697.7		4.48867	13169.6
4.50611	14589.3		4.50636	13630.4		4.50403	14545.3		4.50714	12263.8		4.50219	12831.8
4.51989	14704.9		4.52014	14266		4.51779	14549.4		4.52093	12094.2		4.51598	12883.5
4.53366	14286		4.53392	14157.5		4.53158	13850		4.53471	12294.8		4.53027	13230.2
4.54744	14228.5		4.54769	13932.7		4.54536	13711.4		4.54823	11929.2		4.54406	13311.1
4.56123	13599.3		4.56147	13517.7		4.55914	13554.8		4.56201	11601		4.55757	13140.8
4.57501	13805		4.57526	13416.3		4.57292	13708		4.57604	12042.3		4.57136	12607.8
4.58879	13845.1		4.58904	13215.1		4.58669	13539.4		4.58983	12556.5		4.58514	12734.9
4.60256	14164.6		4.60256	12360.8		4.60048	13433.8		4.60334	12856.1		4.59893	12365.3
4.61634	13847		4.61634	12714.5		4.61426	13199.5		4.61712	11996.1		4.61271	12732.1
4.63012	13543.3		4.63012	12916.3		4.62804	13060		4.63091	12370.6		4.62648	12911.2
4.64364	13591.7		4.64391	13345		4.64156	13252.8		4.64468	12496.3		4.64026	13528.9
4.65742	14174.6		4.65768	12571.3		4.65534	13882.8		4.65846	13292.2		4.65404	13213.9
4.67121	14436.3		4.67146	12569		4.66913	13957.9		4.67224	12922.6		4.66782	12787
4.68499	14006.6		4.68524	12526.6		4.68289	14010.7		4.68602	12819.5		4.68161	12586.2
4.69878	13781.4		4.69902	12976.2		4.69667	13622.4		4.69981	12458.5		4.69512	12334.4
4.71254	13191.5		4.71333	12635.5		4.71046	13806		4.71357	12479.9		4.70891	12490.9
4.72633	13409.5		4.72711	12486.3		4.72424	14028.9		4.72736	12604.2		4.72267	12050.2
4.74011	13191.2		4.74087	12068.4		4.73803	14271.3		4.74114	12731.2		4.73646	12593.2
4.75389	13270		4.75466	11924.3		4.75181	14460		4.75493	12635.9		4.75024	13015.7
4.76767	13514		4.76818	11841.4		4.76558	14442.7		4.76844	12015.3		4.76403	13080
4.78144	13375.8		4.78196	12034.6		4.77936	14063.3		4.78247	11921		4.77781	12797.2
4.79497	13655.8		4.79574	12250.7		4.79288	14404.7		4.79626	11704.9		4.79157	12295.7
4.80874	13646.8		4.80952	12121.3		4.80692	13834.4		4.81004	11884.6		4.80536	12247.4
4.82252	14522.6		4.82331	12307.6		4.82044	13979.6		4.82383	11894.7		4.81914	12371
4.83631	14971.6		4.83707	12311.1		4.83422	13450.2		4.83761	11800.8		4.83266	12224.1
4.85009	14675.7		4.85086	12613.1		4.84801	14128.7		4.85137	12065.9		4.84644	12313.2
4.86388	13801.8		4.86464	12059.1		4.86177	14341.6		4.86516	12486		4.86022	12468.2
4.87764	13801.1		4.87843	11800.3		4.87556	14249		4.87894	13114.8		4.87453	12651.7
4.89142	14283.7		4.89221	11540.6		4.88934	13822.3		4.89273	13503		4.88831	13371.4
4.90521	14848.2		4.90573	11574.7		4.90313	13559.2		4.90651	13333.9		4.90207	13236.3
4.91899	14475.8		4.91951	11805.4		4.91691	14129		4.92028	13189.4		4.91586	13434.5
4.93278	14154.6		4.93328	12245.9		4.93121	14099.1		4.93406	12440.3		4.92938	13037.8
4.94629	14279.7		4.94706	12983.3		4.94498	14236.9		4.94784	12526.9		4.94316	13184.3
4.96007	14518.5		4.96084	13430.8		4.95876	13348.8		4.96162	12336		4.95694	13027.7
4.97384	14666		4.97462	12810.1		4.97254	13431.5		4.97514	12668.7		4.97072	12648.8
4.98763	14194.1		4.98841	12219.1		4.98632	13562.2		4.98893	12384.2		4.98451	12855
5.00141	14037.3		5.00218	11827.4		5.00011	14171		5.00271	12514.5		4.99827	12844.5
5.01519	13903.3		5.01596	12126.4		5.01363	14293		5.01649	12724.4		5.01206	12947.9
5.02897	13918.3		5.02974	12217.4		5.02741	14139.2		5.03026	12804.9		5.02584	12589.8
5.04274	14411.9		5.04326	12096.2		5.04117	14519.6		5.04404	12710.4		5.03963	12753
5.05704	14450.7		5.05704	12158.7		5.05496	15095.8		5.05783	12749.7		5.05341	12970.4
5.07083	14426.6		5.07083	12021.9		5.06874	15568.1		5.07161	12547.2		5.06693	12972
5.08434	13785.1		5.08461	11627		5.08253	14607.6		5.08539	12477.4		5.08071	13337.1
5.09812	13705.8		5.09837	11478.9		5.09631	14021.8		5.09916	11763.9		5.09448	13099
5.11191	14150		5.11216	12128.1		5.11008	13737.5		5.11294	11548.7		5.10826	13357.9
5.12569	14331.9		5.12594	12531.7		5.12386	14480.5		5.12646	11607		5.12204	12739.4
5.13948	14808.1		5.13973	12719.6		5.13764	14111.6		5.14051	12364.3		5.13582	13081.5
5.15324	14582.4		5.15351	12699		5.15116	13923.8		5.15429	12511		5.14961	12622
5.16702	14579		5.16729	12683.8		5.16494	13575.8		5.16781	12989.3		5.16339	13078
5.18081	14522		5.18081	13089.6		5.17873	14161.4		5.18159	12679		5.17716	13405.8
5.19459	14385.5		5.19459	12987.4		5.19251	14368.9		5.19536	13033.5		5.19069	14035.8
5.20811	14775.5		5.20836	13017.2		5.20627	14589.9		5.20914	12954.5		5.20446	13684.6
5.22189	14018.3		5.22214	12768.2		5.22006	14804.7		5.22293	12841.3		5.21824	13258.5
5.23567	14011.9		5.23592	12565.7		5.23384	15066.6		5.23671	13028.9		5.23203	13042.5
5.24946	13342.1		5.24971	12552		5.24763	14769.7		5.25049	12585.9		5.24581	13064.1
5.26323	13500.2		5.26349	12457.8		5.26141	14909.1		5.26426	12557.8		5.25959	13119
5.27701	13630.5		5.27726	12535.8		5.27519	15002.9		5.27804	12462.5		5.27336	13485.9
5.29106	14329.8		5.29104	12958.1		5.28871	15761		5.29183	12934.1		5.28714	13843.9
5.30457	14711.4		5.30483	12836.6		5.30249	15354.3		5.30534	13589		5.30093	13359.2
5.31888	14468.5		5.31861	12744.7		5.31626	14944.1		5.31912	13589.5		5.31471	12562.5
5.33266	14003.6		5.33212	12686		5.33004	14335.6		5.33291	12966.9		5.32849	11953.3
5.34642	13506.1		5.34591	12996.9		5.34382	14375.2		5.34669	12205.8		5.34226	12417.9
5.36021	14375.7		5.35969	12948.2		5.35761	14504.6		5.36046	12166.5		5.35579	12584.5
5.37373	14504.3		5.37346	12961.9		5.37139	14468		5.37424	12494.8		5.36956	12621.1
5.38751	14835		5.38724	12903.2		5.38516	14748.1		5.38802	12577.4		5.38334	12698.2
5.40129	14441.7		5.40154	13094.2		5.39894	14091.7		5.40181	12503.6		5.39739	13006.1
5.41507	14906.8		5.41533	13150.2		5.41273	14272.6		5.41559	13168.5		5.41116	13476.5
5.42886	14847.8		5.42884	13053.7		5.42651	14071		5.42936	13467.4		5.42469	13601.9
5.44289	14512.1		5.44262	13007.5		5.44029	14733.9		5.44314	12987		5.43846	13382.4
5.45667	13957.9		5.45641	13003		5.45459	14614.9		5.45666	12439.9		5.45224	13263.8
5.47046	13785		5.47019	13689		5.46836	14613.5		5.47044	12372.2		5.46603	13325.2
5.48398	13827.8		5.48396	13624.2		5.48214	14683.6		5.48423	13070.3		5.47981	13400.7
5.49776	14199.7		5.49774	13585.8		5.49592	15187.2		5.49801	12992.2		5.49359	13326.5
5.51152	14117		5.51152	13502.4		5.50944	15112.2		5.51179	12713.8		5.50736	12878.2
5.52531	13985.8		5.52531	13448.8		5.52349	15276.3		5.52557	11926.5		5.52114	12929.5
5.53909	12992.3		5.53909	13777		5.53726	15276.6		5.53934	12004.8		5.53519	12824.6
5.55288	13169.5		5.55286	13510.7		5.55079	14903.6		5.55312	12306.8		5.54896	13060.4
5.56666	13080.3		5.56664	13642.2		5.56456	14509.2		5.56691	12901		5.56274	13681.3
5.58042	14129.9		5.58016	13419.4		5.57834	14082.7		5.58069	13105.4		5.57653	13986.3
5.59421	14580.1		5.59394	13323.3		5.59213	14240		5.59448	13054.9		5.59031	14232.1
5.60799	14695.2		5.60773	13294.5		5.60591	14474.9		5.60799	12619.5		5.60409	13927.9
5.62178	13894.2		5.62151	12748.2		5.61969	14015.7		5.62178	12191.3		5.61786	13864.2
5.63556	13424.3		5.63529	12203.2		5.63346	14507.8		5.63554	12201.4		5.63164	13207.4
5.64933	13596.7		5.64906	12658.9		5.64724	14208.2		5.64933	12484.4		5.64518	13212.3
5.66311	14179.1		5.66284	13163.3		5.66154	14468.9		5.66311	12804.9		5.65894	12786.8
5.67689	14622.5		5.67662	13700.9		5.67532	14476.4		5.67689	12460		5.67272	12938.8
5.69041	14935		5.69041	13449.9		5.68911	15127.7		5.69067	12121.7		5.68651	12480
5.70419	14967.9		5.70419	14121.8		5.70289	15502.7		5.70444	11946.8		5.70029	12835
5.71798	14972.9		5.71798	13826.8		5.71641	15121.7		5.71823	12053		5.71408	13035.7
5.73176	14438.9		5.73149	13419.8		5.73019	14824.4		5.73201	12268.2		5.72784	13106.8
5.74554	14048.8		5.74528	12925		5.74396	14096.9		5.74579	11763.8		5.74162	12704
5.75931	13852.3		5.75904	12942.7		5.75774	14335.2		5.75931	12067.4		5.75541	12661.6
5.77309	13704.2		5.77283	13411.7		5.77152	14365.8		5.77334	12055.5		5.76919	12518.9
5.78661	13772.2		5.78661	13555.6		5.78531	15003.9		5.78688	12797.6		5.78271	13014.5
5.80091	13335.6		5.80039	14127.5		5.79909	14615.2		5.80064	12515.6		5.79649	13104.7
5.81469	13588.3		5.81417	14228.8		5.81288	14459.2		5.81442	12219.3		5.81027	12992.7
5.82848	13553.3		5.82821	13819.8		5.82664	14374.5		5.82821	11812.5		5.82404	12820.4
5.84226	13921.7		5.84199	13808.1		5.84042	14450.3		5.84199	12192.4		5.83782	12827.2
5.85604	14234.4		5.85578	13646.1		5.85447	14947		5.85578	12878.5		5.85161	13332.4
5.86981	14539.8		5.86954	13967.2		5.86824	15312.2		5.86954	13033.9		5.86539	13158.4
5.88359	14043.1		5.88333	13887.8		5.88202	15289.2		5.88333	12920.4		5.87918	13187.6
5.89738	13855.2		5.89684	13824.3		5.89581	14779.5		5.89711	12721.1		5.89294	12683.3
5.91116	13669.8		5.91062	13764.2		5.90959	14548.1		5.91089	12915.3		5.90672	13264.2
5.92467	13925		5.92441	13583.5		5.92338	14248		5.92467	13308.1		5.92051	12880.7
5.93846	14124		5.93819	13953.4		5.93689	13528.2		5.93819	13146.3		5.93429	13157.8
5.95224	14243.7		5.95198	14025.6		5.95068	13543.2		5.95198	12931.5		5.94808	12436.5
5.96601	14928.8		5.96574	14116.8		5.96444	13504.2		5.96574	12056.9		5.96159	12765.6
5.97979	15249.5		5.97952	14100.5		5.97823	14160.4		5.97952	12187.7		5.97537	12353.3
5.99357	15200.9		5.99331	13804.1		5.99201	13842.1		5.99331	12407.4		5.98914	12758.8
6.00736	15206		6.00709	13819.1		6.00579	14359.3		6.00709	13209.3		6.00293	12489.2
6.02114	14785.5		6.02061	13676.4		6.02009	14317.9		6.02088	13421.6		6.01671	12534.8
6.03491	15664.2		6.03464	13668.6		6.03388	14400.4		6.03491	13527.6		6.03049	12799
6.04869	15204.2		6.04842	13386.8		6.04764	13923.8		6.04869	13197.3		6.04427	13133.8
6.06248	15105.9		6.06221	13007.6		6.06118	14172.9		6.06248	12405.5		6.05804	13418.1
6.07599	14427.6		6.07599	12862.5		6.07494	14914.4		6.07626	12185.3		6.07182	13447.2
6.09004	14192.6		6.08951	13115.3		6.08873	15554.3		6.09002	12274.5		6.08561	13370.1
6.10356	14273.6		6.10329	13448.5		6.10251	15213.6		6.10381	12933.3		6.09939	13643.9
6.11786	13936.9		6.11707	13451.7		6.11629	14222		6.11759	13271.7		6.11343	13725.9
6.13164	14067.6		6.13084	13734.2		6.13007	13431.9		6.13138	13361.1		6.12694	13376.1
6.14541	13991.1		6.14462	14019.5		6.14384	13508.5		6.14516	13427.3		6.14072	13184
6.15919	14282.8		6.15841	14636.5		6.15763	13880.6		6.15892	13393		6.15451	12742.1
6.17298	14565		6.17271	14109.2		6.17141	14203.7		6.17271	13279.9		6.16829	13215.2
6.18676	14591		6.18649	14028.2		6.18519	14036		6.18623	13146.3		6.18208	13443
6.20054	14770.2		6.20028	13622.7		6.19897	13263.9		6.20001	12894		6.19586	13061.1
6.21432	14677.2		6.21406	13672		6.21274	13570.7		6.21379	12703.2		6.20962	12853.8
6.22809	15135.2		6.22757	13359.9		6.22652	13564.8		6.22757	13073.1		6.22341	13012.8
6.24188	15210.8		6.24136	13631.8		6.24031	14011.6		6.24136	13144.6		6.23719	13631.1
6.25539	15487.5		6.25512	13475		6.25382	14234.5		6.25512	13356.3		6.25149	13741.5
6.26917	14853.1		6.26891	13766.7		6.26813	14032.9		6.26891	13199.9		6.26527	13590.9
6.28322	14574.7		6.28269	13336.6		6.28191	14617.7		6.28269	13174.3		6.27906	13171.6
6.29699	13979.7		6.29648	13066.6		6.29569	14071		6.29648	13265.5		6.29282	13064
6.31053	14682.7		6.31026	12469.6		6.30947	14390.4		6.31026	13000.8		6.30661	13021.8
6.32429	14360.8		6.32402	12508.2		6.32326	14206.6		6.32456	12893.2		6.32039	13794.5
6.33807	14887.2		6.33781	13043.1		6.33678	14469.9		6.33833	12907		6.33418	13811.3
6.35186	14863.2		6.35159	13574		6.35056	14002.3		6.35186	13050.6		6.34769	13186.9
6.36564	15661.6		6.36511	13768.3		6.36433	13672.4		6.36562	13090.8		6.36148	12548.8
6.37943	15305.2		6.37889	13604.4		6.37811	14000.2		6.37941	12818.6		6.37526	12865.2
6.39319	14857.5		6.39267	13610.8		6.39189	14733.7		6.39319	12803.2		6.38903	13753.3
6.40698	14402		6.40646	13546.6		6.40567	15419.9		6.40698	12754		6.40281	13482.8
6.42076	14831		6.42023	14400.1		6.41946	15037.8		6.42076	13200.7		6.41659	13997.9
6.43428	14800.5		6.43401	14466.2		6.43323	15180.2		6.43452	13536.2		6.43037	13754.8
6.44806	15036		6.44779	14797.6		6.44701	15048		6.44831	13874.7		6.44416	13777.2
6.46184	14749.7		6.46157	14189		6.46079	15757.9		6.46209	13191.1		6.45793	12879.3
6.47562	15034.1		6.47536	14231.5		6.47457	15873.4		6.47588	12892.8		6.47171	13088.3
6.48939	14388.4		6.48966	14278.8		6.48836	15445		6.48939	13000		6.48522	13807.2
6.50317	14180.6		6.50343	14212.3		6.50188	14939		6.50317	13595.8		6.49901	13996.1
6.51696	13857.5		6.51696	14079		6.51566	14889.6		6.51696	13496.1		6.51279	14165.3
6.53074	14365.2		6.53073	13678.5		6.52942	15082		6.53074	13368.9		6.52658	13995.1
6.54453	14963.6		6.54451	13960		6.54321	14851.9		6.54451	13086.6		6.54036	14050.9
6.55882	15340.8		6.55829	13352.7		6.55699	14448.7		6.55829	13072.6		6.55412	13636.9
6.57259	14896.7		6.57207	13416.8		6.57078	14540.3		6.57207	12745.3		6.56791	13613.9
6.58638	14760.8		6.58586	12974.5		6.58481	14700.9		6.58638	12473.9		6.58169	13944.8
6.60016	14394.1		6.59962	13750.6		6.59859	14735		6.60016	12165.8		6.59548	13920
6.61367	14638.8		6.61341	14401.2		6.61238	14959		6.61394	12288.5		6.60926	14021.6
6.62746	14711.2		6.62719	14819.3		6.62616	15181.9		6.62746	12632.8		6.62303	13722.8
6.64124	14623.7		6.64071	14696.4		6.63992	15636		6.64149	13124.4		6.63681	13979.5
6.65503	14756.9		6.65449	14503.5		6.65371	15266.6		6.65527	13362.6		6.65059	14275.7
6.66879	15118.5		6.66828	14507.9		6.66749	15106.6		6.66906	13654.9		6.66437	14399.6
6.68257	14860.8		6.68206	14595.6		6.68128	14929.7		6.68284	13680.4		6.67816	14322.6
6.69636	14915.2		6.69583	14341.8		6.69479	14752.1		6.69661	13502.4		6.69194	13771.5
6.71014	14019.9		6.70961	14839.7		6.70857	15237.7		6.71014	13632.5		6.70571	13539.9
6.72393	14509.5		6.72339	15173.2		6.72236	15406		6.72391	13374.9		6.71949	13616.7
6.73771	14120.4		6.73717	15483		6.73613	15789.1		6.73769	12850.7		6.73327	14056.8
6.75148	14366.9		6.75096	14931.6		6.74991	15684.2		6.75148	12553		6.74706	14049.4
6.76526	14261.4		6.76474	14537.8		6.76421	15394.2		6.76526	12551.6		6.76058	14209.5
6.77904	14524.4		6.77851	13704.3		6.77799	15027.4		6.77904	12797.9		6.77436	13877.2
6.79282	14155.5		6.79256	13838		6.79178	14594.1		6.79281	12804.7		6.78814	13602.5
6.80661	14331.5		6.80634	13813.5		6.80529	14543.2		6.80659	12611.3		6.80191	12839.3
6.82012	14571.2		6.81986	14089.1		6.81907	14907.3		6.82038	12702.5		6.81569	13209.1
6.83391	15343.3		6.83364	13944		6.83286	15047		6.83416	12229.2		6.82999	13592.2
6.84767	15514.2		6.84741	14175.5		6.84664	14956.4		6.84794	12822.2		6.84377	14167.4
6.86146	15575.8		6.86119	14532.8		6.86041	14598.1		6.86146	12491		6.85756	13737.2
6.87551	15258.9		6.87498	14502.5		6.87419	14559.7		6.87524	12854.4		6.87134	13839.1
6.88927	15157.8		6.88876	13988		6.88797	14480.1		6.88901	12770.1		6.88537	13597.5
6.90306	14829.6		6.90254	13901.4		6.90176	14864.5		6.90279	13007.8		6.89889	13325.6
6.91684	14590.1		6.91631	14267.3		6.91554	15095.4		6.91657	13068.3		6.91268	13268.3
6.93063	14401.4		6.93009	14992.6		6.92931	15327.3		6.93088	12769.5		6.92646	13281.8
6.94414	14733.9		6.94388	15380.1		6.94309	16054.4		6.94439	13462.9		6.94024	13367.5
6.95793	14618.3		6.95766	15315.8		6.95688	15763.5		6.95817	13914.5		6.95401	13635
6.97171	14377		6.97117	15028.2		6.97091	15921.9		6.97196	14068.6		6.96779	13416.8
6.98548	14225		6.98496	14624.8		6.98469	15326.5		6.98574	13776.6		6.98158	13807.7
6.99926	14017.3		6.99874	14158.7		6.99848	15271.4		6.99951	13718.5		6.99536	13708.5
7.01304	14693.8		7.01251	13899.1		7.01226	15180		7.01329	14097.6		7.00914	13708.1
7.02682	14730.6		7.02629	14064.3		7.02604	14750.6		7.02707	14003.6		7.02291	13754.4
7.04061	15587.2		7.04007	14457.4		7.03981	14465.4		7.04086	14528.3		7.03644	13670
7.05438	15790.9		7.05386	14783.3		7.05359	14477.2		7.05464	13818.8		7.05021	13740.7
7.06816	16140.9		7.06764	14898.2		7.06764	14678.4		7.06816	13863.1		7.06399	14200.2
7.08167	16272.4		7.08141	14578.9		7.08141	15390.6		7.08194	12856.1		7.07777	14696.8
7.09546	16089.9		7.09519	14426.2		7.09519	15426.6		7.09572	13355.5		7.09156	15041
7.10924	15356.1		7.10871	14310.8		7.10898	15230.2		7.10949	13396.2		7.10534	14628.3
7.12303	15321.9		7.12249	14058.6		7.12276	14864.1		7.12327	12951.1		7.11964	14281.7
7.13681	15027.9		7.13628	13716.6		7.13654	14649.4		7.13706	12710.3		7.13341	13875.4
7.15057	15280.8		7.15006	13440.4		7.15006	14990		7.15084	12595.9		7.14719	14307
7.16436	15291.3		7.16384	13830		7.16384	15422.4		7.16463	13194.9		7.16097	13677
7.17814	14910.1		7.17761	14168.3		7.17788	15943.3		7.17839	13495		7.17449	14262.4
7.19193	15035		7.19139	14140.2		7.19166	36606.4		7.19217	13338.6		7.18827	13684.4
7.20571	16165.3		7.20517	14297.2		7.20544	564937		7.20569	14184		7.20206	13890.1
7.21922	47106.9		7.21896	13923.9		7.21896	2098000		7.21948	37457.4		7.21584	12936.4
7.23301	276010		7.23274	14841.8		7.23274	14920000		7.23326	343763		7.22963	18507.2
7.24678	1043000		7.24653	15398.4		7.24651	41740000		7.24704	1733000		7.24339	68962.6
7.26056	2041000		7.26004	15861.6		7.26029	66620000		7.26082	5385000		7.25718	269949
7.27434	2674000		7.27383	15364.7		7.27407	73130000		7.27459	9485000		7.27096	637479
7.28812	2399000		7.28759	14576		7.28786	55830000		7.28838	11080000		7.28474	960618
7.30191	1566000		7.30138	14298		7.30164	33620000		7.30267	8826000		7.29852	994107
7.31569	781571		7.31516	13796		7.31541	16020000		7.31646	5034000		7.31229	726320
7.32972	322330		7.32894	13748		7.32919	6779000		7.33024	2306000		7.32608	395236
7.34376	144040		7.34272	13840.2		7.34298	2979000		7.34403	997449		7.33959	179069
7.35754	77106.6		7.35649	13902.5		7.35727	1445000		7.35754	438920		7.35337	80284.7
7.37132	49320.3		7.37028	14162.3		7.37106	783388		7.37132	217214		7.36716	41959.3
7.38484	36973.9		7.38406	14476.7		7.38484	483008		7.38509	121949		7.38094	27339.1
7.39863	30145.6		7.39784	14367.4		7.39863	336705		7.39888	78108.1		7.39473	21996.6
7.41241	27119.8		7.41136	14484.1		7.41214	257187		7.41266	54089.7		7.40849	18649.4
7.42619	24266		7.42514	14335.5		7.42593	210415		7.42644	43602.9		7.42227	15581.4
7.43996	22599.2		7.43893	14736.5		7.43969	183684		7.44022	38121.2		7.43606	14639.2
7.45374	22246.7		7.45269	14862.2		7.45348	166117		7.45399	35252.9		7.44984	14666.1
7.46753	22179.6		7.46647	14911.9		7.46726	152055		7.46777	32531.8		7.46336	15265.7
7.48131	21596.4		7.48026	14653.4		7.48104	135330		7.48156	30975.2		7.47714	15862.6
7.49509	20880.7		7.49456	14278.9		7.49482	122100		7.49534	28269.6		7.49092	15339.8
7.50861	19940.2		7.50834	14134.7		7.50859	110081		7.50913	26371.9		7.50469	15128.4
7.52239	18985.2		7.52212	14199.2		7.52238	108261		7.52264	23889.7		7.51847	14809.1
7.53616	18669.3		7.53589	14962.8		7.53616	177687		7.53694	23301.9		7.53226	14894
7.54994	18912.1		7.54943	14850.4		7.54967	470110		7.55072	26112.6		7.54604	14767.9
7.56372	19694.3		7.56319	15275.4		7.56372	941076		7.56424	39358.7		7.55983	15443.8
7.57751	19599.3		7.57698	14456		7.57749	1255000		7.57803	63712.7		7.57359	16689.2
7.59129	19406.1		7.59076	14773.3		7.59128	1175000		7.59181	81721.1		7.58737	18131.3
7.60506	18776.7		7.60454	14521.1		7.60506	771369		7.60557	79473.4		7.60116	18574
7.61884	17916.5		7.61832	14877		7.61884	403989		7.61936	58741.8		7.61494	18435.4
7.63262	17001		7.63209	14980.7		7.63236	189605		7.63314	38287.9		7.62846	17363.7
7.64641	17070.1		7.64588	15610.3		7.64614	107251		7.64693	27949		7.64224	16375.2
7.65993	16910.4		7.65966	15204.9		7.65993	74422.7		7.66071	22721.3		7.65602	15414
7.67371	16956.2		7.67344	14997.1		7.67369	60503.3		7.67448	20203.9		7.66979	14818.5
7.68826	16650.8		7.68722	14332.1		7.68748	52491.1		7.68801	18252.6		7.68358	14602.6
7.70204	16648.8		7.70099	14609.5		7.70126	47944.1		7.70177	18363		7.69736	14058.6
7.71556	16827.9		7.71453	14508.5		7.71504	43603.6		7.71556	17859.5		7.71114	14589.5
7.72934	16734.1		7.72829	14762.1		7.72882	40575.5		7.72934	17319.3		7.72492	14370.3
7.74313	16748.4		7.74207	14962.1		7.74259	38475.6		7.74313	16772.6		7.73871	15176.5
7.75691	16913.4		7.75586	14789.7		7.75638	37136.7		7.75691	16570.1		7.75247	15190.9
7.77069	17101.1		7.76964	14932.3		7.77043	36118.3		7.77067	16534.7		7.76601	15271.8
7.78447	16952.9		7.78343	14655.4		7.78419	34549.2		7.78446	16327.3		7.77977	14498
7.79824	16434		7.79721	15122.2		7.79798	32421		7.79824	16203		7.79356	13770.2
7.81203	16014.1		7.81098	14893.2		7.81149	31144.5		7.81203	15780.4		7.80761	13578.7
7.82581	16206		7.82476	15375		7.82528	30747.7		7.82581	15225.9		7.82137	13397
7.83959	16280		7.83854	15466.5		7.83906	30784.6		7.83932	15503.5		7.83516	13615
7.85311	16399.4		7.85233	15644.5		7.85284	31545		7.85311	15683.1		7.84894	13605.9
7.86689	16666.2		7.86611	15107.5		7.86662	30874.6		7.86688	15842.5		7.86246	13685.8
7.88068	16394.1		7.87962	14646.8		7.88041	30871.9		7.88066	15431		7.87624	14205.1
7.89444	16192		7.89341	15026.7		7.89417	29432.2		7.89444	15411.6		7.89002	14470.3
7.90822	15632.7		7.90717	15489.8		7.90796	27846.9		7.90848	15820.9		7.90381	14972.5
7.92201	16272.3		7.92096	15965.5		7.92174	26107		7.92201	15519.5		7.91758	14216.1
7.93579	15983.7		7.93474	15707.3		7.93553	25039.7		7.93577	15383		7.93136	13908.7
7.94958	15831.3		7.94853	15777.6		7.94931	25707.4		7.94956	15132		7.94514	13712.9
7.96334	15819.3		7.96231	15883.1		7.96282	25187		7.96361	15025.2		7.95892	13554.2
7.97713	16152.2		7.97607	16144		7.97661	26029.9		7.97764	15276.2		7.97271	13684.4
7.99091	16490.2		7.98986	15982.9		7.99038	25739.5		7.99116	15067.2		7.98648	13879
8.00442	16118.3		8.00338	16074.6		8.00416	26080.6		8.00494	15107.9		8.00026	14852.5
8.01821	16307.9		8.01716	15338.4		8.01794	24941.1		8.01872	15416.9		8.01404	14925.6
8.03199	16548.5		8.03094	15670.3		8.03172	24952		8.03251	15139.3		8.02782	15067.3
8.04578	16848.7		8.04472	15503.1		8.04551	25099.8		8.04627	15456.2		8.04161	14760.1
8.05954	16624		8.05851	15885.8		8.05927	25582.9		8.06006	15457.5		8.05537	15242.4
8.07333	16100.6		8.07227	15124		8.07306	24995.4		8.07384	15978.2		8.06916	15219.9
8.08711	15991.5		8.08606	15183.1		8.08684	24877.8		8.08762	15687.7		8.08294	14999.9
8.10089	15939.8		8.09984	15180.5		8.10036	24604.5		8.10114	15610.2		8.09646	14404.2
8.11468	16099.2		8.11363	15587.5		8.11414	24425.8		8.11492	14954		8.11024	14122
8.12844	16092		8.12741	15343.6		8.12792	23715.9		8.12871	14654.4		8.12428	14072.2
8.14222	16082		8.14092	15139.4		8.14171	23033.6		8.14249	14215.4		8.13806	13526
8.15601	16031.1		8.15471	15156.5		8.15547	23255		8.15626	14138.3		8.15184	13352.5
8.16979	15574.4		8.16848	15302.6		8.16926	23401		8.17004	14342.1		8.16563	13442.6
8.18357	16003.4		8.18226	15464.4		8.18304	22935.7		8.18383	14528.2		8.17941	13787.3
8.19734	15980.7		8.19604	14924		8.19683	22632.1		8.19761	14476.6		8.19293	14026.7
8.21112	16180.6		8.20983	14694.9		8.21061	22855.5		8.21139	14614.6		8.20696	14057.7
8.22464	16052.4		8.22361	14502.5		8.22438	23362.5		8.22542	14392.2		8.22074	14257.5
8.23842	15864.7		8.23738	14848.7		8.23816	23406		8.23894	14698.3		8.23452	14769.2
8.25221	15958.9		8.25116	15071.6		8.25194	22587.8		8.25272	14634.4		8.24831	15186.3
8.26599	15506		8.26521	14714.2		8.26546	22270.2		8.26651	14947.8		8.26182	14832.9
8.27978	15649.6		8.27872	14411.5		8.27924	22046.6		8.28029	15297.1		8.27561	14622.2
8.29356	16091.2		8.29251	13953.5		8.29303	22202.8		8.29406	15627.1		8.28939	14150.3
8.30733	16970.4		8.30629	14627.1		8.30681	22840.7		8.30784	15393.5		8.30316	14477.7
8.32111	16772.6		8.32006	14910.4		8.32057	22290.9		8.32162	14611.8		8.31694	14096.9
8.33489	16904.2		8.33384	15266.7		8.33436	22513.4		8.33541	14396		8.33072	14165.7
8.34868	16155.6		8.34763	15787.3		8.34814	21601.6		8.34944	14145.4		8.34451	14236.7
8.36219	16928.9		8.36141	15694.2		8.36218	21865		8.36296	14303.4		8.35829	14510.5
8.37598	16630.6		8.37519	15649		8.37596	22007.2		8.37674	14181.6		8.37206	14428
8.38976	16829.6		8.38896	14733.1		8.38974	22483.7		8.39053	14474.5		8.38584	14684.6
8.40353	16170.2		8.40274	15206.4		8.40353	21935.9		8.40431	14697		8.39963	15290.4
8.41731	15936.5		8.41626	14878		8.41731	21935.8		8.41809	14513.5		8.41314	15615.2
8.43109	15487.5		8.43004	15174.8		8.43109	21586		8.43186	13988.2		8.42693	15342.2
8.44487	15956.9		8.44383	15012.9		8.44486	21280.3		8.44564	14015.9		8.44071	14393.1
8.45866	15531.2		8.45761	15440.7		8.45864	21389.9		8.45942	14403.4		8.45449	14121.8
8.47242	16071.4		8.47139	15372		8.47216	21357.6		8.47321	15917		8.46826	14220.7
8.48621	15524.1		8.48516	15217.2		8.48594	21885.3		8.48699	16489.9		8.48204	14208.5
8.49999	15710.1		8.49894	15493		8.49972	20899.1		8.50076	16306.4		8.49634	14453.9
8.51351	15299.2		8.51272	15403.4		8.51351	20835.9		8.51429	15423.9		8.51013	14468.6
8.52807	15233.8		8.52651	15425.7		8.52729	21117		8.52806	14773.5		8.52364	15162.3
8.54186	15199.2		8.54029	15793.5		8.54133	20687.7		8.54184	15090.1		8.53743	14760.4
8.55537	15370.4		8.55406	15859.6		8.55536	20625.9		8.55562	14743.9		8.55121	14467.2
8.56916	15934.4		8.56759	16145.9		8.56914	19268.6		8.56941	14549.1		8.56499	14033.4
8.58292	15671.9		8.58136	15407.1		8.58292	19088.2		8.58319	13621		8.57876	14558.5
8.59671	15634.7		8.59514	15796.6		8.59671	18720		8.59698	13934.5		8.59254	14676.3
8.61049	15193.9		8.60892	15531.2		8.61022	19358.3		8.61074	14075.1		8.60633	14516.1
8.62428	15885.6		8.62271	16054.2		8.62401	19266.2		8.62453	15149.2		8.62011	14001
8.63806	16634.3		8.63649	15663.4		8.63779	20145.3		8.63831	15064.3		8.63389	13828.8
8.65183	16646.4		8.65026	15552.1		8.65156	19783.3		8.65209	15391.8		8.64766	13671.6
8.66561	16419.1		8.66404	15260.8		8.66534	19940.7		8.66561	14277.6		8.66119	13465
8.67913	16004.3		8.67783	15438.6		8.67913	18680.7		8.67939	13929.4		8.67496	13337.4
8.69291	16514.5		8.69213	15508		8.69291	18923.1		8.69318	13577.4		8.68874	12940.6
8.70669	16700.6		8.70591	15687.8		8.70669	19786.7		8.70694	13780.8		8.70304	13337.5
8.72048	16711.6		8.71942	15837.7		8.72072	21148.2		8.72072	13690.2		8.71683	13227.6
8.73426	16453.2		8.73321	16633		8.73451	21269.4		8.73451	13693.2		8.73061	14272.3
8.74803	16394.3		8.74699	16852.8		8.74803	20490.1		8.74829	14521.7		8.74439	14380.1
8.76181	15884.2		8.76076	16736.7		8.76181	19807.3		8.76207	14501.4		8.75791	14683.8
8.77559	16222.7		8.77454	15824.2		8.77559	19509		8.77584	14838		8.77169	13771.2
8.78937	16658.1		8.78833	14972.6		8.78936	19537.5		8.78962	14368		8.78547	13348.8
8.80316	16587.4		8.80211	14987.4		8.80314	19262.2		8.80341	14909.3		8.79924	13463.7
8.81694	15772		8.81589	14897.5		8.81692	19769.6		8.81692	14372.4		8.81302	14445
8.83046	15470.7		8.82967	15042.2		8.83071	19945.9		8.83071	14962.4		8.82708	14966.8
8.84476	15845.9		8.84344	15054.3		8.84449	19604.3		8.84449	16105.4		8.84084	16138.2
8.85854	16557.7		8.85698	15638.7		8.85826	19047.8		8.85828	17641.3		8.85437	16687.9
8.87206	16598.6		8.87074	16227.7		8.87204	18625.3		8.87204	17067.5		8.86814	17039.4
8.88584	16680.9		8.88453	15888.9		8.88583	18384.9		8.88583	15689		8.88193	15736.4
8.89961	16495.6		8.89831	15291		8.89961	18537.4		8.89961	14967.9		8.89571	14665.2
8.91339	16097		8.91209	15031.1		8.91364	19279.1		8.91339	14511.8		8.90949	13824.7
8.92718	16230.5		8.92587	14923.6		8.92742	19616.1		8.92718	15046.4		8.92328	14389.2
8.94096	16317.9		8.93964	15418.5		8.94094	19853.2		8.94094	14031.6		8.93704	14579.8
8.95474	16307.1		8.95342	15289		8.95472	20254.6		8.95472	14615.1		8.95083	14647
8.96851	16254.8		8.96721	15664.3		8.96851	20885.3		8.96824	14961		8.96513	14587.4
8.98229	16040.4		8.98099	15364		8.98229	20563		8.98203	15902.5		8.97891	14952.8
8.99607	16292.3		8.99451	14789.3		8.99607	20249		8.99633	16258.9		8.99269	15571.5
9.00959	16037.5		9.00829	14378.3		9.00984	19967.5		9.01011	15710.8		9.00648	15352.8
9.02337	16699		9.02207	14584.1		9.02362	20265.3		9.02389	15956.9		9.01999	15240.3
9.03716	16539.2		9.03584	15655.7		9.03741	19775.4		9.03768	15575.3		9.03378	15341.3
9.05094	16959.9		9.04963	16474.8		9.05119	19582.1		9.05144	15731.6		9.04754	14903.9
9.06471	16352.8		9.06341	16731		9.06498	20256.2		9.06522	14802.6		9.06133	14095.8
9.07849	16386.7		9.07719	16391.4		9.07928	20251.6		9.07901	14654.9		9.07511	14049.1
9.09228	16480		9.09098	15395.2		9.09304	20023.1		9.09279	14528.6		9.08889	14691.4
9.10606	16203.6		9.10474	15377.3		9.10683	18630.8		9.10657	15038.9		9.10267	15293.8
9.11984	15929.5		9.11852	15434.9		9.12061	18364.1		9.12061	15322		9.11644	14853.4
9.13361	15622.2		9.13231	16207.4		9.13412	18632.5		9.13439	14949.6		9.13022	14426.8
9.14714	15788.8		9.14609	16280.4		9.14791	19499		9.14791	14752		9.14401	14687.7
9.16091	15911.9		9.15987	16630		9.16169	19086.3		9.16169	14849.8		9.15779	14961.8
9.17469	15523.6		9.17364	16611.2		9.17548	18634.4		9.17548	15183		9.17131	15290.5
9.18899	15181.4		9.18742	16618.5		9.18924	18627		9.18926	15458.4		9.18509	15401.3
9.20278	15342.3		9.20094	15642.1		9.20303	19414.7		9.20303	15379.4		9.19887	15592.3
9.21656	15058.7		9.21472	15581.3		9.21681	19672.7		9.21681	14746.7		9.21264	14790.4
9.23034	15554.1		9.22851	15263.5		9.23059	19129.1		9.23059	14303		9.22643	13962
9.24411	15587.2		9.24229	16424.4		9.24437	19277.4		9.24437	14017.4		9.24021	13639.4
9.25764	16217.9		9.25607	16779.1		9.25814	19161.9		9.25816	14986.3		9.25399	14470.9
9.27141	15772		9.26984	17184.3		9.27192	19232.3		9.27192	15476.5		9.26778	14347
9.28519	15928.9		9.28363	16479.1		9.28598	18869.3		9.28571	15899.9		9.28154	14444
9.29898	16046.3		9.29792	16175.9		9.29974	18936.2		9.29949	15581		9.29533	14258.3
9.31276	16309.8		9.31171	16096.7		9.31353	18599.5		9.31301	14999.8		9.30886	14502.1
9.32654	16171.9		9.32549	16549.2		9.32704	17961.1		9.32757	15070.5		9.32263	14109.1
9.34032	16637.3		9.33928	16807.1		9.34083	17623.9		9.34136	14698		9.33641	13989
9.35409	17179.9		9.35306	16914.6		9.35461	17475.5		9.35512	14675.1		9.35019	13696.1
9.36787	17626		9.36657	17014.8		9.36839	17953.2		9.36866	13826.7		9.36397	13717.6
9.38166	17452.1		9.38036	16702.7		9.38218	18219.7		9.38242	13683.2		9.37776	13460.6
9.39518	17297.2		9.39413	16636.3		9.39594	18275.2		9.39621	14265.1		9.39152	14263
9.40896	17434		9.40791	16060.7		9.40972	17935.6		9.40999	14596.1		9.40531	14354.6
9.42274	17125		9.42169	16360.5		9.42351	17767.5		9.42377	15232.4		9.41961	14935.2
9.43652	17296.6		9.43548	16021.7		9.43729	18147.7		9.43756	15025.9		9.43339	14892.9
9.45029	16621.4		9.44926	16698.2		9.45107	18126.7		9.45133	15273.8		9.44691	15469.9
9.46407	16688.4		9.46303	16385.2		9.46459	18015.6		9.46511	14776.6		9.46096	15203.9
9.47786	16138.9		9.47681	16558.8		9.47837	17730.9		9.47889	14231.4		9.47472	15077.9
9.49164	16139.4		9.49059	16006.1		9.49268	18080.8		9.49268	13959.6		9.48826	14592.2
9.50543	15613.8		9.50411	15777.3		9.50646	18610.8		9.50646	14519.6		9.50202	14728.4
9.51919	13457.2		9.51789	15703.5		9.51998	18772.8		9.51998	15062.2		9.51581	14457.9
9.53298	11508		9.53167	15658.5		9.53376	18086.7		9.53376	15287		9.52959	14328.5
9.54649	9861.58		9.54546	15891.9		9.54753	17648.7		9.54753	14816.1		9.54337	14241.1
9.56054	10504.2		9.55922	16141.1		9.56131	17615		9.56131	14890		9.55716	14189.5
9.57432	10823.3		9.57301	16312.4		9.57509	18416.8		9.57509	14948.5		9.57093	14249.7
9.58784	10662.8		9.58679	16155.5		9.58887	18908.6		9.58887	15267.8		9.58471	14454.2
9.60163	10126.3		9.60057	15876.7		9.60266	19146.9		9.60266	15224.4		9.59876	14685.9
9.61539	10309.6		9.61436	16683.1		9.61642	18935.6		9.61642	15335.8		9.61252	14282.8
9.62918	11056.4		9.62813	17114.6		9.63021	18237.2		9.63021	15429.4		9.62606	13993.4
9.64296	11510.4		9.64166	17570.3		9.64399	18242.6		9.64399	15458.6		9.63983	13916.5
9.65674	11331.9		9.65542	16710.7		9.65751	18145.9		9.65751	15220.7		9.65361	14397.9
9.67052	11190.9		9.66921	16906		9.67156	18367		9.67129	14918.1		9.66739	14933.7
9.68429	10917.1		9.68299	17261.6		9.68533	18906		9.68507	14753.2		9.68117	15067.4
9.69807	10790.8		9.69678	17280.8		9.69911	19025		9.69886	15514		9.69496	15352.7
9.71186	10487.5		9.71056	16984.5		9.71289	19690.4		9.71264	15609.3		9.70872	15131.2
9.72537	10666		9.72486	16393.1		9.72668	19984.8		9.72641	15905.3		9.72251	15066.6
9.73916	10654.9		9.73863	17016.2		9.74046	19691.6		9.74019	15571.1		9.73629	14704.8
9.75294	10703		9.75216	17550.9		9.75422	19388.2		9.75398	15778.9		9.75008	14443.6
9.76672	10571.9		9.76592	17182.8		9.76801	18887.3		9.76776	15925.2		9.76386	14692.6
9.78049	11253		9.77971	16895.8		9.78206	19247.4		9.78154	15934.4		9.77816	14478.3
9.79428	11496.5		9.79349	16864.7		9.79609	19124.7		9.79531	16261.5		9.79167	15057.9
9.80806	12366.2		9.80728	18167.1		9.80987	19211.1		9.80884	16119		9.80546	15075.6
9.82184	11988.2		9.82106	18048.6		9.82366	19413.7		9.82287	16157.3		9.81924	15616.7
9.83563	12433.4		9.83484	17814.5		9.83742	19812.8		9.83666	16053.6		9.83301	15285.8
9.85018	12523.7		9.84861	17357.6		9.85121	19410		9.85018	15886.6		9.84679	15928.4
9.86371	13362.4		9.86239	17239		9.86472	19654.1		9.86396	15553.2		9.86058	15635.3
9.87748	13679.7		9.87591	17397.2		9.87851	19251.4		9.87774	14913.5		9.87436	15701.4
9.89126	13542.7		9.88969	17229.3		9.89229	19219.1		9.89178	15081.1		9.88814	14939.2
9.90504	13760.3		9.90348	16956.9		9.90607	18850.2		9.90556	14977.3		9.90191	15432.1
9.91883	13333.3		9.91726	16676.5		9.91986	19261		9.91907	15201.2		9.91569	15718.8
9.93261	13661.2		9.93104	16813.5		9.93362	19556.6		9.93286	15670.4		9.92921	15435.2
9.94637	13276.2		9.94481	17611		9.94741	19713.1		9.94664	16288.3		9.94299	15192.5
9.96016	13900.1		9.95859	17638.7		9.96119	19589.7		9.96041	17066.3		9.95678	14705.1
9.97394	13686.5		9.97237	17813.2		9.97524	18951.5		9.97419	17049.5		9.97056	14863.9
9.98772	13708.6		9.98616	17273.4		9.98901	18265.1		9.98798	17342.4		9.98434	14916.4
10.0012	13146.6		9.99994	17756.1		10.0028	17934.8		10.0018	17160.3		9.99811	15068.7
10.015	13171.8		10.0137	17232		10.0166	18385.3		10.0155	16872.8		10.0119	15484.3
10.0288	13364.6		10.0275	18135		10.0304	18824.1		10.0296	16338.8		10.0257	15405.8
10.0426	13592.3		10.041	17871.8		10.0439	19172.3		10.0434	15645.7		10.0395	15412
10.0564	13932.2		10.0548	18672		10.0577	18909.1		10.0571	15250.4		10.0538	15318.9
10.0701	14422.3		10.0686	18433.8		10.0714	19270.5		10.0709	15368.4		10.0675	15215.9
10.0839	14366.6		10.0824	18160		10.0852	19218.6		10.0847	15638.7		10.0811	15262.5
10.0977	14924.6		10.0961	18015.3		10.0993	19317.5		10.0985	16192.8		10.0948	15519.6
10.1115	14580		10.1099	17611.8		10.113	18626		10.1123	16024.4		10.1086	15936.8
10.1253	15608.5		10.1237	17647.6		10.1268	18385.2		10.126	16168.7		10.1224	16261.8
10.139	15457.6		10.1375	17442.1		10.1403	18471.9		10.1396	16245.9		10.1362	15471.7
10.1526	15805.7		10.1513	17673.5		10.1541	19336.8		10.1533	16262.1		10.15	15222.5
10.1663	15426.4		10.1648	17879.5		10.1679	19644.1		10.1671	16384.8		10.164	15430
10.1801	14929.7		10.1786	17574.9		10.1817	20608.5		10.1809	16218.1		10.1778	15947.3
10.1939	14830.9		10.1923	17275.1		10.1955	19881.3		10.1947	16504.2		10.1913	15653.1
10.2077	14801.7		10.2061	17777.2		10.2092	20231.9		10.2085	16772.6		10.2051	15291.8
10.2215	15076.8		10.2199	18112.1		10.223	18896.4		10.2222	17016.6		10.2189	15607.4
10.2352	14902.7		10.2337	17895.3		10.2368	19297		10.2365	16638.4		10.2326	15860.7
10.249	14486.5		10.2475	17297.6		10.2506	18851.2		10.2503	16164.4		10.2464	15721.5
10.2628	14007.6		10.2612	17111.9		10.2644	18798.2		10.2638	15672.6		10.2602	15400.3
10.2766	13875.6		10.275	17916		10.2781	18868.3		10.2776	15725.1		10.274	15887.9
10.2904	13870.9		10.2888	18190.9		10.2919	18523.1		10.2914	15818.7		10.2878	16162.5
10.3041	14643.3		10.3026	18126.2		10.3062	19064.6		10.3052	16005.8		10.3015	16296.4
10.3179	15180.8		10.3161	17554.2		10.3197	18366.4		10.319	15749.5		10.3153	15985.7
10.3314	15524.9		10.3299	17906.2		10.3335	18779		10.3327	15476.8		10.3291	15607.7
10.3452	15685.7		10.3439	21168.2		10.3473	18026.4		10.3465	15750.2		10.3426	15964.8
10.359	15625.9		10.3577	24693.9		10.3611	18820.1		10.3603	18231.3		10.3564	17072.8
10.3728	15771		10.3712	27045.4		10.3749	18144.9		10.3741	20306.3		10.3702	19565.5
10.3866	16013.7		10.385	24815		10.3886	18681.8		10.3879	21107.2		10.384	21234.5
10.4003	16021.5		10.3988	21586.3		10.4024	18116.8		10.4016	19581.8		10.3983	21108.6
10.4141	16227.7		10.4126	18876.9		10.4162	18854.6		10.4154	17509.6		10.412	18918.5
10.4279	15816.3		10.4263	18052.9		10.43	18639.2		10.4289	16543.3		10.4256	16464.8
10.4417	15918.5		10.4406	17798.1		10.4438	18795.7		10.4427	16133.6		10.4393	15852.4
10.4555	15883.8		10.4544	17026.4		10.4573	18519.6		10.4565	16365.2		10.4531	15311.4
10.469	15657.8		10.4679	16827.8		10.4711	18442.6		10.4703	16092.4		10.4669	15807.2
10.4828	15425.3		10.4817	16953.5		10.4848	18260.6		10.4841	16066.1		10.4807	15771.8
10.4965	15312.8		10.4955	17321.5		10.4986	17808.5		10.4978	16059.4		10.4945	16629.7
10.5103	15593.4		10.5093	17477.8		10.5124	17637.8		10.5116	15834.1		10.5082	16359.3
10.5241	15836		10.5231	17244.6		10.5262	16908.5		10.5254	15441.9		10.522	15632.6
10.5379	15657.4		10.5368	17172.3		10.54	15875.4		10.5392	15592.9		10.5358	14993.2
10.5517	15487.3		10.5506	17135		10.5537	15313.3		10.553	16065.9		10.5496	15323.4
10.5654	15229.8		10.5644	17509.6		10.5675	14513.1		10.5667	15869		10.5631	15816.1
10.5792	15747.7		10.5782	17692		10.5813	14030.9		10.5803	15460.3		10.5769	15887.3
10.593	16308.1		10.592	17425.2		10.5948	13207.1		10.594	15443.7		10.5907	15071.1
10.6068	16157.7		10.6055	17158.7		10.6086	13315.2		10.6083	16098.5		10.6044	14741.7
10.6206	16039.2		10.6193	17026.1		10.6224	13667.4		10.6221	16057.7		10.6182	14267.9
10.6341	15464.6		10.633	16884.3		10.6362	14131.1		10.6359	15295.9		10.632	14458.8
10.6479	15339.4		10.6468	15909.9		10.6499	13928.9		10.6497	14770.6		10.6458	14277.5
10.6616	14559.4		10.6606	15158.8		10.6637	12021		10.6637	15089.2		10.6596	14364.9
10.6759	14752.4		10.6744	14225.2		10.6775	12609.4		10.6775	15812.5		10.6733	14137.1
10.6897	15157		10.6882	14129.4		10.6913	12645.7		10.691	16947.3		10.6871	13846.4
10.7035	15530		10.7019	14617.3		10.7051	14033.7		10.7048	16915.3		10.7009	13366.5
10.7173	15607.8		10.7157	15755.6		10.7188	14040.9		10.7186	16026.7		10.7144	13473.5
10.7308	15552.2		10.7295	16487.5		10.7326	14871.2		10.7324	14725.9		10.7282	13446.1
10.7448	15863.1		10.743	16731.7		10.7461	16285.1		10.7461	14571.6		10.742	13699.7
10.7589	15800.6		10.7568	13812.6		10.7602	16589.7		10.7599	15091.4		10.7558	13630.1
10.7724	16040.6		10.7706	11839.7		10.774	14003.6		10.7737	14859.2		10.7695	13350.4
10.7862	16297.6		10.7844	9574.73		10.7875	11323.4		10.7875	14562.6		10.7833	13166.9
10.8	16967.6		10.7981	9958.56		10.8013	9275.52		10.8013	14505.4		10.7971	12827.4
10.8137	16952.2		10.8124	10101.9		10.8148	9861.54		10.8153	14672.3		10.8109	13083.7
10.8275	16856.7		10.8262	9988.24		10.8286	10137.2		10.8291	15220.9		10.8247	13359.1
10.8413	16921.6		10.84	10139		10.8423	10305.3		10.8429	15757.6		10.8384	13736.1
10.8551	17460.1		10.8538	10112		10.8561	10915.9		10.8566	16122.5		10.8522	14075.3
10.8689	18087		10.8673	10443.3		10.8702	11728.5		10.8704	16044.3		10.866	14730.8
10.8826	18179.4		10.8811	10855.8		10.8839	12009.3		10.8842	16231.4		10.8798	15113.8
10.8964	18848.7		10.8949	11122.6		10.8975	12624.6		10.898	16493.1		10.8936	15758.2
10.9099	19277.7		10.9086	11298.2		10.9115	12855.1		10.9118	16523.5		10.9073	15561.7
10.9237	19495.2		10.9224	11467.4		10.925	13049.8		10.9255	16574.4		10.9209	16204.4
10.9375	18989.1		10.9362	12261		10.9388	12979.5		10.9393	17502		10.9346	16140.8
10.9513	18993.6		10.95	12486.9		10.9526	13121		10.9528	15241.4		10.9484	16501.8
10.9656	18895.8		10.9638	12726.4		10.9664	13842.7		10.9666	12890.7		10.9622	15129.1
10.9794	19165.4		10.9778	13222		10.9801	13787.1		10.9804	10134.3		10.976	13049.8
10.9929	18863.1		10.9916	13355.7		10.9939	14245.8		10.9942	10713.5		10.9898	10816.2
11.0067	20101.3		11.0051	14118.7		11.0077	13698.2		11.008	11042.8		11.0035	9684.81
11.0204	20197.4		11.0189	13877.9		11.0215	14884.7		11.0217	11301.2		11.0173	10149.7
11.0342	20777.3		11.0327	14680.2		11.0353	15233.8		11.0355	11477.6		11.0311	10670.3
11.048	20346.3		11.0464	15159.8		11.0488	16196.6		11.0493	11535.8		11.0449	10923.1
11.0618	20913.5		11.0602	15265.2		11.0631	16158.1		11.0631	11232.1		11.0584	10943.9
11.0756	21984		11.074	15596.4		11.0769	16247.4		11.0769	11598.8		11.0722	10936.5
11.0893	22712.3		11.0878	15476		11.0906	15758.5		11.0904	12023.6		11.086	11397.3
11.1031	22678.9		11.1016	15692.8		11.1044	15826.9		11.1042	12660.4		11.0997	12022.9
11.1169	22062.5		11.1153	15447.3		11.1179	16294.9		11.1179	12989.2		11.1135	12277.8
11.1307	21507.2		11.1291	15600.5		11.1317	16576.8		11.1322	13048.3		11.1273	12807.5
11.1442	22077.1		11.1429	15612.7		11.1455	16418.5		11.146	13363.8		11.1411	12709.4
11.158	22600.9		11.1567	15568.6		11.1593	16258.9		11.1595	13008.3		11.1549	12767
11.1718	22676		11.171	15564.3		11.1731	16605.1		11.1733	13901.1		11.1686	12411.9
11.1855	22393.7		11.1845	15917.7		11.1868	16698.8		11.1871	13880		11.1824	12194.1
11.1993	22713.8		11.1983	16527.6		11.2006	17323.7		11.2009	14345.6		11.1962	12384.2
11.2131	24096.3		11.2121	16822.3		11.2144	18277.2		11.2147	13986.3		11.2097	13278.7
11.2269	26010.4		11.2258	17700.4		11.2282	18890.3		11.2284	14621.1		11.2238	14569.6
11.2407	26371.1		11.2396	18372.3		11.2417	19393.3		11.2422	15617.9		11.2373	15670.4
11.2544	26329.7		11.2534	18959.2		11.2557	19641.1		11.256	16325.2		11.2511	15892.7
11.2682	24903.1		11.2672	18515.7		11.2695	19751.6		11.2698	16457.8		11.2648	15879.4
11.2817	24373.4		11.281	18583.9		11.283	18918.4		11.2836	15943.5		11.2786	15782
11.2955	23493.4		11.2947	18039		11.2968	18024.3		11.2973	15437.4		11.2924	15853.3
11.3093	24093.2		11.3085	17686.9		11.3106	17953.6		11.3109	15092.8		11.3062	15706.6
11.3231	24001.4		11.322	17510.6		11.3246	18116.4		11.3246	15308.8		11.32	16041.6
11.3369	24800.5		11.3358	18142		11.3384	18820.6		11.3384	15350.8		11.3337	16077.6
11.3506	24298.3		11.3499	19343.8		11.3522	19031		11.3522	15831.6		11.3475	15612.7
11.3644	24964.5		11.3636	19211.6		11.3657	19645.1		11.366	16079.2		11.3613	15371.5
11.3782	24874.7		11.3774	19325.8		11.3795	19624.9		11.3798	16311.4		11.3748	15959.5
11.392	26946.1		11.3912	19890.1		11.3933	21233.8		11.3935	16675.3		11.3886	16501
11.4058	30560.4		11.4047	22619.9		11.4071	24529.8		11.4073	17813.6		11.4024	16859.5
11.4196	34693.2		11.4185	25543.9		11.4208	27838.3		11.4211	20102.1		11.4162	18057
11.4333	36208		11.4323	26661.4		11.4346	28713.5		11.4349	22963.6		11.4299	20494
11.4471	34253.8		11.4461	25609.9		11.4484	26223		11.4487	23441.1		11.4437	23001.4
11.4609	31079.6		11.4598	23409.4		11.4622	23846.6		11.463	23100		11.4575	23189.7
11.4747	28149		11.4736	22141.3		11.476	22400		11.4767	20885.7		11.4713	21836.9
11.4885	26574.6		11.4874	21506.4		11.4897	22095.7		11.4905	20241.8		11.4856	19979.6
11.5022	27662.8		11.5012	21141.8		11.5035	24164.4		11.504	19506.4		11.4994	19182.8
11.516	36711.8		11.515	25118.3		11.517	30365.8		11.5178	20726.6		11.5131	18971.6
11.5295	47841.7		11.5287	32535.7		11.5308	36876.5		11.5316	26483.6		11.5269	22628.5
11.5438	52319.1		11.5425	39132.4		11.5446	38682.3		11.5454	32946.2		11.5407	29526
11.5574	47265.6		11.5563	38500.1		11.5584	34620.7		11.5592	35749.6		11.5542	36016.6
11.5711	38351.3		11.5701	33062.2		11.5722	29136.4		11.5729	32070.2		11.568	35637.4
11.5849	32764.2		11.5836	27118.9		11.5859	25427.7		11.5867	26575		11.5818	30155.9
11.5987	30180.8		11.5974	23628.6		11.5997	23942.4		11.6005	22679.8		11.5956	25099.1
11.6125	28921.7		11.6112	21868.3		11.6135	23459.9		11.6143	20873.5		11.6093	22213.2
11.6265	29608.4		11.6249	21968		11.6273	23621.2		11.6286	19775.4		11.6231	21072.6
11.6403	29447.1		11.6387	23217		11.6411	23808.2		11.6424	20328.2		11.6369	19891.4
11.6541	30171.8		11.6525	23911.6		11.6548	24276.2		11.6559	19640		11.6507	20784.3
11.6679	30546		11.6663	23184.4		11.6684	23929.8		11.6697	20200		11.6645	21230.4
11.6814	30607.7		11.6801	22414.5		11.6821	23620.4		11.6834	21881.5		11.6782	21856.7
11.6952	29912		11.6938	22603.2		11.6964	23921.9		11.6972	24662.2		11.6918	23292.7
11.7089	29160.6		11.7081	23198		11.7102	24254.2		11.711	25860.9		11.7055	24819.1
11.7227	29139.4		11.7219	22838		11.724	24702.1		11.7248	25932.1		11.7193	27054.1
11.7365	29350.5		11.7354	22131.5		11.7375	24948.1		11.7386	25646.6		11.7331	26974.2
11.7503	33024.9		11.7492	23491.5		11.7513	27395.7		11.7523	27209.1		11.7469	27583.6
11.7641	36658.8		11.763	27279.4		11.7651	29573.7		11.7661	29813.4		11.7607	28628.7
11.7778	38326.1		11.7768	29394		11.7789	29643.6		11.7796	34243		11.7744	31826.5
11.7916	35643.9		11.7906	29669.5		11.7926	28081.3		11.7934	35166.5		11.7882	34863.8
11.8054	33328.9		11.8043	26960.6		11.8064	26141.9		11.8072	33393.6		11.802	34403.5
11.8189	32723.3		11.8181	25621.7		11.8202	26002.2		11.821	30114.1		11.8158	32404.9
11.8327	32177.2		11.8319	24759.6		11.834	26090.6		11.8348	28808.3		11.8298	29935.4
11.8465	32330.6		11.8457	25320.1		11.8478	27350.3		11.8485	29023.8		11.8436	30484.6
11.8603	32762		11.8592	26448		11.8613	27900.4		11.8623	29478.4		11.8574	30535.3
11.874	34531.7		11.873	26967.8		11.8751	29514.3		11.8761	30904.3		11.8712	32013.7
11.8878	34721.3		11.8868	27943.9		11.8888	30259.6		11.8899	31139.8		11.8847	32266.2
11.9016	34556.4		11.9005	28170.1		11.9026	31237.8		11.9037	30785.9		11.8985	33139.8
11.9154	34210		11.9143	28756.8		11.9164	31245.7		11.9174	29875		11.9122	32403.7
11.9292	34533.6		11.9281	28846.1		11.9302	31955.3		11.931	30531.8		11.926	32339
11.9429	35867.5		11.9424	29569.9		11.944	33787		11.9447	31479.8		11.9398	31710
11.9567	36613.5		11.9562	30668.2		11.9577	35432.4		11.9585	32989		11.9536	32978
11.9705	36440.8		11.97	31844.9		11.9715	35394.9		11.9723	32680.6		11.9674	34815.6
11.984	35633.5		11.9837	32831.5		11.9853	35600		11.9861	32609.9		11.9811	36054.1
11.9978	35137.2		11.9973	33205.3		11.9991	34462.9		11.9999	31942.8		11.9949	36127
12.0116	34188.1		12.011	32015.4		12.0126	34312.3		12.0136	32038.7		12.0087	35070.7
12.0254	33274		12.0248	30746.4		12.0269	32757.6		12.0274	31500.7		12.0225	33398.3
12.0391	31247.5		12.0386	29978.1		12.0407	32723.4		12.0412	31089.3		12.036	31940.5
12.0534	31236.1		12.0524	30123.3		12.0545	32332.4		12.055	30216.7		12.0498	29883.1
12.0672	30983.7		12.0662	29955.9		12.0682	31908.2		12.0688	29476.5		12.0636	29954
12.081	31597.9		12.0799	29193.1		12.082	31199.1		12.0828	29165.9		12.0773	29573.2
12.0948	31036.2		12.0937	29518.2		12.0958	30954.9		12.0966	29143.8		12.0911	30204.9
12.1083	30262.4		12.1075	29092.9		12.1096	30734.4		12.1101	29033.5		12.1049	30328.4
12.1221	30056.1		12.1213	30397.5		12.1234	30388.4		12.1239	28052.1		12.1187	29771.1
12.1359	29825		12.1348	29215.4		12.1371	29572.7		12.1377	26943.5		12.1325	28851.6
12.1496	29091.8		12.1486	28462.6		12.1507	29445.4		12.1514	25937.9		12.1462	27696.3
12.1634	28588.3		12.1624	26300.6		12.1644	28819.8		12.1652	25808.1		12.1598	27097.5
12.1772	28023.9		12.1761	25854.2		12.1782	28889.9		12.179	25545.1		12.1743	26928.4
12.191	29179.2		12.1899	26050.4		12.192	28488.3		12.1928	25593.9		12.1881	26891.7
12.2048	28696.6		12.2042	26816.5		12.2058	27737.3		12.2066	25547.3		12.2016	26781.9
12.2185	28226.3		12.218	25813.7		12.2196	26399.2		12.2203	25534.5		12.2157	26586.3
12.2323	26805.2		12.2315	25599.7		12.2333	25272.6		12.2341	24955.2		12.2294	26319.4
12.2461	26324.5		12.2453	24962.6		12.2471	26338.8		12.2477	24307.5		12.2432	25991.6
12.2596	26030.7		12.2591	25816.2		12.2609	27462.8		12.2614	23902.3		12.257	26019.6
12.2734	25973.7		12.2729	25547.2		12.2747	28627.9		12.2752	24206.1		12.2708	25821.1
12.2872	25633.7		12.2866	25341.7		12.2885	27350.9		12.289	23999.8		12.2843	25672.6
12.301	26100.1		12.3004	25000.2		12.302	26516.7		12.3028	23941.1		12.2981	25416.1
12.3147	26135		12.3142	23995.3		12.3158	25837.6		12.3166	23491.9		12.3119	24883.1
12.3285	25991.2		12.328	23579.6		12.3295	26170		12.3303	22925.3		12.3256	24097.1
12.3426	24563.7		12.3415	23202.6		12.3433	26074.8		12.3441	22788		12.3394	23953.2
12.3563	24121.6		12.3553	23652.4		12.3571	25046.1		12.3579	23274.3		12.3532	23809.7
12.3699	24271.2		12.3691	23327.4		12.3709	25311.6		12.3717	22717.3		12.367	24368.8
12.3836	25046.2		12.3828	24297.1		12.3847	26024.1		12.3855	22734.4		12.3808	24060.6
12.3974	25016.1		12.3966	25207		12.3984	26956.9		12.3995	22407.5		12.3945	23754.2
12.4112	24249.2		12.4104	26335.7		12.4122	26460.4		12.4133	23380.9		12.4086	23765.9
12.425	24383		12.4242	26655.5		12.426	26447.2		12.4268	23239.6		12.4224	24347.8
12.4388	24590.2		12.438	26966.7		12.4395	26252.1		12.4406	22300.8		12.4359	24752
12.4525	25646.8		12.4518	26565.5		12.4533	26524.4		12.4544	22440.6		12.4497	25053.6
12.4663	25437		12.4655	25590.9		12.4671	26371		12.4681	22733.9		12.4635	24592.1
12.4801	25652		12.4793	25206.1		12.4809	27109		12.4819	24021.8		12.4772	24567.1
12.4936	26231.6		12.4928	25194		12.4946	27508.8		12.4957	24747.4		12.491	23830.7
12.5074	27784.6		12.5066	25210.5		12.5084	27095.1					12.5048	23279.8
