# Supplementary material for: An ancient role for CYP73 monooxygenases in phenylpropanoid biosynthesis and embryophyte development
Source: EMBO J. 2024 Aug 1;43(18):13. doi: 10.1038/s44318-024-00181-7 (PMC11405693; doi:10.1038/s44318-024-00181-7)
Supplement: Supplementary file 10 — Source data Fig. 2 [file 44318_2024_181_MOESM10_ESM.zip]

Archive with 11 entries (8 files):
- Figure 2/
- Figure 2/.DS_Store
- __MACOSX/Figure 2/._.DS_Store
- Figure 2/2C/
- Figure 2/2D/
- Figure 2/2C/Type I spectra.xlsx
- __MACOSX/Figure 2/2C/._Type I spectra.xlsx
- Figure 2/2D/HPLC-UV chromatograms.xlsx
- __MACOSX/Figure 2/2D/._HPLC-UV chromatograms.xlsx
- Figure 2/2D/.DS_Store
- __MACOSX/Figure 2/2D/._.DS_Store
