# Supplementary material for: An ancient role for CYP73 monooxygenases in phenylpropanoid biosynthesis and embryophyte development
Source: EMBO J. 2024 Aug 1;43(18):13. doi: 10.1038/s44318-024-00181-7 (PMC11405693; doi:10.1038/s44318-024-00181-7)
Supplement: Supplementary file 10 — Source data Fig. 2 [file 44318_2024_181_MOESM10_ESM.zip › Figure 2/2C/Type I spectra.xlsx]

## Sheet: Summary
	Absorbance (AU)
Wavelength (nm)	CYP73A92_WT	CYP73A92_R213A	CYP73A94_WT	CYP73A94_R241A	CYP73A48_WT	CYP73A48_R225A
500	0	0	0	0	0	0
499	0.000239747	0.000168046	8.26688e-05	0.000559892	9.5028e-05	0.000171868
498	0.000227693	8.99113e-05	-5.55408e-05	0.000265666	4.33829e-05	-0.000504292
497	0.000306111	5.75003e-05	-5.7139e-05	0.000868146	6.13159e-05	-0.000788325
496	0.000280249	4.94567e-05	-7.17565e-05	0.0005066	0.000246763	4.75082e-05
495	0.000254128	0.000234423	-0.000108377	0.00038374	0.000258365	-2.66656e-05
494	0.000279151	3.91223e-05	-0.0001402	0.000127997	-4.3931e-05	1.33594e-05
493	0.000120301	0.000149012	-0.00022906	0.000488785	0.000387999	-0.000641536
492	0.000281007	0.000156276	-0.000187396	0.000673002	0.000230822	-0.000672931
491	0.000433952	0.000272524	-0.000266059	0.000516343	0.00044887	-0.000418348
490	0.000290029	0.000111728	-0.000191743	0.000257677	0.000247842	-0.000251078
489	0.000277216	0.000103215	-0.000116261	0.000209983	0.000163537	-0.000543535
488	0.000322403	0.000267211	-0.000361595	0.000618129	0.000161486	-0.000337396
487	0.000292879	0.000230256	-0.000236418	0.000432655	0.000106993	-0.000929042
486	0.000183091	0.000101418	-0.000230343	0.000433229	0.000392973	-0.00121636
485	0.00022955	0.00028737	-0.000411173	0.000238332	-0.000201084	-0.00121646
484	0.000322874	0.000328368	-0.000384265	0.000125309	-0.000334641	-0.000640252
483	0.000269032	0.000148439	-0.000326017	-0.000134376	0.000212961	-0.00138344
482	0.000317931	0.000262211	-0.000460485	0.000120533	1.24094e-05	-0.00179275
481	0.000222909	0.000265831	-0.000531956	0.000723831	0.000149545	-0.000675159
480	0.00020934	0.000200178	-0.000494429	0.000194346	5.56889e-05	-0.000703957
479	0.000195092	0.000332874	-0.000636066	-7.07542e-05	-0.00050847	-0.00247815
478	0.000259383	0.000289897	-0.000641978	0.000807236	8.54032e-05	-0.000610793
477	0.000343874	0.000301018	-0.000666962	0.000172812	-0.000122948	-0.00144923
476	0.000192948	0.000254059	-0.000582379	0.000386012	-5.32898e-05	-0.0010439
475	5.13257e-05	0.000283698	-0.000613985	0.000774902	-9.32198e-05	-0.00240758
474	0.000116955	0.000166119	-0.000776113	0.000375044	-1.6511e-05	-0.00113959
473	0.000165001	0.000173852	-0.000766254	0.000224888	-0.000138797	-0.000546995
472	0.000138651	0.000294767	-0.000789347	0.00054056	0.000181396	-0.00092692
471	0.000169288	0.000307582	-0.000772923	0.000428111	2.95001e-05	-0.00206682
470	0.000242126	0.000291042	-0.00111307	0.000672949	-7.89203e-05	-0.000982204
469	-0.000334567	0.000382134	-0.000908246	0.000551741	-0.000295968	-0.00151253
468	-0.000334985	3.72741e-05	-0.000869706	0.000861846	-0.0003762	-0.00283602
467	0.000324913	0.000558641	-0.000889631	0.000215543	-0.000186341	-0.00159614
466	-3.05208e-05	0.000516241	-0.00100539	0.00036452	-4.98462e-05	-0.001561
465	-5.05885e-05	0.000521896	-0.000893526	0.000944074	5.38481e-05	-0.00140497
464	-3.34214e-05	0.000670331	-0.00129134	0.000125492	-0.000151571	-0.00136583
463	-0.000106474	0.000549963	-0.00137378	0.000253004	-0.000256162	-0.00211958
462	-0.000255389	0.000496254	-0.00133904	0.000832357	-0.000229018	-0.00182377
461	-0.00045597	0.000605216	-0.00149771	0.00011239	-0.000374204	-0.00195663
460	-0.000390103	0.000597501	-0.00157875	2.39527e-05	-0.00036128	-0.00213842
459	-0.000380051	0.000596824	-0.00169955	0.000817405	-0.000346384	-0.00174316
458	-0.000414853	0.000666812	-0.00195768	0.0006568	-0.000810757	-0.00165474
457	-0.000562358	0.000651327	-0.00179174	0.000954115	-0.00118576	-0.00211083
456	-0.000725101	0.00057652	-0.0022159	0.00127738	-0.000884282	-0.000515564
455	-0.000757814	0.000568467	-0.00224176	0.000311905	-0.00136609	-0.00108864
454	-0.000772683	0.000806378	-0.00243509	0.000289529	-0.00159554	-0.0021397
453	-0.000750118	0.00091354	-0.00269787	0.000446915	-0.00170405	-0.00252974
452	-0.00103656	0.000663631	-0.0027881	0.00089837	-0.00182484	-0.00267469
451	-0.00117958	0.000950919	-0.00314184	-0.000110692	-0.00205573	-0.000994564
450	-0.00116681	0.00084985	-0.00310584	0.000669788	-0.00306858	-0.00266676
449	-0.00136257	0.000933755	-0.00345239	0.000864669	-0.00313726	-0.000110037
448	-0.00153535	0.000963753	-0.0039388	0.000877401	-0.00338636	-0.00277889
447	-0.00166251	0.00122514	-0.00406465	7.22532e-05	-0.00331297	-0.00224624
446	-0.00168942	0.000998502	-0.00454027	0.000317779	-0.00337825	-0.00178775
445	-0.0021015	0.000899143	-0.00489697	0.00120255	-0.00447571	-0.0017653
444	-0.002395	0.0011965	-0.00521648	0.000977467	-0.00448075	-0.00146056
443	-0.00246875	0.000898282	-0.0055012	0.00110837	-0.00530247	-0.00274279
442	-0.00267953	0.000999545	-0.00605184	0.000885454	-0.00605227	-0.00187275
441	-0.00297057	0.00091101	-0.00654665	0.00182632	-0.00613943	0.000151808
440	-0.00321444	0.000840775	-0.00716148	0.00180439	-0.007098	-0.000863483
439	-0.00343396	0.00110676	-0.00756988	0.00124077	-0.00777204	-0.00205872
438	-0.00382889	0.000876269	-0.00817503	0.000985338	-0.00862328	-0.000651128
437	-0.00408331	0.000960127	-0.00883701	0.00128471	-0.00857864	-0.0011439
436	-0.0045686	0.000735351	-0.00938964	0.00131274	-0.0101641	-0.00158443
435	-0.00525661	0.000876373	-0.00991356	0.00100997	-0.0104479	-0.00142323
434	-0.00538465	0.000712851	-0.0103801	0.000535857	-0.0115596	-0.000116859
433	-0.0060207	0.000935372	-0.0107422	0.00138018	-0.0126823	-0.000188145
432	-0.00651772	0.00094132	-0.0110894	0.00150029	-0.013277	-0.00106736
431	-0.0068667	0.000885815	-0.0116571	0.000597122	-0.0140349	-0.00119039
430	-0.00767207	0.00104648	-0.0120307	0.00224622	-0.0147159	0.0013693
429	-0.00812729	0.00085045	-0.011983	0.00111789	-0.0154117	-0.00107063
428	-0.008659	0.00103691	-0.011819	0.00048087	-0.0160051	-0.00106796
427	-0.00889219	0.00121783	-0.0117452	0.00141811	-0.0153846	0.000379056
426	-0.00987696	0.001094	-0.0110884	0.00110356	-0.0168685	0.00096699
425	-0.00932962	0.00124902	-0.0108731	0.00152199	-0.0166082	0.000867491
424	-0.00948678	0.00127998	-0.0105094	0.000167853	-0.0160342	0.000452564
423	-0.00988677	0.00133569	-0.00979195	0.0019871	-0.0163847	0.00171258
422	-0.00985709	0.00109624	-0.00895165	0.000216221	-0.0154691	-0.000195753
421	-0.00974672	0.00111925	-0.00816737	0.00109971	-0.015013	0.00305415
420	-0.00909619	0.00100108	-0.0071987	0.00111318	-0.0140986	0.00146496
419	-0.00882301	0.0012987	-0.00597607	0.000876591	-0.0131973	0.001148
418	-0.0082189	0.00135956	-0.00509223	0.000354832	-0.0120186	0.00301062
417	-0.0078323	0.00125965	-0.0043252	0.00185556	-0.0110792	0.0033552
416	-0.00679961	0.00139583	-0.00284097	0.00183232	-0.00980144	0.00288859
415	-0.0063673	0.00146641	-0.00184825	0.00116011	-0.00830505	0.00205527
414	-0.00557168	0.00123634	-0.00081644	0.00110248	-0.00732617	0.00130766
413	-0.00463919	0.00132995	0.000447545	0.000904174	-0.00500782	0.00244911
412	-0.00348503	0.00138381	0.00114186	0.00144332	-0.00410773	0.0037484
411	-0.00256316	0.00111349	0.00220696	0.000851467	-0.00318323	0.00448449
410	-0.00195095	0.00113076	0.00317192	0.00115747	-0.00130174	0.003366
409	-0.00104967	0.00121245	0.00405788	0.0020697	-0.000472202	0.00182793
408	-0.000260299	0.000987075	0.00472346	0.000935419	0.000593963	0.00355749
407	0.000742856	0.00125617	0.00595641	0.00256223	0.00270833	0.00484598
406	0.00153172	0.00134676	0.00658088	0.00283354	0.00353165	0.00317969
405	0.00235752	0.00114989	0.00739571	0.00128895	0.0044881	-0.000338891
404	0.003072	0.0014369	0.00761635	0.00159783	0.00533729	0.00219492
403	0.00389084	0.00158076	0.00843372	0.00140937	0.00719687	0.00189907
402	0.00466339	0.00122404	0.00889462	0.00183664	0.00838034	0.00201025
401	0.00516917	0.00135057	0.0100056	0.00137005	0.00940067	0.00269993
400	0.00571735	0.00138969	0.0106354	-0.000156781	0.0106904	0.00165546
399	0.00641786	0.00124163	0.0111718	0.00218601	0.0107522	0.00153655
398	0.00699534	0.00153931	0.0115605	0.00304072	0.0107381	0.00280629
397	0.00732848	0.00168091	0.0119796	0.00232073	0.0120587	0.000178039
396	0.00801419	0.00132661	0.0126507	0.00157688	0.0123983	0.00133075
395	0.00851016	0.00199719	0.0128457	0.00129887	0.0148589	0.00122712
394	0.00865873	0.00197397	0.0125526	0.000668716	0.014341	0.000297209
393	0.00904958	0.00211848	0.0135012	0.00197085	0.0142363	0.00113337
392	0.00868312	0.0014481	0.0134386	0.00312334	0.0137196	0.00166144
391	0.00888845	0.00183737	0.0135137	0.00222235	0.0136955	0.00247149
390	0.00933447	0.00165744	0.0127231	-0.000600809	0.0153884	0.000732941
389	0.00925257	0.00149741	0.0134837	0.00282286	0.0146939	0.00132451
388	0.00913966	0.00138692	0.0129354	0.000495864	0.014496	8.10558e-05
387	0.00913611	0.00196092	0.0122816	0.00264628	0.0130654	0.00566344
386	0.009071	0.00138212	0.0121528	0.000982383	0.01224	0.00183597
385	0.00876166	0.00153448	0.0118233	-0.000594764	0.0125773	-0.00132457
384	0.00859627	0.00196293	0.0117246	0.00238587	0.0130257	0.00334753
383	0.00828386	0.00160866	0.0111288	0.00263615	0.0128564	-2.0708e-05
382	0.00850073	0.00184249	0.0113909	0.00229673	0.0109631	0.00154263
381	0.00816128	0.00176649	0.0108368	0.00272192	0.0105347	0.00326409
380	0.00792311	0.00221689	0.00993981	0.00220426	0.0111699	-0.00102117
