# Supplementary material for: An ancient role for CYP73 monooxygenases in phenylpropanoid biosynthesis and embryophyte development
Source: EMBO J. 2024 Aug 1;43(18):13. doi: 10.1038/s44318-024-00181-7 (PMC11405693; doi:10.1038/s44318-024-00181-7)
Supplement: Supplementary file 10 — Source data Fig. 2 [file 44318_2024_181_MOESM10_ESM.zip › Figure 2/2D/HPLC-UV chromatograms.xlsx]

## Sheet: Sheet1
	Absorbance @310 nm
Time (min)	CYP73A92_WT	CYP73A92_R213A	CYP73A94_WT	CYP73A94_R241A	CYP73A48_WT	CYP73A48_R225A	Empty microsomes	100 µM p-coumarate
2	0.001023	0.0011012	0.00136226	0.000408065	0.0010723	0.000370261	0.000396109	-0.000581663
2.00833	0.00102447	0.00108309	0.00136817	0.000401967	0.00107385	0.000370707	0.000387206	-0.000578826
2.01667	0.00102812	0.00106825	0.00136572	0.000398783	0.00107522	0.000370424	0.000375478	-0.000575728
2.025	0.00103477	0.00105805	0.00136272	0.000394326	0.00107686	0.000370511	0.000364652	-0.000575728
2.03333	0.00103805	0.00104878	0.0013599	0.000392326	0.0010775	0.000368511	0.000356011	-0.000576815
2.04167	0.00103824	0.00104234	0.00135764	0.000391413	0.00108014	0.000368609	0.000354641	-0.000578815
2.05	0.00103714	0.00103425	0.00134783	0.000392685	0.00108278	0.00036925	0.000354087	-0.000577098
2.05833	0.0010344	0.00102662	0.0013452	0.000395413	0.00108451	0.000372261	0.000352261	-0.000574011
2.06667	0.00102694	0.00101872	0.00133965	0.000400054	0.00108415	0.000374359	0.000354891	-0.000568098
2.075	0.00102284	0.0010088	0.00133638	0.000401609	0.00108252	0.00037937	0.00035825	-0.000558728
2.08333	0.00101902	0.00100234	0.00133338	0.000400804	0.00107707	0.000382739	0.000355337	-0.000551543
2.09167	0.00101112	0.000999337	0.00133738	0.000394261	0.00106934	0.000384196	0.000353152	-0.000546174
2.1	0.00100476	0.000993696	0.00134111	0.000383989	0.00106161	0.000378739	0.00035425	-0.000541717
2.10833	0.00100059	0.000982598	0.00134775	0.000373989	0.00105433	0.000374554	0.000352804	-0.000540272
2.11667	0.000993772	0.0009725	0.00135194	0.000362076	0.0010464	0.000370554	0.000355185	-0.000544924
2.125	0.000989402	0.00096187	0.00135329	0.000355348	0.00104239	0.000369098	0.000361196	-0.000547935
2.13333	0.000990489	0.000944859	0.00135011	0.000350533	0.00104184	0.000367826	0.000367935	-0.000551489
2.14167	0.000991761	0.000929761	0.00134347	0.000346717	0.00103901	0.000371826	0.000371761	-0.000555587
2.15	0.000992761	0.000917848	0.00133618	0.000345272	0.00103955	0.000374283	0.000375946	-0.000559587
2.15833	0.000993946	0.00090712	0.00132736	0.000347467	0.00104247	0.000378098	0.000374576	-0.000561772
2.16667	0.000991315	0.000890554	0.001326	0.000345565	0.00104265	0.00037537	0.000368391	-0.000562315
2.175	0.000987772	0.00088137	0.00132646	0.000344391	0.00104011	0.000373456	0.000363576	-0.000563772
2.18333	0.000983228	0.00087437	0.00132991	0.000344033	0.00104038	0.00036763	0.000359935	-0.000568228
2.19167	0.000980228	0.000865826	0.00133083	0.000339663	0.00103574	0.000361891	0.000353837	-0.000569315
2.2	0.000979315	0.000859739	0.00133501	0.00033738	0.00103137	0.000355152	0.000349924	-0.00057012
2.20833	0.000982043	0.000855489	0.00132791	0.000339098	0.00103091	0.000354598	0.000347185	-0.000569837
2.21667	0.000983315	0.000853239	0.00132	0.000341087	0.00103319	0.000353413	0.000345174	-0.000571826
2.225	0.000981674	0.00084862	0.00131	0.000343717	0.0010361	0.000356598	0.000340533	-0.000567359
2.23333	0.000978304	0.000846	0.00130573	0.00034763	0.00104492	0.000358783	0.00033762	-0.000562446
2.24167	0.000976304	0.000839554	0.00130119	0.000349087	0.00105266	0.000357696	0.000335435	-0.000557989
2.25	0.00097075	0.000837467	0.00130728	0.000345913	0.00105658	0.000355152	0.000337533	-0.000552348
2.25833	0.000968206	0.000828098	0.00131192	0.000342924	0.00106122	0.000353239	0.000338174	-0.00054225
2.26667	0.000968119	0.000816185	0.00131929	0.000337478	0.00106304	0.000350956	0.000340174	-0.000534522
2.275	0.000970489	0.000806446	0.00132175	0.000330294	0.00106069	0.0003525	0.000342	-0.000527239
2.28333	0.000969576	0.000801804	0.00132111	0.000327206	0.00105541	0.000359772	0.00034438	-0.00052187
2.29167	0.000970402	0.000795435	0.00131538	0.00032475	0.00105187	0.0003665	0.000343663	-0.000520141
2.3	0.000971402	0.000793706	0.00131084	0.000319837	0.00104623	0.000375783	0.000340674	-0.000519413
2.30833	0.000972859	0.000798163	0.00130557	0.000318293	0.00104249	0.000377967	0.00034187	-0.000521043
2.31667	0.0009715	0.000799533	0.00130029	0.000317848	0.00104048	0.000380152	0.000343696	-0.000523956
2.325	0.00097287	0.000797989	0.0012993	0.000314304	0.00104211	0.00038088	0.000346152	-0.000527783
2.33333	0.000972685	0.000792533	0.00130049	0.000310489	0.00104411	0.000380424	0.000349424	-0.000528337
2.34167	0.000971228	0.000785348	0.00130076	0.000308761	0.00104702	0.000374598	0.000353783	-0.000533533
2.35	0.000966587	0.000772707	0.0013023	0.000302478	0.00104839	0.000374696	0.000356413	-0.00053637
2.35833	0.00096713	0.000763793	0.0013013	0.000295739	0.00105267	0.000370152	0.000357402	-0.000539109
2.36667	0.000961489	0.000755337	0.00129802	0.000286913	0.00105359	0.000362783	0.000358391	-0.00053438
2.375	0.000956761	0.000752794	0.00129284	0.000281	0.00105732	0.000357783	0.000356467	-0.00053238
2.38333	0.000947304	0.00075225	0.00128757	0.000276728	0.00106323	0.000359511	0.000356826	-0.000524641
2.39167	0.000939304	0.000753891	0.00127711	0.000273098	0.00106841	0.000358141	0.000353	-0.000518902
2.4	0.000926033	0.000753902	0.00127138	0.000268011	0.00106904	0.000364783	0.000348543	-0.000512978
2.40833	0.000916859	0.000752	0.00126793	0.000265196	0.00107013	0.000371706	0.000344087	-0.00051525
2.41667	0.000906956	0.000747185	0.00126758	0.000259913	0.0010664	0.00037563	0.000342272	-0.000514609
2.425	0.000900967	0.000742196	0.00126976	0.00025363	0.00106003	0.000378185	0.000342087	-0.000516794
2.43333	0.000896065	0.000736294	0.00127622	0.000253076	0.00105393	0.000382924	0.000346543	-0.00051925
2.44167	0.000893065	0.000727478	0.00128376	0.000259163	0.00105221	0.00038038	0.000355087	-0.00052425
2.45	0.000893337	0.000719848	0.00129158	0.000267794	0.00105121	0.000379467	0.000364174	-0.000529609
2.45833	0.000898609	0.000713946	0.00129639	0.000276891	0.00105202	0.000381185	0.000377087	-0.000537967
2.46667	0.00090688	0.00070913	0.00129921	0.000284989	0.00105502	0.000381	0.000383815	-0.00054587
2.475	0.000917152	0.000702315	0.00130066	0.000286174	0.00106012	0.000377989	0.000391544	-0.000552957
2.48333	0.000923793	0.0007015	0.00129958	0.000283174	0.00106176	0.000381348	0.000395728	-0.000554141
2.49167	0.000926065	0.000701685	0.00129703	0.000275087	0.00106559	0.000382707	0.000396826	-0.000549239
2.5	0.000922696	0.0006995	0.00129276	0.000264087	0.0010696	0.00037925	0.00039537	-0.000543065
2.50833	0.000917326	0.000692859	0.00129067	0.000254717	0.0010697	0.00038025	0.000398011	-0.000535076
2.51667	0.000910141	0.000690859	0.00128586	0.000246533	0.00107097	0.00038162	0.000395554	-0.000531087
2.525	0.000905587	0.000688228	0.00128186	0.000239989	0.00107142	0.000381533	0.000395739	-0.000529641
2.53333	0.000899033	0.00068788	0.00127659	0.000235533	0.00106997	0.000382989	0.000396652	-0.000532283
2.54167	0.000893206	0.00069063	0.0012765	0.000238989	0.00106678	0.000391989	0.000397206	-0.000532837
2.55	0.000886652	0.000697022	0.00127369	0.000241272	0.0010697	0.000398989	0.000393207	-0.000532478
2.55833	0.000879641	0.000698859	0.00127587	0.000244467	0.00107125	0.000408174	0.000391848	-0.000525207
2.56667	0.000871543	0.000699413	0.00127697	0.00024638	0.0010748	0.000417543	0.000390206	-0.000516478
2.575	0.000870641	0.000691946	0.00127705	0.000247293	0.00108	0.000427011	0.00038738	-0.000508294
2.58333	0.000873837	0.000683294	0.00127541	0.000243109	0.00109055	0.000427207	0.000383913	-0.000504196
2.59167	0.000877304	0.000672272	0.00127177	0.000234098	0.0010951	0.000423033	0.000383	-0.000502185
2.6	0.000884869	0.000664533	0.00126149	0.000229359	0.00109581	0.000414576	0.000383087	-0.000505174
2.60833	0.000891163	0.00065762	0.00125485	0.00022162	0.0010978	0.000401478	0.000381	-0.000509804
2.61667	0.000892533	0.000652902	0.0012524	0.000218609	0.0010957	0.000388196	0.000379185	-0.000518261
2.625	0.000890902	0.000648185	0.00124841	0.000216239	0.00108659	0.000384641	0.00038138	-0.000522446
2.63333	0.000889272	0.000647837	0.00124824	0.000220511	0.00107985	0.000385815	0.00038275	-0.000526359
2.64167	0.000884456	0.000642391	0.00125271	0.000221685	0.0010813	0.000390359	0.000385304	-0.000529098
2.65	0.000881457	0.000633848	0.00125535	0.000228413	0.00108249	0.000399272	0.000391217	-0.000533652
2.65833	0.000879185	0.000629206	0.00125308	0.000229598	0.00108959	0.000406185	0.000396772	-0.000531294
2.66667	0.000875446	0.000626294	0.00125189	0.000233424	0.00110251	0.000409728	0.00039713	-0.000528391
2.675	0.000871978	0.000617011	0.00124843	0.000235065	0.00111371	0.000412543	0.000398674	-0.000527217
2.68333	0.000868054	0.000611456	0.00124771	0.000235348	0.0011208	0.000417543	0.000394391	-0.000525489
2.69167	0.000866315	0.000611185	0.00124461	0.000230989	0.00112663	0.000419717	0.000387924	-0.000519033
2.7	0.000867402	0.000605913	0.00124442	0.000231717	0.00112836	0.00042562	0.000384544	-0.000519576
2.70833	0.000868859	0.000598456	0.00124661	0.000231717	0.00112417	0.000428978	0.000385446	-0.000521489
2.71667	0.000868674	0.000599283	0.00124542	0.00022963	0.00112299	0.000431435	0.000384891	-0.000521859
2.725	0.000869217	0.000598011	0.00123833	0.000231272	0.00112162	0.000427793	0.000388978	-0.000518598
2.73333	0.000869033	0.000593185	0.00123287	0.000231728	0.00112134	0.00042888	0.000390337	-0.00052125
2.74167	0.000863478	0.000589544	0.00122586	0.000232011	0.00112224	0.000425967	0.000394065	-0.000511261
2.75	0.000857924	0.000584902	0.00121666	0.000226739	0.00112551	0.000428054	0.000394967	-0.000499446
2.75833	0.000853652	0.00057462	0.00121038	0.000222283	0.0011235	0.000428685	0.000398326	-0.000488174
2.76667	0.00084538	0.000565794	0.00121065	0.000214457	0.00111667	0.000432228	0.000400326	-0.000479533
2.775	0.000835652	0.000560794	0.00121184	0.000211272	0.00110612	0.000429413	0.000404783	-0.000467978
2.78333	0.000825837	0.00055825	0.00121558	0.000205717	0.00109556	0.000430783	0.000406326	-0.000467152
2.79167	0.000818022	0.000560348	0.00121859	0.000203989	0.00108747	0.000428337	0.000406696	-0.000468956
2.8	0.00081038	0.000564174	0.00122487	0.000205989	0.00108338	0.00042962	0.00040388	-0.000470674
2.80833	0.000807739	0.000563815	0.00122824	0.00020763	0.00108575	0.000430533	0.000402424	-0.000472489
2.81667	0.000806554	0.000560728	0.0012317	0.000204902	0.00109258	0.00043563	0.000400337	-0.000475391
2.825	0.00081237	0.000554272	0.00123588	0.000202446	0.00110086	0.000437087	0.00039862	-0.000479478
2.83333	0.00081937	0.000541087	0.00123934	0.00019962	0.00110559	0.000440087	0.000400174	-0.000480663
2.84167	0.000829837	0.000529913	0.00124198	0.000194793	0.00111013	0.000439272	0.00040437	-0.000483391
2.85	0.000838033	0.000522011	0.00124589	0.000193152	0.00111113	0.000436098	0.000405478	-0.000488293
2.85833	0.000845956	0.000518565	0.00125399	0.000193696	0.00111568	0.00043437	0.000408489	-0.000490565
2.86667	0.000850511	0.000522033	0.00125526	0.000195337	0.00111905	0.000433641	0.000414674	-0.000486739
2.875	0.000852152	0.00053013	0.00125809	0.000200261	0.00112516	0.000431098	0.000417315	-0.000483457
2.88333	0.000846598	0.000540217	0.001258	0.000206456	0.00112963	0.000428815	0.000419859	-0.000479989
2.89167	0.000844228	0.000549304	0.00125618	0.000208011	0.00113354	0.000433076	0.000424033	-0.00047225
2.9	0.000842131	0.000551663	0.00124791	0.000210109	0.00113045	0.000432978	0.000425663	-0.000466598
2.90833	0.00083813	0.000547293	0.00124283	0.00021375	0.00112872	0.000433793	0.000425391	-0.000466783
2.91667	0.000836587	0.000540652	0.00123954	0.000215837	0.00112444	0.000437326	0.000424837	-0.000471065
2.925	0.000838141	0.000532924	0.00123617	0.000218652	0.00112306	0.000444598	0.000423467	-0.000475076
2.93333	0.000837054	0.000523652	0.00123572	0.000224652	0.00112279	0.000448054	0.000424467	-0.000482
2.94167	0.000837152	0.000517739	0.00123635	0.000233022	0.00112589	0.000453054	0.000426739	-0.000488924
2.95	0.00083688	0.000516467	0.00124099	0.000238663	0.00112589	0.000460054	0.000429185	-0.000494293
2.95833	0.000833511	0.00051638	0.00124327	0.000237391	0.00113026	0.000465065	0.000433544	-0.000493837
2.96667	0.000830326	0.000513924	0.00124837	0.000235935	0.00113682	0.000467793	0.000439	-0.000494109
2.975	0.000829413	0.000518196	0.00124964	0.000231663	0.00114218	0.000468707	0.000437174	-0.000491837
2.98333	0.000824587	0.000521293	0.00125347	0.000219924	0.00114574	0.000470533	0.00043863	-0.000489478
2.99167	0.000822587	0.000524565	0.00124983	0.000208554	0.00115221	0.000470533	0.000441272	-0.000484663
3	0.000823685	0.000524739	0.00124737	0.000202283	0.00115185	0.000471533	0.000446913	-0.000482935
3.00833	0.000820957	0.000528652	0.00124173	0.000196565	0.00114712	0.00047063	0.000449913	-0.000483663
3.01667	0.000814772	0.000528011	0.00123846	0.000191207	0.00114266	0.00046963	0.000461924	-0.00048075
3.025	0.000809587	0.000527185	0.0012349	0.000191946	0.00113938	0.000466891	0.000468109	-0.000476739
3.03333	0.000802761	0.000543652	0.00123062	0.0001945	0.00113154	0.000461706	0.000472391	-0.000471728
3.04167	0.000800576	0.00056213	0.00122988	0.000198413	0.00112479	0.000454424	0.000471304	-0.000466456
3.05	0.000801576	0.000577511	0.00123197	0.000199859	0.00112023	0.000445685	0.000471033	-0.000457185
3.05833	0.000810315	0.000591261	0.0012326	0.000199761	0.00111593	0.000440228	0.000465022	-0.000453011
3.06667	0.000818511	0.000609837	0.00123305	0.000198576	0.0011102	0.00043587	0.000461924	-0.000451935
3.075	0.00082925	0.000591826	0.00123815	0.000196935	0.00111502	0.000436141	0.000459543	-0.000451946
3.08333	0.000833076	0.000575359	0.00123952	0.000188206	0.00111949	0.000439239	0.000460804	-0.000452587
3.09167	0.000831261	0.000562533	0.00123835	0.000184761	0.00112641	0.000448794	0.000460978	-0.000454957
3.1	0.000826348	0.000551891	0.0012378	0.000184402	0.00112898	0.000455794	0.00046425	-0.000456772
3.10833	0.000823978	0.000538152	0.00123699	0.000180859	0.00113199	0.000463065	0.000470065	-0.000456674
3.11667	0.00081725	0.000539706	0.00123617	0.0001805	0.0011308	0.00046788	0.000475522	-0.000456315
3.125	0.000812424	0.000540076	0.0012379	0.000186957	0.00113162	0.000474598	0.00048162	-0.000452685
3.13333	0.000812696	0.000535989	0.0012418	0.000189598	0.00112762	0.000476315	0.000490359	-0.00044987
3.14167	0.000815152	0.000531902	0.00124526	0.000192783	0.0011338	0.000482489	0.000495641	-0.000445424
3.15	0.000813696	0.000524359	0.00124662	0.000199967	0.00113963	0.000487391	0.00049738	-0.00044025
3.15833	0.000816511	0.00052163	0.00124525	0.000202696	0.001141	0.000491206	0.00049875	-0.000437522
3.16667	0.000820957	0.000522641	0.00123979	0.000199424	0.001142	0.000491848	0.000497022	-0.000435793
3.175	0.000825859	0.000525826	0.00123352	0.000201967	0.00114781	0.000494489	0.000493109	-0.00043088
3.18333	0.000828489	0.000539293	0.00122907	0.000203424	0.0011438	0.000497685	0.000492283	-0.000427783
3.19167	0.000825935	0.000553946	0.00123016	0.000203337	0.00114371	0.000502337	0.000492728	-0.000425685
3.2	0.000824293	0.00056587	0.00123253	0.000205793	0.0011447	0.000509446	0.000494185	-0.0004215
3.20833	0.000820663	0.000572054	0.00124017	0.00020925	0.00114514	0.00051837	0.000497098	-0.000416946
3.21667	0.000812304	0.000577511	0.00124954	0.000207065	0.00114259	0.000528022	0.000501011	-0.000412576
3.225	0.000808489	0.000561033	0.00125719	0.00020288	0.00114403	0.00053675	0.00050238	-0.000407935
3.23333	0.000812043	0.000542641	0.00125927	0.000198326	0.00114602	0.000544022	0.000503478	-0.00040238
3.24167	0.000812413	0.000524619	0.00126036	0.000192228	0.00115266	0.000547109	0.000503565	-0.000403283
3.25	0.000812511	0.00051188	0.0012589	0.0001885	0.00116022	0.000553011	0.000501196	-0.000405011
3.25833	0.000816696	0.000497054	0.00125417	0.000190413	0.00116577	0.000555543	0.000500826	-0.000406283
3.26667	0.000815152	0.000503978	0.00124963	0.000196598	0.00116805	0.000554446	0.000502185	-0.000409467
3.275	0.000812424	0.000515457	0.00124754	0.000202424	0.00116488	0.000550978	0.000506087	-0.000412206
3.28333	0.00081088	0.000525652	0.00124637	0.000210163	0.0011597	0.000545783	0.000507174	-0.000407304
3.29167	0.000813696	0.000531935	0.00124601	0.000213348	0.0011536	0.000540228	0.000509804	-0.000403674
3.3	0.000811141	0.000539304	0.00124547	0.000213446	0.00115114	0.000531228	0.000509435	-0.000404054
3.30833	0.000810772	0.000530022	0.00124274	0.000209446	0.00115687	0.000526685	0.00050588	-0.000404609
3.31667	0.000810315	0.000516641	0.00124365	0.000203533	0.0011667	0.000524511	0.00050087	-0.000404065
3.325	0.000810315	0.000506989	0.00124411	0.00019725	0.00117325	0.00052688	0.000499141	-0.000404435
3.33333	0.0008095	0.000499065	0.00124311	0.000192696	0.00118117	0.000527793	0.000495054	-0.000407174
3.34167	0.00081488	0.000492783	0.00124547	0.000190228	0.00119073	0.000533794	0.000495424	-0.000406717
3.35	0.000823989	0.000494054	0.00125183	0.000191315	0.00119528	0.000540609	0.000498706	-0.000407174
3.35833	0.000830543	0.00049787	0.00125527	0.000192489	0.00119637	0.000547239	0.00050463	-0.000410087
3.36667	0.000837	0.0004965	0.00125572	0.000199217	0.00119973	0.000555152	0.000514913	-0.00041363
3.375	0.000841359	0.000495315	0.00126035	0.000205576	0.0012049	0.000562609	0.000527554	-0.00041162
3.38333	0.000841706	0.000493761	0.0012598	0.000212391	0.00120362	0.000570435	0.000539739	-0.000410337
3.39167	0.000836141	0.000491206	0.00125926	0.000222848	0.00120179	0.000579174	0.000552924	-0.000403783
3.4	0.000831761	0.000484652	0.00126036	0.000234587	0.00120006	0.000587826	0.000559739	-0.00039313
3.40833	0.000830935	0.000484924	0.00126746	0.000243228	0.00119879	0.000592109	0.000562098	-0.000383761
3.41667	0.000830663	0.000481924	0.00126873	0.000253609	0.00119124	0.000595206	0.000562283	-0.000377663
3.425	0.000831391	0.000478924	0.00127527	0.000259261	0.00118851	0.000594206	0.000560739	-0.000371033
3.43333	0.000836761	0.000477478	0.00128009	0.000257446	0.0011866	0.000587935	0.000553739	-0.000371217
3.44167	0.000838674	0.000477946	0.00128153	0.000255533	0.00118787	0.000580391	0.000553739	-0.000371772
3.45	0.000837587	0.000471043	0.00127752	0.000249804	0.00119142	0.000572663	0.00055338	-0.000371315
3.45833	0.000834859	0.00046887	0.00127652	0.000242978	0.0011998	0.000564391	0.000552641	-0.000367685
3.46667	0.0008295	0.000467424	0.00127243	0.000242707	0.00120727	0.000558935	0.00055163	-0.00036013
3.475	0.000821228	0.000463337	0.00126662	0.000246522	0.00121492	0.00055638	0.000554261	-0.00035012
3.48333	0.00081487	0.000458424	0.0012618	0.000245609	0.00121711	0.000554	0.000552533	-0.000344109
3.49167	0.000807869	0.000459152	0.00125836	0.000246967	0.00121347	0.000552891	0.000550978	-0.00033938
3.5	0.000804326	0.000455239	0.00125581	0.000246326	0.00120709	0.000553511	0.000546891	-0.00033637
3.50833	0.000802141	0.000446956	0.00125482	0.000240859	0.00119879	0.000556228	0.000546174	-0.000337826
3.51667	0.000803685	0.000441033	0.00125818	0.000238772	0.00119204	0.000561587	0.000543815	-0.000336913
3.525	0.000805315	0.000437206	0.0012631	0.000238413	0.00118976	0.000568859	0.000546815	-0.000333913
3.53333	0.00080913	0.000435196	0.00126828	0.000236141	0.0011933	0.000575957	0.000546272	-0.000331728
3.54167	0.000811946	0.000437467	0.00127192	0.000234413	0.00120077	0.000583424	0.000552544	-0.000331826
3.55	0.000814033	0.00044338	0.00127411	0.000234239	0.00121242	0.000586978	0.000556717	-0.000332011
3.55833	0.000814848	0.000448848	0.00127083	0.000230511	0.00122453	0.000593717	0.00055962	-0.000335935
3.56667	0.000818761	0.000451674	0.00126846	0.000225424	0.00122972	0.000597728	0.00055725	-0.000339946
3.575	0.000820217	0.000451685	0.00126336	0.000223891	0.0012308	0.000602185	0.000557706	-0.000341228
3.58333	0.000821587	0.0004455	0.00126172	0.000224815	0.00123106	0.000607543	0.000558804	-0.000343685
3.59167	0.000826783	0.000444413	0.00126253	0.000223185	0.00122742	0.00061463	0.000559359	-0.000341598
3.6	0.000831978	0.0004415	0.00126636	0.000218913	0.00122124	0.000614717	0.000565641	-0.000335141
3.60833	0.000831804	0.000438685	0.00126946	0.000218087	0.00122061	0.000615533	0.000575196	-0.000326685
3.61667	0.000832	0.000435413	0.00127628	0.000213891	0.00122462	0.000617261	0.000587293	-0.000320685
3.625	0.000831554	0.000437967	0.00127965	0.000206967	0.0012259	0.000618902	0.000591293	-0.000311413
3.63333	0.000828467	0.000434696	0.00127884	0.0002015	0.00122536	0.000620456	0.000595022	-0.00030887
3.64167	0.000826109	0.00043625	0.00127984	0.000198304	0.0012258	0.00062737	0.000592652	-0.00030687
3.65	0.00082438	0.000437435	0.00127765	0.000193207	0.00122279	0.000634467	0.000590467	-0.000311511
3.65833	0.000827913	0.000440076	0.0012762	0.000189837	0.00121678	0.000643206	0.000585283	-0.00031488
3.66667	0.00083163	0.000438446	0.00127374	0.000188467	0.0012135	0.000651859	0.000587826	-0.00031925
3.675	0.000835076	0.000438272	0.0012752	0.000187196	0.00121331	0.000656957	0.000594196	-0.000318891
3.68333	0.000836152	0.000433359	0.0012742	0.000188935	0.00121714	0.000659511	0.000602022	-0.000319076
3.69167	0.000841696	0.000432717	0.00127856	0.000193217	0.00122405	0.000661152	0.000606391	-0.000312978
3.7	0.000842152	0.000432989	0.0012812	0.000201956	0.00123224	0.000654511	0.000608946	-0.000306239
3.70833	0.000842511	0.00043325	0.00128774	0.000208783	0.0012407	0.000644315	0.0006115	-0.000297772
3.71667	0.000845326	0.000432511	0.00129055	0.000219511	0.00124942	0.000636391	0.000610957	-0.000290848
3.725	0.000845967	0.000435326	0.00129501	0.000227685	0.00125505	0.000629652	0.000611967	-0.000285294
3.73333	0.00084388	0.000435511	0.00129383	0.000229217	0.00125951	0.000626826	0.000616152	-0.000282022
3.74167	0.000844435	0.000437696	0.00129265	0.00022875	0.00126451	0.000629815	0.000622054	-0.00027875
3.75	0.000845815	0.000440707	0.00128847	0.000230293	0.00126542	0.000638456	0.000622044	-0.000279207
3.75833	0.000847652	0.000446174	0.00128583	0.000228663	0.00126434	0.000643826	0.000621304	-0.000276935
3.76667	0.000853391	0.000449185	0.00128427	0.00022913	0.00126344	0.000651739	0.000619467	-0.00026938
3.775	0.000857761	0.000451913	0.00128936	0.00023187	0.00126308	0.000656565	0.000614272	-0.000262641
3.78333	0.000856576	0.000451456	0.00129253	0.000234424	0.00126545	0.000662217	0.000609087	-0.000258185
3.79167	0.000855935	0.000453087	0.00129726	0.000234065	0.00126717	0.000671859	0.000609359	-0.00025337
3.8	0.000852196	0.000454804	0.00130145	0.000231967	0.00127045	0.0006855	0.00060763	-0.000252739
3.80833	0.00084937	0.000456793	0.00130254	0.000230956	0.00127345	0.000699054	0.000608815	-0.000252935
3.81667	0.000848728	0.000456511	0.00129873	0.00022913	0.0012739	0.000710141	0.000611728	-0.000254402
3.825	0.000849272	0.000456685	0.00129637	0.000227033	0.00127045	0.000717772	0.000614544	-0.000254587
3.83333	0.000847902	0.000455228	0.00129355	0.000228935	0.00127173	0.000716674	0.000619913	-0.000254859
3.84167	0.000848261	0.000451957	0.00129501	0.00023412	0.00127274	0.000711761	0.000629283	-0.00025713
3.85	0.00084325	0.000445772	0.0012981	0.000237946	0.00127638	0.000706663	0.000638652	-0.000257576
3.85833	0.00084188	0.000442228	0.00129937	0.000241859	0.00127847	0.000702935	0.00065175	-0.000256022
3.86667	0.000843424	0.000436315	0.00130273	0.000243587	0.00128247	0.00069975	0.000665946	-0.000255109
3.875	0.000848522	0.000428761	0.001306	0.000243674	0.00128036	0.000701022	0.000675587	-0.000248554
3.88333	0.000852989	0.000422207	0.00130591	0.000242761	0.00127407	0.000705837	0.000680228	-0.000241
3.89167	0.000861641	0.000418022	0.00130801	0.000243206	0.0012676	0.00071375	0.000683228	-0.000237456
3.9	0.000863011	0.000413478	0.0013152	0.000244565	0.00126423	0.00072512	0.0006795	-0.000235283
3.90833	0.000863196	0.000414946	0.00132102	0.00024875	0.00126504	0.000736946	0.00067613	-0.000229283
3.91667	0.000862011	0.000418598	0.00132775	0.000254033	0.00127214	0.000745228	0.000671217	-0.000230837
3.925	0.000862098	0.00042225	0.00133292	0.000259587	0.00128452	0.000749326	0.000667304	-0.000226663
3.93333	0.000859272	0.00042662	0.00133774	0.000268424	0.00129489	0.000749598	0.000665848	-0.000221935
3.94167	0.000864	0.000429163	0.00133774	0.000275533	0.00130699	0.0007425	0.000663391	-0.000216294
3.95	0.000868272	0.000428696	0.0013361	0.000282913	0.0013139	0.000738315	0.00065775	-0.000220576
3.95833	0.000874	0.000425957	0.001332	0.000287109	0.00131536	0.000737859	0.000653109	-0.000223217
3.96667	0.000879456	0.00042413	0.001326	0.000290304	0.00131499	0.000737674	0.000650554	-0.000230402
3.975	0.00088837	0.000419946	0.00131745	0.000290304	0.00131617	0.000738587	0.000644457	-0.000237957
3.98333	0.00089037	0.000418674	0.00131408	0.000287391	0.0013138	0.000741413	0.000639815	-0.000241141
3.99167	0.000887185	0.000418315	0.00131189	0.000281109	0.00131152	0.000741141	0.000642087	-0.000233217
4	0.000882185	0.000418859	0.00130889	0.000275728	0.0013117	0.000735772	0.000648543	-0.000223206
4.00833	0.000875456	0.000422402	0.00131244	0.000264435	0.00131233	0.000736957	0.000656283	-0.000212837
4.01667	0.000866456	0.000430859	0.00131926	0.000254609	0.00131096	0.000737413	0.000668207	-0.000203739
4.025	0.000862457	0.000439587	0.00132272	0.000246609	0.00131014	0.000738228	0.000683033	-0.000202022
4.03333	0.000860641	0.000449043	0.00132973	0.00024325	0.00131361	0.000740859	0.000691946	-0.000202489
4.04167	0.00086637	0.00045887	0.00133738	0.00023662	0.00131843	0.000743587	0.000696946	-0.00020113
4.05	0.000872641	0.000464239	0.0013413	0.000237728	0.00132117	0.000743131	0.00069912	-0.000199402
4.05833	0.000880272	0.000463239	0.00134213	0.00024137	0.00132581	0.000739489	0.000700022	-0.000191304
4.06667	0.00088763	0.000457239	0.0013406	0.000245457	0.00133209	0.000738489	0.000700022	-0.000174739
4.075	0.000895891	0.000451424	0.00133687	0.000249728	0.00133335	0.000737044	0.000705663	-0.000164
4.08333	0.000893337	0.000445239	0.00133277	0.000261641	0.00133379	0.000738783	0.000709304	-0.000152717
4.09167	0.000888783	0.000439685	0.00132976	0.000268272	0.00133505	0.000739326	0.000709217	-0.000139261
4.1	0.000882141	0.000441228	0.00133212	0.000272728	0.00133914	0.000744598	0.000708674	-0.000133989
4.10833	0.000876413	0.000444859	0.00134239	0.000276913	0.00134633	0.000750967	0.000703033	-0.000131804
4.11667	0.000869326	0.000446935	0.00135295	0.000281456	0.00135042	0.000754869	0.000699674	-0.000124163
4.125	0.000869967	0.000449663	0.00135831	0.000280457	0.00135425	0.000759859	0.000696772	-0.00012362
4.13333	0.00087525	0.000453402	0.00136478	0.000285098	0.00135626	0.000763217	0.000699598	-0.000125707
4.14167	0.000885174	0.000453315	0.00136434	0.000291098	0.00135245	0.000766489	0.000703152	-0.000124706
4.15	0.000894	0.00044787	0.00135988	0.000295739	0.00134681	0.00076538	0.000711435	-0.000129989
4.15833	0.000903098	0.000443609	0.00135633	0.00029838	0.00134446	0.000766924	0.000713609	-0.000138815
4.16667	0.000910467	0.000441522	0.00135669	0.000301109	0.00134427	0.000767011	0.000719054	-0.00014263
4.175	0.000913554	0.000435609	0.00136104	0.000300652	0.0013469	0.000768011	0.000724413	-0.000147185
4.18333	0.000911543	0.000432522	0.0013694	0.000295467	0.00135399	0.000770283	0.000728315	-0.000153011
4.19167	0.000908989	0.000437435	0.00137395	0.00028837	0.00136098	0.000776294	0.000728761	-0.000151924
4.2	0.000907163	0.00044362	0.00137959	0.000282544	0.00136751	0.000784391	0.000733859	-0.000147924
4.20833	0.000903337	0.000448989	0.00138523	0.000277076	0.0013726	0.000792402	0.000736228	-0.000145022
4.21667	0.00090088	0.000453902	0.00138604	0.000270065	0.00137597	0.000799228	0.000736598	-0.000142109
4.225	0.00090325	0.00046	0.0013865	0.000270239	0.00137134	0.000803413	0.000738239	-0.000138098
4.23333	0.000907989	0.000462641	0.00139141	0.000273772	0.00136652	0.000801956	0.000743065	-0.000133272
4.24167	0.000912902	0.000462467	0.00139514	0.000278946	0.00136135	0.000796587	0.000743967	-0.000131272
4.25	0.00091763	0.00046238	0.00139733	0.000285674	0.0013549	0.000791304	0.000745054	-0.000127
4.25833	0.000923174	0.000465478	0.00139697	0.000295043	0.00135008	0.000782294	0.000747413	-0.000120456
4.26667	0.000923707	0.000465109	0.0013987	0.000304054	0.00134906	0.000773924	0.000749228	-0.000116467
4.275	0.000921696	0.000463467	0.00139905	0.000310435	0.00135307	0.000772652	0.000749315	-0.000111011
4.28333	0.000915783	0.000463457	0.00139577	0.000314	0.00135924	0.000769196	0.000753054	-0.000106554
4.29167	0.000911967	0.000466359	0.00139622	0.000312196	0.00136331	0.000765924	0.000758783	-0.000102
4.3	0.000907522	0.000467261	0.00140029	0.00031175	0.00136959	0.000769109	0.00076087	-0.000100815
4.30833	0.000903348	0.000470804	0.00140255	0.000306935	0.00137459	0.000772109	0.000766228	-9.75435e-05
4.31667	0.000901902	0.000476533	0.00140318	0.00030412	0.00137495	0.000774924	0.000771402	-9.95544e-05
4.325	0.000902543	0.000483446	0.00140746	0.000303478	0.00137149	0.000781565	0.000773478	-9.65652e-05
4.33333	0.00089963	0.000488359	0.00141046	0.000304196	0.00137259	0.000790663	0.000774293	-9.59456e-05
4.34167	0.00089362	0.000492359	0.00140855	0.000303826	0.00137196	0.000794576	0.000777565	-9.1413e-05
4.35	0.000893533	0.000494272	0.00140437	0.000306913	0.0013736	0.000798315	0.000778837	-8.58696e-05
4.35833	0.000890891	0.000495728	0.00140073	0.00030963	0.00137624	0.000799141	0.000781206	-7.55e-05
4.36667	0.000891706	0.000491272	0.00139617	0.000310902	0.00137842	0.000796783	0.000784576	-6.97609e-05
4.375	0.000892891	0.00048463	0.00138916	0.000313359	0.00138024	0.000793511	0.000786391	-6.14674e-05
4.38333	0.000899076	0.000480902	0.00138597	0.000313902	0.00138014	0.000796337	0.000789848	-5.76304e-05
4.39167	0.000901522	0.000478989	0.00138533	0.000309359	0.0013755	0.000801609	0.000792217	-5.66196e-05
4.4	0.000908152	0.000479533	0.00138678	0.000300815	0.00137796	0.000809794	0.000793033	-5.85217e-05
4.40833	0.000914696	0.000487348	0.00138979	0.000293174	0.00138141	0.000816522	0.000794576	-5.6163e-05
4.41667	0.000926326	0.000495076	0.00139753	0.000286174	0.0013867	0.000826152	0.000799576	-5.54456e-05
4.425	0.000938239	0.000497804	0.00140546	0.00028163	0.00139543	0.000830054	0.000799294	-5.42717e-05
4.43333	0.000954793	0.000500533	0.00141311	0.000282446	0.00140572	0.000832141	0.000798924	-4.71848e-05
4.44167	0.000966076	0.000499174	0.00141612	0.000290174	0.0014069	0.000829859	0.000802837	-4.06413e-05
4.45	0.000974359	0.000491728	0.00141939	0.000299272	0.00140736	0.000831946	0.000805935	-3.84565e-05
4.45833	0.000975728	0.00049038	0.00141811	0.00030737	0.00140699	0.000830315	0.000808859	-3.4087e-05
4.46667	0.000973641	0.000491391	0.00141455	0.000313554	0.0014038	0.000825315	0.000815794	-3.25435e-05
4.475	0.000963641	0.00049313	0.00141427	0.000319294	0.00140044	0.000823044	0.000823815	-3.47283e-05
4.48333	0.000955728	0.000495587	0.00141453	0.000317478	0.00140152	0.000826141	0.000824283	-3.96413e-05
4.49167	0.000949902	0.000502402	0.0014128	0.000315848	0.00140379	0.00082787	0.000825652	-4.13696e-05
4.5	0.000945533	0.000501837	0.00141463	0.00031175	0.00140244	0.000834054	0.000825196	-4.38261e-05
4.50833	0.00094425	0.000501098	0.00141554	0.00030938	0.00140262	0.000845424	0.000819815	-3.9087e-05
4.51667	0.000949609	0.000497174	0.00141419	0.000306641	0.00140726	0.000852978	0.000815435	-3.69022e-05
4.525	0.000957337	0.000495533	0.00141383	0.000307457	0.0014129	0.000857435	0.000818239	-3.29891e-05
4.53333	0.00096188	0.000489706	0.0014141	0.000310728	0.00141927	0.000858891	0.000819957	-2.82609e-05
4.54167	0.000971794	0.000489076	0.00141364	0.000317456	0.00143491	0.000857065	0.000821033	-2.26196e-05
4.55	0.000979891	0.000487804	0.00141564	0.00032137	0.00144273	0.000851783	0.000828663	-2.38043e-05
4.55833	0.000982804	0.00048762	0.00141873	0.000322098	0.00144654	0.00084813	0.000833565	-2.0163e-05
4.56667	0.000982902	0.000485435	0.00142219	0.000321815	0.00144736	0.000845848	0.00083438	-1.76196e-05
4.575	0.000984098	0.000484891	0.00142855	0.000319348	0.00144616	0.00084775	0.00083938	-1.48043e-05
4.58333	0.000976924	0.000485261	0.00143292	0.000316163	0.0014366	0.000848837	0.00084375	-1.23587e-05
4.59167	0.000969294	0.000486902	0.00143602	0.00031962	0.00143413	0.00085475	0.000845033	-9.55435e-06
4.6	0.000963294	0.000487272	0.00143685	0.000325902	0.00143512	0.000861033	0.00084713	-9.02174e-06
4.60833	0.000960109	0.000490641	0.00143995	0.000333098	0.00143838	0.000868772	0.000850402	-9.57609e-06
4.61667	0.000957924	0.000492283	0.00144159	0.000338565	0.00143701	0.000869869	0.000849761	-1.09457e-05
4.625	0.000957652	0.000492554	0.0014425	0.00034375	0.00144138	0.000875239	0.00085012	-1.56739e-05
4.63333	0.000960565	0.000494283	0.00144641	0.000343478	0.00144239	0.000875511	0.000850109	-1.76739e-05
4.64167	0.000965206	0.000498924	0.00145224	0.000343924	0.00143949	0.000875413	0.000849924	-1.83152e-05
4.65	0.000966478	0.000501196	0.0014516	0.000345467	0.00143696	0.000872946	0.000848196	-1.36739e-05
4.65833	0.000968837	0.000505641	0.00144896	0.000344739	0.00143879	0.000876478	0.000848565	-8.57609e-06
4.66667	0.000973456	0.000508272	0.00144822	0.000343826	0.00144135	0.000876924	0.000847478	-1.47826e-06
4.675	0.000975163	0.00050462	0.00144165	0.000344913	0.00144799	0.000879826	0.000847576	3.44565e-06
4.68333	0.000974598	0.000495511	0.00143517	0.000346098	0.00145946	0.000879728	0.000849217	7.01087e-06
4.69167	0.000978772	0.000487413	0.00143525	0.000347272	0.00146483	0.000880717	0.000852217	6.1087e-06
4.7	0.000983402	0.000481413	0.00143961	0.00034863	0.00147073	0.000880076	0.000856946	5.75e-06
4.70833	0.000990772	0.0004765	0.00144215	0.000353815	0.001472	0.000881522	0.00086313	5.93478e-06
4.71667	0.000996152	0.000475783	0.00144979	0.000356174	0.00146427	0.000882065	0.000872772	8.38043e-06
4.725	0.00100563	0.00048125	0.00145726	0.000355533	0.00145463	0.000886794	0.000879772	1.0913e-05
4.73333	0.00100683	0.000488348	0.00146046	0.000357261	0.00145026	0.000891348	0.0008865	1.51848e-05
4.74167	0.00100111	0.000491261	0.00146374	0.00036062	0.00144654	0.000894087	0.000888489	1.82717e-05
4.75	0.00099275	0.000493543	0.00146748	0.000360435	0.00144017	0.000895467	0.000888924	2.45435e-05
4.75833	0.000986837	0.000496815	0.00146858	0.000360348	0.00144253	0.000900119	0.000886359	2.61848e-05
4.76667	0.000978913	0.000499	0.00146812	0.000361891	0.00144644	0.00090513	0.000888446	3.03804e-05
4.775	0.000978543	0.000496815	0.00146857	0.000359707	0.00145071	0.000910772	0.00089063	3.25652e-05
4.78333	0.00098663	0.000496359	0.00146864	0.000359989	0.00145588	0.000917228	0.000896098	3.83044e-05
4.79167	0.000996543	0.000499174	0.0014668	0.000362446	0.00146762	0.000924772	0.000902663	4.23152e-05
4.8	0.00100683	0.000499446	0.00146534	0.000365717	0.00147509	0.000929674	0.000907772	5.25978e-05
4.80833	0.00101384	0.000496348	0.00146988	0.000371815	0.00147891	0.000929576	0.000906228	6.25978e-05
4.81667	0.00101729	0.000500717	0.00147306	0.000378728	0.00148073	0.000927663	0.00090313	7.39674e-05
4.825	0.00101593	0.000508359	0.00147689	0.00038163	0.00148017	0.00093012	0.00090212	7.98696e-05
4.83333	0.00101529	0.000512185	0.00148409	0.000385717	0.00148007	0.000931576	0.000905196	8.3587e-05
4.84167	0.00101392	0.000518739	0.00149301	0.000389348	0.00147977	0.000935217	0.000915	8.54891e-05
4.85	0.00101847	0.00052675	0.00149857	0.000388978	0.00148422	0.0009435	0.000931174	8.45761e-05
4.85833	0.00102211	0.000527206	0.00150402	0.000389337	0.00148786	0.000956783	0.000951902	8.09348e-05
4.86667	0.00103002	0.000522478	0.00150702	0.000385424	0.00149387	0.000965326	0.00097	8.0663e-05
4.875	0.00103585	0.000519652	0.00150811	0.000379054	0.00149588	0.000974598	0.000981196	7.90217e-05
4.88333	0.00103876	0.00051637	0.00150774	0.000373957	0.00150172	0.000979869	0.00098512	7.76522e-05
4.89167	0.00104049	0.000513631	0.00150883	0.000373859	0.0015051	0.000982957	0.000985957	7.63696e-05
4.9	0.00104139	0.000516902	0.0015092	0.000373587	0.0015122	0.000980587	0.000984065	7.7e-05
4.90833	0.00104029	0.000520174	0.00150984	0.0003805	0.00151684	0.000975772	0.000981261	7.49022e-05
4.91667	0.00103592	0.000523	0.00150929	0.000389054	0.00152302	0.0009715	0.000979261	7.74457e-05
4.925	0.00103592	0.000527924	0.00150556	0.000392706	0.00152538	0.000968402	0.000978348	7.89891e-05
4.93333	0.00103238	0.000533576	0.0015032	0.000392359	0.00152828	0.000965217	0.000976522	8.36304e-05
4.94167	0.00102929	0.000535946	0.00150046	0.000391185	0.00152937	0.000968761	0.00097087	8.75435e-05
4.95	0.00102748	0.0005435	0.00150017	0.000388098	0.00152954	0.000975304	0.000965761	9.6e-05
4.95833	0.00102948	0.000548685	0.00150645	0.000384826	0.00153309	0.000980848	0.00096112	9.83696e-05
4.96667	0.00102784	0.000548859	0.00151317	0.000386185	0.00153354	0.00098613	0.000957293	0.000100554
4.975	0.00103174	0.000548946	0.00151727	0.000389087	0.00153373	0.000991685	0.000953837	0.000100456
4.98333	0.00103701	0.000549761	0.00152583	0.000391359	0.00152973	0.000987054	0.00095438	0.00010063
4.99167	0.00103901	0.000548033	0.00153247	0.000394272	0.00153091	0.000983967	0.000955837	9.95326e-05
5	0.00104401	0.000548576	0.00153192	0.000396457	0.00153181	0.000984054	0.00095538	0.000103435
5.00833	0.0010481	0.000553489	0.00152983	0.000398641	0.0015389	0.000986587	0.000958391	0.000107706
5.01667	0.00105001	0.000557391	0.00152846	0.00039537	0.00154444	0.000986663	0.000960946	0.000112076
5.025	0.00105164	0.000559837	0.00152519	0.000393913	0.00155134	0.000996652	0.000959043	0.000114902
5.03333	0.00105527	0.000560554	0.00152474	0.000388359	0.00155115	0.00100564	0.000960598	0.000117641
5.04167	0.00105563	0.000561	0.00152684	0.000384804	0.00154534	0.00101064	0.000966967	0.000117011
5.05	0.00106073	0.000562174	0.00153232	0.000379348	0.00153779	0.00101483	0.000969598	0.000119652
5.05833	0.00106436	0.000563446	0.00153734	0.000379891	0.0015338	0.00102201	0.000971685	0.00012038
5.06667	0.00106754	0.000567174	0.00153671	0.000381891	0.00153236	0.0010242	0.000977957	0.00012338
5.075	0.00107337	0.000573359	0.00153107	0.000390446	0.0015381	0.00102866	0.000982228	0.000125283
5.08333	0.00107847	0.000577174	0.00152615	0.000402554	0.00155202	0.0010353	0.000980957	0.000124185
5.09167	0.00108174	0.000577533	0.0015204	0.00041438	0.00156603	0.00103949	0.000980685	0.000119359
5.1	0.0010882	0.000578348	0.00151992	0.000424478	0.0015814	0.00104331	0.000984869	0.000116533
5.10833	0.00109701	0.000579076	0.00153073	0.000431576	0.0015934	0.00104532	0.000987141	0.00011362
5.11667	0.00110591	0.00057625	0.00155245	0.000432848	0.0016023	0.00104503	0.000988772	0.000108424
5.125	0.00112427	0.000576522	0.00157925	0.000426565	0.00160347	0.00104276	0.000990946	0.000108413
5.13333	0.00114963	0.00057662	0.00161171	0.000422652	0.00160509	0.0010394	0.000994761	0.000115043
5.14167	0.00117627	0.000577533	0.00164116	0.000420011	0.00160498	0.00103849	0.000995391	0.000122674
5.15	0.00120228	0.000578076	0.00166362	0.000419185	0.00161133	0.0010394	0.000997935	0.000131391
5.15833	0.00122357	0.000583544	0.00167562	0.000422	0.00161895	0.00103977	0.000996391	0.00014513
5.16667	0.00123294	0.000587544	0.00167672	0.000429456	0.00163322	0.00104367	0.000998489	0.000155228
5.175	0.00122622	0.000596087	0.00166572	0.000433902	0.0016433	0.0010503	0.000998946	0.000163696
5.18333	0.00121386	0.000604815	0.00165145	0.000440261	0.00164749	0.00105393	0.000999043	0.00016825
5.19167	0.00119349	0.000611826	0.00163536	0.000442533	0.00164304	0.00105792	0.000996598	0.000170261
5.2	0.00117403	0.000618652	0.00161546	0.000441891	0.00163805	0.00106183	0.00100142	0.000169446
5.20833	0.00115658	0.000622576	0.00160146	0.00044225	0.00162688	0.00106128	0.00100534	0.000173728
5.21667	0.00114511	0.000621587	0.00159637	0.000444891	0.00161908	0.00105855	0.00100971	0.000175913
5.225	0.00113564	0.000618413	0.0015911	0.000445989	0.00161836	0.00105965	0.00101708	0.000181924
5.23333	0.00113246	0.000616413	0.00158964	0.000450087	0.00162246	0.00105993	0.0010308	0.000190207
5.24167	0.00113181	0.000609402	0.00159681	0.000457913	0.00162428	0.00105785	0.00103835	0.000199304
5.25	0.00113109	0.000607576	0.00160354	0.000464283	0.00162884	0.0010613	0.00104216	0.000203489
5.25833	0.0011352	0.000607935	0.00160563	0.000467554	0.00163357	0.00106785	0.00104652	0.000207576
5.26667	0.00113866	0.000612576	0.00160772	0.000472185	0.00163521	0.00107029	0.00104942	0.000211652
5.275	0.00114449	0.000615761	0.00160699	0.000478	0.00163585	0.00107401	0.00104533	0.000219913
5.28333	0.00115086	0.00062213	0.00160545	0.000481087	0.00163585	0.00107883	0.00104578	0.000235174
5.29167	0.00115759	0.000625772	0.00160326	0.000484728	0.00163329	0.00107827	0.00105242	0.000262076
5.3	0.00115685	0.000629326	0.00160326	0.000489283	0.00162728	0.00107536	0.00105561	0.000300076
5.30833	0.00115793	0.00062887	0.0016079	0.000492294	0.001624	0.0010719	0.00106079	0.000344174
5.31667	0.0011573	0.000630326	0.00161627	0.000491663	0.00162053	0.00106853	0.00106579	0.000388087
5.325	0.00115558	0.000628424	0.00162137	0.000490033	0.00162116	0.00106925	0.00106934	0.000420902
5.33333	0.00115222	0.000623696	0.00162628	0.000489304	0.0016309	0.00107271	0.00107188	0.000439717
5.34167	0.00115631	0.000618956	0.0016342	0.000485565	0.0016431	0.00107799	0.00107615	0.000434978
5.35	0.00115886	0.000612402	0.00163647	0.000482283	0.00165248	0.001084	0.00107761	0.000411054
5.35833	0.00116021	0.000604848	0.00163428	0.00048	0.0016594	0.00109329	0.00107725	0.000376685
5.36667	0.00115756	0.000603109	0.00163183	0.000479804	0.0016645	0.00109877	0.00107252	0.000341783
5.375	0.00115637	0.000605196	0.00163738	0.000476337	0.00166167	0.00110205	0.00106861	0.000306511
5.38333	0.00114936	0.000609837	0.00163721	0.000479967	0.00165949	0.00110915	0.00106861	0.000280794
5.39167	0.00114426	0.000615837	0.00164049	0.000482413	0.00166139	0.00111897	0.00107051	0.000265533
5.4	0.00113753	0.00062338	0.00165077	0.00048513	0.00166511	0.00112533	0.00107696	0.000255804
5.40833	0.00113462	0.000630467	0.00165633	0.000486402	0.00167055	0.0011305	0.00108959	0.000248793
5.41667	0.00113954	0.000636283	0.0016525	0.000491228	0.00167783	0.0011385	0.0010994	0.000251424
5.425	0.0011462	0.000642098	0.00164995	0.000490326	0.00168163	0.00114086	0.00110112	0.000254141
5.43333	0.0011533	0.000651196	0.00164685	0.000491424	0.0016838	0.00113786	0.00110102	0.000259315
5.44167	0.00116641	0.000652837	0.00163611	0.000492163	0.00168516	0.00113749	0.00110011	0.000263315
5.45	0.00117952	0.000654848	0.00163237	0.000492891	0.00168489	0.00113876	0.00109793	0.00026687
5.45833	0.00118662	0.000656489	0.00163337	0.000491609	0.00168479	0.00113993	0.00109903	0.000266511
5.46667	0.00119453	0.000653674	0.00163728	0.000491696	0.00168706	0.00114248	0.00110277	0.000267152
5.475	0.00120235	0.000650674	0.00164311	0.000490326	0.0016877	0.00114993	0.00111115	0.00026488
5.48333	0.00120762	0.000652402	0.00165385	0.000492141	0.00169297	0.00115385	0.00111543	0.000267152
5.49167	0.00120952	0.000654489	0.00166213	0.000495696	0.00169605	0.00115903	0.00111615	0.000274337
5.5	0.00120997	0.000656033	0.00167023	0.000498706	0.00169833	0.00116186	0.00111751	0.000283435
5.50833	0.0012095	0.000657576	0.00167496	0.000503804	0.00169878	0.00116459	0.0011186	0.000295902
5.51667	0.00120449	0.000658935	0.00167504	0.000512544	0.00170061	0.00116513	0.00111659	0.000311739
5.525	0.00119702	0.00065838	0.00167576	0.000515543	0.00169716	0.00116549	0.00111776	0.00032412
5.53333	0.00119174	0.000657196	0.00167548	0.000513076	0.00169717	0.00116148	0.00112076	0.00032712
5.54167	0.00119064	0.000654467	0.00167784	0.000512522	0.00169937	0.0011601	0.00112258	0.000328935
5.55	0.00118883	0.000655826	0.00168484	0.000509598	0.00170492	0.00115909	0.00112466	0.000323837
5.55833	0.00119447	0.00065537	0.0016912	0.000507957	0.00170865	0.00115926	0.00112239	0.000317185
5.56667	0.00119992	0.000656924	0.00169565	0.00051287	0.00171565	0.00116035	0.00112267	0.000311533
5.575	0.00120675	0.000660294	0.00170011	0.000526163	0.00172347	0.00116462	0.00112805	0.000313891
5.58333	0.00120885	0.000667663	0.00169884	0.00054037	0.00172783	0.00116653	0.00113198	0.000314522
5.59167	0.00121403	0.00067313	0.00169228	0.000555576	0.00173164	0.0011689	0.00113599	0.000321609
5.6	0.00121649	0.000678413	0.00169074	0.000568315	0.00174055	0.00117227	0.00114809	0.000326065
5.60833	0.00122059	0.000686326	0.00169055	0.000580141	0.00174464	0.00117646	0.00115736	0.000335707
5.61667	0.00122204	0.000692326	0.00169237	0.000587957	0.00174573	0.00118511	0.00116235	0.000340533
5.625	0.00122832	0.000694598	0.00169527	0.000594946	0.00174763	0.00119766	0.00116688	0.000347544
5.63333	0.00122959	0.000695587	0.00170027	0.000602033	0.00174862	0.0012093	0.00116814	0.000352098
5.64167	0.00123195	0.000697576	0.00170036	0.000609033	0.00174588	0.00121812	0.00116586	0.000359739
5.65	0.00123412	0.00069438	0.00170163	0.000610391	0.00174678	0.00122648	0.00116321	0.000357098
5.65833	0.00123621	0.00069037	0.00170027	0.000612391	0.00175069	0.00122991	0.0011581	0.00035663
5.66667	0.00123557	0.000687815	0.0017011	0.00061075	0.00175304	0.00123009	0.001155	0.000354706
5.675	0.00123929	0.000685902	0.00170374	0.000609837	0.00175304	0.0012299	0.00115882	0.000354054
5.68333	0.00124266	0.000683446	0.00171002	0.000610022	0.00175577	0.00123009	0.00116309	0.000349587
5.69167	0.00124476	0.00068463	0.00171539	0.000612576	0.0017565	0.00122573	0.0011671	0.000352044
5.7	0.00124959	0.000688	0.00172075	0.000613044	0.00175341	0.00122365	0.00117266	0.000354598
5.70833	0.00125778	0.000690185	0.00172365	0.000617522	0.00175033	0.00122084	0.00117613	0.000359696
5.71667	0.00126188	0.000695283	0.00172774	0.000620815	0.0017477	0.00122275	0.0011756	0.00035725
5.725	0.00126379	0.000700022	0.00172827	0.000619641	0.00174242	0.00122239	0.00117615	0.000359261
5.73333	0.00126579	0.000704489	0.00173081	0.000618913	0.00173351	0.00122676	0.00117761	0.000359174
5.74167	0.00126642	0.00070713	0.00173518	0.000618087	0.00173087	0.0012294	0.00118452	0.000357076
5.75	0.00126123	0.000711956	0.0017402	0.000612435	0.00173041	0.00123396	0.00119271	0.00035025
5.75833	0.00125913	0.000713413	0.00174421	0.000604772	0.00173533	0.00123487	0.00120298	0.000353522
5.76667	0.00125685	0.000717228	0.00174913	0.000601207	0.00174515	0.00124078	0.00121226	0.000353337
5.775	0.00125694	0.000719489	0.00175341	0.000597739	0.00175916	0.00124551	0.00121981	0.000354239
5.78333	0.00125512	0.000723848	0.00175797	0.000597815	0.00177226	0.00124878	0.001221	0.000355337
5.79167	0.00125913	0.00072775	0.0017607	0.000600717	0.00178545	0.00124833	0.001223	0.000362435
5.8	0.00126159	0.000731652	0.00176224	0.000605815	0.0017958	0.00124805	0.00122146	0.000366435
5.80833	0.00126777	0.000732098	0.00176233	0.000610185	0.00180562	0.00124605	0.00121626	0.000369065
5.81667	0.00127031	0.000734826	0.00176204	0.000615554	0.00181289	0.00124705	0.00121779	0.00036925
5.825	0.00127586	0.000739098	0.00176122	0.000614293	0.0018198	0.00125087	0.0012227	0.000372978
5.83333	0.00127967	0.000743011	0.00176139	0.000616304	0.00181935	0.00125968	0.00122905	0.00037562
5.84167	0.00128586	0.000747196	0.00176321	0.000618217	0.00181825	0.00126649	0.00123496	0.000380261
5.85	0.00129041	0.00075275	0.00176757	0.000616859	0.00181151	0.00127166	0.00124323	0.000386543
5.85833	0.00129642	0.000756761	0.00177129	0.0006125	0.00180286	0.00127292	0.00124431	0.000396815
5.86667	0.00129952	0.0007585	0.00177484	0.000610587	0.00179621	0.00127701	0.00123949	0.000401989
5.875	0.00130071	0.000757598	0.00177775	0.000604674	0.00179748	0.00127683	0.00123639	0.000405891
5.88333	0.00129798	0.000757152	0.00178185	0.000595761	0.00179421	0.00128365	0.00123492	0.000407609
5.89167	0.00129397	0.00076025	0.00178704	0.000589391	0.0017993	0.00129165	0.00123647	0.000409326
5.9	0.00129114	0.000762609	0.0017906	0.000591478	0.0018084	0.00129956	0.00124274	0.000408413
5.90833	0.00128859	0.000763054	0.00179134	0.000598935	0.0018155	0.0013042	0.00125301	0.000409957
5.91667	0.00128612	0.000767141	0.00179188	0.000608663	0.00181959	0.00131328	0.00126164	0.0004125
5.925	0.00128448	0.000771957	0.00179297	0.000621663	0.00183123	0.00131818	0.0012702	0.000412598
5.93333	0.00128375	0.000774315	0.00178777	0.000635848	0.00183896	0.00132254	0.00127347	0.000415152
5.94167	0.00128075	0.000776859	0.00178249	0.000645848	0.00184268	0.00132763	0.00127692	0.000421076
5.95	0.00128185	0.000781413	0.00178175	0.000649206	0.00184541	0.00133146	0.00127757	0.000426728
5.95833	0.00129187	0.000783511	0.00178248	0.000653391	0.00184705	0.00133437	0.00127466	0.000430826
5.96667	0.00130042	0.000781609	0.00178211	0.000657761	0.00184551	0.00133555	0.00127202	0.000435
5.975	0.00131052	0.000777978	0.00178811	0.000656761	0.00184361	0.0013362	0.00127475	0.000436359
5.98333	0.00132335	0.000774348	0.00179665	0.000653489	0.00184143	0.00133565	0.00127484	0.000436348
5.99167	0.00133289	0.000769706	0.00180492	0.000651217	0.00184008	0.00133583	0.00127711	0.000437337
6	0.00133242	0.000766881	0.0018101	0.000647576	0.00183772	0.00133419	0.00128147	0.00043788
6.00833	0.00133305	0.000767141	0.00181383	0.000645293	0.00183453	0.00133773	0.00128547	0.000439707
6.01667	0.00133268	0.000770228	0.00181674	0.000650739	0.00182989	0.00134036	0.00129101	0.000441978
6.025	0.00133332	0.000773772	0.00181956	0.000661641	0.00182798	0.00134182	0.00129374	0.000442978
6.03333	0.0013304	0.000774315	0.00181812	0.00067437	0.00182652	0.00134446	0.00129555	0.00044325
6.04167	0.00133167	0.000775043	0.00182086	0.000683826	0.00182807	0.00134773	0.00129892	0.000447522
6.05	0.00133222	0.000773685	0.00182704	0.000690196	0.00183171	0.00134581	0.00130339	0.000455794
6.05833	0.00133531	0.000774598	0.00182795	0.000690022	0.00183489	0.00134754	0.0013014	0.000463891
6.06667	0.00133677	0.000775783	0.00182721	0.000687674	0.00183771	0.0013499	0.00130277	0.000472446
6.075	0.00134468	0.00078925	0.00182965	0.000683228	0.00184179	0.00135126	0.0013097	0.000477457
6.08333	0.00135078	0.000800978	0.00182818	0.000680685	0.00184688	0.00135172	0.00131415	0.000480554
6.09167	0.00136234	0.000811337	0.00184554	0.000684598	0.00185178	0.00135317	0.0013176	0.000480739
6.1	0.00138888	0.000818326	0.00204727	0.000689598	0.00185868	0.00135263	0.00132431	0.000509652
6.10833	0.00156561	0.000824228	0.00338618	0.000692043	0.00187141	0.0013539	0.00133113	0.00077038
6.11667	0.00268806	0.000820848	0.00953564	0.000694761	0.00194705	0.00135436	0.00133094	0.00245629
6.125	0.00779934	0.000827576	0.0287302	0.000700576	0.00250588	0.00136181	0.00133321	0.0099044
6.13333	0.0237503	0.000860674	0.0704873	0.000706206	0.0055668	0.00137837	0.00133612	0.0323979
6.14167	0.0585328	0.000921598	0.136815	0.00071538	0.0170195	0.00140228	0.00134085	0.0798822
6.15	0.11405	0.00100715	0.219257	0.000732924	0.0464186	0.00143929	0.00135012	0.153425
6.15833	0.183405	0.0011058	0.302077	0.000753196	0.100091	0.00148712	0.00136422	0.24302
6.16667	0.253464	0.00119336	0.363244	0.000773381	0.174289	0.00152958	0.0013763	0.331141
6.175	0.305738	0.00123846	0.381022	0.00078338	0.25685	0.00155939	0.00139085	0.393598
6.18333	0.32188	0.00122964	0.349856	0.000787206	0.329128	0.00156875	0.00139958	0.407789
6.19167	0.29676	0.00117655	0.283419	0.000779848	0.368208	0.00155592	0.00139712	0.369975
6.2	0.241446	0.00109519	0.202049	0.000766761	0.359637	0.00152164	0.00138956	0.296384
6.20833	0.172975	0.00100827	0.125066	0.000749576	0.309051	0.00148273	0.00138184	0.209232
6.21667	0.107728	0.00093663	0.0672904	0.000740761	0.234518	0.00144809	0.00136938	0.129299
6.225	0.0583346	0.000890348	0.0331046	0.000732206	0.155607	0.00142709	0.0013592	0.0718185
6.23333	0.0287788	0.000857522	0.0166672	0.00073038	0.0894318	0.00141182	0.00135892	0.0399537
6.24167	0.0143895	0.00084188	0.00978374	0.000729826	0.0456428	0.00140727	0.00136229	0.0261826
6.25	0.00830363	0.000836054	0.00694791	0.000732	0.0224871	0.00140727	0.00136665	0.0210884
6.25833	0.00578989	0.000834772	0.00556573	0.000730902	0.0122025	0.0014121	0.00137628	0.0184632
6.26667	0.00458034	0.00083413	0.00467391	0.000732	0.00801516	0.00141401	0.00138546	0.0156896
6.275	0.0038197	0.000842033	0.00398737	0.000735283	0.00617571	0.00142347	0.00138772	0.012354
6.28333	0.00324133	0.000852391	0.00344655	0.00073875	0.00513326	0.00143138	0.00139034	0.00887177
6.29167	0.00278759	0.000858935	0.00304955	0.000741217	0.00437736	0.00144156	0.00139242	0.00582548
6.3	0.00245731	0.000863391	0.00277883	0.0007455	0.00377719	0.00144338	0.00139005	0.00363389
6.30833	0.00223086	0.000869391	0.00260419	0.000748772	0.00331319	0.00144228	0.0013886	0.00234747
6.31667	0.00207985	0.000870391	0.00248373	0.000747489	0.00298254	0.00143583	0.00138951	0.00169712
6.325	0.00197292	0.00086812	0.0023981	0.000746206	0.00276172	0.00143164	0.00138852	0.00138166
6.33333	0.00189328	0.000863576	0.00233438	0.000746109	0.00261262	0.001424	0.00138862	0.00121265
6.34167	0.00182719	0.00085912	0.00228593	0.000747554	0.00250479	0.00142227	0.00138926	0.0011091
6.35	0.00177191	0.000857304	0.00224012	0.000748728	0.0024217	0.00142646	0.00139436	0.00103454
6.35833	0.00172611	0.000855217	0.00219985	0.000756196	0.0023627	0.00142873	0.0014	0.000977815
6.36667	0.00168949	0.000853304	0.00216758	0.000764837	0.00231697	0.00142946	0.00140346	0.000933456
6.375	0.00166096	0.00085275	0.00213839	0.000772663	0.00228115	0.00143455	0.00140327	0.000897283
6.38333	0.00163278	0.00085538	0.00211666	0.000776859	0.00225416	0.00143838	0.00140455	0.000866739
6.39167	0.00161497	0.000856554	0.00210476	0.000781783	0.00223663	0.00143829	0.0013982	0.00084338
6.4	0.00160161	0.000860826	0.00209786	0.000782239	0.00221746	0.0014423	0.00139048	0.000821467
6.40833	0.00158934	0.000863467	0.00209204	0.000782522	0.00219855	0.00144786	0.00138903	0.000804641
6.41667	0.00157606	0.000870478	0.00208831	0.000782435	0.00218174	0.00144977	0.00138831	0.000789359
6.425	0.00156852	0.000876217	0.00208522	0.000783706	0.0021631	0.00145296	0.00139123	0.000780446
6.43333	0.00155752	0.000878043	0.00207666	0.000782152	0.00214783	0.00145987	0.00140005	0.000772163
6.44167	0.00154633	0.000879587	0.00206929	0.000783511	0.0021361	0.00146514	0.00141197	0.00076725
6.45	0.00153796	0.000885587	0.00206028	0.000783956	0.00212555	0.0014665	0.00141742	0.00076462
6.45833	0.00153259	0.00088913	0.00204918	0.000784772	0.00211747	0.00147232	0.00142534	0.000760804
6.46667	0.00152549	0.000890489	0.00203764	0.000789957	0.0021102	0.00147722	0.00142906	0.000754446
6.475	0.00152276	0.000895848	0.00203237	0.000797326	0.00209973	0.0014783	0.00142978	0.000748544
6.48333	0.00151949	0.000902489	0.00202783	0.000800239	0.00209145	0.00148185	0.00142996	0.000741728
6.49167	0.00151867	0.00090513	0.00202856	0.00080188	0.00208608	0.00148966	0.00143304	0.000732902
6.5	0.00151777	0.000903772	0.00203094	0.000801239	0.00207879	0.00149029	0.00143513	0.000729174
6.50833	0.0015207	0.00090287	0.00203539	0.000797685	0.00207406	0.00148911	0.00143622	0.000729902
6.51667	0.00152225	0.000897696	0.00203585	0.000791587	0.00207171	0.00148774	0.00144077	0.000733
6.525	0.00152572	0.000890794	0.00203284	0.000788033	0.00206608	0.00148546	0.00144187	0.000735
6.53333	0.00152846	0.000886522	0.00202446	0.000786206	0.00206389	0.00147763	0.00144123	0.000739185
6.54167	0.00153364	0.00088288	0.00201727	0.00078675	0.00206872	0.00147499	0.0014465	0.000737185
6.55	0.00153063	0.000881967	0.00201036	0.000786478	0.00207009	0.00147645	0.0014505	0.000729815
6.55833	0.00152808	0.000886598	0.00200472	0.000787206	0.00207318	0.00148317	0.00145167	0.000719989
6.56667	0.00152479	0.000891315	0.00200263	0.000788391	0.00208028	0.00149081	0.0014543	0.000713446
6.575	0.00151669	0.000896131	0.00200346	0.00079075	0.00208429	0.00149873	0.00145667	0.000708728
6.58333	0.00150795	0.0009065	0.002003	0.000792022	0.00208347	0.001503	0.0014504	0.000706283
6.59167	0.00150767	0.00091687	0.00200027	0.00079575	0.00208591	0.00150499	0.00144759	0.000709022
6.6	0.00150895	0.000922967	0.00199919	0.00080175	0.00209181	0.00150079	0.0014475	0.000713576
6.60833	0.00151231	0.000922609	0.00199555	0.000810391	0.00209745	0.00149705	0.00144841	0.000715217
6.61667	0.00152278	0.000924424	0.0019962	0.000818772	0.0020998	0.00149923	0.00145333	0.000713391
6.625	0.00152979	0.000920598	0.00199721	0.000827326	0.00210481	0.00150377	0.00146205	0.000711565
6.63333	0.00153262	0.000913587	0.00199776	0.000835424	0.00210746	0.00150787	0.00146833	0.000706826
6.64167	0.00153545	0.000907946	0.00199986	0.000838152	0.00210491	0.00151334	0.00147342	0.000702359
6.65	0.00153253	0.000908946	0.00200569	0.000833783	0.002098	0.00151726	0.00147342	0.000698163
6.65833	0.00152525	0.000908044	0.00200824	0.000826587	0.00209427	0.00151646	0.00147205	0.000697793
6.66667	0.0015217	0.0009095	0.0020076	0.00081912	0.00208945	0.00151601	0.0014706	0.000696152
6.675	0.0015195	0.000913326	0.0020126	0.00081575	0.00208517	0.00151838	0.00147105	0.000694152
6.68333	0.0015193	0.00091887	0.00201341	0.000819391	0.00208145	0.00152348	0.00146931	0.000690696
6.69167	0.00152385	0.000926413	0.00201313	0.000830489	0.00208136	0.00152958	0.00147103	0.000687696
6.7	0.00152666	0.000930772	0.00201339	0.000842131	0.00208309	0.00153603	0.00147121	0.000682065
6.70833	0.00152402	0.000930587	0.00201758	0.0008545	0.00208454	0.00154232	0.00147238	0.000679435
6.71667	0.00151911	0.000928946	0.00201666	0.000859315	0.00208136	0.00154687	0.0014731	0.000680348
6.725	0.00151292	0.000926761	0.00202039	0.000858304	0.00208254	0.00155424	0.00147691	0.000684
6.73333	0.00150364	0.000922761	0.00202449	0.000854022	0.00208518	0.00156042	0.00148183	0.000689739
6.74167	0.00150418	0.000921033	0.00202867	0.000850837	0.00208383	0.00156679	0.00148865	0.000698109
6.75	0.00150918	0.000929402	0.0020313	0.000843196	0.00208183	0.0015687	0.00149375	0.00071075
6.75833	0.00151801	0.00093613	0.00203458	0.000839283	0.00208391	0.00156769	0.00149512	0.000718478
6.76667	0.00152802	0.000941315	0.00203448	0.000837196	0.00208382	0.00155822	0.00149849	0.000724196
6.775	0.00153949	0.000949315	0.00203284	0.00083638	0.0020808	0.00155002	0.00149995	0.00072837
6.78333	0.00154377	0.0009545	0.0020302	0.000832109	0.00207971	0.00154374	0.00150076	0.000732815
6.79167	0.00154633	0.0009525	0.00202755	0.000835935	0.00207898	0.00154247	0.00150267	0.000732359
6.8	0.00154778	0.000951413	0.00202564	0.000836761	0.00207789	0.00154484	0.0015064	0.000735815
6.80833	0.00154851	0.000951511	0.00202737	0.000834761	0.00207989	0.00155393	0.00150495	0.00074137
6.81667	0.00154651	0.000949881	0.00202527	0.000830033	0.00208198	0.00155867	0.00150349	0.000741011
6.825	0.00154633	0.000949794	0.00202309	0.000827304	0.00208288	0.0015635	0.00150103	0.000742652
6.83333	0.00154568	0.000951707	0.00202327	0.000820576	0.00208742	0.00156487	0.00150029	0.000743924
6.84167	0.0015455	0.000954522	0.002022	0.000819217	0.00209207	0.00155987	0.00150138	0.000740554
6.85	0.00154559	0.000958424	0.00202	0.000821043	0.00209308	0.00155114	0.0015062	0.000737087
6.85833	0.00154622	0.000962054	0.00202301	0.000829783	0.002097	0.00154659	0.00150801	0.000739261
6.86667	0.00154876	0.000963141	0.00203348	0.000838967	0.00210292	0.00154149	0.00151201	0.00073525
6.875	0.00155267	0.0009655	0.00204149	0.00084787	0.00210457	0.00154212	0.0015152	0.000731424
6.88333	0.00155459	0.0009665	0.00204832	0.000853044	0.00210492	0.00154484	0.00151292	0.000730967
6.89167	0.00155796	0.0009665	0.00205478	0.000857304	0.00210755	0.00155228	0.00151011	0.000727881
6.9	0.0015607	0.000971413	0.00205797	0.000858652	0.00210837	0.00156137	0.00151412	0.00072725
6.90833	0.00156125	0.000977783	0.00205642	0.000858913	0.00210846	0.00157064	0.00151767	0.000736174
6.91667	0.00156089	0.000983337	0.00205879	0.000861641	0.00210954	0.00157746	0.0015195	0.000746554
6.925	0.00156089	0.000985435	0.00206125	0.000867457	0.00211081	0.0015871	0.0015276	0.000756837
6.93333	0.00156179	0.000988261	0.00206161	0.000874728	0.00210653	0.00159211	0.00153787	0.000765935
6.94167	0.0015636	0.000983533	0.00206515	0.000877457	0.0021058	0.00159403	0.00154059	0.000772935
6.95	0.00156604	0.000981891	0.00206678	0.000879283	0.00210326	0.00159359	0.00154258	0.000766739
6.95833	0.00156832	0.000978337	0.00206696	0.000884652	0.00210199	0.00159214	0.00154675	0.000762174
6.96667	0.00157196	0.000976783	0.00206796	0.000883652	0.00210181	0.00158851	0.00154747	0.00075862
6.975	0.0015717	0.000975685	0.00207123	0.000886207	0.00210738	0.00158733	0.00154601	0.00075988
6.98333	0.00157108	0.000980685	0.00207086	0.00089312	0.00210766	0.0015865	0.0015472	0.000759609
6.99167	0.00157063	0.000978956	0.00207049	0.00090212	0.00210803	0.00159031	0.00154884	0.000769163
7	0.00157072	0.000977587	0.00206666	0.000905663	0.00210859	0.00159286	0.00154502	0.000774815
7.00833	0.00156926	0.000978859	0.00206047	0.000911946	0.00210859	0.00159576	0.00154121	0.000775272
7.01667	0.00157071	0.000981217	0.00205337	0.000909304	0.00210722	0.00159466	0.00153439	0.000770728
7.025	0.00157288	0.000981489	0.00204727	0.000904489	0.00210839	0.00159521	0.00153112	0.000764087
7.03333	0.00157551	0.000984761	0.00204354	0.000898674	0.00211157	0.00159165	0.00152939	0.000755717
7.04167	0.00157915	0.000988315	0.00204519	0.000892674	0.00211455	0.00158791	0.0015323	0.000749163
7.05	0.00158242	0.000987957	0.00204955	0.000891304	0.002117	0.00158419	0.00153776	0.000745707
7.05833	0.00158579	0.000984869	0.00205492	0.000892848	0.00211972	0.00158519	0.00154758	0.000745435
7.06667	0.00158871	0.000982598	0.00206285	0.000892652	0.00211979	0.00158591	0.00154993	0.000751891
7.075	0.00159008	0.000981696	0.00206913	0.000893098	0.00212097	0.00158947	0.00155039	0.000759348
7.08333	0.0015898	0.000982424	0.00207404	0.000895728	0.00212224	0.00159558	0.00154966	0.000765717
7.09167	0.00158962	0.000983783	0.00207804	0.000891902	0.0021257	0.00160577	0.00154958	0.00077463
7.1	0.00158825	0.000988326	0.00208396	0.000891989	0.00212442	0.00161197	0.00154786	0.000780087
7.10833	0.00158524	0.000993141	0.0020865	0.000894815	0.00212643	0.00161506	0.00155551	0.000784
7.11667	0.00158268	0.000996228	0.00208877	0.000902457	0.00212835	0.00161479	0.00156033	0.000787
7.125	0.00158369	0.00099713	0.00209123	0.00090637	0.00212771	0.00161278	0.0015665	0.000791728
7.13333	0.00158378	0.00100286	0.00209378	0.000914924	0.00212925	0.00160613	0.00157549	0.000791728
7.14167	0.00158661	0.00100832	0.00209424	0.000924022	0.00213452	0.00160593	0.00159529	0.000793087
7.15	0.00159189	0.00101196	0.00209342	0.000929206	0.00214007	0.00161129	0.001616	0.000793533
7.15833	0.00159545	0.00101596	0.00209679	0.000929206	0.00214461	0.0016192	0.00164563	0.000794348
7.16667	0.00159772	0.00102105	0.00209898	0.00093012	0.00215298	0.00162738	0.00167626	0.000793793
7.175	0.00160016	0.00101951	0.00210407	0.000928293	0.00215744	0.0016383	0.0017028	0.000798065
7.18333	0.00159906	0.0010187	0.00210824	0.00092338	0.00216362	0.00164213	0.00171335	0.000805435
7.19167	0.00159661	0.00101997	0.00211505	0.000919739	0.0021668	0.00164077	0.00171462	0.000804804
7.2	0.00159534	0.00102042	0.00211523	0.000919196	0.00216708	0.00163614	0.00170535	0.000807174
7.20833	0.00158961	0.00102105	0.0021104	0.000922283	0.00216025	0.00163241	0.0016879	0.000808913
7.21667	0.00158398	0.00102414	0.00210295	0.000927022	0.00215242	0.00162732	0.00166573	0.000808739
7.225	0.00158198	0.00102432	0.0020945	0.000932207	0.00214433	0.00162586	0.00164574	0.000803924
7.23333	0.00157961	0.00102549	0.0020885	0.000935663	0.0021396	0.00162667	0.00162875	0.00080575
7.24167	0.00157869	0.00102593	0.00208796	0.000939391	0.00213778	0.00163113	0.00161048	0.000805478
7.25	0.00158477	0.00102575	0.0020906	0.000941033	0.00213988	0.00163577	0.00160066	0.000805837
7.25833	0.00159186	0.00102611	0.00209069	0.000937119	0.00214562	0.00164069	0.00159458	0.000806467
7.26667	0.00159577	0.00102884	0.00209386	0.000936033	0.00215136	0.0016425	0.00159367	0.000810826
7.275	0.0016026	0.00103029	0.0020923	0.000934217	0.00215591	0.0016434	0.00159677	0.000815544
7.28333	0.00160889	0.00103194	0.00209121	0.000930674	0.00215855	0.00164176	0.00160515	0.00082263
7.29167	0.0016129	0.00103085	0.0020912	0.000925489	0.00216729	0.00163894	0.00160898	0.000827543
7.3	0.00161819	0.00102803	0.00209655	0.000926131	0.00217375	0.00163766	0.0016148	0.000832087
7.30833	0.00162464	0.00102249	0.00209946	0.000928859	0.00217611	0.00163639	0.00161635	0.000834902
7.31667	0.00162983	0.00101477	0.00210446	0.000929859	0.00217574	0.00163649	0.00161471	0.000837087
7.325	0.0016289	0.00101251	0.00210846	0.000931489	0.00217783	0.00163895	0.00161178	0.000835902
7.33333	0.00162725	0.00101525	0.0021121	0.00093412	0.00217327	0.00164177	0.00161132	0.000836261
7.34167	0.00162251	0.00101972	0.00210928	0.000934837	0.00216782	0.00164286	0.00160876	0.000837902
7.35	0.0016155	0.001028	0.00210802	0.000931739	0.00216691	0.00164667	0.00160885	0.000840272
7.35833	0.00160903	0.00103453	0.00210803	0.000933283	0.00216755	0.00165149	0.00161313	0.00084137
7.36667	0.00160767	0.00103087	0.0021075	0.000938837	0.00216447	0.00165413	0.00161451	0.000844109
7.375	0.00160504	0.00102466	0.00210797	0.00094412	0.00216365	0.00165349	0.00161808	0.000845935
7.38333	0.00160633	0.00102073	0.00211389	0.000949033	0.00216584	0.00165158	0.00161845	0.000844935
7.39167	0.0016117	0.00101771	0.00211826	0.000953946	0.00217011	0.00164939	0.00162054	0.000839565
7.4	0.00161215	0.00101679	0.0021209	0.000959402	0.00217638	0.00164621	0.00161853	0.000837196
7.40833	0.00161141	0.00102817	0.0021229	0.000960489	0.00218447	0.00164247	0.00162261	0.000840641
7.41667	0.00161404	0.00103681	0.0021228	0.000961489	0.00219091	0.00164127	0.0016276	0.000844098
7.425	0.00161385	0.00104364	0.00212652	0.000963587	0.0021949	0.00164446	0.0016356	0.000850457
7.43333	0.00161502	0.00104847	0.00215033	0.000967141	0.00219716	0.00164683	0.00164614	0.000858913
7.44167	0.00163711	0.00105484	0.00220613	0.000967326	0.00220115	0.00165265	0.00165824	0.00086537
7.45	0.00168558	0.00105255	0.00229512	0.000968598	0.00222405	0.00165921	0.00166598	0.000863457
7.45833	0.00175349	0.00105765	0.00239957	0.000966956	0.00227841	0.00166986	0.00166935	0.000859717
7.46667	0.00183413	0.00106111	0.00249965	0.000966859	0.00236569	0.00167559	0.00167426	0.000857902
7.475	0.0019155	0.00106229	0.00256629	0.000962119	0.00246377	0.00168213	0.00167117	0.000856087
7.48333	0.00196733	0.00106156	0.00257266	0.000957935	0.00255977	0.00168403	0.0016669	0.000856272
7.49167	0.00197078	0.00106339	0.00251421	0.000955304	0.00262023	0.00168703	0.00166216	0.000856913
7.5	0.0019297	0.00105712	0.00242393	0.000957217	0.00261905	0.00168376	0.00166188	0.000857554
7.50833	0.00186215	0.0010533	0.00232494	0.000956044	0.00255824	0.00167913	0.00165841	0.000856913
7.51667	0.00178688	0.00105085	0.00223575	0.00095887	0.00246861	0.00167359	0.00165659	0.000858087
7.525	0.00172215	0.00104566	0.00217292	0.000962054	0.00237035	0.00166877	0.00165422	0.000858989
7.53333	0.00167997	0.00104248	0.00214839	0.000963685	0.00228245	0.00166259	0.00165186	0.000864989
7.54167	0.00166024	0.00104648	0.0021414	0.000963957	0.00222445	0.00165949	0.00164769	0.000870815
7.55	0.00165497	0.00105294	0.0021465	0.0009715	0.00219473	0.00166366	0.00164633	0.000874283
7.55833	0.00165624	0.00106876	0.00216441	0.000981685	0.00218583	0.00167448	0.00165433	0.000870837
7.56667	0.00166541	0.00109477	0.00218942	0.000998054	0.00218491	0.00169202	0.00166914	0.000867022
7.575	0.00167904	0.00112187	0.0022106	0.00101542	0.002197	0.00171275	0.00169123	0.000859924
7.58333	0.00169776	0.00114214	0.00223177	0.00102851	0.002216	0.00173875	0.00171313	0.000857272
7.59167	0.00171829	0.00115641	0.00224632	0.00103514	0.00223963	0.00175766	0.00172995	0.00085762
7.6	0.00173265	0.0011586	0.00224332	0.00103176	0.00225599	0.00176685	0.00173203	0.00085988
7.60833	0.00173711	0.00114687	0.00222822	0.00101847	0.00227026	0.00176512	0.00172458	0.000865424
7.61667	0.0017302	0.00113351	0.00220695	0.00100063	0.00227072	0.00175502	0.00170675	0.00086988
7.625	0.00171165	0.00112234	0.00218232	0.000987532	0.00225917	0.00174011	0.00168711	0.000868978
7.63333	0.00168848	0.00111025	0.00215804	0.000973891	0.00223717	0.00172428	0.00167265	0.000869989
7.64167	0.00166721	0.00109588	0.00214404	0.000967978	0.00222009	0.00171018	0.00166556	0.000873272
7.65	0.00164785	0.00108497	0.00213805	0.000964804	0.002201	0.00170373	0.00165975	0.000876
7.65833	0.00163404	0.00107269	0.00213824	0.000968087	0.00218573	0.00169991	0.0016604	0.000881913
7.66667	0.00162887	0.00105813	0.00214241	0.000964815	0.00217991	0.00169928	0.00166123	0.000891641
7.675	0.00163051	0.00104867	0.0021474	0.000967456	0.00218455	0.00169992	0.00166114	0.000898457
7.68333	0.00163334	0.00104495	0.0021513	0.000968011	0.0021872	0.00170356	0.00165996	0.000906456
7.69167	0.00163815	0.00104176	0.00214828	0.000971652	0.00219174	0.00170348	0.00166341	0.00091237
7.7	0.00164478	0.00104312	0.00214563	0.00097438	0.00219883	0.00170258	0.00166213	0.000914913
7.70833	0.00164923	0.00104612	0.00214217	0.000980565	0.00220046	0.00169758	0.00166231	0.000915098
7.71667	0.00164767	0.00104739	0.00213781	0.000986022	0.00219863	0.00169049	0.00166287	0.000914826
7.725	0.00164739	0.00105276	0.00213427	0.000989837	0.00219525	0.00168259	0.00166206	0.000912185
7.73333	0.00164975	0.00105777	0.00213774	0.00098938	0.00219524	0.00167796	0.00165744	0.000910272
7.74167	0.00164821	0.00105997	0.00213902	0.000990109	0.00219333	0.00167714	0.00165253	0.000905359
7.75	0.00164903	0.00106416	0.00213848	0.000990565	0.0021936	0.00167678	0.00164635	0.000902815
7.75833	0.00164922	0.00106726	0.00214002	0.000990206	0.00219269	0.00168124	0.00164034	0.000904457
7.76667	0.00164795	0.00106553	0.00214038	0.000989576	0.00219524	0.00168697	0.00163814	0.000907467
7.775	0.00164704	0.00106735	0.00213828	0.000991674	0.00219707	0.00169024	0.00163904	0.000906565
7.78333	0.00164859	0.00106808	0.00213801	0.000991315	0.00219879	0.00168933	0.00164395	0.000912935
7.79167	0.00164922	0.00106698	0.00213728	0.000985957	0.00220298	0.00168996	0.00165249	0.00091338
7.8	0.00165276	0.00106288	0.00213547	0.000983956	0.00220635	0.00168603	0.00166149	0.000909826
7.80833	0.00165967	0.00106015	0.00213784	0.000982957	0.00220826	0.00168284	0.00166849	0.000901717
7.81667	0.00166358	0.00105351	0.00214029	0.000980413	0.00220935	0.00168283	0.00167358	0.000899706
7.825	0.00166758	0.00104796	0.00214211	0.000980141	0.00221026	0.00168445	0.00167612	0.000896978
7.83333	0.00167222	0.00104623	0.00214692	0.000982598	0.00221045	0.00168725	0.00167666	0.000897348
7.84167	0.00167486	0.00104969	0.00215247	0.000982152	0.0022119	0.00169398	0.00167284	0.000897989
7.85	0.00166986	0.00105496	0.00215374	0.000981435	0.00221309	0.00169871	0.0016702	0.000903543
7.85833	0.0016635	0.00106496	0.00215392	0.000981435	0.00221491	0.00170043	0.00166774	0.000906272
7.86667	0.0016575	0.00107587	0.00215502	0.000978978	0.00221555	0.00170245	0.00166464	0.000904902
7.875	0.00165177	0.00107923	0.0021523	0.000979065	0.00221701	0.00170373	0.00166054	0.00090462
7.88333	0.00164823	0.00108059	0.00214822	0.000979054	0.00222247	0.00170337	0.0016601	0.000905065
7.89167	0.00165269	0.00107849	0.00215014	0.000975946	0.00222692	0.00170465	0.00165811	0.000901239
7.9	0.00165705	0.0010733	0.00215115	0.00097512	0.00223211	0.00170529	0.00165612	0.000897783
7.90833	0.00165988	0.00106394	0.00215206	0.00097575	0.00223857	0.00170575	0.00165968	0.000896054
7.91667	0.00166334	0.00106175	0.00215752	0.00097338	0.00224221	0.00170685	0.00166179	0.000894239
7.925	0.00166515	0.00105775	0.00216298	0.000974837	0.00224239	0.00170776	0.00166862	0.000896065
7.93333	0.00166524	0.00105839	0.00216078	0.000981033	0.00223675	0.00170603	0.00167616	0.000901348
7.94167	0.00166614	0.00105812	0.00216096	0.0009835	0.00222865	0.00170758	0.00168398	0.00090663
7.95	0.00166786	0.00106503	0.00216496	0.000987967	0.00221683	0.00170866	0.00168724	0.000911272
7.95833	0.0016714	0.00108203	0.00216468	0.00100888	0.00220881	0.00171092	0.00169596	0.000914913
7.96667	0.00168213	0.00120237	0.00216433	0.00114203	0.00220253	0.00174627	0.00174821	0.000917098
7.975	0.0017194	0.00185675	0.00217106	0.00184694	0.00220272	0.00201038	0.00211038	0.000915913
7.98333	0.00188537	0.00406746	0.00217516	0.00417133	0.0022089	0.00317035	0.00356827	0.000923174
7.99167	0.00239925	0.00885759	0.00217462	0.00907014	0.00222127	0.00628673	0.00719925	0.000953446
8	0.00344272	0.0161958	0.00217908	0.0163993	0.00223428	0.0118438	0.013337	0.00101389
8.00833	0.0049706	0.0249931	0.00218062	0.0250154	0.00224838	0.0192286	0.0212076	0.00109914
8.01667	0.00674667	0.033489	0.00218008	0.0331555	0.00225992	0.0271478	0.0293679	0.00120058
8.025	0.0083996	0.0391494	0.00218108	0.0383033	0.00226874	0.0336632	0.0356841	0.00129111
8.03333	0.00940569	0.0397355	0.00217762	0.0383718	0.00227183	0.0363991	0.0377741	0.00133918
8.04167	0.0093604	0.035222	0.00217098	0.0335646	0.0022699	0.0342904	0.0348765	0.00133109
8.05	0.00832874	0.0274971	0.00216815	0.0258515	0.00226362	0.0284484	0.0283885	0.00127574
8.05833	0.00672151	0.0187792	0.00216496	0.0173777	0.00225298	0.0208654	0.0203931	0.00119239
8.06667	0.00497696	0.0110629	0.00215876	0.0100408	0.00224115	0.0133993	0.0128015	0.00111004
8.075	0.00349025	0.0057498	0.00215566	0.00513205	0.0022327	0.00762851	0.00714908	0.00104478
8.08333	0.00250441	0.00294669	0.00215621	0.0026276	0.00222688	0.00421849	0.00393943	0.00100507
8.09167	0.00200764	0.00178371	0.00215494	0.0016114	0.00222571	0.0026638	0.00252479	0.000983065
8.1	0.00180524	0.00137263	0.00215685	0.00125496	0.00223053	0.00207923	0.00201102	0.000971522
8.10833	0.0017348	0.00123749	0.00216276	0.00113273	0.00223891	0.00187864	0.00183716	0.000960707
8.11667	0.001705	0.00118724	0.00216995	0.00108212	0.00224675	0.00180465	0.00177873	0.000952804
8.125	0.00169338	0.00116436	0.00217522	0.00105732	0.00225095	0.00176965	0.0017502	0.000951087
8.13333	0.00168257	0.00114892	0.00217622	0.0010455	0.00225113	0.0017532	0.00173229	0.000951641
8.14167	0.00167812	0.0011403	0.00217276	0.00103831	0.00225059	0.00174555	0.00171984	0.000956283
8.15	0.00167203	0.00112932	0.00216867	0.00103686	0.00224603	0.00173818	0.00170729	0.000958283
8.15833	0.00166822	0.0011236	0.0021624	0.00103732	0.00224384	0.00173537	0.00168921	0.00095637
8.16667	0.00166012	0.00111805	0.0021554	0.0010395	0.00224701	0.00173447	0.00167529	0.000946815
8.175	0.00166103	0.00111314	0.00214867	0.00104733	0.00225301	0.00173556	0.00166929	0.000937902
8.18333	0.00166395	0.00111031	0.00214686	0.00105387	0.00225428	0.00173793	0.00166484	0.000924533
8.19167	0.0016664	0.00110949	0.00214386	0.00105504	0.00225283	0.00174276	0.00166865	0.000916533
8.2	0.00167149	0.00110403	0.00214304	0.00105412	0.00224383	0.00174813	0.0016782	0.000912804
8.20833	0.00168213	0.00109939	0.00214296	0.00105311	0.00223446	0.00174949	0.00169011	0.00091162
8.21667	0.00168822	0.00109885	0.00214814	0.00104337	0.00222199	0.00174566	0.00169584	0.000911435
8.225	0.0016843	0.00109776	0.0021526	0.00103774	0.00221371	0.00174203	0.00169929	0.00091225
8.23333	0.00168458	0.00109767	0.00215587	0.00103593	0.00221025	0.00173649	0.00169902	0.000910793
8.24167	0.00168195	0.00110586	0.0021585	0.0010355	0.00221461	0.00172685	0.00170275	0.000906707
8.25	0.0016784	0.00111104	0.00216259	0.00103652	0.00221615	0.00172095	0.00170375	0.000906717
8.25833	0.00167332	0.0011115	0.00216232	0.0010419	0.00222207	0.0017206	0.00170921	0.000907815
8.26667	0.0016755	0.0011126	0.00216095	0.00104427	0.00222543	0.00172114	0.00171639	0.000910728
8.275	0.00167377	0.00111014	0.00216404	0.001045	0.00223116	0.00172333	0.00172403	0.000915728
8.28333	0.00167423	0.0011005	0.00216914	0.00104609	0.00223035	0.00172924	0.0017234	0.000925087
8.29167	0.00167322	0.0010965	0.00217287	0.00104826	0.00223553	0.00173178	0.00172259	0.000929717
8.3	0.0016773	0.00109632	0.00217741	0.00104808	0.0022379	0.00173204	0.00172168	0.000932804
8.30833	0.00168221	0.0010953	0.0021826	0.00104753	0.00224646	0.00173259	0.00172078	0.000934989
8.31667	0.00169011	0.0010973	0.00218404	0.00104699	0.0022552	0.00173376	0.00171734	0.000936456
8.325	0.00170028	0.00110458	0.00218204	0.00104699	0.00226612	0.00173366	0.00171652	0.000933826
8.33333	0.00170828	0.00110839	0.00217604	0.00104208	0.0022724	0.00173738	0.00171306	0.000931196
8.34167	0.00171327	0.00111294	0.0021715	0.00103835	0.00227659	0.00174147	0.00170305	0.000928663
8.35	0.00171363	0.00111694	0.00216541	0.00103607	0.00227358	0.00174264	0.00169232	0.000924033
8.35833	0.00170553	0.00112402	0.0021576	0.0010367	0.00226538	0.00174	0.00168221	0.000921206
8.36667	0.00169844	0.00112402	0.0021545	0.00103351	0.00225654	0.00173973	0.00167283	0.000920206
8.375	0.00169416	0.00112721	0.00215477	0.0010326	0.00224753	0.00173901	0.00167127	0.000921293
8.38333	0.00168653	0.00112458	0.00215459	0.0010335	0.00224398	0.00173702	0.001674	0.000922185
8.39167	0.00168282	0.00112195	0.00215376	0.00103159	0.00224335	0.00173858	0.00167973	0.000926804
8.4	0.00168637	0.00111277	0.00215839	0.00102703	0.00224208	0.0017435	0.00168628	0.000925978
8.40833	0.00168628	0.00110987	0.00216039	0.00102448	0.00223926	0.00174351	0.00169348	0.000926337
8.41667	0.00168674	0.00110687	0.00216202	0.00102184	0.00223999	0.00174342	0.00169303	0.000924609
8.425	0.00169411	0.00110887	0.00216338	0.0010182	0.00223836	0.00174378	0.0016893	0.000923435
8.43333	0.0017022	0.0011167	0.00216702	0.00101884	0.00223663	0.00174233	0.00168312	0.000920261
8.44167	0.00170892	0.0011247	0.00216575	0.00102093	0.00224154	0.00174287	0.00167948	0.000920359
8.45	0.00171829	0.00112924	0.00216721	0.00102049	0.00224918	0.00174577	0.00167657	0.000921359
8.45833	0.00172256	0.00112924	0.00216812	0.00102296	0.00225073	0.00174985	0.00167957	0.000920087
8.46667	0.00172238	0.00112478	0.00217149	0.00102461	0.00225372	0.00175102	0.00168448	0.000920815
8.475	0.0017162	0.0011145	0.00217576	0.00102206	0.0022558	0.00175147	0.0016914	0.000925272
8.48333	0.00171065	0.00110486	0.00218267	0.00102079	0.00225335	0.00175019	0.00169614	0.000928272
8.49167	0.00170465	0.00109595	0.0021904	0.00102115	0.00224625	0.00175019	0.0017007	0.000931456
8.5	0.00170311	0.00108876	0.00219476	0.00101677	0.0022438	0.00174947	0.00170352	0.000937
8.50833	0.00170384	0.00108685	0.00219575	0.00101466	0.00223873	0.00175029	0.00170444	0.00093963
8.51667	0.00170966	0.00108658	0.00219584	0.00101528	0.0022361	0.00175139	0.00170434	0.000938543
8.525	0.00171466	0.00109049	0.00219738	0.00101563	0.0022301	0.00174721	0.00170451	0.000939457
8.53333	0.00172158	0.00109503	0.00219165	0.00101817	0.0022261	0.00174038	0.00170514	0.000938641
8.54167	0.0017263	0.00110367	0.00218875	0.0010249	0.00222245	0.0017341	0.00170286	0.000942565
8.55	0.00172594	0.00111277	0.00218967	0.00103	0.00221907	0.00172946	0.00170303	0.000949674
8.55833	0.00172265	0.00112396	0.0021875	0.00102864	0.00221605	0.001725	0.00170285	0.000954859
8.56667	0.00171947	0.00113068	0.00218259	0.00102701	0.00222114	0.00172901	0.00170412	0.000957489
8.575	0.00171191	0.00113551	0.00218359	0.00102601	0.00223187	0.00173793	0.00170458	0.000964033
8.58333	0.00170691	0.00113597	0.00218022	0.00102311	0.00223988	0.00174513	0.0017053	0.000961837
8.59167	0.00170464	0.0011327	0.00217485	0.00101975	0.00224825	0.00175031	0.00170876	0.000953544
8.6	0.00170374	0.00112861	0.0021733	0.00102567	0.00225152	0.00175559	0.00171058	0.000948163
8.60833	0.00170474	0.00112652	0.00217313	0.00103114	0.00225252	0.00175258	0.00170994	0.000941065
8.61667	0.0017082	0.00112743	0.0021725	0.0010327	0.00224588	0.00174674	0.00171011	0.000929141
8.625	0.00170928	0.0011298	0.00217833	0.00103415	0.00224224	0.00174154	0.00171338	0.000921685
8.63333	0.0017142	0.00113317	0.00218197	0.00103834	0.0022457	0.0017369	0.00171529	0.000919783
8.64167	0.00172401	0.0011389	0.00218633	0.0010406	0.00225298	0.00173572	0.00172266	0.000925163
8.65	0.00173147	0.0011559	0.00219068	0.00105032	0.0022608	0.00174326	0.00173449	0.000934815
8.65833	0.00174165	0.00117489	0.00219523	0.00106895	0.00227154	0.0017559	0.0017494	0.000948022
8.66667	0.00175756	0.00119724	0.00219877	0.0010893	0.00227918	0.00177709	0.00176049	0.000958761
8.675	0.00176729	0.00122095	0.00220259	0.00111121	0.00227964	0.00180154	0.00177366	0.000967587
8.68333	0.00177084	0.00123702	0.0022035	0.00112612	0.00227746	0.00181873	0.00178356	0.000965946
8.69167	0.00177675	0.00123465	0.00220277	0.00112695	0.00227382	0.00182747	0.00178411	0.000961848
8.7	0.00177675	0.00122448	0.00220004	0.0011175	0.00227199	0.00182575	0.00177821	0.000958837
8.70833	0.00176911	0.00120522	0.00219349	0.00110233	0.0022718	0.00181285	0.00177003	0.00095938
8.71667	0.00176338	0.0011856	0.00219003	0.00108134	0.00227435	0.00179503	0.00175623	0.000958826
8.725	0.00175629	0.00116779	0.00219103	0.00106552	0.00228217	0.00178039	0.00174197	0.000961272
8.73333	0.00174838	0.00115643	0.00219222	0.00105407	0.00229118	0.00176984	0.00173288	0.000964804
8.74167	0.00174074	0.00114452	0.00219695	0.0010457	0.00229511	0.00176601	0.00172988	0.000967065
8.75	0.00173191	0.00113742	0.0022045	0.00104151	0.00229693	0.00176464	0.00173106	0.000964326
8.75833	0.00172154	0.0011306	0.00220841	0.00104114	0.00229585	0.00176446	0.00173233	0.0009625
8.76667	0.00171853	0.00112496	0.00220814	0.00104123	0.00229175	0.00176701	0.00173377	0.000964239
8.775	0.00171408	0.00112186	0.00221305	0.00104513	0.00228428	0.00176911	0.00173486	0.000965435
8.78333	0.0017128	0.00112895	0.00222034	0.00105213	0.00227863	0.00177121	0.00173495	0.000965446
8.79167	0.00171882	0.00113949	0.00222798	0.00105822	0.00227508	0.00177803	0.00173312	0.000971272
8.8	0.0017301	0.00115148	0.00223725	0.00106567	0.00227408	0.00178522	0.00173849	0.000977826
8.80833	0.00173792	0.00117155	0.00225515	0.00107986	0.0022708	0.00179339	0.0017504	0.000978087
8.81667	0.00175438	0.00120491	0.00227577	0.00109813	0.00227172	0.00180702	0.00176831	0.000979804
8.825	0.00177965	0.00124327	0.00229902	0.00112903	0.00228263	0.00182283	0.00179114	0.000979065
8.83333	0.00181355	0.00128245	0.00232372	0.00116348	0.00230099	0.0018389	0.00181533	0.000975783
8.84167	0.00185091	0.00132072	0.00234715	0.00119355	0.00232761	0.00185689	0.00183431	0.000975413
8.85	0.00188737	0.00134617	0.00235733	0.00120846	0.00235923	0.00187316	0.00184312	0.000979054
8.85833	0.00191683	0.00134372	0.00234805	0.00120564	0.00238839	0.00187662	0.00183747	0.000983609
8.86667	0.00192801	0.0013178	0.00232442	0.00117874	0.00240384	0.00187	0.00181772	0.000987076
8.875	0.00191538	0.00127972	0.0022929	0.00114175	0.00240092	0.00185538	0.00179525	0.000988456
8.88333	0.00188848	0.00123809	0.0022612	0.00110658	0.00238275	0.00183458	0.00177144	0.000982924
8.89167	0.00185866	0.00120073	0.00223339	0.00107839	0.00236049	0.00180913	0.00175426	0.000978565
8.9	0.00182303	0.00117564	0.00221795	0.00106421	0.00233733	0.00179068	0.001746	0.000968924
8.90833	0.00179413	0.00116574	0.00221196	0.00106485	0.00231934	0.0017744	0.00174355	0.000963011
8.91667	0.00177286	0.0011652	0.00221004	0.00106676	0.00231053	0.00176812	0.00174047	0.000958913
8.925	0.00175822	0.00116547	0.00221013	0.00106913	0.00230882	0.00176356	0.00173747	0.000959087
8.93333	0.00174512	0.00116657	0.00221313	0.00107141	0.00230664	0.00176447	0.00173128	0.00096
8.94167	0.00173938	0.00116812	0.0022175	0.0010696	0.00230118	0.00176691	0.00172518	0.000965185
8.95	0.00173691	0.00116722	0.00222196	0.00106541	0.0022961	0.00177601	0.0017211	0.000968728
8.95833	0.00173954	0.00116404	0.00222633	0.00106577	0.00228873	0.00177965	0.00171847	0.000972544
8.96667	0.00174163	0.00116396	0.00223033	0.00106631	0.00228009	0.00178438	0.00171892	0.000976087
8.975	0.00174662	0.00116841	0.00223278	0.00106823	0.00227272	0.00178738	0.00172321	0.000976163
8.98333	0.00175044	0.00117578	0.0022275	0.00107014	0.00226899	0.0017872	0.00172786	0.000974707
8.99167	0.00175598	0.00118297	0.00222504	0.00107033	0.00226708	0.0017851	0.0017306	0.000976891
9	0.00175579	0.00119142	0.00222241	0.00106842	0.00226853	0.00178673	0.00173097	0.000978533
9.00833	0.00175588	0.00119779	0.00222051	0.00106652	0.00227417	0.00178627	0.00172815	0.00097963
9.01667	0.00175352	0.00119871	0.00221905	0.00106279	0.00227954	0.00178709	0.0017216	0.000979641
9.025	0.00174835	0.00119688	0.00222434	0.00105979	0.00228691	0.00178746	0.00171522	0.000981554
9.03333	0.00174163	0.00119351	0.00222515	0.00105679	0.00229692	0.00178837	0.00171138	0.000982283
9.04167	0.00174164	0.00119087	0.00222814	0.00105461	0.00230111	0.00178855	0.00171309	0.000982196
9.05	0.00173857	0.0011885	0.00222986	0.0010516	0.00230438	0.00179128	0.00172099	0.000984283
9.05833	0.00173858	0.00118804	0.00223122	0.00105123	0.00230555	0.00179656	0.00173245	0.000988826
9.06667	0.00174403	0.00118286	0.00223102	0.00105277	0.00230454	0.00180438	0.00174236	0.000989554
9.075	0.00174785	0.00117895	0.00223028	0.00105286	0.00230017	0.00181384	0.00175401	0.000992098
9.08333	0.00174648	0.00117303	0.00222691	0.00104976	0.00229853	0.00181911	0.00176103	0.000993087
9.09167	0.00175001	0.00116966	0.00222436	0.00104949	0.00229426	0.00182384	0.00175886	0.000988533
9.1	0.00175583	0.00116501	0.00222472	0.00105076	0.00229117	0.00182556	0.00175504	0.000984707
9.10833	0.00175801	0.001168	0.00222826	0.00104857	0.00229027	0.00182375	0.00174986	0.000983696
9.11667	0.00176584	0.00117081	0.0022339	0.0010522	0.00228973	0.00181775	0.00174285	0.000980511
9.125	0.00177721	0.00117453	0.00224236	0.00105874	0.00228955	0.00181758	0.00173829	0.000978967
9.13333	0.00178676	0.00117471	0.00225264	0.00106528	0.00229092	0.00181713	0.00174029	0.000982707
9.14167	0.00179058	0.00117699	0.00225865	0.00106728	0.00229612	0.00181631	0.00174339	0.000982533
9.15	0.00178911	0.00117573	0.00226039	0.00107138	0.00229886	0.00181431	0.0017485	0.000982272
9.15833	0.00178518	0.0011761	0.00226067	0.00107248	0.00230232	0.00181677	0.00175442	0.000979457
9.16667	0.00177845	0.00117712	0.00225723	0.00107358	0.00230722	0.00181267	0.00176462	0.000979826
9.175	0.0017748	0.00118433	0.0022516	0.00107722	0.00231194	0.00180512	0.00177172	0.000978913
9.18333	0.00177317	0.00118634	0.00224778	0.00108196	0.00231428	0.00179729	0.00177863	0.000982826
9.19167	0.00177791	0.00119116	0.00224178	0.00108305	0.00232117	0.00179184	0.00178817	0.000990652
9.2	0.00178393	0.00119408	0.00223751	0.00108451	0.00232362	0.00178565	0.00179545	0.00100212
9.20833	0.00178604	0.00119561	0.00223524	0.00108587	0.00232416	0.00178492	0.00179089	0.00100995
9.21667	0.00178614	0.00119132	0.00223414	0.0010825	0.00232316	0.00178874	0.00178771	0.00101787
9.225	0.00178741	0.00119303	0.0022355	0.00108395	0.00231952	0.00179747	0.00178298	0.00102124
9.23333	0.00178277	0.00119402	0.00224332	0.00108785	0.00231444	0.00180738	0.00177725	0.0010176
9.24167	0.00177821	0.00119565	0.00224767	0.00109303	0.00231016	0.00181575	0.00177589	0.00101359
9.25	0.00177582	0.00119902	0.00225267	0.00109586	0.00230816	0.00182486	0.00178053	0.00100849
9.25833	0.00177135	0.00120549	0.00225577	0.00110241	0.00231062	0.00183097	0.00178489	0.00100184
9.26667	0.00176506	0.00120677	0.00225769	0.0011037	0.0023129	0.00182652	0.00178852	0.000994728
9.275	0.00175987	0.00120741	0.00225551	0.00110388	0.00231573	0.00182116	0.00178378	0.000993446
9.28333	0.00175133	0.00120387	0.00225606	0.00109951	0.00231992	0.00181562	0.00177567	0.000991348
9.29167	0.00174507	0.00119732	0.00225352	0.0010955	0.00232248	0.00180542	0.00176712	0.000995435
9.3	0.00174098	0.0011873	0.00225224	0.00108695	0.00232185	0.00179831	0.00175593	0.00099862
9.30833	0.00173916	0.00118448	0.00225051	0.00108148	0.00232203	0.00179767	0.00174785	0.0010059
9.31667	0.00174363	0.00118393	0.00225168	0.00107738	0.00232058	0.00179812	0.00174686	0.00100927
9.325	0.00175355	0.00118767	0.00225176	0.00107821	0.00231502	0.00179684	0.00174724	0.00101164
9.33333	0.00176138	0.00119178	0.00225703	0.00108049	0.00231275	0.00180147	0.00174625	0.00100883
9.34167	0.00176775	0.00119808	0.00225895	0.00108777	0.00231029	0.00180574	0.00174508	0.00100946
9.35	0.00177403	0.00119627	0.00226059	0.0010937	0.00230938	0.0018111	0.00174226	0.00100754
9.35833	0.00177522	0.00119237	0.00226069	0.00109789	0.0023122	0.0018181	0.00174135	0.00100854
9.36667	0.00177158	0.00118891	0.00226034	0.00110135	0.00232128	0.00182683	0.00174216	0.00100854
9.375	0.00176766	0.00119083	0.00225479	0.00110526	0.00232454	0.0018292	0.00174471	0.00101
9.38333	0.00176412	0.00119346	0.00225379	0.00110435	0.00232753	0.00182857	0.00175116	0.00100855
9.39167	0.00175392	0.001198	0.00225388	0.00109879	0.00232943	0.00182111	0.00175625	0.00101011
9.4	0.00174818	0.00120136	0.00225078	0.00109642	0.00232934	0.00181302	0.00175752	0.00101039
9.40833	0.00174836	0.00120072	0.00224732	0.00108987	0.00232524	0.0018043	0.00175305	0.00101276
9.41667	0.00175172	0.00119479	0.00224786	0.00108095	0.00232541	0.00180159	0.00175123	0.00101613
9.425	0.00175653	0.00118961	0.00224804	0.00107667	0.00232796	0.0018047	0.00174595	0.00101786
9.43333	0.00176563	0.0011836	0.00224359	0.00108186	0.00232896	0.00181463	0.0017433	0.00101722
9.44167	0.00177064	0.00118314	0.00224313	0.00108313	0.0023306	0.00182455	0.00174376	0.00101576
9.45	0.00176665	0.00118723	0.00224223	0.00108486	0.00233334	0.00183474	0.00174886	0.00101349
9.45833	0.00175856	0.00119031	0.0022385	0.00109077	0.00232926	0.00183983	0.00175323	0.00100694
9.46667	0.00174756	0.00119667	0.00223422	0.00109122	0.00232054	0.00184027	0.00176033	0.0010052
9.475	0.00174175	0.00120139	0.0022354	0.00108766	0.00231518	0.00183416	0.0017656	0.00100191
9.48333	0.00174011	0.00119838	0.00223623	0.00108438	0.002309	0.00182597	0.00176841	0.000996533
9.49167	0.00174647	0.00119692	0.00223904	0.0010862	0.00230399	0.00182033	0.00176877	0.000993337
9.5	0.00175492	0.0011952	0.00223886	0.00108747	0.00230544	0.00181587	0.00176849	0.000994152
9.50833	0.00176629	0.0011871	0.00223732	0.00109211	0.00230934	0.00181241	0.00176566	0.000989152
9.51667	0.00176674	0.00118228	0.00223513	0.00109548	0.00231105	0.00181123	0.00176266	0.000988065
9.525	0.00176428	0.00118301	0.00223585	0.00110113	0.00231614	0.00181223	0.00176195	0.000986706
9.53333	0.0017611	0.00117891	0.00223712	0.00110287	0.00232124	0.00180923	0.00176223	0.000984435
9.54167	0.00175827	0.00118073	0.00224503	0.00110607	0.00232288	0.00180577	0.0017617	0.000983163
9.55	0.00175545	0.00118937	0.00225895	0.00111063	0.00232798	0.00180577	0.00176488	0.000986891
9.55833	0.00176117	0.00119683	0.00227159	0.0011141	0.00233572	0.00180523	0.00176788	0.000989435
9.56667	0.00177	0.00120238	0.00227969	0.00111491	0.00233782	0.00180523	0.00177133	0.000994435
9.575	0.00177364	0.00121021	0.00228441	0.00111427	0.00233654	0.00180886	0.00177132	0.00099725
9.58333	0.00177347	0.00121322	0.00228241	0.00110853	0.00233263	0.00181303	0.00177359	0.000999337
9.59167	0.00177311	0.00121196	0.0022745	0.00110242	0.00232508	0.00181566	0.00177177	0.00100044
9.6	0.00176529	0.00120751	0.00225995	0.00109704	0.00231434	0.00182056	0.00176923	0.00100208
9.60833	0.00175547	0.00120278	0.00224922	0.0010944	0.0023087	0.00182465	0.00176604	0.00100245
9.61667	0.00174964	0.00119778	0.00224249	0.0010944	0.00230642	0.00182911	0.00176195	0.0010061
9.625	0.00174736	0.00119268	0.00223949	0.00109904	0.00231097	0.00183602	0.00175574	0.00100484
9.63333	0.0017448	0.00118932	0.00223676	0.00110214	0.00231661	0.00184312	0.00175417	0.00100247
9.64167	0.00174807	0.00118712	0.0022424	0.00110915	0.00232362	0.00184967	0.00175143	0.000998369
9.65	0.00175379	0.00118675	0.00224849	0.00111152	0.00232926	0.00185486	0.00175044	0.000996359
9.65833	0.00175544	0.00118475	0.00225022	0.00111061	0.00233409	0.00185732	0.00175636	0.000994522
9.66667	0.00175589	0.00118457	0.00224822	0.00110533	0.00233591	0.0018535	0.00176593	0.00099687
9.675	0.00175917	0.00118274	0.00224913	0.00109932	0.00233691	0.00184659	0.00177041	0.000998228
9.68333	0.0017591	0.00118038	0.00224923	0.00108849	0.00233654	0.00183549	0.0017677	0.0010036
9.69167	0.0017582	0.00117821	0.00224697	0.00108339	0.00233636	0.00182558	0.00176506	0.00100688
9.7	0.00176348	0.00117493	0.00224889	0.00108003	0.00233435	0.00181685	0.00175514	0.00100935
9.70833	0.00177022	0.00117112	0.00225609	0.0010835	0.00232915	0.00180993	0.00174066	0.00100627
9.71667	0.00177795	0.00116876	0.00226337	0.00108551	0.00232651	0.00180075	0.00172683	0.00100538
9.725	0.00178185	0.00116812	0.00226683	0.00109261	0.00232697	0.00179721	0.00172827	0.00100129
9.73333	0.00178584	0.00116711	0.00227401	0.00109607	0.00232742	0.00179057	0.00173072	0.000998565
9.74167	0.0017851	0.00117055	0.00227619	0.00109824	0.00233271	0.00178647	0.00173409	0.000997293
9.75	0.00178354	0.00117282	0.00227499	0.00109677	0.00233817	0.00178855	0.00173973	0.00100084
9.75833	0.00177763	0.00117617	0.00227389	0.00109767	0.00234081	0.00179701	0.001747	0.00100401
9.76667	0.00177718	0.00117672	0.00226842	0.00109102	0.00233919	0.0018021	0.00174217	0.00100573
9.775	0.00177921	0.00118009	0.00226004	0.00108638	0.00233546	0.0018091	0.00173553	0.00100363
9.78333	0.00177767	0.00118183	0.0022553	0.00108147	0.00232619	0.00181292	0.00173587	0.0010018
9.79167	0.00177687	0.00118402	0.00225175	0.00107692	0.002321	0.00180938	0.00173859	0.000997065
9.8	0.00177597	0.00118376	0.00224701	0.00107283	0.00231546	0.00180247	0.00173822	0.000990054
9.80833	0.00177242	0.00118132	0.00224701	0.00107492	0.00231454	0.00180138	0.0017454	0.000985326
9.81667	0.00176523	0.00117359	0.00225056	0.00107711	0.00231273	0.00179866	0.00175276	0.000986967
9.825	0.00176049	0.0011663	0.00225458	0.00108021	0.00231818	0.00179666	0.00175007	0.000984065
9.83333	0.00175265	0.00116075	0.00225477	0.00108449	0.00231783	0.00179803	0.00174372	0.000983533
9.84167	0.00174928	0.00115992	0.00225605	0.00108987	0.00232074	0.0018004	0.00174391	0.000986641
9.85	0.00174646	0.00116228	0.0022597	0.00109151	0.00232111	0.00179931	0.00174229	0.000986739
9.85833	0.00174573	0.00116774	0.00225951	0.00109234	0.00232192	0.00179676	0.00174167	0.000983011
9.86667	0.00174664	0.00117194	0.00225478	0.00109379	0.00232028	0.00179866	0.00174522	0.000981369
9.875	0.00175001	0.0011734	0.00225214	0.00109761	0.00232191	0.00179711	0.0017494	0.00097763
9.88333	0.00175055	0.00117204	0.00224933	0.00109997	0.00232146	0.00179592	0.00174722	0.000970337
9.89167	0.00175183	0.00117333	0.00224105	0.00110215	0.00232373	0.00179146	0.00174303	0.000965054
9.9	0.00175301	0.00117151	0.00223351	0.00110315	0.0023301	0.00178854	0.00173858	0.000961228
9.90833	0.00175392	0.00117169	0.00222769	0.00110371	0.00233365	0.00178446	0.00173475	0.00096113
9.91667	0.00175429	0.00117513	0.00222459	0.00109635	0.00233493	0.00178337	0.00173001	0.000960859
9.925	0.00175558	0.00117876	0.00222703	0.00108408	0.00233758	0.00178401	0.00172937	0.000964685
9.93333	0.00175486	0.00117684	0.00223366	0.00107616	0.00233639	0.00178429	0.00172954	0.000971598
9.94167	0.00175786	0.00118101	0.00224121	0.00106871	0.00233075	0.0017893	0.0017298	0.000980609
9.95	0.00176086	0.00118455	0.00225085	0.00106187	0.0023312	0.00179386	0.00172862	0.000986076
9.95833	0.0017634	0.00118847	0.0022584	0.0010645	0.00233283	0.00179787	0.00173199	0.000992087
9.96667	0.00176412	0.00118592	0.00225977	0.00106986	0.00233263	0.00179814	0.00173436	0.000994826
9.975	0.00176575	0.00118785	0.00225469	0.0010744	0.00233236	0.0018036	0.00173881	0.000993196
9.98333	0.00176356	0.00118595	0.00225024	0.00107822	0.00233418	0.00180341	0.00174665	0.000990826
9.99167	0.00175928	0.00118267	0.00224607	0.00108086	0.00233183	0.00179949	0.00175394	0.000988641
10	0.00175846	0.0011753	0.0022398	0.0010794	0.00232974	0.0017932	0.00175949	0.000991641
10.0083	0.00176046	0.00117549	0.00223382	0.00107658	0.00232548	0.00179228	0.00176013	0.000996087
10.0167	0.0017599	0.00117166	0.00223455	0.00106902	0.00232221	0.00178346	0.00175896	0.000999902
10.025	0.00175971	0.00116848	0.00223074	0.00106301	0.00231802	0.00177663	0.00175596	0.00100281
10.0333	0.00175507	0.00116421	0.00222237	0.00105481	0.00231165	0.0017779	0.00175069	0.00100281
10.0417	0.00175007	0.00116649	0.00221872	0.0010488	0.0023072	0.00178127	0.00173913	0.00100027
10.05	0.00174125	0.00116303	0.00221598	0.00104399	0.00230674	0.00178027	0.00173176	0.000994641
10.0583	0.00173372	0.00116276	0.00221251	0.00104709	0.00230455	0.00178663	0.00172002	0.000988098
10.0667	0.00172555	0.00115995	0.00221469	0.00104791	0.0023	0.00179073	0.00170928	0.000981283
10.075	0.00172002	0.00115976	0.00222177	0.00105321	0.002297	0.00178928	0.00170191	0.000975283
10.0833	0.00171493	0.00115456	0.00222677	0.00105677	0.00229254	0.00178584	0.00170301	0.000965185
10.0917	0.00171248	0.00115192	0.0022315	0.00106078	0.00228599	0.00178421	0.00170829	0.000956815
10.1	0.00171384	0.00114901	0.00223623	0.00105988	0.00228289	0.00177867	0.00171831	0.000953544
10.1083	0.00171737	0.00114828	0.00223386	0.00105979	0.00228362	0.00177432	0.00172579	0.000952902
10.1167	0.00172446	0.00114465	0.00222886	0.00105724	0.00228479	0.00177568	0.00173372	0.000955543
10.125	0.001731	0.00114212	0.00222195	0.00105541	0.00228724	0.00177878	0.001741	0.000962098
10.1333	0.00173254	0.00113667	0.00221639	0.00104967	0.00229197	0.0017847	0.00174237	0.000969924
10.1417	0.00173409	0.00113168	0.00221129	0.00104839	0.00229297	0.0017886	0.00173954	0.000975196
10.15	0.00173246	0.0011265	0.00221002	0.00105048	0.00229388	0.00179423	0.00173935	0.000976924
10.1583	0.001732	0.0011265	0.00220838	0.00104929	0.00229471	0.00179622	0.00173514	0.000978554
10.1667	0.001734	0.0011285	0.00220692	0.00104575	0.0022938	0.00179866	0.00172858	0.000981
10.175	0.00173891	0.00113696	0.00220529	0.00105067	0.00228962	0.00179739	0.00172565	0.00098363
10.1833	0.0017431	0.00114677	0.00220421	0.00104933	0.00228789	0.00179686	0.00173912	0.000985804
10.1917	0.00174646	0.00115441	0.00220493	0.00104506	0.00228725	0.00179514	0.00175196	0.000989804
10.2	0.00174227	0.00116041	0.00220949	0.00104326	0.0022837	0.0017927	0.00176582	0.000986978
10.2083	0.00174027	0.00116077	0.00221496	0.00104536	0.00228078	0.0017847	0.00177966	0.000981609
10.2167	0.00173482	0.00115886	0.00222151	0.00103908	0.00228151	0.00177961	0.00179114	0.000966685
10.225	0.00173054	0.00115713	0.00222188	0.00103561	0.00228005	0.00177297	0.0017754	0.000956956
10.2333	0.00172864	0.00115832	0.00222152	0.00103441	0.00227833	0.00176687	0.00176085	0.000946315
10.2417	0.0017322	0.00115796	0.00221679	0.00103395	0.00227633	0.00176333	0.00174228	0.000942141
10.25	0.00173175	0.0011626	0.00221342	0.00103539	0.00227568	0.0017667	0.001725	0.000939239
10.2583	0.00173503	0.00116351	0.0022107	0.00103958	0.00227259	0.00176687	0.00170472	0.000948989
10.2667	0.00173486	0.00115888	0.00221015	0.00104522	0.00226922	0.00177104	0.00170117	0.000956
10.275	0.00173704	0.00115297	0.00221225	0.00104613	0.00226403	0.00177413	0.00170073	0.000962826
10.2833	0.00173759	0.00114497	0.00221816	0.0010465	0.00226258	0.00177221	0.00170974	0.000968196
10.2917	0.00173849	0.00113579	0.00222308	0.00104096	0.00226176	0.00176864	0.00171874	0.000975837
10.3	0.00173612	0.00112889	0.0022248	0.00103531	0.00226277	0.00176973	0.00173157	0.000975924
10.3083	0.00173492	0.00112753	0.00223008	0.00103022	0.0022656	0.00177	0.00173939	0.000974011
10.3167	0.0017301	0.0011289	0.00223344	0.00103212	0.00227188	0.00177163	0.00174248	0.000971826
10.325	0.001726	0.00113517	0.00223325	0.00103411	0.00227315	0.001777	0.00173746	0.000964543
10.3333	0.00172082	0.00114025	0.00222915	0.00103947	0.00227124	0.00177983	0.0017348	0.000955989
10.3417	0.0017199	0.00114678	0.00222714	0.00104383	0.00226568	0.0017801	0.00173507	0.000951707
10.35	0.001717	0.00114996	0.0022195	0.00104801	0.00226023	0.00177964	0.0017367	0.000947794
10.3583	0.0017151	0.00114559	0.00220986	0.00104684	0.00225004	0.00177737	0.00173887	0.000946522
10.3667	0.00171184	0.00113795	0.00220113	0.00104658	0.00224697	0.00177346	0.00174297	0.00095062
10.375	0.00171258	0.0011314	0.00219359	0.00104786	0.00224689	0.001772	0.00174152	0.000953261
10.3833	0.00171204	0.00112286	0.00218523	0.00104933	0.002252	0.00177283	0.00173525	0.000951272
10.3917	0.00171487	0.00111312	0.00217977	0.00105078	0.0022541	0.00177492	0.00172698	0.000951826
10.4	0.00171633	0.00110902	0.00217777	0.00105597	0.0022592	0.00177757	0.00171698	0.000952652
10.4083	0.0017186	0.00110921	0.00217604	0.0010597	0.00225719	0.00177975	0.00170499	0.000953109
10.4167	0.00171914	0.00110648	0.00217786	0.00105915	0.00225417	0.00178266	0.00168999	0.000954022
10.425	0.00171668	0.00110494	0.00218267	0.00105997	0.00224835	0.00178302	0.00167479	0.000960663
10.4333	0.00171387	0.00110831	0.00218995	0.00105652	0.00224571	0.00177811	0.00166424	0.000963391
10.4417	0.00171434	0.00111224	0.00219522	0.00104925	0.00224306	0.00177311	0.00165897	0.000967022
10.45	0.00171189	0.00111451	0.00220029	0.00104134	0.00224244	0.00176866	0.00166104	0.000968478
10.4583	0.00170599	0.00112188	0.0022042	0.00103514	0.00224308	0.00176266	0.00167222	0.000966924
10.4667	0.00170499	0.00112861	0.00220583	0.00102831	0.0022448	0.00176058	0.00168896	0.000961728
10.475	0.00170335	0.00113324	0.00220391	0.00102593	0.00224945	0.00176522	0.0017025	0.000957261
10.4833	0.00169942	0.0011356	0.00220246	0.00102492	0.00225063	0.00177095	0.00171213	0.000950163
10.4917	0.0017005	0.00113424	0.00220257	0.00102383	0.00225217	0.00177558	0.00171532	0.000944609
10.5	0.00170395	0.00113124	0.00220186	0.00102555	0.00225053	0.00178322	0.00171223	0.000941337
10.5083	0.00170395	0.00112697	0.0021987	0.00102883	0.00224662	0.00178413	0.0017035	0.000940794
10.5167	0.00170322	0.00112242	0.00220126	0.00102847	0.00223761	0.00177922	0.00169687	0.000941163
10.525	0.00169995	0.00112107	0.00220264	0.0010282	0.00223442	0.00177112	0.00169097	0.000940804
10.5333	0.00169386	0.00111925	0.00219983	0.0010292	0.00223288	0.00176075	0.00168934	0.000941087
10.5417	0.0016864	0.00111225	0.0022	0.00102711	0.00223479	0.00174628	0.00168934	0.000941728
10.55	0.00168012	0.00111071	0.00220382	0.00102093	0.00223743	0.001735	0.00169261	0.000941554
10.5583	0.00167585	0.00111243	0.00220272	0.00101812	0.00224099	0.00172936	0.00169224	0.000940283
10.5667	0.00168167	0.00111144	0.00220135	0.00101686	0.00224317	0.00172581	0.00169104	0.000939011
10.575	0.00169214	0.00111616	0.0022048	0.00101114	0.0022439	0.00172527	0.00168766	0.000935913
10.5833	0.00170607	0.00112653	0.00220045	0.00100887	0.00224009	0.00173119	0.00168501	0.000931185
10.5917	0.00172036	0.00112917	0.00219499	0.00101023	0.00223846	0.00173473	0.00168236	0.000926359
10.6	0.00173337	0.00112536	0.00219272	0.00101231	0.00223819	0.00173919	0.00168089	0.000921533
10.6083	0.00173537	0.00111999	0.00219108	0.00101649	0.00223618	0.00174346	0.00167925	0.000918978
10.6167	0.00172682	0.00111089	0.00218579	0.00102439	0.00223419	0.00174564	0.00167725	0.000921706
10.625	0.00171599	0.00110115	0.00218624	0.00102648	0.00223509	0.00174383	0.00167935	0.000927793
10.6333	0.00170344	0.00109468	0.00218705	0.00102794	0.00223845	0.00174547	0.00167854	0.000936706
10.6417	0.0016877	0.00109367	0.00218296	0.00102421	0.00223799	0.00174202	0.00167683	0.000942989
10.65	0.00167778	0.00109549	0.00218068	0.00101929	0.0022348	0.00174239	0.00168029	0.000945728
10.6583	0.00167523	0.00110249	0.00218087	0.00101284	0.00223545	0.00174458	0.00168458	0.000942913
10.6667	0.00167213	0.00110795	0.00217833	0.00101384	0.00223709	0.00174722	0.0016843	0.000934641
10.675	0.0016713	0.00111595	0.00217397	0.00101384	0.002236	0.00174704	0.00168548	0.000925641
10.6833	0.00167503	0.00112113	0.00217388	0.00101638	0.00223873	0.00175096	0.00168502	0.000921
10.6917	0.0016773	0.00112513	0.0021666	0.00101856	0.00224691	0.00175278	0.00167738	0.000922359
10.7	0.00167958	0.00112176	0.00216323	0.00102293	0.00225046	0.00175124	0.0016671	0.000926359
10.7083	0.00168539	0.00112049	0.00216313	0.00102149	0.0022531	0.0017506	0.0016611	0.000933174
10.7167	0.00169002	0.00111695	0.00216539	0.00101913	0.00225501	0.00175067	0.00165592	0.000940076
10.725	0.00169364	0.00111732	0.00216592	0.00101651	0.0022552	0.00174866	0.00166212	0.000943348
10.7333	0.00169863	0.00111814	0.00217492	0.00101307	0.00225165	0.00174401	0.0016775	0.00094625
10.7417	0.00170163	0.00112407	0.00217855	0.00101052	0.00225211	0.00174137	0.00169561	0.000948522
10.75	0.00170309	0.00112698	0.00218173	0.00101042	0.00225447	0.00174165	0.00170707	0.000950163
10.7583	0.00170163	0.00113135	0.002185	0.00101551	0.0022581	0.00174412	0.00171834	0.000951174
10.7667	0.00169973	0.00113208	0.00219083	0.00102132	0.0022631	0.00174667	0.00171604	0.000953272
10.775	0.0017011	0.00113208	0.00219301	0.00102749	0.00227037	0.00175468	0.00170492	0.000950739
10.7833	0.00169964	0.00112816	0.00219602	0.00103085	0.00227437	0.00176005	0.00169536	0.00094638
10.7917	0.00169837	0.00112644	0.00219822	0.00103276	0.00227019	0.00175996	0.00169026	0.000940467
10.8	0.00170111	0.00112125	0.00219723	0.0010303	0.00226473	0.00175923	0.00168508	0.000937913
10.8083	0.00170321	0.00111834	0.00219559	0.00102412	0.00225599	0.00175741	0.00168508	0.000935446
10.8167	0.00169775	0.00111715	0.00219613	0.00101575	0.00224352	0.00175405	0.00168873	0.000935065
10.825	0.00169494	0.0011217	0.00219795	0.0010082	0.00223105	0.00174914	0.00168784	0.000938326
10.8333	0.00169322	0.00112405	0.00220022	0.00100127	0.00222704	0.00174787	0.00168595	0.0009415
10.8417	0.00169049	0.00112696	0.00220449	0.000996174	0.00222003	0.00174231	0.00168669	0.000939772
10.85	0.00168986	0.00112959	0.00220896	0.00099463	0.00221485	0.0017403	0.00169062	0.000938956
10.8583	0.00169624	0.00113076	0.00221097	0.000997359	0.00221266	0.00173328	0.00169609	0.000939054
10.8667	0.00170371	0.00112848	0.00221152	0.001005	0.00221166	0.001732	0.00170727	0.000938967
10.875	0.00171271	0.00112711	0.00221089	0.00101283	0.00221012	0.00173208	0.00172073	0.000942609
10.8833	0.00171971	0.00112811	0.00221208	0.00102201	0.00221522	0.00173671	0.00172873	0.000949794
10.8917	0.00172161	0.00112929	0.00221008	0.00102947	0.0022225	0.00173998	0.001735	0.000952522
10.9	0.0017216	0.00112902	0.00220925	0.00103392	0.0022327	0.0017498	0.00174155	0.00095425
10.9083	0.00171777	0.00113358	0.00221097	0.00103411	0.00224479	0.00175517	0.00174083	0.000956076
10.9167	0.00171086	0.00113795	0.0022125	0.00103457	0.00225935	0.00175918	0.00173646	0.000955087
10.925	0.00170495	0.00114213	0.00221359	0.00103729	0.00226899	0.00176201	0.00173537	0.000953641
10.9333	0.0017054	0.00114095	0.00221995	0.00104156	0.00227499	0.00176455	0.00173246	0.000958924
10.9417	0.00170476	0.00114386	0.00222604	0.00104629	0.00227953	0.00176501	0.0017248	0.000959109
10.95	0.00170702	0.00114022	0.0022305	0.00105321	0.00228017	0.00176938	0.00172234	0.000957924
10.9583	0.00171584	0.00113813	0.00223387	0.00106012	0.0022769	0.00177393	0.00172314	0.000957826
10.9667	0.00172484	0.00113804	0.00223714	0.00106095	0.00227709	0.00178013	0.00172967	0.000958456
10.975	0.0017342	0.00113969	0.00223623	0.00106441	0.00228464	0.00178961	0.00173721	0.000960272
10.9833	0.00174465	0.00114014	0.00223549	0.00106524	0.00229047	0.00180045	0.00174811	0.000969826
10.9917	0.00175712	0.00114505	0.00223139	0.00106879	0.00229729	0.001809	0.00175775	0.00098175
11	0.00176212	0.00114796	0.00223348	0.00107371	0.0023053	0.00181391	0.00176495	0.000994761
11.0083	0.00176548	0.00115067	0.00223629	0.00108316	0.00231286	0.00182	0.00176559	0.00100622
11.0167	0.00176775	0.00115639	0.00224439	0.00109143	0.0023084	0.00181945	0.00176377	0.00101322
11.025	0.00177175	0.00116765	0.00225022	0.00109807	0.00230458	0.00181661	0.00176214	0.00101675
11.0333	0.00177092	0.00117373	0.0022574	0.00109924	0.00230157	0.00181541	0.0017606	0.00101673
11.0417	0.00177501	0.0011819	0.00225458	0.00110033	0.00230055	0.00181603	0.00176169	0.00101535
11.05	0.00177901	0.00119117	0.00224839	0.0010965	0.00230009	0.00181184	0.00176224	0.00101298
11.0583	0.0017831	0.00119645	0.00223965	0.00109095	0.00230499	0.00181274	0.00176644	0.0010117
11.0667	0.00178073	0.00119399	0.00223738	0.00108949	0.00231517	0.00181565	0.00177527	0.0010117
11.075	0.00178017	0.00119254	0.00223812	0.0010903	0.002326	0.00181802	0.00178083	0.00101425
11.0833	0.00177726	0.00119037	0.00224605	0.00109176	0.00233246	0.00182295	0.00178565	0.00101425
11.0917	0.00177289	0.00118128	0.00225544	0.0010924	0.00233991	0.00182887	0.00178591	0.00101643
11.1	0.00176725	0.00117665	0.00226017	0.00109486	0.00234801	0.00182878	0.00178553	0.00101872
11.1083	0.00176561	0.00117712	0.00225863	0.0010985	0.00234892	0.0018266	0.0017756	0.00102017
11.1167	0.00176598	0.00118122	0.00225845	0.00110187	0.00234965	0.00182123	0.00176276	0.00101745
11.125	0.00176953	0.00118267	0.00225107	0.00110387	0.00235075	0.00181495	0.00175092	0.00101636
11.1333	0.00177217	0.00118813	0.00224842	0.00110787	0.00234558	0.00180756	0.0017462	0.00101745
11.1417	0.00177783	0.00119086	0.00225188	0.00111124	0.00233885	0.0018062	0.00173874	0.00101735
11.15	0.00178239	0.00118958	0.00225916	0.00111097	0.00233156	0.00180756	0.00173774	0.00101607
11.1583	0.00178422	0.00118684	0.00225998	0.00110733	0.00232028	0.00181266	0.00173938	0.00101751
11.1667	0.00177967	0.00118747	0.00226443	0.00110514	0.00230609	0.00181695	0.00174202	0.00101768
11.175	0.00177686	0.0011881	0.00226689	0.0011056	0.00229953	0.00181968	0.00174266	0.00101513
11.1833	0.00176893	0.00119046	0.00226434	0.00110405	0.00229162	0.00181924	0.00174458	0.00101195
11.1917	0.00176137	0.00119427	0.00225469	0.00110415	0.00228553	0.00182051	0.0017444	0.00101013
11.2	0.00175717	0.00119646	0.00225013	0.00110644	0.0022809	0.00181678	0.00174813	0.00101013
11.2083	0.00175943	0.00119746	0.00224758	0.00110908	0.00228254	0.0018166	0.00174613	0.0010115
11.2167	0.00176261	0.00119881	0.00224284	0.00110662	0.00228127	0.00181887	0.0017474	0.00101342
11.225	0.00176861	0.00119945	0.00224155	0.00110525	0.00228364	0.0018245	0.00174886	0.00101643
11.2333	0.00177716	0.00119945	0.00224491	0.0011037	0.00229092	0.00182586	0.00175132	0.0010169
11.2417	0.00178363	0.00120245	0.00225083	0.00110178	0.00230448	0.00182676	0.0017505	0.00101992
11.25	0.0017861	0.00120372	0.00225474	0.00109478	0.00231322	0.00182329	0.00175787	0.00102412
11.2583	0.00178629	0.00120754	0.00225801	0.00108933	0.0023204	0.00181655	0.00176051	0.00102458
11.2667	0.00178603	0.0012101	0.00225984	0.0010856	0.00232622	0.001805	0.0017637	0.00102239
11.275	0.00178222	0.00120992	0.00226058	0.00108305	0.00232429	0.00179436	0.00176888	0.00102484
11.2833	0.0017783	0.00120811	0.00225712	0.00108333	0.00231783	0.00178863	0.00177279	0.00102346
11.2917	0.00177839	0.00120948	0.00224921	0.00108824	0.0023099	0.00178909	0.00176934	0.00102045
11.3	0.00177794	0.00120612	0.00224666	0.00109625	0.00230717	0.00178827	0.00176879	0.00102199
11.3083	0.00178021	0.00120176	0.00224575	0.00110172	0.00230363	0.00179537	0.00176844	0.00102553
11.3167	0.00178512	0.0012014	0.00224438	0.00110681	0.00230373	0.00180464	0.00176044	0.00102626
11.325	0.00178749	0.0012035	0.00224557	0.00110791	0.0023031	0.00181318	0.00175379	0.00102472
11.3333	0.00178695	0.00120287	0.00225112	0.00110582	0.00230947	0.00181518	0.00174934	0.00102226
11.3417	0.00178603	0.00120624	0.00225076	0.00110044	0.0023132	0.00181954	0.00174651	0.0010168
11.35	0.00177939	0.00120998	0.0022464	0.00109978	0.00231628	0.00182109	0.00174377	0.00101336
11.3583	0.00177084	0.00121116	0.00224286	0.00109923	0.00232055	0.001817	0.00174949	0.00100791
11.3667	0.00176628	0.00121016	0.00223877	0.00110159	0.00232701	0.00181337	0.00175439	0.00100801
11.375	0.00176483	0.00120698	0.00223559	0.00110787	0.00232847	0.00181092	0.00176548	0.00100947
11.3833	0.00176118	0.00120342	0.00223659	0.00111598	0.00232874	0.00180721	0.00177202	0.00100883
11.3917	0.00176246	0.00120132	0.00224259	0.00112045	0.00232765	0.00180222	0.00177949	0.00100754
11.4	0.00176837	0.00120149	0.00224996	0.00112117	0.00232238	0.00180313	0.00177923	0.00100853
11.4083	0.0017721	0.00120049	0.0022555	0.00112045	0.00231428	0.00180213	0.00178024	0.00100471
11.4167	0.00177383	0.0012003	0.00225841	0.00111543	0.00230454	0.00180276	0.00177679	0.000999978
11.425	0.00177847	0.00119976	0.0022566	0.00110924	0.00229426	0.00180221	0.00177453	0.00100026
11.4333	0.00178074	0.00119795	0.00225224	0.00109787	0.00228679	0.00180638	0.00176761	0.00100309
11.4417	0.00177683	0.00119422	0.00224178	0.00108905	0.00228451	0.00180638	0.00176751	0.00100318
11.45	0.00176964	0.00119312	0.00223615	0.00107751	0.00228187	0.00180811	0.00176196	0.00100383
11.4583	0.00176127	0.00119339	0.00223188	0.00106661	0.00228105	0.00180748	0.00175768	0.00100583
11.4667	0.0017509	0.00119048	0.00223207	0.00105543	0.0022827	0.00180712	0.00175332	0.00100236
11.475	0.00173872	0.00119048	0.00223179	0.00105043	0.00228325	0.00180285	0.00175433	0.000994348
11.4833	0.00173245	0.00118948	0.00223498	0.00104652	0.00228108	0.00179748	0.00175051	0.00098788
11.4917	0.00172763	0.00118539	0.00223561	0.00104461	0.00227636	0.00179138	0.00175434	0.000984054
11.5	0.00172546	0.00118449	0.00223515	0.0010447	0.00227273	0.0017861	0.00175124	0.000979869
11.5083	0.0017221	0.00118523	0.0022286	0.00104915	0.00226891	0.00178173	0.00174614	0.00097988
11.5167	0.00172392	0.00118387	0.0022234	0.00105079	0.00226419	0.00177809	0.00173595	0.00098262
11.525	0.00171992	0.00118615	0.00221575	0.00105043	0.00226354	0.00177573	0.00172538	0.000982272
11.5333	0.00171792	0.00119088	0.00221065	0.00105499	0.00227245	0.00177437	0.0017079	0.000982739
11.5417	0.00171591	0.00119124	0.00220237	0.00105754	0.00228108	0.00177328	0.00169752	0.000980837
11.55	0.001714	0.00119187	0.00220119	0.00105309	0.00229071	0.00177028	0.00168978	0.00097538
11.5583	0.0017089	0.00118687	0.00219983	0.00105254	0.00230071	0.00177265	0.00168314	0.000969196
11.5667	0.00171054	0.00117933	0.00220038	0.00104981	0.00230325	0.0017732	0.00167979	0.00096637
11.575	0.0017111	0.00116851	0.00220139	0.00104145	0.00229561	0.00177201	0.00168172	0.000961457
11.5833	0.00170656	0.00115707	0.00220331	0.00102989	0.00228497	0.00177047	0.00168037	0.000957815
11.5917	0.00170276	0.00114634	0.00220333	0.00102243	0.00227051	0.00176738	0.00168248	0.000957457
11.6	0.00169987	0.00114134	0.00220234	0.0010117	0.00225314	0.00175592	0.0016874	0.000958554
11.6083	0.00169224	0.0011377	0.00219916	0.00100533	0.00224087	0.00174538	0.00169177	0.00095638
11.6167	0.0016867	0.00113497	0.00219007	0.000997957	0.00223542	0.00173748	0.0016946	0.000952837
11.625	0.00168706	0.00113387	0.00218524	0.000997315	0.00223298	0.00172739	0.00169897	0.000947022
11.6333	0.00168961	0.00113214	0.00217933	0.000997946	0.00223216	0.0017213	0.0016946	0.000939924
11.6417	0.00169224	0.00113114	0.0021704	0.00100013	0.00223335	0.00172086	0.00169051	0.000933185
11.65	0.0016966	0.00112987	0.0021663	0.00100022	0.00223408	0.0017195	0.00168205	0.000923446
11.6583	0.00169623	0.00113324	0.00216686	0.00100176	0.00223171	0.00172096	0.00167778	0.000919076
11.6667	0.00169149	0.00113944	0.00216468	0.00100022	0.00222761	0.00172523	0.00166942	0.000918804
11.675	0.00168593	0.00114536	0.00216078	0.000992761	0.00222679	0.00172732	0.00166762	0.000919446
11.6833	0.00167838	0.0011481	0.00216271	0.000986033	0.00222689	0.00172949	0.00166453	0.000915359
11.6917	0.00167038	0.00114938	0.00216099	0.000980674	0.00222672	0.00173048	0.00166782	0.000917185
11.7	0.00166538	0.00114538	0.00215645	0.000977685	0.00222654	0.00172838	0.00166618	0.000919011
11.7083	0.00166339	0.0011351	0.00215563	0.000976326	0.0022271	0.00172829	0.00166864	0.000912826
11.7167	0.00166286	0.00112372	0.00215399	0.000979967	0.0022241	0.00172885	0.00166673	0.000907011
11.725	0.00165869	0.00111252	0.00215053	0.00098488	0.00222228	0.00172732	0.00166254	0.00090538
11.7333	0.00165687	0.00110551	0.00214735	0.000987511	0.00222264	0.00172551	0.00165345	0.000901294
11.7417	0.0016546	0.00109731	0.00214543	0.000988228	0.00222246	0.00172725	0.00164553	0.000895207
11.75	0.00164931	0.00109395	0.00214015	0.00098613	0.00222281	0.00172352	0.00163571	0.000894206
11.7583	0.00164085	0.00109395	0.00213724	0.000981304	0.00222354	0.00171851	0.00163161	0.000892196
11.7667	0.0016403	0.00109695	0.00213186	0.000974848	0.00221999	0.00171113	0.00163288	0.000886641
11.775	0.00163512	0.00109803	0.00212939	0.000968946	0.00221235	0.00170521	0.00163942	0.000880446
11.7833	0.0016323	0.00110195	0.00213157	0.000964674	0.00220879	0.00169755	0.00164278	0.000875609
11.7917	0.00163349	0.00110659	0.00213265	0.000964402	0.00220615	0.00169673	0.00165224	0.000873054
11.8	0.00163567	0.00110723	0.00213465	0.000965587	0.00220341	0.00169746	0.00165779	0.000872783
11.8083	0.00163485	0.00110241	0.00213893	0.000964489	0.00220668	0.00170237	0.0016608	0.000875228
11.8167	0.00163912	0.00110088	0.00214203	0.000966293	0.00220904	0.00171111	0.00165836	0.0008795
11.825	0.00164066	0.00109544	0.00214413	0.000969109	0.00220987	0.00172121	0.00166019	0.000884869
11.8333	0.00163885	0.00108789	0.00214904	0.000967837	0.00220924	0.00172712	0.00165327	0.000888424
11.8417	0.0016414	0.00108735	0.0021515	0.00097175	0.00221498	0.00173458	0.00164599	0.00088988
11.85	0.00164404	0.00108935	0.00215696	0.000982217	0.00221862	0.0017403	0.00163597	0.000894348
11.8583	0.0016465	0.00108971	0.00215823	0.000990783	0.00222936	0.00174129	0.00163459	0.000897989
11.8667	0.00164823	0.00109452	0.0021575	0.000997522	0.00223782	0.0017402	0.00163185	0.000901902
11.875	0.00165231	0.00110316	0.00215669	0.00100599	0.00224663	0.0017401	0.00163594	0.000903804
11.8833	0.00165249	0.00110662	0.00215596	0.0010089	0.00224972	0.00173509	0.00163948	0.000905891
11.8917	0.0016533	0.00110826	0.00214586	0.00100436	0.00224899	0.00173299	0.00164585	0.000904435
11.9	0.00164849	0.0011078	0.00214067	0.00100045	0.00224308	0.00173126	0.00164612	0.000902348
11.9083	0.00164559	0.00110443	0.0021313	0.000995348	0.00223989	0.00173153	0.00164639	0.000894163
11.9167	0.00163896	0.00109561	0.00212521	0.000989424	0.00223526	0.00172499	0.00164285	0.00089062
11.925	0.00163533	0.00108933	0.00212084	0.000987326	0.00223145	0.00171963	0.00164422	0.000890163
11.9333	0.00163315	0.00108604	0.00212192	0.000987043	0.00222763	0.00171127	0.00164596	0.000891706
11.9417	0.00163988	0.00108413	0.00212383	0.00098412	0.002229	0.00170382	0.00165052	0.000893707
11.95	0.00164614	0.0010814	0.00213337	0.00098775	0.0022291	0.00169363	0.00165336	0.000902804
11.9583	0.00165659	0.00108467	0.00213883	0.000990478	0.00222683	0.0016918	0.00165664	0.000907359
11.9667	0.00166186	0.00108486	0.0021442	0.00099175	0.00222637	0.00169462	0.00165474	0.000906641
11.975	0.00166795	0.0010865	0.00214848	0.000991837	0.00223046	0.00169671	0.00165037	0.000904652
11.9833	0.00166685	0.00108523	0.00215513	0.000995391	0.00222617	0.00169771	0.00164117	0.000902196
11.9917	0.0016694	0.00108814	0.00215633	0.000996489	0.00222089	0.00170353	0.00162907	0.00089537
12	0.00166923	0.00108733	0.00216079	0.000997674	0.00221734	0.00170673	0.00161824	0.000891544
