# Supplementary material for: An ancient role for CYP73 monooxygenases in phenylpropanoid biosynthesis and embryophyte development
Source: EMBO J. 2024 Aug 1;43(18):13. doi: 10.1038/s44318-024-00181-7 (PMC11405693; doi:10.1038/s44318-024-00181-7)
Supplement: Supplementary file 11 — Source data Fig. 3 [file 44318_2024_181_MOESM11_ESM.zip]

Archive with 51 entries (44 files):
- Figure 3/
- Figure 3/3E/
- Figure 3/3C/
- Figure 3/3D/
- Figure 3/.DS_Store
- __MACOSX/Figure 3/._.DS_Store
- Figure 3/3H/
- Figure 3/3F/
- Figure 3/3G/
- Figure 3/3E/.DS_Store
- __MACOSX/Figure 3/3E/._.DS_Store
- Figure 3/3E/PpCYP73A48-uidA_cross-section.tif
- __MACOSX/Figure 3/3E/._PpCYP73A48-uidA_cross-section.tif
- Figure 3/3E/PpCYP73A48-uidA_whole_gametophore.JPG
- __MACOSX/Figure 3/3E/._PpCYP73A48-uidA_whole_gametophore.JPG
- Figure 3/3C/.DS_Store
- __MACOSX/Figure 3/3C/._.DS_Store
- Figure 3/3C/Fig3C_UHPLC-MS chromatograms.xlsx
- __MACOSX/Figure 3/3C/._Fig3C_UHPLC-MS chromatograms.xlsx
- Figure 3/3D/6-week-old_Arabidopsis_plants.JPG
- __MACOSX/Figure 3/3D/._6-week-old_Arabidopsis_plants.JPG
- Figure 3/3D/3-week-old_Arabidopsis_plants.JPG
- __MACOSX/Figure 3/3D/._3-week-old_Arabidopsis_plants.JPG
- Figure 3/3H/.DS_Store
- __MACOSX/Figure 3/3H/._.DS_Store
- Figure 3/3H/╬öCYP73A48-CYP73A49_mock.jpg
- __MACOSX/Figure 3/3H/._╬öCYP73A48-CYP73A49_mock.jpg
- Figure 3/3H/╬öCYP73A48-CYP73A49_pcoumaric_acid.jpg
- __MACOSX/Figure 3/3H/._╬öCYP73A48-CYP73A49_pcoumaric_acid.jpg
- Figure 3/3F/.DS_Store
- __MACOSX/Figure 3/3F/._.DS_Store
- Figure 3/3F/PpCYP73A49-uidA_cross-section.tif
- __MACOSX/Figure 3/3F/._PpCYP73A49-uidA_cross-section.tif
- Figure 3/3F/PpCYP73A49-uidA_whole_gametophore.JPG
- __MACOSX/Figure 3/3F/._PpCYP73A49-uidA_whole_gametophore.JPG
- Figure 3/3G/╬öCYP73A48_gametophore.JPG
- __MACOSX/Figure 3/3G/._╬öCYP73A48_gametophore.JPG
- Figure 3/3G/╬öCYP73A48_colony.JPG
- __MACOSX/Figure 3/3G/._╬öCYP73A48_colony.JPG
- Figure 3/3G/╬öCYP73A48-CYP73A49_gametophore.JPG
- __MACOSX/Figure 3/3G/._╬öCYP73A48-CYP73A49_gametophore.JPG
- Figure 3/3G/Wild_type_colony.JPG
- __MACOSX/Figure 3/3G/._Wild_type_colony.JPG
- Figure 3/3G/╬öCYP73A49_gametophore.JPG
- __MACOSX/Figure 3/3G/._╬öCYP73A49_gametophore.JPG
- Figure 3/3G/╬öCYP73A49_colony.JPG
- __MACOSX/Figure 3/3G/._╬öCYP73A49_colony.JPG
- Figure 3/3G/╬öCYP73A48-CYP73A49_colony.JPG
- __MACOSX/Figure 3/3G/._╬öCYP73A48-CYP73A49_colony.JPG
- Figure 3/3G/Wild-type_gameophore.JPG
- __MACOSX/Figure 3/3G/._Wild-type_gameophore.JPG
