# Supplementary material for: An ancient role for CYP73 monooxygenases in phenylpropanoid biosynthesis and embryophyte development
Source: EMBO J. 2024 Aug 1;43(18):13. doi: 10.1038/s44318-024-00181-7 (PMC11405693; doi:10.1038/s44318-024-00181-7)
Supplement: Supplementary file 11 — Source data Fig. 3 [file 44318_2024_181_MOESM11_ESM.zip › Figure 3/3C/Fig3C_UHPLC-MS chromatograms.xlsx]

## Sheet: Sheet1
p-coumaric acid: HESI(-) m/z 163.0 > 119.1
Standard			Empty vector			PpCYP73A48-3xHA			PpCYP73A49-3xHA			PpCYP73A51-3xHA
Time (min)	Detector response (Cps)		Time (min)	Detector response (Cps)		Time (min)	Detector response (Cps)		Time (min)	Detector response (Cps)		Time (min)	Detector response (Cps)
2.01294	11615.5		2.01892	11265.7		2.01294	9410.16		2.01789	9735.57		2.02049	11213.2
2.02751	11627.6		2.03271	10876.8		2.02672	10121.6		2.03167	10095.3		2.03428	10529.9
2.04102	11775.8		2.04674	10902.9		2.04051	10545.3		2.04546	10523.3		2.04806	10314.8
2.05481	11655		2.06053	11063.6		2.05429	10207.9		2.05923	10392.2		2.06184	10302.3
2.06859	11446.7		2.07431	10535.9		2.06807	10046.7		2.07301	10446.6		2.07561	10427.5
2.08237	11226.5		2.08807	10431.2		2.08184	9852.67		2.08679	10335.3		2.08939	10491.3
2.09616	11305.3		2.10186	10718.6		2.09563	10199.3		2.10058	10198.3		2.10291	10884.9
2.10993	11289.8		2.11564	10930.2		2.10914	10549.3		2.11436	10297.7		2.11669	10744.3
2.12371	11118.8		2.12942	10737.1		2.12292	10597.4		2.12812	10179.8		2.13048	10664
2.13749	11204.1		2.14321	10864.1		2.13671	10255.8		2.14166	10133.2		2.14426	10544.5
2.15128	11386.4		2.15698	10819		2.15049	10121.1		2.15543	10081.5		2.15804	10738.2
2.16506	11679.5		2.17076	10815.3		2.16427	10357.2		2.16921	9905.9		2.17181	10774
2.17882	11449.4		2.18427	10455.5		2.17804	9701.49		2.18299	9847.41		2.18559	10317.8
2.19236	11251.7		2.19806	10650		2.19183	9446.8		2.19678	9643.69		2.19937	9737.98
2.20613	11279.8		2.21184	10516		2.20561	9410.16		2.21056	9522.75		2.21316	9176.23
2.21991	11250.7		2.22562	10638.1		2.21939	9448.61		2.22434	9565.83		2.22694	9044.93
2.23369	11638.2		2.23941	10179.3		2.23318	9681.72		2.23811	9517.52		2.24071	9019.46
2.24748	11596.5		2.25318	10144		2.24694	9274.35		2.25189	9432.9		2.25424	9161.76
2.26126	11904.6		2.26696	10151		2.26048	9700.04		2.26567	9165.7		2.26801	9514.74
2.27502	11937.9		2.28074	10176.1		2.27424	9547.45		2.27997	9181.33		2.28179	9738.02
2.28881	11821.1		2.29453	10364.9		2.28803	9191.56		2.29349	9497.21		2.29557	10134.6
2.30259	11931.2		2.30883	9907.1		2.30207	9020.67		2.30728	9528.42		2.30936	10353.9
2.31637	11780.4		2.32261	9934.01		2.31584	9017.78		2.32106	9795.06		2.32314	9875.76
2.33016	11597		2.33637	9506.38		2.32963	9450.81		2.33484	9144.46		2.33744	9656.24
2.34368	10947.6		2.35016	9079.57		2.34341	9095.82		2.34861	8516.97		2.35121	8910.33
2.35746	10410.4		2.36394	8246.08		2.35719	8319.66		2.36239	7535.5		2.36474	8541.21
2.37122	10313.1		2.37772	8090.58		2.37098	7496.49		2.37617	7392.13		2.37851	7770.31
2.38552	10447.9		2.39124	8523.62		2.38474	7239.66		2.38996	7740.35		2.39229	7531.99
2.39931	10860.3		2.40503	9570.25		2.39827	7453.25		2.40374	8435.95		2.40607	8284.03
2.41309	11356.2		2.41881	10102.6		2.41206	7915.38		2.41751	8815.04		2.41986	9122.55
2.42661	11188.9		2.43259	10602.1		2.42583	8528.22		2.43129	9185.92		2.43364	9749.95
2.44039	10848.7		2.44636	10297.7		2.43961	8859.62		2.44508	9180.06		2.44767	10173.9
2.45418	10710.1		2.46014	10543.9		2.45339	9169.23		2.45886	9370.85		2.46171	10747.9
2.46796	11631.8		2.47392	10004.9		2.46718	9728.79		2.47264	9498.59		2.47524	11149.2
2.48172	11989.1		2.48771	10114.4		2.48096	10413.9		2.48641	9666.8		2.48901	11097.8
2.49551	12222.9		2.50149	9699.01		2.49472	10655.5		2.50019	9765.68		2.50279	10589
2.50929	11813.7		2.51526	10207.7		2.50851	10505		2.51397	10231.8		2.51658	10941.3
2.52307	12006.2		2.52931	10768.9		2.52229	10013.1		2.52801	10577.6		2.53036	10755.4
2.53686	11885.8		2.54309	10909.8		2.53607	9898.68		2.54154	10750.4		2.54414	10814.5
2.55063	11392.6		2.55661	10767.6		2.54959	10143.7		2.55531	10509.6		2.55793	10343.6
2.56416	11189.3		2.57064	10758.7		2.56338	10011		2.56909	9658.54		2.57144	10048.6
2.57819	10675.5		2.58442	10708.9		2.57716	9741.57		2.58288	9273.55		2.58522	9831.68
2.59198	10989		2.59794	10413.6		2.59092	9313.72		2.59666	8974.71		2.59899	9665.81
2.60549	10986.2		2.61172	10052.7		2.60471	9512.75		2.61044	9757		2.61278	9909.48
2.61928	11602.6		2.62551	10085		2.61849	9914.1		2.62421	9923.72		2.62656	9704.66
2.63306	11873.5		2.63929	10491.2		2.63227	10418.5		2.63799	10191		2.64034	10091.5
2.64709	12332.1		2.65333	10816.3		2.64606	10392.3		2.65178	9889.02		2.65413	10448.7
2.66114	12027.8		2.66711	11139.7		2.65983	10404.9		2.66529	10311.1		2.66789	10997.8
2.67491	11767.2		2.68063	11276.9		2.67361	9770.84		2.67908	10239.9		2.68167	10435.3
2.68869	11337.1		2.69441	10951.6		2.68791	9959.85		2.69286	10581.9		2.69546	10494.9
2.70221	11523.6		2.70819	10868		2.70169	10093.4		2.70664	10650		2.70898	10686.7
2.71599	11730.7		2.72196	10888.2		2.71521	10837.4		2.72043	10671.5		2.72276	11279.8
2.72978	11781.1		2.73574	10873.6		2.72899	10796.4		2.73419	10531.7		2.73654	11205.2
2.74356	11531.9		2.74953	10624.9		2.74277	10415.6		2.74797	10520.2		2.75033	10442.1
2.75734	11469.2		2.76331	10364.9		2.75656	10060.7		2.76176	10702.5		2.76409	10226.3
2.77111	11432.8		2.77709	11098.8		2.77033	10241.5		2.77554	10829		2.77787	10482.5
2.78489	12112.4		2.79086	11569.5		2.78411	10548.5		2.78932	10555.1		2.79166	11128.9
2.79867	12070.1		2.80439	11530.4		2.79816	10362.2		2.80309	10432		2.80544	11294.7
2.81246	12420.7		2.81816	10605.3		2.81193	9894.88		2.81663	10518		2.81922	10843.4
2.82624	11904.6		2.83194	10767.3		2.82571	10056.7		2.83039	10832.6		2.83299	10806.8
2.84001	12141.8		2.84572	10927.9		2.83922	10082		2.84417	11383.5		2.84678	11092.3
2.85379	12104.5		2.85951	11245.1		2.85301	10763.6		2.85796	11490		2.86029	11659.6
2.86731	11938.5		2.87329	10599.7		2.86679	10522.6		2.87174	11165.9		2.87407	11733.5
2.88109	11482.8		2.88707	10612.8		2.88057	10677.1		2.88552	11031.2		2.88786	11705.4
2.89487	11612.6		2.90084	10852.2		2.89436	10427.2		2.89929	10997.9		2.90164	11195.2
2.90866	11861.9		2.91463	10940		2.90813	10277.8		2.91308	10725.7		2.91542	11128.8
2.92244	12031.5		2.92841	11069.2		2.92191	10577.2		2.92686	10433		2.92919	10944.9
2.93621	11625.5		2.94219	10917		2.93569	10367		2.94064	10427.9		2.94298	10660.1
2.94999	11916		2.95598	11297.2		2.94948	10551.9		2.95443	11279.5		2.95676	10193
2.96378	12323.1		2.96974	11276.8		2.96326	10104.9		2.96794	11286.3		2.97054	10040.6
2.97756	12781.5		2.98327	11386		2.97677	9857.19		2.98172	10878.2		2.98433	10321.9
2.99159	12762.4		2.99704	10944.8		2.99056	10078.5		2.99549	10237		2.99809	11358
3.00537	12710.5		3.01083	10928.5		3.00434	10192		3.00928	10325.8		3.01162	11555.9
3.01889	12649.6		3.02461	10697		3.01864	10916.4		3.02306	10855.7		3.02539	12389.3
3.03267	12426.6		3.03839	10865.8		3.03216	10475.5		3.03684	11656.5		3.03918	11953.9
3.04646	12610.3		3.05269	10659.9		3.04594	10847.8		3.05063	11192.8		3.05296	11660.5
3.06024	12004.4		3.06648	10455.5		3.05971	10456		3.06466	10968.1		3.06674	11160.4
3.07401	11916.3		3.08024	10770.6		3.07349	10288.2		3.07844	10561.8		3.08053	10710.6
3.08779	11289		3.09402	10774.9		3.08727	9796.38		3.09196	11105.5		3.09431	11311.1
3.10157	11818		3.10754	11298.8		3.10106	9914.23		3.10574	11338.2		3.10807	11493.3
3.11536	11878.8		3.12133	11238.4		3.11484	9980.88		3.11952	11450.3		3.12186	12174.5
3.12914	11839.1		3.13511	11567.4		3.12861	10629.1		3.13329	11453.9		3.13564	11860.4
3.14292	11796.2		3.14889	11395.5		3.14239	10683.3		3.14708	10981		3.14916	11830.5
3.15669	11896.6		3.16268	11344.5		3.15618	10687.1		3.16086	10812		3.16294	11849.1
3.17048	12741.7		3.17644	11569		3.16969	10361.4		3.17464	10759.3		3.17672	11881.6
3.18399	13156.8		3.19022	11888		3.18348	10309.1		3.18843	10758.4		3.19051	11688.2
3.19778	13137.5		3.20401	12380.9		3.19726	10373		3.20219	10929.1		3.20427	11689.5
3.21156	12838.9		3.21779	12327		3.21104	10381.1		3.21597	11174.3		3.21806	12013.6
3.22534	12332.4		3.23157	12543.5		3.22481	10273.7		3.22976	11720.2		3.23184	11904.4
3.23913	12559.5		3.24509	12257.3		3.23859	10435.4		3.24354	11992.9		3.24562	12032
3.25289	12093.7		3.25888	12657.2		3.25237	10184.5		3.25706	11859.4		3.25941	11760.2
3.26668	12787.1		3.27264	11943.7		3.26616	9488.28		3.27084	11998		3.27318	12096.3
3.28046	12703.4		3.28642	12096		3.27994	9203.22		3.28463	11458		3.28696	12052.5
3.29424	13504.2		3.30021	11936.7		3.29371	8798.24		3.29841	11807.3		3.30048	12398.8
3.30803	12990.1		3.31399	12440.1		3.30749	9227.99		3.31217	11552.8		3.31426	11931.2
3.32179	13009.2		3.32777	12614.6		3.32101	8893.29		3.32596	11599.2		3.32804	12128.2
3.33533	12435.9		3.34154	12470.7		3.33479	9343.7		3.33974	10856.4		3.34183	12304.5
3.34909	12357.9		3.35533	12760.4		3.34857	9271.58		3.35352	10696.1		3.35561	12793.7
3.36287	12619.3		3.36989	12381.5		3.36236	9377.71		3.36731	11035		3.36937	12364.1
3.37666	13206.4		3.38368	12557.5		3.37614	8778.74		3.38108	11102.3		3.38316	12061.8
3.39096	13580.7		3.39719	12107.1		3.38991	8528.07		3.39486	11185.9		3.39694	12079.5
3.40474	13495.5		3.41098	12062.4		3.40369	8375.2		3.40864	10738.3		3.41072	11933.9
3.41826	12939.5		3.42476	11604.6		3.41748	8424.63		3.42294	11205.2		3.42503	12241.9
3.43204	12734.8		3.43852	11748.5		3.43126	8240		3.43673	11262.6		3.43881	12234
3.44583	12785.6		3.45231	11867		3.44504	8162.67		3.45051	12013.8		3.45233	12328.5
3.45959	13206.2		3.46609	12048.5		3.45883	7905.88		3.46402	12242.1		3.46611	12202.7
3.47337	13139.2		3.47987	12093.7		3.47234	8057.45		3.47806	12483.4		3.47987	11803.3
3.48716	13077.8		3.49366	11922		3.48612	8088.11		3.49184	12057.8		3.49366	11838.4
3.50094	13260		3.50743	12346		3.49989	8400.08		3.50536	12037.4		3.50744	11690.5
3.51472	12944.1		3.52121	12189.5		3.51368	8266.72		3.51914	12153.5		3.52122	11457.1
3.52849	13197.5		3.53472	12460.1		3.52773	8315.84		3.53293	12078.2		3.53501	11336.9
3.54203	13013.5		3.54851	12027.7		3.54149	8145.03		3.54671	11442.5		3.54878	11093.2
3.55579	14173.5		3.56229	12289.3		3.55503	8318.8		3.56047	11449.2		3.56256	11594.8
3.56984	14328.6		3.57607	12356.1		3.56879	8326.57		3.57426	11523.3		3.57634	11606.2
3.58363	14480.1		3.58986	12491.1		3.58257	8324.71		3.58804	11807		3.59013	11993.2
3.59739	14062.7		3.60363	12091.2		3.59636	8223.16		3.60208	11169.2		3.60391	12733.3
3.61117	13426.6		3.61741	12102.1		3.61014	7839.66		3.61586	11009.2		3.61742	12865.1
3.62496	13227		3.63119	11994.2		3.62392	7949.25		3.62964	11122.3		3.63121	12778.9
3.63874	13248		3.64498	12129.8		3.63796	8212.08		3.64343	11799.5		3.64499	12150.5
3.65252	13578.6		3.65876	12066.6		3.65174	8296.57		3.65694	12382.9		3.65876	12403.2
3.66631	13402.8		3.67252	12081.9		3.66526	8076.61		3.67073	12294.5		3.67254	12600.5
3.68007	12794		3.68606	12383.1		3.67904	7693.2		3.68451	11779.8		3.68633	12715.9
3.69386	12974.5		3.69983	11975.4		3.69283	7819.63		3.69828	11260.7		3.70011	12897.1
3.70737	13476.7		3.71361	12620.6		3.70659	8052.25		3.71206	11403.8		3.71389	12872.4
3.72116	14353.2		3.72739	12302.9		3.72038	8124.12		3.72584	11871.5		3.72766	12732.1
3.73521	14386.3		3.74118	12251		3.73468	8380.8		3.73963	12287.9		3.74144	12356.3
3.74898	14461		3.75496	11835.9		3.74846	8671.12		3.75341	12060.2		3.75522	12155.9
3.76251	14062		3.76872	11851.3		3.76198	8938.05		3.76719	11895.9		3.76901	12443.7
3.77628	13929		3.78251	12415.5		3.77576	8833.43		3.78096	11677.1		3.78304	12518.8
3.79006	13513.3		3.79681	12444.1		3.78954	8427.11		3.79474	11926.6		3.79709	12793.1
3.80384	13294.8		3.81059	12387.9		3.80333	8381.87		3.80879	12211.5		3.81086	13071
3.81763	13542		3.82411	12008.9		3.81709	8462.7		3.82256	12143.7		3.82439	13143.8
3.83141	13256.3		3.83789	11856.6		3.83087	8734.64		3.83634	11948.8		3.83816	12959.3
3.84517	13415.9		3.85168	12114.7		3.84466	8703.97		3.85012	11390.6		3.85194	12732.1
3.85896	12788.9		3.86546	12228		3.85844	8533.75		3.86391	11860.1		3.86572	12808.7
3.87274	13239.6		3.87922	11707.8		3.87222	8197.48		3.87743	12179.5		3.87951	12537.2
3.88652	13060.7		3.89301	11648.5		3.88599	8127.91		3.89121	12563.7		3.89329	12411.4
3.90004	13539		3.90679	12118.5		3.89953	8593.77		3.90499	12113		3.90706	12108.9
3.91383	13296.6		3.92057	12861		3.91329	8662.65		3.91876	11855.3		3.92084	11983.8
3.92761	13778.4		3.93436	13029.5		3.92707	9056.89		3.93254	11760.4		3.93463	12054.9
3.94137	13643.2		3.94814	12482.5		3.94086	8848.09		3.94632	11714.1		3.94841	12150.3
3.95516	13991.4		3.96166	12347.2		3.95464	8912.06		3.96011	12010.1		3.96192	12631.4
3.96894	14187.5		3.97544	12548.5		3.96842	8703.82		3.97389	11784.6		3.97571	13309.8
3.98272	14371.1		3.98921	12682.6		3.98221	8963.43		3.98766	12026.1		3.98949	13639.3
3.99651	14191.4		4.00299	12533.9		3.99598	8925.8		4.00144	11914.9		4.00326	13456.7
4.01028	13907.9		4.01677	12331.9		4.00976	9097.75		4.01523	12186		4.01704	12713.5
4.02406	13722.2		4.03056	12182.9		4.02354	8991.3		4.02926	11984.8		4.03083	12995.2
4.03784	13869.1		4.04434	12645.8		4.03733	9122.19		4.04304	11855.1		4.04461	13204.8
4.05136	14366.1		4.05811	12601.7		4.05084	8963.19		4.05682	12010.7		4.05839	13388.7
4.06514	14486.9		4.07189	12584.5		4.06487	8514.52		4.07061	12094.2		4.07216	13220.3
4.07892	14206.9		4.08568	12113.2		4.07866	9076.27		4.08413	12742.5		4.08594	13096.9
4.09271	13555.4		4.09919	12000.3		4.09244	9334.38		4.09791	12851.1		4.09947	12829.7
4.10647	13334.5		4.11297	12451		4.10623	9817.67		4.11169	13114.4		4.11324	12258.8
4.12026	13422.2		4.12676	12228.5		4.11974	9644.6		4.12546	12665.9		4.12702	12072.7
4.13456	13439.3		4.14054	12499.7		4.13352	9575.76		4.13924	12623.6		4.14081	12135.4
4.14834	13874.1		4.15431	12096.7		4.14731	9474.74		4.15303	12463.2		4.15459	12401.7
4.16186	14151.2		4.16809	12646.7		4.16161	10110.3		4.16681	12461.3		4.16838	12836.3
4.17564	14141.9		4.18187	12991.7		4.17537	10436.5		4.18059	12453.4		4.18214	12896.9
4.18942	13624		4.19566	13037.1		4.18891	10969		4.19436	12765.1		4.19592	13572.9
4.20321	13712.1		4.20944	12704.6		4.20268	10197		4.20814	12881.7		4.20971	13775.7
4.21699	14090.3		4.22374	12447.7		4.21646	10051.7		4.22166	12168.8		4.22401	13772.6
4.23076	13902		4.23751	12698.3		4.23024	9918.33		4.23544	12186.5		4.23779	13281.2
4.24454	13419.7		4.25129	12523.5		4.24402	10041.1		4.24949	11770.7		4.25131	12864.5
4.25833	13025.2		4.26508	12024.5		4.25781	9755.15		4.26328	12566.7		4.26509	12891.9
4.27211	13529.2		4.27886	11933.1		4.27158	9383.85		4.27704	12444		4.27888	12208.2
4.28589	13900.3		4.29264	12411		4.28536	9617.01		4.29082	13024.5		4.29264	12172.1
4.29941	13879.8		4.30616	12861.8		4.29914	9887.77		4.30461	12748.4		4.30642	12101.4
4.31319	14055.8		4.31994	13118.6		4.31292	10273.9		4.31839	12817.3		4.32021	12499.7
4.32723	13801.4		4.33371	13237.3		4.32644	9654.12		4.33218	12231.3		4.33399	12941.2
4.34101	13988.3		4.34749	13103		4.34047	9231.26		4.34594	12168.4		4.34778	12489.3
4.35479	13519.1		4.36128	12929.2		4.35426	9106.36		4.35947	11702.4		4.36154	12570
4.36856	13860.2		4.37506	12721.1		4.36777	9478.6		4.37378	11711.2		4.37533	12395.8
4.38234	14357.2		4.38884	13085.9		4.38156	9844.73		4.38754	11498.5		4.38884	12575.7
4.39586	14475.4		4.40261	12977		4.39534	9281.44		4.40132	11846.4		4.40289	12886.1
4.40964	14307.1		4.41639	12719.9		4.40913	9524.23		4.41511	12138.3		4.41641	12653.9
4.42342	13607.3		4.43018	11986.1		4.42291	9411.42		4.42889	12453.7		4.43019	12715
4.43721	13757.6		4.44369	12364.5		4.43668	9696.71		4.44241	12018.8		4.44398	12314.9
4.45099	13561.1		4.45747	12912.5		4.45046	9344.37		4.45619	12157.2		4.45774	11867.9
4.46502	13557.3		4.47126	13452.4		4.46424	9492.83		4.46997	12198.4		4.47152	11997.6
4.47881	13896.6		4.48504	13308		4.47802	9609.08		4.48374	12684.2		4.48531	12313.6
4.49233	14241.7		4.49883	12819.8		4.49181	9514.97		4.49753	12487.8		4.49909	12459.1
4.50611	14589.3		4.51259	12594.4		4.50533	9022.15		4.51131	12562.2		4.51288	12997.9
4.51989	14704.9		4.52637	12890.1		4.51989	9280.52		4.52509	12831.7		4.52664	12898.1
4.53366	14286		4.54016	13186.8		4.53341	9446.67		4.53887	12805.1		4.54042	13521.7
4.54744	14228.5		4.55394	13270.2		4.54744	9773.96		4.55264	12477.6		4.55421	12838.1
4.56123	13599.3		4.56773	12907.9		4.56123	9549.75		4.56642	12731		4.56799	13053.1
4.57501	13805		4.58149	12623.7		4.57474	9483.4		4.58047	12454.8		4.58178	12715.8
4.58879	13845.1		4.59502	12531.1		4.58852	9637.74		4.59424	12674.2		4.59529	12804.7
4.60256	14164.6		4.60906	12661.4		4.60231	9761.55		4.60802	12071.9		4.60907	12507.2
4.61634	13847		4.62284	12601.5		4.61609	9799.18		4.62181	12603.1		4.62286	12776.7
4.63012	13543.3		4.63663	12573.3		4.62986	10110.2		4.63559	12720.7		4.63663	13122.4
4.64364	13591.7		4.65092	12607.4		4.64364	10229.8		4.64938	12564.1		4.65041	13315.8
4.65742	14174.6		4.66469	13032.7		4.65742	10173.3		4.66289	12273.4		4.66419	12995.5
4.67121	14436.3		4.67847	13068.4		4.67121	9790.54		4.67668	12082.2		4.67797	12724.5
4.68499	14006.6		4.69199	12812.9		4.68499	9543.67		4.69044	12581		4.69176	12365.6
4.69878	13781.4		4.70629	12648.7		4.69876	9151.57		4.70423	12954.3		4.70552	12765
4.71254	13191.5		4.71983	12695.6		4.71229	9313.81		4.71828	12700.7		4.71931	12826.8
4.72633	13409.5		4.73359	12815.5		4.72606	9459.54		4.73204	12322.1		4.73309	12935
4.74011	13191.2		4.74737	12925.3		4.73984	10088.4		4.74582	12705.5		4.74688	12762.1
4.75389	13270		4.76116	13221.1		4.75363	9915.41		4.75961	13842.6		4.76039	12987.9
4.76767	13514		4.77494	13125		4.76741	9938.39		4.77339	13749.8		4.77417	12853.6
4.78144	13375.8		4.78873	12985.4		4.78119	10108.4		4.78718	13139.3		4.78796	12647.5
4.79497	13655.8		4.80249	12600.7		4.79496	10215.3		4.80096	12248.2		4.80173	12515.1
4.80874	13646.8		4.81628	12630		4.80874	10099.9		4.81473	12844.6		4.81551	12980.1
4.82252	14522.6		4.83006	12422.2		4.82279	9993.74		4.82851	12470.3		4.82929	13429.4
4.83631	14971.6		4.84384	12275.7		4.83683	9807.74		4.84202	12885.4		4.84307	13082.6
4.85009	14675.7		4.85736	12245.4		4.85061	9831.23		4.85581	12462.3		4.85686	13269.1
4.86388	13801.8		4.87114	12346.4		4.86412	9630.42		4.86959	12565.8		4.87063	13037.8
4.87764	13801.1		4.88492	12538.9		4.87791	9837.3		4.88338	12494.4		4.88441	12955.6
4.89142	14283.7		4.89869	12663.1		4.89169	9914.33		4.89716	12309.8		4.89819	12756
4.90521	14848.2		4.91247	13064.9		4.90546	9962.48		4.91092	12298		4.91171	12868
4.91899	14475.8		4.92626	13457		4.91924	9752.38		4.92471	12481.9		4.92549	13031.2
4.93278	14154.6		4.94004	13576		4.93302	9653.5		4.93849	12418.2		4.93928	12898.3
4.94629	14279.7		4.95383	13506		4.94681	9720.25		4.95228	12822.7		4.95306	12497.6
4.96007	14518.5		4.96812	13080.6		4.96059	9695.13		4.96606	12368.7		4.96683	12749
4.97384	14666		4.98191	12945.1		4.97436	9656.5		4.97982	12604		4.98061	12882.8
4.98763	14194.1		4.99568	12437.9		4.98814	9882.99		4.99336	12239.4		4.99439	12923
5.00141	14037.3		5.00946	12331.3		5.00167	9835.98		5.00713	12614.2		5.00817	12470.2
5.01519	13903.3		5.02297	12466.9		5.01544	9921.45		5.02091	13152.5		5.02221	12025.9
5.02897	13918.3		5.03676	12331.9		5.02923	9892.58		5.03469	13224.4		5.03599	11838.2
5.04274	14411.9		5.05054	12686.5		5.04301	9934.7		5.04847	12690.4		5.04978	12467.4
5.05704	14450.7		5.06433	12377.4		5.05679	10510.7		5.06226	12231.5		5.06356	12857.4
5.07083	14426.6		5.07811	13223.4		5.07057	10114.4		5.07602	12594.5		5.07707	12962.6
5.08434	13785.1		5.09187	12805.1		5.08434	10227.5		5.08981	13179.5		5.09086	12637.9
5.09812	13705.8		5.10566	12432		5.09812	10090.9		5.10359	13062.3		5.10463	12849.5
5.11191	14150		5.11944	12185.5		5.11217	10142.7		5.11738	12724.6		5.11841	13315.2
5.12569	14331.9		5.13323	12652.7		5.12594	10014.4		5.13089	12091.5		5.13219	13609.4
5.13948	14808.1		5.14701	12830.2		5.13973	9385.84		5.14468	12032.5		5.14597	12869.8
5.15324	14582.4		5.16052	12461.1		5.15324	9583.71		5.15846	11941.4		5.15976	12604.3
5.16702	14579		5.17431	12016.7		5.16702	9955.56		5.17249	11958.7		5.17354	12935.4
5.18081	14522		5.18808	11996		5.18081	10148.4		5.18628	12124		5.18731	13545.2
5.19459	14385.5		5.20186	12041.9		5.19459	10444.1		5.20006	12058.1		5.20109	13569.7
5.20811	14775.5		5.21564	12418.4		5.20838	10089.8		5.21409	12099.3		5.21461	13171.2
5.22189	14018.3		5.22942	12511.9		5.22214	10559.4		5.22788	12162.5		5.22839	13086.6
5.23567	14011.9		5.24321	12675.1		5.23592	10419.8		5.24166	13017.6		5.24217	13093.8
5.24946	13342.1		5.25697	12223		5.24971	10616.8		5.25518	13304.3		5.25596	13047.9
5.26323	13500.2		5.27076	12752.8		5.26349	9860.58		5.26896	12764.9		5.26974	13157.9
5.27701	13630.5		5.28454	13197.2		5.27728	9364.17		5.28273	12356.3		5.28351	13442.4
5.29106	14329.8		5.29806	13338		5.29079	9462.81		5.29651	12466.3		5.29729	12774.2
5.30457	14711.4		5.31184	13394.5		5.30457	9791.56		5.31029	12676.4		5.31134	12613
5.31888	14468.5		5.32562	12922.8		5.31834	10324.6		5.32407	12588.4		5.32511	11939.1
5.33266	14003.6		5.33993	13139.6		5.33212	10299.7		5.33786	12367.6		5.33889	12626.9
5.34642	13506.1		5.35371	13186.5		5.34591	10763.1		5.35164	12013.1		5.35267	12374.5
5.36021	14375.7		5.36747	12996.7		5.35969	10883.8		5.36541	11620.2		5.36646	13202.7
5.37373	14504.3		5.38126	13265		5.37348	10883.9		5.37894	11397.8		5.38024	13052.3
5.38751	14835		5.39504	12905		5.38724	10846.4		5.39271	11761.7		5.39401	13572.2
5.40129	14441.7		5.40883	12871.3		5.40102	10462.9		5.40676	12184.2		5.40779	13108.6
5.41507	14906.8		5.42234	12505.3		5.41481	10518.6		5.42054	12408.3		5.42131	13191.3
5.42886	14847.8		5.43612	12446.5		5.42859	10180.8		5.43406	12659.5		5.43509	13194.8
5.44289	14512.1		5.44991	12562.8		5.44211	10391.6		5.44809	12695.5		5.44888	12900.1
5.45667	13957.9		5.46368	12600.7		5.45589	10226.9		5.46188	12704		5.46266	12877.1
5.47046	13785		5.47746	12679.4		5.46967	10415.6		5.47539	12900		5.47644	12829.1
5.48398	13827.8		5.49124	12541.2		5.48371	9910.07		5.48918	13299.4		5.49021	13088.2
5.49776	14199.7		5.50502	12810.7		5.49749	10071.2		5.50347	13321.7		5.50399	12960.9
5.51152	14117		5.51881	12593.7		5.51128	9780.7		5.51726	12960.6		5.51778	13135.5
5.52531	13985.8		5.53259	12836.8		5.52531	10173.5		5.53104	12910.5		5.53156	13524.5
5.53909	12992.3		5.54636	13082.5		5.53909	10238.2		5.54481	12916.5		5.54534	13754.6
5.55288	13169.5		5.56014	13767.7		5.55261	10468.1		5.55859	12867.4		5.55886	13497.8
5.56666	13080.3		5.57366	13699.9		5.56639	10583.5		5.57238	12411.8		5.57264	13073
5.58042	14129.9		5.58744	13013.5		5.58017	10639.3		5.58616	12598.4		5.58641	13765.4
5.59421	14580.1		5.60123	12346.2		5.59396	10702.3		5.59994	12818		5.60019	13991.8
5.60799	14695.2		5.61501	12388.4		5.60773	10715.7		5.61371	12626.5		5.61397	14218.1
5.62178	13894.2		5.62931	12730.6		5.62151	10630.6		5.62749	12611.2		5.62776	13766.9
5.63556	13424.3		5.64309	13101.2		5.63529	10294.2		5.64128	12889		5.64154	13532.1
5.64933	13596.7		5.65661	13069		5.64907	10380.1		5.65506	12890.1		5.65557	13661
5.66311	14179.1		5.67039	12827.7		5.66286	10335.1		5.66857	12711.1		5.66936	13725.5
5.67689	14622.5		5.68416	12657.1		5.67662	10610.1		5.68236	12252.3		5.68288	13616.4
5.69041	14935		5.69794	12919.8		5.69016	10278.8		5.69614	12472.3		5.69666	13413.6
5.70419	14967.9		5.71173	12929		5.70419	10434		5.70991	13098.4		5.71044	12951.9
5.71798	14972.9		5.72551	13101.2		5.71771	10435.5		5.72369	13252.2		5.72422	13145.4
5.73176	14438.9		5.73929	12872.5		5.73149	10185.7		5.73747	13472.3		5.73799	12985.4
5.74554	14048.8		5.75306	13034.1		5.74528	9956.42		5.75126	12887.6		5.75178	12649.6
5.75931	13852.3		5.76684	13053.8		5.75906	10168.1		5.76504	12878		5.76556	12272.4
5.77309	13704.2		5.78062	12953.1		5.77283	10608.4		5.77881	12390.2		5.77934	12351.2
5.78661	13772.2		5.79414	13142.6		5.78661	10619.2		5.79259	12225.7		5.79312	13084.8
5.80091	13335.6		5.80793	13240.1		5.80039	10450.7		5.80638	11836.9		5.80689	13245.8
5.81469	13588.3		5.82171	13515.5		5.81417	10490.9		5.81989	12022.5		5.82067	13270.8
5.82848	13553.3		5.83549	13392.2		5.82848	10852.8		5.83368	12285.1		5.83446	13004.6
5.84226	13921.7		5.84926	12759.6		5.84226	10844.3		5.84746	12166.3		5.84797	12928.7
5.85604	14234.4		5.86304	12791.2		5.85602	10779.2		5.86124	12258.3		5.86176	12915.7
5.86981	14539.8		5.87683	12398.6		5.86981	10842.7		5.87502	12401.9		5.87554	12860.2
5.88359	14043.1		5.89061	12453		5.88333	10472		5.88879	13129.6		5.88984	13255.7
5.89738	13855.2		5.90439	12013.1		5.89711	10653.1		5.90257	13354.9		5.90362	13143.7
5.91116	13669.8		5.91816	12024.3		5.91089	10164.9		5.91636	13451.4		5.91739	13361.6
5.92467	13925		5.93194	12440.7		5.92467	10544.7		5.93014	13149.6		5.93117	12606.5
5.93846	14124		5.94546	12532.4		5.93846	10102.8		5.94418	12874.6		5.94469	12461.6
5.95224	14243.7		5.95924	12769.9		5.95223	10532.9		5.95796	13045.4		5.95847	12516.6
5.96601	14928.8		5.97302	12680.4		5.96601	9958.75		5.97174	12916.9		5.97226	12973.2
5.97979	15249.5		5.98681	13299.4		5.97979	10121.2		5.98552	13280.5		5.98604	13153.8
5.99357	15200.9		6.00059	13308.8		5.99357	9856.09		5.99929	12758		5.99983	13083.5
6.00736	15206		6.01438	13177.4		6.00736	10171.6		6.01307	12774.4		6.01359	13339.9
6.02114	14785.5		6.02814	12659.5		6.02112	10307.1		6.02686	12644.3		6.02738	13962.2
6.03491	15664.2		6.04192	12842.8		6.03466	10415.5		6.04064	12762.3		6.04116	13781.6
6.04869	15204.2		6.05623	13262.6		6.04844	10430		6.05443	12872.3		6.05494	13505.8
6.06248	15105.9		6.07001	13207		6.06221	10710.8		6.06794	12463.7		6.06872	12685.5
6.07599	14427.6		6.08379	13089.8		6.07599	10509.4		6.08172	12558.7		6.08224	12688.5
6.09004	14192.6		6.09731	12790.5		6.08978	10933.9		6.09549	12258		6.09628	13088.8
6.10356	14273.6		6.11109	13248.7		6.10356	10448.9		6.10928	13118.3		6.11006	13112.3
6.11786	13936.9		6.12488	13517.2		6.11734	10623.7		6.12306	13530.1		6.12384	12578.2
6.13164	14067.6		6.13864	13574.3		6.13111	10326.7		6.13684	14304.7		6.13762	12813.8
6.14541	13991.1		6.15243	13863.9		6.14489	10718.5		6.15088	13742.6		6.15139	13318.6
6.15919	14282.8		6.16621	13766.2		6.15867	10522.6		6.16466	13099		6.16517	14057.1
6.17298	14565		6.17999	13824.6		6.17246	10624.7		6.17844	12567.6		6.17896	13507.2
6.18676	14591		6.19402	13600.4		6.18598	10110.7		6.19222	12668.8		6.19274	13633.3
6.20054	14770.2		6.20781	13523.2		6.19976	10021.4		6.20599	12555.4		6.20653	13479.1
6.21432	14677.2		6.22159	13436		6.21354	9624.35		6.21978	13233.8		6.22031	13502
6.22809	15135.2		6.23511	13186.8		6.22731	10060.1		6.23356	13161.1		6.23383	12977.4
6.24188	15210.8		6.24889	13580.5		6.24109	10359.2		6.24734	13468.2		6.24838	13267.4
6.25539	15487.5		6.26267	13598.1		6.25488	10538.1		6.26086	12863.9		6.26191	13573
6.26917	14853.1		6.27644	13516.7		6.26866	10277.3		6.27489	12933.9		6.27567	13706.1
6.28322	14574.7		6.29049	12682.5		6.28244	10342.6		6.28867	13012.1		6.28946	13627.4
6.29699	13979.7		6.30427	12333.2		6.29621	10475.1		6.30219	13348.6		6.30324	13270.4
6.31053	14682.7		6.31804	12267.8		6.30999	10779.5		6.31597	13618.2		6.31703	13035.4
6.32429	14360.8		6.33157	12343.9		6.32351	10505.6		6.33028	13945		6.33081	12658.8
6.33807	14887.2		6.34534	12974.7		6.33729	10546.9		6.34406	13580.6		6.34457	12772.5
6.35186	14863.2		6.35912	12960.5		6.35107	9948.72		6.35784	13090.3		6.35836	13432.8
6.36564	15661.6		6.37291	13383.9		6.36486	10207.8		6.37162	12511.9		6.37214	14025.4
6.37943	15305.2		6.38669	13242.9		6.37864	10261.9		6.38514	12522.8		6.38593	14286.4
6.39319	14857.5		6.40048	13667.4		6.39241	10615.5		6.39893	12523.9		6.39944	13720.2
6.40698	14402		6.41424	13315.9		6.40619	10535.4		6.41271	12519		6.41322	13293.9
6.42076	14831		6.42802	13361.2		6.41997	10602.1		6.42647	12695.5		6.42701	12843.2
6.43428	14800.5		6.44181	12859.8		6.43376	10805.3		6.44026	12953.2		6.44078	13372.2
6.44806	15036		6.45533	13179.9		6.44754	10607.2		6.45404	12851.2		6.45456	13365.5
6.46184	14749.7		6.46911	12797.2		6.46131	10751		6.46783	13021		6.46834	13822.3
6.47562	15034.1		6.48289	12961.4		6.47509	10932.3		6.48212	12803.6		6.48212	13207.2
6.48939	14388.4		6.49667	12851.5		6.48861	10823.3		6.49591	13123.1		6.49591	13416.8
6.50317	14180.6		6.51046	13366		6.50239	10770.8		6.50967	13274.3		6.50967	13302.2
6.51696	13857.5		6.52423	13156.9		6.51617	10438.9		6.52346	13884.5		6.52346	13595.4
6.53074	14365.2		6.53801	13417.7		6.52996	10927.1		6.53697	14093.1		6.53724	13582.5
6.54453	14963.6		6.55179	13291		6.54374	10186		6.55076	13769.5		6.55076	13421.3
6.55882	15340.8		6.56557	13594.2		6.55753	9782.54		6.56454	12966.4		6.56454	13507.1
6.57259	14896.7		6.57936	13669.9		6.57129	9721.09		6.57833	12489.2		6.57833	13801.7
6.58638	14760.8		6.59288	13960.1		6.58507	10716.1		6.59211	12488.4		6.59211	13364.8
6.60016	14394.1		6.60666	13979.6		6.59886	11471		6.60588	13147.8		6.60588	13172
6.61367	14638.8		6.62043	13295.1		6.61264	11596.9		6.61966	13362.7		6.61966	12574.8
6.62746	14711.2		6.63421	13004.5		6.62643	11258.6		6.63344	13310		6.63344	13155.7
6.64124	14623.7		6.64799	12986.6		6.64019	10985.8		6.64722	12869.9		6.64722	13212.1
6.65503	14756.9		6.66229	12853.4		6.65372	10788.7		6.66101	12661.5		6.66101	13451
6.66879	15118.5		6.67607	12322.9		6.66749	10645.9		6.67478	12456.8		6.67478	12723.4
6.68257	14860.8		6.68986	12557.2		6.68128	10737.8		6.68856	12521.2		6.68856	13021.4
6.69636	14915.2		6.70362	12625.1		6.69506	10699		6.70234	12718.1		6.70209	12710.3
6.71014	14019.9		6.71716	13463.8		6.70884	10640.9		6.71612	12837.2		6.71586	12771.2
6.72393	14509.5		6.73093	13263.6		6.72262	10517		6.72991	12630.5		6.72964	12262.8
6.73771	14120.4		6.74471	13407.2		6.73639	10277.4		6.74367	12791.1		6.74343	12326
6.75148	14366.9		6.75849	13236.9		6.75017	10715.8		6.75746	12943.7		6.75721	12776.8
6.76526	14261.4		6.77227	13025.8		6.76396	10766.5		6.77124	12978		6.77099	13119.5
6.77904	14524.4		6.78606	13091.6		6.77774	11249.3		6.78503	13087.1		6.78476	12794.8
6.79282	14155.5		6.79983	12748.4		6.79153	10834.6		6.79881	13117.8		6.79854	12763.2
6.80661	14331.5		6.81361	13165.1		6.80504	10771.9		6.81257	13255.9		6.81233	12815
6.82012	14571.2		6.82739	13599.9		6.81883	10655.9		6.82636	12670.7		6.82611	13504.7
6.83391	15343.3		6.84117	13374.6		6.83259	10863.2		6.84014	12921.4		6.83989	13626.9
6.84767	15514.2		6.85496	13158.4		6.84638	11040.2		6.85366	13510.2		6.85393	13463.9
6.86146	15575.8		6.86848	12502.1		6.86016	11327.7		6.86744	14194.1		6.86744	13645.2
6.87551	15258.9		6.88226	12712.4		6.87394	11295.9		6.88122	14091.7		6.88122	14026.3
6.88927	15157.8		6.89602	12423.4		6.88772	11165.3		6.89501	13673.6		6.89501	14267.4
6.90306	14829.6		6.90981	12780.8		6.90149	11156.5		6.90879	13727.7		6.90879	13592.9
6.91684	14590.1		6.92359	12919.2		6.91528	11374.1		6.92256	13452.7		6.92256	13260.4
6.93063	14401.4		6.93738	13025.7		6.92906	11295.4		6.93634	13249.2		6.93634	12973.1
6.94414	14733.9		6.95116	13292.8		6.94336	10832		6.95012	13288.4		6.95012	13891.7
6.95793	14618.3		6.96493	13331		6.95714	10348.2		6.96391	13386.9		6.96391	13423.3
6.97171	14377		6.97871	13506.2		6.97093	10678.2		6.97769	14039.8		6.97769	13166
6.98548	14225		6.99249	13379.3		6.98469	10609.7		6.99199	13920		6.99121	12568.7
6.99926	14017.3		7.00652	13253.3		6.99848	11020.7		7.00576	14146		7.00499	13007.4
7.01304	14693.8		7.02031	13889.5		7.01199	11000.4		7.01954	13744.8		7.01876	13344
7.02682	14730.6		7.03409	14654.1		7.02578	11453.7		7.03332	13209.9		7.03254	13488.3
7.04061	15587.2		7.04788	15013.3		7.03956	11701.5		7.04711	12811.3		7.04633	13809.7
7.05438	15790.9		7.06166	14455.9		7.05334	11715.4		7.06089	13065.3		7.06011	14090
7.06816	16140.9		7.07544	13455.4		7.06712	11659.7		7.07466	13324.2		7.07389	13988
7.08167	16272.4		7.08921	13246.2		7.08091	11643.6		7.08844	13244.4		7.08766	13336.3
7.09546	16089.9		7.10299	12766.3		7.09467	11530.3		7.10222	12873.8		7.10144	13114.4
7.10924	15356.1		7.11677	12617.8		7.10846	11149.7		7.11601	13240.7		7.11522	12740.1
7.12303	15321.9		7.13056	12980.1		7.12224	10795.6		7.12979	13427.5		7.12901	13126.3
7.13681	15027.9		7.14407	13172.4		7.13603	10902.5		7.14356	13707.9		7.14253	13603.9
7.15057	15280.8		7.15811	13514		7.14981	10917.4		7.15709	13374.9		7.15656	13977.6
7.16436	15291.3		7.17189	13065.1		7.16357	10726.2		7.17112	13463.8		7.17034	13412.9
7.17814	14910.1		7.18541	13667.1		7.17736	10186.6		7.18491	13384.1		7.18412	12883.6
7.19193	15035		7.19919	13058		7.19114	10218.6		7.19869	16003.1		7.19816	12282.6
7.20571	16165.3		7.21298	13336		7.20493	10580.8		7.21246	60439.4		7.21194	12966.2
7.21922	47106.9		7.22676	13886.1		7.21871	22268		7.22624	397856		7.22572	12817.8
7.23301	276010		7.24106	17154.9		7.23247	111574		7.24003	1449000		7.23951	13510.2
7.24678	1043000		7.25484	21815.2		7.24626	403770		7.25381	3024000		7.25329	13113.3
7.26056	2041000		7.26861	25272.4		7.25978	844897		7.26732	4015000		7.26708	13611.1
7.27434	2674000		7.28239	25618.9		7.27383	1158000		7.28111	3723000		7.28084	13519.9
7.28812	2399000		7.29591	22312.9		7.28812	1083000		7.29489	2453000		7.29462	14743.9
7.30191	1566000		7.30969	18158.1		7.30191	723172		7.30866	1260000		7.30841	14550.2
7.31569	781571		7.32348	15548.9		7.31543	356265		7.32244	552691		7.32193	14269.3
7.32972	322330		7.33726	14377.1		7.32921	153449		7.33622	227146		7.33571	13198.9
7.34376	144040		7.35104	13769.4		7.34298	67492.3		7.35001	105318		7.34949	12829.9
7.35754	77106.6		7.36481	13301.1		7.35676	35222.2		7.36379	60583.3		7.36327	12707.8
7.37132	49320.3		7.37859	12651.6		7.37054	22758		7.37809	41552.4		7.37704	12710.2
7.38484	36973.9		7.39238	12936.4		7.38432	17670.4		7.39187	32496.9		7.39083	13040.3
7.39863	30145.6		7.40616	13192.6		7.39811	15147.6		7.40564	26443.8		7.40461	13550.2
7.41241	27119.8		7.41994	13310.7		7.41188	13532.3		7.41943	24175		7.41839	13365
7.42619	24266		7.43371	13592.8		7.42566	13229.3		7.43321	22500.9		7.43217	13582.5
7.43996	22599.2		7.44724	13158.5		7.43944	13006.2		7.44672	21051.8		7.44594	13057.9
7.45374	22246.7		7.46101	13462.6		7.45296	12909.6		7.46051	19016		7.45948	13431.3
7.46753	22179.6		7.47479	13386.8		7.46674	13172.6		7.47429	17779.3		7.47351	13301
7.48131	21596.4		7.48857	14370.2		7.48053	13268.5		7.48808	17377.2		7.48729	14123.9
7.49509	20880.7		7.50236	14106.8		7.49431	13584.5		7.50184	17250.9		7.50108	14176.4
7.50861	19940.2		7.51614	14196.9		7.50807	13508.8		7.51562	17482.4		7.51537	13992.9
7.52239	18985.2		7.52991	13832.8		7.52186	13296.1		7.52941	17728.7		7.52889	13494.7
7.53616	18669.3		7.54369	14312.5		7.53564	13024.4		7.54319	21197.7		7.54268	13664.6
7.54994	18912.1		7.55748	14364.2		7.54943	13610.3		7.55698	30039.5		7.55671	13682.6
7.56372	19694.3		7.57126	14900		7.56321	16220.1		7.57074	42855.5		7.57049	13768.7
7.57751	19599.3		7.58504	15583.1		7.57698	19435		7.58453	48160.7		7.58401	13543.5
7.59129	19406.1		7.59882	16058.3		7.59076	21130.7		7.59804	43134		7.59779	13698.4
7.60506	18776.7		7.61234	15614.6		7.60429	19556		7.61182	30725.4		7.61158	13622.1
7.61884	17916.5		7.62689	14876.2		7.61806	16421.9		7.62561	22323.1		7.62534	13673.3
7.63262	17001		7.64067	14141		7.63184	13648.3		7.63939	17988.6		7.63912	13580.8
7.64641	17070.1		7.65419	13580.7		7.64562	12986.8		7.65318	16256.6		7.65291	13614.4
7.65993	16910.4		7.66798	13304.2		7.65941	12600.6		7.66694	15147.2		7.66669	13777.7
7.67371	16956.2		7.68176	13680.8		7.67319	12293.2		7.68072	14571.1		7.68048	13810.4
7.68826	16650.8		7.69554	14218.1		7.68749	11624.6		7.69451	14674.8		7.69424	14029
7.70204	16648.8		7.70932	13907.2		7.70126	11810.8		7.70829	14820.6		7.70803	13424.8
7.71556	16827.9		7.72309	13718.8		7.71504	12029.2		7.72208	14797.5		7.72181	13055.2
7.72934	16734.1		7.73688	13616.7		7.72882	12071.1		7.73584	14229.2		7.73532	12583.6
7.74313	16748.4		7.75066	13812.2		7.74234	12016.3		7.74937	14437.6		7.74962	13026.4
7.75691	16913.4		7.76444	13338.9		7.75612	11727.6		7.76314	14401.4		7.76341	13644.4
7.77069	17101.1		7.77822	13504.4		7.76991	11890.9		7.77693	14871.6		7.77719	13972.8
7.78447	16952.9		7.79174	13706.4		7.78369	11444.7		7.79071	14334		7.79098	13948.8
7.79824	16434		7.80553	13889.9		7.79746	11178.7		7.80449	14327.7		7.80449	13942.7
7.81203	16014.1		7.81929	13376.7		7.81124	11443.3		7.81827	14424.9		7.81827	14036.1
7.82581	16206		7.83308	13579.5		7.82503	12295.9		7.83204	14331.1		7.83231	13297.3
7.83959	16280		7.84686	13768		7.83881	12789.4		7.84582	13791.9		7.84582	13232.1
7.85311	16399.4		7.86064	13543.6		7.85259	12611.9		7.85961	13823.5		7.85961	13025.6
7.86689	16666.2		7.87442	13610.7		7.86636	11782.3		7.87339	14157.1		7.87339	13465.6
7.88068	16394.1		7.88819	13828.9		7.87989	12564.3		7.88718	14570.2		7.88718	13204.2
7.89444	16192		7.90198	14048.3		7.89366	12881.8		7.90069	14074.4		7.90096	13712.6
7.90822	15632.7		7.91576	13881.9		7.90744	13103.6		7.91448	13808.3		7.91472	13944.3
7.92201	16272.3		7.92954	13252.9		7.92122	12275.4		7.92826	14298.3		7.92851	14241.3
7.93579	15983.7		7.94306	13690.6		7.93501	11909		7.94203	14842.2		7.94229	14185.9
7.94958	15831.3		7.95684	13475		7.94879	12062.2		7.95581	14756.8		7.95608	14075.3
7.96334	15819.3		7.97139	14118.2		7.96256	11855.4		7.96959	14741.6		7.97037	13968
7.97713	16152.2		7.98517	14233.7		7.97661	12195.8		7.98337	14661.1		7.98416	13701.6
7.99091	16490.2		7.99869	14391.4		7.99039	12473.5		7.99716	15495.7		7.99793	13787.8
8.00442	16118.3		8.01248	14164.9		8.00416	12362.2		8.01093	15029.5		8.01146	14070.6
8.01821	16307.9		8.02626	13885		8.01794	11978.1		8.02446	14983.3		8.02523	13854.3
8.03199	16548.5		8.04004	13994.3		8.03172	12008.1		8.03823	14908.5		8.03901	13928.5
8.04578	16848.7		8.05382	14419.2		8.04551	12338.8		8.05201	15325.1		8.05279	13878
8.05954	16624		8.06761	14910.6		8.05903	12075.5		8.06579	15611		8.06658	13785.1
8.07333	16100.6		8.08137	15494.3		8.07281	11518		8.07958	14665.1		8.08036	13602
8.08711	15991.5		8.09516	15466.3		8.08659	11383.3		8.09336	14271.8		8.09413	12864.2
8.10089	15939.8		8.10894	14846.7		8.10036	11780.8		8.10712	13607.7		8.10791	12971.6
8.11468	16099.2		8.12273	13995.6		8.11414	12161.4		8.12091	14577.9		8.12196	12778.6
8.12844	16092		8.13651	13568.5		8.12792	12202.5		8.13469	14548.9		8.13573	13422.8
8.14222	16082		8.15028	14129.9		8.14171	12127.9		8.14847	15016.6		8.14926	13541.9
8.15601	16031.1		8.16406	14261.9		8.15549	12112.1		8.16226	14298.2		8.16302	14464.1
8.16979	15574.4		8.17757	14245.8		8.16928	12404.2		8.17577	14222.7		8.17681	14517.2
8.18357	16003.4		8.19136	13911.3		8.18304	12585.8		8.18956	13880.9		8.19059	14872.4
8.19734	15980.7		8.20514	14297.7		8.19683	12497.9		8.20332	13941.9		8.20438	14226.2
8.21112	16180.6		8.21893	14572.5		8.21034	12693		8.21711	14007		8.21816	13935.8
8.22464	16052.4		8.23271	14820.5		8.22413	12506		8.23089	13778.8		8.23193	13884.5
8.23842	15864.7		8.24648	14034.5		8.23791	12696.7		8.24519	13999.9		8.24571	14010.7
8.25221	15958.9		8.26026	13811.3		8.25169	12476.3		8.25897	13811.2		8.25949	14202
8.26599	15506		8.27404	13761.9		8.26548	12639.8		8.27249	13902.4		8.27327	13937.7
8.27978	15649.6		8.28782	13988.9		8.27924	12613.4		8.28627	13809.8		8.28706	13858.9
8.29356	16091.2		8.30213	13918.8		8.29303	12968.9		8.30006	14028.3		8.30058	13602
8.30733	16970.4		8.31591	13819.2		8.30681	12747.3		8.31382	14418.6		8.31436	13832.3
8.32111	16772.6		8.32967	14155.1		8.32059	12382.5		8.32761	14529.7		8.32814	13931.4
8.33489	16904.2		8.34346	14571.7		8.33437	11853.1		8.34139	14870.6		8.34191	14316.9
8.34868	16155.6		8.35698	14747		8.34814	11743.9		8.35517	14440.9		8.35569	13990.3
8.36219	16928.9		8.37076	14586.4		8.36192	11881.2		8.36896	14040.3		8.36947	14322.3
8.37598	16630.6		8.38454	14554.4		8.37544	12273.4		8.38273	13381.5		8.38326	13891.9
8.38976	16829.6		8.39832	13812		8.38922	12444		8.39651	13492.6		8.39729	14475
8.40353	16170.2		8.41211	13839.4		8.40301	12384		8.41002	13532.3		8.41134	14358.9
8.41731	15936.5		8.42587	13501.5		8.41679	12720.7		8.42381	13929.4		8.42486	14438
8.43109	15487.5		8.43966	14102.7		8.43057	13215.6		8.43759	14446.5		8.43864	14604.9
8.44487	15956.9		8.45344	13890.4		8.44434	13643.1		8.45138	14404.6		8.45241	14774.5
8.45866	15531.2		8.46722	14130.4		8.45813	13075.8		8.46516	14113.2		8.46619	15041.6
8.47242	16071.4		8.48101	14031		8.47191	12560.1		8.47894	13657.1		8.47997	14867.2
8.48621	15524.1		8.49452	14276.1		8.48569	12179		8.49271	13671.1		8.49376	14771
8.49999	15710.1		8.50831	13602.7		8.49948	12551.7		8.50649	13116.3		8.50754	15267
8.51351	15299.2		8.52207	13561.8		8.51324	12806.3		8.52027	13550		8.52131	15116.8
8.52807	15233.8		8.53586	13576.2		8.52703	13127.9		8.53406	13103.5		8.53509	14961.2
8.54186	15199.2		8.54964	14257		8.54107	12426.3		8.54784	14035.8		8.54888	14408.8
8.55537	15370.4		8.56343	14310.2		8.55484	12181.6		8.56136	13623.2		8.56266	13993.7
8.56916	15934.4		8.57721	14515.7		8.56863	11798.9		8.57514	14005.2		8.57617	13840.2
8.58292	15671.9		8.59099	14225.6		8.58241	12265.3		8.58891	14147.5		8.59021	13816.4
8.59671	15634.7		8.60476	14257.2		8.59592	12224.2		8.60269	13981.7		8.60374	14036.4
8.61049	15193.9		8.61829	13975.9		8.60971	12319.3		8.61699	14085.5		8.61751	14332.9
8.62428	15885.6		8.63206	14634.7		8.62349	12327.5		8.63051	13788.9		8.63129	14588.2
8.63806	16634.3		8.64584	14164.4		8.63728	12479.4		8.64429	14068.7		8.64508	14833.7
8.65183	16646.4		8.65963	13872.2		8.65106	12957.9		8.65808	14024.4		8.65886	14977.7
8.66561	16419.1		8.67341	13801.8		8.66483	13315.5		8.67186	14330.8		8.67264	15034.1
8.67913	16004.3		8.68719	14404.6		8.67861	13426.7		8.68564	14241.4		8.68641	14671.6
8.69291	16514.5		8.70096	14773.6		8.69239	13439.8		8.69941	14237.4		8.70019	14226.7
8.70669	16700.6		8.71474	14929.2		8.70617	12959.7		8.71319	14132.2		8.71397	13630.8
8.72048	16711.6		8.72852	14958.4		8.71996	12835.8		8.72697	14450.7		8.72776	13636.6
8.73426	16453.2		8.74231	15309.1		8.73372	12715.1		8.74076	14860.3		8.74127	13423.2
8.74803	16394.3		8.75609	15282.7		8.74751	12597.4		8.75454	14851.8		8.75584	13361.8
8.76181	15884.2		8.76986	15221.4		8.76129	12660		8.76806	14840.3		8.76936	13696.8
8.77559	16222.7		8.78339	15068.2		8.77481	12649.9		8.78184	14842.5		8.78314	13879.9
8.78937	16658.1		8.79716	14620.9		8.78859	12898.9		8.79561	14740.4		8.79692	13920
8.80316	16587.4		8.81094	14382.7		8.80237	12962.4		8.80939	14420.6		8.81069	13829.6
8.81694	15772		8.82473	14451.7		8.81616	12858.2		8.82318	14381.8		8.82447	14042.4
8.83046	15470.7		8.83851	14887.4		8.83046	12832.2		8.83696	14167.3		8.83826	15004.4
8.84476	15845.9		8.85229	14901.6		8.84422	12846.9		8.85074	14711.5		8.85204	14740
8.85854	16557.7		8.86606	14955.8		8.85801	13199.1		8.86451	15038.4		8.86582	15015
8.87206	16598.6		8.87984	14343.5		8.87179	13192.2		8.87829	15147.2		8.87959	14406.5
8.88584	16680.9		8.89363	13937.1		8.88531	13135.6		8.89208	15064.3		8.89364	14223.7
8.89961	16495.6		8.90766	14385.3		8.89909	12934.5		8.90586	14623.5		8.90716	14116.8
8.91339	16097		8.92171	14464.2		8.91287	12542.6		8.91964	14660.4		8.92094	14114.9
8.92718	16230.5		8.93523	14587.4		8.92666	12777.6		8.93316	14425.2		8.93473	14634.3
8.94096	16317.9		8.94901	13961.1		8.94042	12754.6		8.94694	15038.5		8.94849	14368.5
8.95474	16307.1		8.96279	14506.3		8.95421	13357.8		8.96073	15643.5		8.96227	14680.5
8.96851	16254.8		8.97656	14781.9		8.96799	13562.3		8.97449	16124.6		8.97606	15205.9
8.98229	16040.4		8.99034	14830.9		8.98178	13673.6		8.98827	16061.7		8.98984	15613.4
8.99607	16292.3		9.00413	14493.9		8.99556	13717.4		9.00206	15602.7		9.00362	15671.2
9.00959	16037.5		9.01791	14131		9.00933	13292.9		9.01584	15571.9		9.01739	14794.8
9.02337	16699		9.03169	13839		9.02311	13401.7		9.02962	14809.3		9.03117	14605.3
9.03716	16539.2		9.04546	13549.4		9.03663	13524.6		9.04339	14642.9		9.04496	14701.9
9.05094	16959.9		9.05924	13967.9		9.05041	14342.2		9.05718	13825.6		9.05847	14999.3
9.06471	16352.8		9.07276	13965.4		9.06419	14366.5		9.07069	13778.8		9.07226	14568.7
9.07849	16386.7		9.08654	13883.1		9.07798	14195.3		9.08447	13666.4		9.08656	14540.1
9.09228	16480		9.10032	13746.5		9.09176	13698.4		9.09904	13833.7		9.10034	14389
9.10606	16203.6		9.11411	14401.2		9.10553	13104.6		9.11283	14132		9.11386	14803.1
9.11984	15929.5		9.12789	14649.8		9.11931	13378.5		9.12659	14387.6		9.12764	14813.3
9.13361	15622.2		9.14167	14857.9		9.13309	13374.2		9.14038	14670.8		9.14142	15247.5
9.14714	15788.8		9.15544	13909.6		9.14687	13970.7		9.15416	14586.5		9.15519	15267.1
9.16091	15911.9		9.16923	13564.6		9.16066	14062.6		9.16794	14422.2		9.16897	15000.1
9.17469	15523.6		9.18301	13703.2		9.17444	13459.8		9.18146	13983.6		9.18276	14863.3
9.18899	15181.4		9.19679	14373.1		9.18796	13748.3		9.19524	14243		9.19654	14976.6
9.20278	15342.3		9.21031	15126.8		9.20199	13403.2		9.20903	14150		9.21032	15033.1
9.21656	15058.7		9.22409	14743.6		9.21578	14023.4		9.22279	14169		9.22409	14572.1
9.23034	15554.1		9.23788	15173.5		9.22956	13816.8		9.23658	13754.6		9.23788	14162.9
9.24411	15587.2		9.25217	14903.4		9.24334	13963.9		9.25036	13944.2		9.25139	14111.5
9.25764	16217.9		9.26594	14958.9		9.25711	14194		9.26414	14338.1		9.26517	14272.4
9.27141	15772		9.27972	15030.1		9.27064	13878.5		9.27792	14916.3		9.27896	15116.1
9.28519	15928.9		9.29324	15363.6		9.28441	13782		9.29169	15462.7		9.29274	15501.1
9.29898	16046.3		9.30702	15934.1		9.29819	13181.5		9.30547	15499.7		9.30653	15838.3
9.31276	16309.8		9.32081	15785.1		9.31198	13414.9		9.31926	15387.8		9.32031	15750.9
9.32654	16171.9		9.33459	15736.7		9.32576	13200.1		9.33277	14499.6		9.33408	15183.5
9.34032	16637.3		9.34838	15651.6		9.33954	13943.2		9.34656	14506.2		9.34812	15559.8
9.35409	17179.9		9.36214	15155.7		9.35331	14370.1		9.36034	14787.6		9.36191	15409.1
9.36787	17626		9.37593	15376.7		9.36709	14705.1		9.37412	15050.2		9.37542	15168.6
9.38166	17452.1		9.38971	15782.1		9.38114	14378.3		9.38789	14973.8		9.38921	14754.8
9.39518	17297.2		9.40374	16008		9.39491	13335.5		9.40167	14578.2		9.40297	14436.3
9.40896	17434		9.41752	15693.2		9.40869	13235.6		9.41546	14555		9.41676	14900.6
9.42274	17125		9.43131	15119		9.42248	13267.9		9.42924	14552.1		9.43054	14596.5
9.43652	17296.6		9.44509	15066.1		9.43626	13827.7		9.44303	14195.3		9.44432	14940.3
9.45029	16621.4		9.45861	14890.2		9.44978	14113.5		9.45679	14822		9.45811	14666.7
9.46407	16688.4		9.47264	14696.3		9.46356	13844.7		9.47058	15118.1		9.47188	14853.1
9.47786	16138.9		9.48643	14673.2		9.47734	13803.3		9.48436	15829.5		9.48566	14109.2
9.49164	16139.4		9.49994	14628.8		9.49111	13077.6		9.49814	15728.8		9.49944	14206.4
9.50543	15613.8		9.51373	15297.3		9.50489	12755		9.51192	16014.2		9.51296	14309.4
9.51919	13457.2		9.52751	15394.4		9.51867	12592.8		9.52571	16093.7		9.52674	14178.5
9.53298	11508		9.54129	15527.9		9.53246	12882.3		9.53923	15785.2		9.54053	14472.9
9.54649	9861.58		9.55508	15181		9.54624	13023.7		9.55301	15104.6		9.55431	14383.4
9.56054	10504.2		9.56911	15314		9.56001	13204.1		9.56677	14437.8		9.56808	14930.6
9.57432	10823.3		9.58289	15018.1		9.57379	13644.7		9.58056	14381.8		9.58186	14721
9.58784	10662.8		9.59667	15053.3		9.58731	14451.5		9.59434	14497		9.59591	14666.2
9.60163	10126.3		9.61044	14702.9		9.60109	14830.3		9.60812	15134.9		9.60967	15026.8
9.61539	10309.6		9.62397	14910.3		9.61487	14690.4		9.62191	15391.8		9.62346	15606.8
9.62918	11056.4		9.63776	15022.6		9.62866	14933.9		9.63568	15227.6		9.63724	15938.1
9.64296	11510.4		9.65152	14678.2		9.64244	15074.4		9.64946	14191.1		9.65154	16100.9
9.65674	11331.9		9.66531	14925.7		9.65621	14966.2		9.66324	14055.1		9.66532	15919.4
9.67052	11190.9		9.67909	14040.1		9.66999	14885.9		9.67754	14193.3		9.67884	15816.5
9.68429	10917.1		9.69288	14221.3		9.68378	14411.6		9.69133	14713		9.69262	15470.9
9.69807	10790.8		9.70666	13773.7		9.69756	14486.3		9.70484	14857.7		9.70641	15023.4
9.71186	10487.5		9.72043	14482.3		9.71159	14629.3		9.71862	15227.4		9.72017	15626.9
9.72537	10666		9.73421	14672.2		9.72537	15069.9		9.73241	15651.6		9.73396	15599
9.73916	10654.9		9.74799	14998.3		9.73916	14963.6		9.74617	15102.6		9.74774	15548.6
9.75294	10703		9.76151	15167.5		9.75294	14453.2		9.75996	14628.5		9.76153	14424.8
9.76672	10571.9		9.77529	15614.1		9.76672	13969.6		9.77374	14646.6		9.77531	14515
9.78049	11253		9.78908	16392.6		9.78049	14064		9.78753	15005.8		9.78908	15048.8
9.79428	11496.5		9.80286	16833.1		9.79428	14663.2		9.80131	15183.9		9.80286	15627.9
9.80806	12366.2		9.81663	16554.8		9.80806	14994.8		9.81508	15211.5		9.81664	15823.5
9.82184	11988.2		9.83041	16460.8		9.82184	15015.2		9.82886	15706		9.83016	15523.3
9.83563	12433.4		9.84419	15703.9		9.83536	14618		9.84264	16210.8		9.84394	16305.3
9.85018	12523.7		9.85797	15751.4		9.84914	15046.8		9.85616	15856.9		9.85773	16502.8
9.86371	13362.4		9.87176	15050.3		9.86293	15475.4		9.86994	16052.2		9.87151	16980.9
9.87748	13679.7		9.88552	15530		9.87669	15462.8		9.88373	15684.7		9.88529	16411.1
9.89126	13542.7		9.89931	15322.4		9.89074	15799.4		9.89751	16096.3		9.89906	16498.5
9.90504	13760.3		9.91282	15434.5		9.90452	15307.6		9.91127	15746.9		9.91284	15867.2
9.91883	13333.3		9.92739	14932.1		9.91829	15330.4		9.92506	16580.8		9.92662	16048.3
9.93261	13661.2		9.94117	15145.8		9.93207	14862.3		9.93936	16610.3		9.94041	15272.3
9.94637	13276.2		9.95496	15357.1		9.94559	15153.9		9.95314	16845.3		9.95419	15501
9.96016	13900.1		9.96847	15756.2		9.95937	14975.4		9.96692	16684.9		9.96796	15395.4
9.97394	13686.5		9.98251	16016.8		9.97316	14684.4		9.98071	16725.1		9.98149	15570.2
9.98772	13708.6		9.99629	16005.8		9.98694	14760.9		9.99449	16388.3		9.99526	15768.8
10.0012	13146.6		10.0101	15894.6		10.0007	14774.6		10.0083	16105.6		10.009	15683
10.015	13171.8		10.0239	16626.8		10.0145	14918.9		10.022	16132.6		10.0228	14949.6
10.0288	13364.6		10.0376	16840.7		10.0283	14790.8		10.0356	16012.3		10.0366	14513.2
10.0426	13592.3		10.0514	17203.5		10.0421	14791.8		10.0493	16048.8		10.0504	14488.3
10.0564	13932.2		10.0652	16463.9		10.0558	14547.4		10.0631	15730.4		10.0642	15182.3
10.0701	14422.3		10.079	16603.1		10.0696	14980.9		10.0769	15365		10.0779	15232.1
10.0839	14366.6		10.0928	16583.7		10.0834	15364.6		10.0907	14758.1		10.0917	15213
10.0977	14924.6		10.1065	16819.9		10.0972	15530.4		10.1045	14916		10.1055	15473.9
10.1115	14580		10.1203	16209.6		10.1107	15340.3		10.1182	15695.7		10.1193	16239.8
10.1253	15608.5		10.1338	15903.2		10.1245	15550.1		10.132	16134.6		10.1331	16380.5
10.139	15457.6		10.1476	15167.9		10.1383	16454.5		10.1458	16064.4		10.1468	16662.3
10.1526	15805.7		10.1614	15225.2		10.152	16516		10.1596	15942.8		10.1606	16743.2
10.1663	15426.4		10.1752	15041		10.1658	16456.1		10.1734	15770.8		10.1741	16394.6
10.1801	14929.7		10.189	14814.1		10.1796	15950.8		10.1871	15789.7		10.1879	16435.7
10.1939	14830.9		10.2027	14370.8		10.1934	16040.7		10.2007	15803.1		10.2017	16204.8
10.2077	14801.7		10.2165	15062.1		10.2072	15724.5		10.2144	16049.7		10.2155	16557.4
10.2215	15076.8		10.2303	15764.9		10.2209	15195.2		10.2282	16219.2		10.2293	16231.1
10.2352	14902.7		10.2441	16900.4		10.2347	14637.4		10.242	15824.3		10.243	16091.6
10.249	14486.5		10.2579	16581.4		10.2485	14746		10.2558	15653.8		10.2568	16333.5
10.2628	14007.6		10.2714	16972.8		10.262	14858.9		10.2696	16047.1		10.2706	16634
10.2766	13875.6		10.2854	16456.2		10.2758	15374.2		10.2833	16671		10.2844	16478.9
10.2904	13870.9		10.2992	17144.4		10.2896	15687.2		10.2971	16902.4		10.2982	16223.9
10.3041	14643.3		10.3127	16795.4		10.3034	15947.8		10.3109	16337.5		10.3122	16377.5
10.3179	15180.8		10.3265	17672.2		10.3171	16003.8		10.3247	16396		10.3257	16869.6
10.3314	15524.9		10.3403	18204.4		10.3309	16202.6		10.3385	18215.5		10.3395	17675.2
10.3452	15685.7		10.3541	21069.2		10.3447	18821.9		10.352	20575.1		10.3533	18726.1
10.359	15625.9		10.3678	22432.6		10.3585	21783.9		10.3663	22714		10.3671	21500.9
10.3728	15771		10.3816	21895.6		10.3725	23885.8		10.3801	21501.1		10.3808	22737.1
10.3866	16013.7		10.3954	19348.1		10.3863	22026.5		10.3938	20031.3		10.3946	22460.7
10.4003	16021.5		10.4092	17013.7		10.4001	19352.2		10.4074	17917.4		10.4089	19976.1
10.4141	16227.7		10.423	16719.4		10.4136	17584.2		10.4211	17858.4		10.4227	18261.2
10.4279	15816.3		10.4367	16496.4		10.4274	16607.2		10.4349	17633.4		10.4365	17381.7
10.4417	15918.5		10.4503	17290.1		10.4412	16416.4		10.4487	17718		10.4503	16733.2
10.4555	15883.8		10.464	16910		10.4549	15930		10.4625	16944.6		10.4638	16822
10.469	15657.8		10.4778	17077.5		10.4687	16535.6		10.4763	17097.5		10.4776	16479.3
10.4828	15425.3		10.4919	16108.8		10.4825	16327.6		10.49	17064		10.4913	16494.4
10.4965	15312.8		10.5056	15803.5		10.4963	15754.4		10.5038	17259.5		10.5051	16408
10.5103	15593.4		10.5194	14952.2		10.5101	15573.1		10.5176	16795.6		10.5189	17210.7
10.5241	15836		10.5329	14429.1		10.5238	15389.9		10.5314	17235.6		10.5327	17607.4
10.5379	15657.4		10.5467	14008.9		10.5376	15723.5		10.5449	17235.7		10.5465	17330.8
10.5517	15487.3		10.5605	14129.7		10.5514	16011.1		10.5587	17017		10.5602	16572.7
10.5654	15229.8		10.5743	13962.9		10.5652	16685.5		10.5725	16515.6		10.574	17038
10.5792	15747.7		10.5878	14018.6		10.5787	16690.2		10.5862	16328.1		10.5878	16701.9
10.593	16308.1		10.6016	14012.4		10.5925	16323.5		10.6	16708.4		10.6013	17595.5
10.6068	16157.7		10.6154	14384.6		10.6063	16061.4		10.6138	16346.6		10.6151	16948.1
10.6206	16039.2		10.6291	14814		10.62	16408.4		10.6276	15977.4		10.6289	17966.7
10.6341	15464.6		10.6429	14439.3		10.6338	16418.3		10.6414	16133.1		10.6427	17559.8
10.6479	15339.4		10.6564	14360.2		10.6476	16788.5		10.6551	16702.7		10.6564	17546.3
10.6616	14559.4		10.6702	13931.3		10.6614	16482.1		10.6689	17843.8		10.6702	17140.9
10.6759	14752.4		10.684	15479.4		10.6752	16630.2		10.683	17988.3		10.684	17160.3
10.6897	15157		10.6978	16930.4		10.6889	16630.4		10.6967	18128.5		10.6978	17948.3
10.7035	15530		10.7116	17876.3		10.7027	17071.2		10.7105	17649.9		10.7116	18096.8
10.7173	15607.8		10.7253	18106		10.7165	16832		10.7243	17493.5		10.7253	18349.6
10.7308	15552.2		10.7394	17802.3		10.7303	17229.4		10.7381	17899.6		10.7389	18071.9
10.7448	15863.1		10.7532	18174		10.7441	17243.3		10.7519	18175.3		10.7532	17395.7
10.7589	15800.6		10.7667	17994.5		10.7578	18186.4		10.7654	18023.9		10.7669	17401.7
10.7724	16040.6		10.7805	19072.7		10.7716	17609.4		10.7794	17383.8		10.7805	17337.2
10.7862	16297.6		10.7942	19242.3		10.7854	17627.5		10.7932	17268.3		10.7942	18294.9
10.8	16967.6		10.8083	16526.1		10.7992	16959.4		10.8067	16371.7		10.808	18730.8
10.8137	16952.2		10.8221	13221.8		10.813	17051		10.8205	15056.9		10.8218	19170.8
10.8275	16856.7		10.8358	10797.1		10.8267	16875.1		10.8343	14009.1		10.8356	18865.9
10.8413	16921.6		10.8496	11108.1		10.8405	16628.1		10.8481	13752		10.8494	18633.7
10.8551	17460.1		10.8634	11206.6		10.8543	16053.7		10.8618	13757.3		10.8632	18130.2
10.8689	18087		10.8772	11124.4		10.8683	16307		10.8756	13468.7		10.8769	18924
10.8826	18179.4		10.8907	10933.7		10.8821	16940		10.8894	13729.6		10.8907	18862.3
10.8964	18848.7		10.9045	10742.9		10.8959	15129.2		10.9032	15139		10.9045	17868.1
10.9099	19277.7		10.9183	11556.5		10.9097	12765.1		10.917	16672.5		10.918	16136.3
10.9237	19495.2		10.932	11696.7		10.9235	10470.5		10.9307	17607.4		10.9318	15027.8
10.9375	18989.1		10.9458	12174.4		10.9372	10886.8		10.9448	18036.7		10.9456	15217.6
10.9513	18993.6		10.9596	11222.7		10.951	11179.2		10.9586	18970		10.9594	15569.2
10.9656	18895.8		10.9734	11799.3		10.9648	11479		10.9723	19930.1		10.9731	15721.1
10.9794	19165.4		10.9872	11692.6		10.9783	11749.2		10.9861	20276.8		10.9869	15789.8
10.9929	18863.1		11.0009	12784.9		10.9921	11914.2		10.9996	20235.9		11.0007	15757.3
11.0067	20101.3		11.0147	13104.7		11.0059	11771.6		11.0134	19918.8		11.0145	15954.5
11.0204	20197.4		11.0282	13807		11.0197	12255.6		11.0272	16998.5		11.0283	16180.5
11.0342	20777.3		11.042	13468.4		11.0334	12961.6		11.041	13311.8		11.042	15806.2
11.048	20346.3		11.0558	13685.3		11.0472	13821.1		11.0548	9815.41		11.0558	15558.3
11.0618	20913.5		11.0696	14398.5		11.061	13797.5		11.0686	9485.34		11.0693	15388.2
11.0756	21984		11.0834	15937.9		11.0748	14058.6		11.0823	9474.61		11.0831	16373.9
11.0893	22712.3		11.0971	16110.2		11.0886	13770.9		11.0961	10357.4		11.0969	16785.8
11.1031	22678.9		11.1109	15933.4		11.1023	14015.2		11.1099	10541		11.1107	17251.2
11.1169	22062.5		11.1247	15015.8		11.1161	13571.5		11.1237	11271.5		11.1245	17201.8
11.1307	21507.2		11.1385	14971		11.1299	13397.6		11.1372	11015.4		11.1382	17770.2
11.1442	22077.1		11.1523	15059.5		11.1437	13377.8		11.151	11183.6		11.152	18006.1
11.158	22600.9		11.166	15505.9		11.1572	13781.9		11.1648	11038.3		11.1658	17680.6
11.1718	22676		11.1796	15833.3		11.171	14129.5		11.1785	11620.5		11.1801	17388.4
11.1855	22393.7		11.1933	16553.7		11.1848	14326.8		11.1923	11972.8		11.1939	17226.7
11.1993	22713.8		11.2071	16901.2		11.1985	14207.9		11.2061	12948.9		11.2074	17571
11.2131	24096.3		11.2209	18363.4		11.2123	14840.1		11.2199	13733		11.2214	18095.2
11.2269	26010.4		11.2347	19377.3		11.2261	15520.4		11.2337	14391		11.235	19761.7
11.2407	26371.1		11.2485	20419		11.2399	17492.3		11.2474	14194		11.2487	20384.7
11.2544	26329.7		11.2628	20089		11.2537	18014		11.2612	13871.7		11.2625	20422
11.2682	24903.1		11.2765	19205.4		11.2674	18034.8		11.275	13203.3		11.2763	19907.1
11.2817	24373.4		11.2901	18693.2		11.2812	16995.8		11.2885	13463.6		11.2901	19625.6
11.2955	23493.4		11.3038	18512.7		11.2953	17493.6		11.3023	13524.6		11.3039	19518.3
11.3093	24093.2		11.3176	19077.1		11.3088	17683		11.3166	14215.5		11.3176	19205.8
11.3231	24001.4		11.3314	18800.8		11.3226	17413.5		11.3304	13996.9		11.3314	19158.5
11.3369	24800.5		11.3452	18177.9		11.3363	17419		11.3439	14442.2		11.3452	18695.9
11.3506	24298.3		11.359	17911.4		11.3501	17103.8		11.3577	14426.5		11.359	18038.9
11.3644	24964.5		11.3727	18305.5		11.3639	17289.6		11.3715	14603.9		11.3725	18230.1
11.3782	24874.7		11.3865	19724.6		11.3777	16747.8		11.3852	14581.7		11.3863	18261.3
11.392	26946.1		11.4003	21556.8		11.3915	17535.3		11.399	16350.9		11.4001	19154.9
11.4058	30560.4		11.4138	24285.6		11.4052	19076.6		11.4128	19062.2		11.4144	21812.4
11.4196	34693.2		11.4276	25596		11.4188	22026.2		11.4266	21677.2		11.4281	26003.7
11.4333	36208		11.4414	25907.7		11.4325	24627.3		11.4404	22326.9		11.4419	27980.8
11.4471	34253.8		11.4552	24962		11.4463	24545.7		11.4541	21031		11.4557	26917.6
11.4609	31079.6		11.4689	23246.9		11.4601	23073.1		11.4679	19283.4		11.4695	24185.3
11.4747	28149		11.4827	21912.5		11.4741	21024.1		11.4814	17753.1		11.4833	22608.3
11.4885	26574.6		11.4965	20748.3		11.4879	20643.7		11.4952	17727.2		11.4968	21620.5
11.5022	27662.8		11.5103	23789.2		11.5017	20252		11.509	20804.1		11.5106	21707.8
11.516	36711.8		11.5241	30779.4		11.5152	22467.2		11.5228	27565.9		11.5243	25957.4
11.5295	47841.7		11.5378	38960.9		11.529	30047.9		11.5366	32029.6		11.5381	35011.4
11.5438	52319.1		11.5516	40844.9		11.5428	36034.6		11.5506	31210.3		11.5519	41382.5
11.5574	47265.6		11.5651	35514.7		11.5566	37223.6		11.5644	25579.6		11.5657	41002.3
11.5711	38351.3		11.5789	28234.8		11.5703	30968.3		11.5779	21735.9		11.5795	34166.1
11.5849	32764.2		11.5927	24441.2		11.5841	25557.2		11.5917	19697.2		11.5932	28478.2
11.5987	30180.8		11.607	23294.9		11.5979	21795		11.6055	19188.7		11.607	25144.3
11.6125	28921.7		11.6208	22327.6		11.6117	20718.6		11.6192	18195.4		11.6208	23928.4
11.6265	29608.4		11.6346	23066.3		11.6257	19986.7		11.633	17724.9		11.6346	23539.4
11.6403	29447.1		11.6483	23678.9		11.6398	20197.9		11.6468	17026.5		11.6484	23970.6
11.6541	30171.8		11.6619	24673		11.6533	22079.9		11.6611	17232		11.6627	24911.6
11.6679	30546		11.6756	23755.8		11.6673	24391.3		11.6749	17249.6		11.6764	24529.2
11.6814	30607.7		11.6894	23181.1		11.6811	26645.4		11.6884	17437.6		11.6902	24525.7
11.6952	29912		11.7032	23048.5		11.6946	26287.5		11.7022	17215		11.7037	23892.6
11.7089	29160.6		11.717	24597.2		11.7084	26001.4		11.716	17370.2		11.7175	24966.6
11.7227	29139.4		11.7308	25821.3		11.7222	25833.9		11.7297	17332.3		11.7313	24951.1
11.7365	29350.5		11.7445	28350.7		11.736	26150.1		11.7435	18123		11.7451	25475.6
11.7503	33024.9		11.7583	31845.3		11.7503	26927.8		11.7573	20530.3		11.7589	26919.7
11.7641	36658.8		11.7721	35221.5		11.7641	29415		11.7711	22415.3		11.7726	31399.7
11.7778	38326.1		11.7856	35589.4		11.7778	32050.9		11.7849	22630.1		11.7864	33842.8
11.7916	35643.9		11.7994	33710		11.7916	33168.6		11.7986	21102.5		11.8002	34833.4
11.8054	33328.9		11.8134	31103.7		11.8054	32234.4		11.8124	19799.3		11.814	31690.4
11.8189	32723.3		11.827	29548.4		11.8189	30388.7		11.8262	19930.5		11.8275	29966.6
11.8327	32177.2		11.8407	29283.1		11.8327	28752.2		11.8397	20429.2		11.8413	29090.5
11.8465	32330.6		11.8545	30081.8		11.8465	28084.8		11.8535	21245.7		11.8553	31134.8
11.8603	32762		11.8683	32194.5		11.8603	28824.7		11.8673	21657.6		11.8691	32469.8
11.874	34531.7		11.8821	32947.7		11.874	30373.6		11.8811	21988		11.8829	33131.6
11.8878	34721.3		11.8959	32669.9		11.8878	31089.4		11.8948	22587.7		11.8967	33052.6
11.9016	34556.4		11.9096	32911.1		11.9016	30847.3		11.9086	22913.9		11.9104	33044.5
11.9154	34210		11.9234	32501.5		11.9154	30227.8		11.9224	22887.4		11.9242	32564.4
11.9292	34533.6		11.9372	34452.1		11.9292	29731.5		11.9362	23287.4		11.9377	31957.1
11.9429	35867.5		11.9515	34287.9		11.9429	30314.9		11.95	23779.7		11.9513	32387.6
11.9567	36613.5		11.9653	35312		11.9567	32228.7		11.9637	24362.4		11.965	33794.1
11.9705	36440.8		11.9791	35988.9		11.9705	33448.6		11.9775	24563.5		11.9788	33906.2
11.984	35633.5		11.9928	35795.6		11.9843	34117.8		11.991	27937.8		11.9926	33738.9
11.9978	35137.2		12.0066	34296		11.9981	32924.1		12.0048	29891.1		12.0064	32780.7
12.0116	34188.1		12.0201	31031.7		12.0118	31808.3		12.0186	31802.8		12.0207	32005.5
12.0254	33274		12.0339	29210.1		12.0256	30549.9		12.0324	30790.6		12.0345	30973.8
12.0391	31247.5		12.0477	28578.3		12.0394	29324.3		12.0462	30725.8		12.0482	30005.1
12.0534	31236.1		12.0615	29265.9		12.0532	29044.1		12.0599	29992.2		12.062	29618
12.0672	30983.7		12.0753	29926		12.0667	28218.1		12.0737	29877.5		12.0755	29356.7
12.081	31597.9		12.089	30268		12.0805	28481.6		12.0875	29673.6		12.0893	29473.7
12.0948	31036.2		12.1028	30099.1		12.0945	28246		12.1013	30241.3		12.1031	29223.1
12.1083	30262.4		12.1166	30061.3		12.1083	27979.4		12.1151	30225.9		12.1169	29307.8
12.1221	30056.1		12.1304	29893		12.1221	27343.5		12.1288	29258		12.1307	28454.7
12.1359	29825		12.1442	28486		12.1359	27274.1		12.1424	28047.5		12.1444	28149.7
12.1496	29091.8		12.1577	27708.2		12.1496	27350		12.1561	26888.6		12.1582	27347.3
12.1634	28588.3		12.1715	26078.3		12.1634	27741.5		12.1699	27306.2		12.172	27283.2
12.1772	28023.9		12.1852	25791		12.1772	27258.1		12.1837	26972.4		12.1858	27344.9
12.191	29179.2		12.199	25527.3		12.191	27106		12.1975	26892		12.1996	26959.1
12.2048	28696.6		12.2128	25254.7		12.2048	26476.7		12.2113	26089.5		12.2131	26584.4
12.2185	28226.3		12.2266	25198.9		12.2185	25895		12.225	26219.7		12.2269	26073.4
12.2323	26805.2		12.2404	25416.6		12.2321	25217.4		12.2391	25549		12.2406	26379.4
12.2461	26324.5		12.2541	26058.8		12.2458	24871.2		12.2529	25564.2		12.2544	26166
12.2596	26030.7		12.2679	25693.5		12.2596	25038.1		12.2664	25304.1		12.2682	25847.5
12.2734	25973.7		12.2817	24520.8		12.2734	24832.2		12.2802	24809.9		12.282	25765.2
12.2872	25633.7		12.2955	23972.8		12.2872	25034.3		12.2939	24231.6		12.2958	25109.7
12.301	26100.1		12.3093	22894.6		12.301	24658		12.3077	22776.9		12.3095	24677.1
12.3147	26135		12.323	22148.4		12.3147	24026.2		12.3215	21913.8		12.3233	22754.5
12.3285	25991.2		12.3366	20906		12.3285	23131.3		12.3353	21269.3		12.3371	22519
12.3426	24563.7		12.3503	21350.4		12.3423	22994.2		12.3491	22743.6		12.3509	21912.6
12.3563	24121.6		12.3641	21730.3		12.3558	22764.1		12.3628	23152.7		12.3644	22792.9
12.3699	24271.2		12.3782	22678		12.3696	22499		12.3766	23000.5		12.3782	22916.3
12.3836	25046.2		12.3919	23530		12.3834	22492.2		12.3904	22032.2		12.392	23073.8
12.3974	25016.1		12.4057	23698.9		12.3972	22776.5		12.4039	21668.2		12.4057	23128.1
12.4112	24249.2		12.4195	23733.2		12.4109	22830.1		12.4177	22143.5		12.4195	23228.5
12.425	24383		12.4333	23824.3		12.4247	22899		12.4315	22590.9		12.4333	22982.2
12.4388	24590.2		12.4468	24177		12.439	23402.4		12.4453	22601.9		12.4476	23773.1
12.4525	25646.8		12.4606	25108.6		12.4528	23911.1		12.459	22660		12.4614	23517.8
12.4663	25437		12.4744	25133.8		12.4666	23909.7		12.4728	23252.4		12.4752	23925.2
12.4801	25652		12.4881	24845.9		12.4804	23924.7		12.4866	23956		12.4889	23021.1
12.4936	26231.6		12.5019	23424.3		12.4941	24161.4		12.5004	23407.8		12.5025	23380.9
12.5074	27784.6		12.5066	25210.5		12.5079	24466.4
