# Supplementary material for: An ancient role for CYP73 monooxygenases in phenylpropanoid biosynthesis and embryophyte development
Source: EMBO J. 2024 Aug 1;43(18):13. doi: 10.1038/s44318-024-00181-7 (PMC11405693; doi:10.1038/s44318-024-00181-7)
Supplement: Supplementary file 12 — Source data Fig. 4 [file 44318_2024_181_MOESM12_ESM.zip]

Archive with 30 entries (22 files):
- Figure 4/
- Figure 4/.DS_Store
- __MACOSX/Figure 4/._.DS_Store
- Figure 4/4E/
- Figure 4/4B/
- Figure 4/4C/
- Figure 4/4D/
- Figure 4/4A/
- Figure 4/4F/
- Figure 4/4G/
- Figure 4/4E/4E_total_cuticular_monomer_levels.xlsx
- __MACOSX/Figure 4/4E/._4E_total_cuticular_monomer_levels.xlsx
- Figure 4/4B/4B_metabolite_levels.xlsx
- __MACOSX/Figure 4/4B/._4B_metabolite_levels.xlsx
- Figure 4/4C/4C_metabolite_levels.xlsx
- __MACOSX/Figure 4/4C/._4C_metabolite_levels.xlsx
- Figure 4/4D/4D_cutin_monomer_levels.xlsx
- __MACOSX/Figure 4/4D/._4D_cutin_monomer_levels.xlsx
- Figure 4/4A/.DS_Store
- __MACOSX/Figure 4/4A/._.DS_Store
- Figure 4/4A/Fig4A_UHPLC-UV chromatograms.xlsx
- __MACOSX/Figure 4/4A/._Fig4A_UHPLC-UV chromatograms.xlsx
- Figure 4/4F/╬öPpCYP73A49_#03_Toluidine_blue.JPG
- __MACOSX/Figure 4/4F/._╬öPpCYP73A49_#03_Toluidine_blue.JPG
- Figure 4/4F/╬öPpCYP73A48_#23_Toluidine_blue.JPG
- __MACOSX/Figure 4/4F/._╬öPpCYP73A48_#23_Toluidine_blue.JPG
- Figure 4/4F/Wild_type_Toluidine_blue.JPG
- __MACOSX/Figure 4/4F/._Wild_type_Toluidine_blue.JPG
- Figure 4/4G/4G_toluidine_blue_quantification.xlsx
- __MACOSX/Figure 4/4G/._4G_toluidine_blue_quantification.xlsx
