# Supplementary material for: An ancient role for CYP73 monooxygenases in phenylpropanoid biosynthesis and embryophyte development
Source: EMBO J. 2024 Aug 1;43(18):13. doi: 10.1038/s44318-024-00181-7 (PMC11405693; doi:10.1038/s44318-024-00181-7)
Supplement: Supplementary file 12 — Source data Fig. 4 [file 44318_2024_181_MOESM12_ESM.zip › Figure 4/4E/4E_total_cuticular_monomer_levels.xlsx]

## Sheet: Sheet1
	Metabolite level (µmol/g DW)
	Wild type			ΔPpCYP73A48			ΔPpCYP73A49			ΔPpCYP73A48/CYP73A49
	replicate 1	replicate 2	replicate 3	line #23	line #24	line #47	line #03	line #10	line #36	line #13	line #18	line #23
total cuticular monomers	5.1105	5.0116	5.1372	4.7316	5.2845	5.0673	4.2822	4.1202	3.8766	1.1021	1.2145	1.2667
