# Supplementary material for: An ancient role for CYP73 monooxygenases in phenylpropanoid biosynthesis and embryophyte development
Source: EMBO J. 2024 Aug 1;43(18):13. doi: 10.1038/s44318-024-00181-7 (PMC11405693; doi:10.1038/s44318-024-00181-7)
Supplement: Supplementary file 12 — Source data Fig. 4 [file 44318_2024_181_MOESM12_ESM.zip › Figure 4/4B/4B_metabolite_levels.xlsx]

## Sheet: Sheet1
	Metabolite level (relative to WT)
	Wild type			ΔPpCYP73A48			ΔPpCYP73A49			ΔPpCYP73A48/CYP73A49
	replicate 1	replicate 2	replicate 3	line #23	line #24	line #47	line #03	line #10	line #36	line #13	line #18	line #23
pC2T	1.06613	1.04793	0.885936	1.00548	0.793704	0.988538	0.957399	0.956742	1.1082	0	0	0
pC4T	1.22555	0.971524	0.802926	1.08292	0.780426	0.815421	0.727719	0.686388	0.785072	0	0	0
C2T	1.10601	1.03011	0.863875	1.00103	0.857137	0.944555	0.441062	0.363041	0.47399	0	0	0
C4T	1.11121	0.855168	1.03362	0.946698	0.978631	0.811986	0.357466	0.279348	0.261128	0	0	0
pC5S	1.09006	1.00775	0.902194	0.819675	0.861851	0.936998	0.370385	0.299699	0.508585	0	0	0
