# Supplementary material for: An ancient role for CYP73 monooxygenases in phenylpropanoid biosynthesis and embryophyte development
Source: EMBO J. 2024 Aug 1;43(18):13. doi: 10.1038/s44318-024-00181-7 (PMC11405693; doi:10.1038/s44318-024-00181-7)
Supplement: Supplementary file 12 — Source data Fig. 4 [file 44318_2024_181_MOESM12_ESM.zip › Figure 4/4C/4C_metabolite_levels.xlsx]

## Sheet: Sheet1
	Metabolite level (µmol/g DW))
	Wild type			ΔPpCYP73A48			ΔPpCYP73A49			ΔPpCYP73A48/CYP73A49
	replicate 1	replicate 2	replicate 3	line #23	line #24	line #47	line #03	line #10	line #36	line #13	line #18	line #23
t-cinnamate	0.0198156	0.0347409	0.050865	0.0334928	0.0384247	0.0368409	0.757945	0.935639	1.22139	0.989371	0.654534	0.755995
p-coumarate	1.0158	1.07874	1.11475	1.07606	0.868133	1.13913	1.02843	1.28704	1.3316	0.00072623	0	0
Caffeate	0.710487	0.755419	0.746522	0.731892	0.685166	0.693629	0.238373	0.254492	0.259835	0	0	0
Ferulate	0.0403882	0.0424911	0.0597288	0.0495224	0.0402096	0.0504902	0.0246897	0.0265573	0.0266901	0	0	0
