# Supplementary material for: An ancient role for CYP73 monooxygenases in phenylpropanoid biosynthesis and embryophyte development
Source: EMBO J. 2024 Aug 1;43(18):13. doi: 10.1038/s44318-024-00181-7 (PMC11405693; doi:10.1038/s44318-024-00181-7)
Supplement: Supplementary file 12 — Source data Fig. 4 [file 44318_2024_181_MOESM12_ESM.zip › Figure 4/4D/4D_cutin_monomer_levels.xlsx]

## Sheet: Sheet1
	Metabolite level (µmol/g DW))
	Wild type			ΔPpCYP73A48			ΔPpCYP73A49			ΔPpCYP73A48/CYP73A49
	replicate 1	replicate 2	replicate 3	line #23	line #24	line #47	line #03	line #10	line #36	line #13	line #18	line #23
glycerol	0.4319	0.3638	0.3956	0.4323	0.4261	0.3846	0.4419	0.3438	0.476	0.2491	0.2438	0.2466
p-coumarate	0.0801	0.0703	0.0826	0.0681	0.0639	0.0894	0.0817	0.0892	0.086	0	0	0
caffeate	0.1461	0.1029	0.1358	0.1567	0.151	0.1914	0.0642	0.0668	0.042	0	0	0
C16:0	1.3466	1.2541	1.3172	1.2281	1.4051	1.3682	1.0661	1.0495	0.9709	0.5064	0.4921	0.5651
C18:0	0.2111	0.2202	0.2109	0.1893	0.2474	0.2076	0.1583	0.1817	0.1579	0.0976	0.0869	0.0699
C18:1	0.1636	0.2056	0.187	0.1518	0.1969	0.1771	0.1552	0.1467	0.1133	0.0316	0.0391	0.0472
C18:2	0.1308	0.1362	0.161	0.1389	0.1791	0.1556	0.1433	0.1249	0.1341	0.083	0.0784	0.0839
C18:3	0.0791	0.0808	0.1121	0.0712	0.1059	0.0805	0.0907	0.0966	0.0797	0.0636	0.0592	0.0666
C20:0	0.1513	0.1085	0.1442	0.1276	0.1283	0.1354	0.1051	0.1028	0.084	0.006	0.0051	0.0058
C22:0	0.0973	0.2175	0.1931	0.1748	0.197	0.1917	0.1697	0.1573	0.1639	0.0182	0.0168	0.0193
C24:0	0.1652	0.1711	0.1651	0.134	0.1601	0.1512	0.1357	0.1277	0.1326	0.0206	0.0416	0.0454
16-OH C16:0	0.1178	0.126	0.1156	0.1052	0.1076	0.13	0.1811	0.1747	0.1837	0.0204	0.0275	0.0343
10,16-diOH C16:0	1.4655	1.4159	1.388	1.3231	1.4195	1.334	1.0948	1.0884	0.899	0.0056	0.1111	0.0776
1,9,18-triOH C18:0	0.5241	0.5387	0.529	0.4305	0.4966	0.4706	0.3944	0.3701	0.3535	0	0.0129	0.005
