# Supplementary material for: An ancient role for CYP73 monooxygenases in phenylpropanoid biosynthesis and embryophyte development
Source: EMBO J. 2024 Aug 1;43(18):13. doi: 10.1038/s44318-024-00181-7 (PMC11405693; doi:10.1038/s44318-024-00181-7)
Supplement: Supplementary file 12 — Source data Fig. 4 [file 44318_2024_181_MOESM12_ESM.zip › Figure 4/4A/Fig4A_UHPLC-UV chromatograms.xlsx]

## Sheet: Sheet1
Wild type			ΔPpCYP73A48			ΔPpCYP73A49			ΔPpCYP73A48/CYP73A49
Time (min)	Absorbance @320 nm		Time (min)	Absorbance @320 nm		Time (min)	Absorbance @320 nm		Time (min)	Absorbance @320 nm
3	0.24		3	0.23		3	0.35		3	-0.12
3.00333	0.26		3.00333	0.25		3.00333	0.38		3.00333	-0.12
3.00667	0.28		3.00667	0.28		3.00667	0.4		3.00667	-0.12
3.01	0.3		3.01	0.29		3.01	0.42		3.01	-0.13
3.01333	0.32		3.01333	0.31		3.01333	0.43		3.01333	-0.13
3.01667	0.33		3.01667	0.32		3.01667	0.44		3.01667	-0.13
3.02	0.34		3.02	0.33		3.02	0.45		3.02	-0.13
3.02333	0.35		3.02333	0.34		3.02333	0.46		3.02333	-0.12
3.02667	0.35		3.02667	0.34		3.02667	0.46		3.02667	-0.12
3.03	0.36		3.03	0.35		3.03	0.46		3.03	-0.11
3.03333	0.36		3.03333	0.35		3.03333	0.47		3.03333	-0.1
3.03667	0.36		3.03667	0.35		3.03667	0.47		3.03667	-0.09
3.04	0.36		3.04	0.35		3.04	0.47		3.04	-0.09
3.04333	0.36		3.04333	0.34		3.04333	0.48		3.04333	-0.07
3.04667	0.35		3.04667	0.34		3.04667	0.48		3.04667	-0.06
3.05	0.34		3.05	0.33		3.05	0.49		3.05	-0.05
3.05333	0.33		3.05333	0.31		3.05333	0.49		3.05333	-0.04
3.05667	0.31		3.05667	0.3		3.05667	0.48		3.05667	-0.02
3.06	0.29		3.06	0.28		3.06	0.47		3.06	-0.01
3.06333	0.27		3.06333	0.26		3.06333	0.46		3.06333	0
3.06667	0.24		3.06667	0.25		3.06667	0.43		3.06667	0.01
3.07	0.22		3.07	0.22		3.07	0.41		3.07	0.01
3.07333	0.19		3.07333	0.2		3.07333	0.37		3.07333	0.02
3.07667	0.17		3.07667	0.18		3.07667	0.34		3.07667	0.02
3.08	0.15		3.08	0.16		3.08	0.3		3.08	0.02
3.08333	0.13		3.08333	0.14		3.08333	0.25		3.08333	0.02
3.08667	0.11		3.08667	0.12		3.08667	0.22		3.08667	0.02
3.09	0.09		3.09	0.1		3.09	0.18		3.09	0.01
3.09333	0.08		3.09333	0.09		3.09333	0.14		3.09333	0
3.09667	0.06		3.09667	0.07		3.09667	0.11		3.09667	0
3.1	0.05		3.1	0.05		3.1	0.08		3.1	-0.01
3.10333	0.04		3.10333	0.03		3.10333	0.06		3.10333	-0.02
3.10667	0.02		3.10667	0.02		3.10667	0.04		3.10667	-0.03
3.11	0.01		3.11	0		3.11	0.02		3.11	-0.03
3.11333	0		3.11333	-0.02		3.11333	0.02		3.11333	-0.04
3.11667	-0.01		3.11667	-0.04		3.11667	0.01		3.11667	-0.04
3.12	-0.02		3.12	-0.05		3.12	0.01		3.12	-0.04
3.12333	-0.03		3.12333	-0.06		3.12333	0.02		3.12333	-0.04
3.12667	-0.04		3.12667	-0.08		3.12667	0.03		3.12667	-0.04
3.13	-0.05		3.13	-0.09		3.13	0.04		3.13	-0.03
3.13333	-0.06		3.13333	-0.1		3.13333	0.05		3.13333	-0.03
3.13667	-0.07		3.13667	-0.1		3.13667	0.07		3.13667	-0.03
3.14	-0.07		3.14	-0.11		3.14	0.08		3.14	-0.03
3.14333	-0.07		3.14333	-0.11		3.14333	0.1		3.14333	-0.03
3.14667	-0.07		3.14667	-0.11		3.14667	0.12		3.14667	-0.03
3.15	-0.07		3.15	-0.11		3.15	0.13		3.15	-0.03
3.15333	-0.07		3.15333	-0.11		3.15333	0.15		3.15333	-0.03
3.15667	-0.06		3.15667	-0.1		3.15667	0.16		3.15667	-0.04
3.16	-0.06		3.16	-0.09		3.16	0.17		3.16	-0.04
3.16333	-0.05		3.16333	-0.08		3.16333	0.18		3.16333	-0.05
3.16667	-0.04		3.16667	-0.07		3.16667	0.19		3.16667	-0.06
3.17	-0.03		3.17	-0.06		3.17	0.2		3.17	-0.06
3.17333	-0.02		3.17333	-0.04		3.17333	0.2		3.17333	-0.07
3.17667	-0.01		3.17667	-0.03		3.17667	0.2		3.17667	-0.08
3.18	0		3.18	-0.02		3.18	0.2		3.18	-0.09
3.18333	0.01		3.18333	0		3.18333	0.2		3.18333	-0.09
3.18667	0.02		3.18667	0.01		3.18667	0.2		3.18667	-0.1
3.19	0.03		3.19	0.03		3.19	0.19		3.19	-0.11
3.19333	0.03		3.19333	0.04		3.19333	0.18		3.19333	-0.11
3.19667	0.04		3.19667	0.05		3.19667	0.17		3.19667	-0.12
3.2	0.05		3.2	0.07		3.2	0.16		3.2	-0.12
3.20333	0.05		3.20333	0.08		3.20333	0.15		3.20333	-0.12
3.20667	0.06		3.20667	0.09		3.20667	0.14		3.20667	-0.12
3.21	0.07		3.21	0.1		3.21	0.13		3.21	-0.12
3.21333	0.07		3.21333	0.1		3.21333	0.12		3.21333	-0.11
3.21667	0.07		3.21667	0.11		3.21667	0.11		3.21667	-0.11
3.22	0.07		3.22	0.12		3.22	0.1		3.22	-0.1
3.22333	0.08		3.22333	0.12		3.22333	0.1		3.22333	-0.1
3.22667	0.07		3.22667	0.12		3.22667	0.1		3.22667	-0.09
3.23	0.07		3.23	0.12		3.23	0.1		3.23	-0.08
3.23333	0.07		3.23333	0.12		3.23333	0.1		3.23333	-0.06
3.23667	0.07		3.23667	0.12		3.23667	0.1		3.23667	-0.05
3.24	0.06		3.24	0.11		3.24	0.1		3.24	-0.04
3.24333	0.06		3.24333	0.1		3.24333	0.1		3.24333	-0.03
3.24667	0.06		3.24667	0.09		3.24667	0.11		3.24667	-0.01
3.25	0.05		3.25	0.09		3.25	0.11		3.25	0
3.25333	0.05		3.25333	0.08		3.25333	0.11		3.25333	0.01
3.25667	0.05		3.25667	0.07		3.25667	0.11		3.25667	0.01
3.26	0.05		3.26	0.06		3.26	0.1		3.26	0.02
3.26333	0.04		3.26333	0.05		3.26333	0.1		3.26333	0.03
3.26667	0.04		3.26667	0.05		3.26667	0.09		3.26667	0.03
3.27	0.04		3.27	0.04		3.27	0.09		3.27	0.03
3.27333	0.04		3.27333	0.04		3.27333	0.08		3.27333	0.03
3.27667	0.04		3.27667	0.04		3.27667	0.07		3.27667	0.02
3.28	0.04		3.28	0.04		3.28	0.06		3.28	0.02
3.28333	0.04		3.28333	0.04		3.28333	0.05		3.28333	0.01
3.28667	0.03		3.28667	0.04		3.28667	0.04		3.28667	0
3.29	0.03		3.29	0.04		3.29	0.04		3.29	0
3.29333	0.03		3.29333	0.04		3.29333	0.03		3.29333	-0.01
3.29667	0.02		3.29667	0.03		3.29667	0.03		3.29667	-0.01
3.3	0.01		3.3	0.02		3.3	0.03		3.3	-0.02
3.30333	0.01		3.30333	0.02		3.30333	0.03		3.30333	-0.02
3.30667	0		3.30667	0.01		3.30667	0.03		3.30667	-0.02
3.31	-0.01		3.31	0		3.31	0.04		3.31	-0.03
3.31333	-0.01		3.31333	-0.02		3.31333	0.04		3.31333	-0.03
3.31667	-0.02		3.31667	-0.03		3.31667	0.05		3.31667	-0.02
3.32	-0.03		3.32	-0.04		3.32	0.06		3.32	-0.02
3.32333	-0.04		3.32333	-0.05		3.32333	0.06		3.32333	-0.02
3.32667	-0.04		3.32667	-0.07		3.32667	0.08		3.32667	-0.01
3.33	-0.05		3.33	-0.08		3.33	0.09		3.33	-0.01
3.33333	-0.05		3.33333	-0.09		3.33333	0.1		3.33333	-0.01
3.33667	-0.05		3.33667	-0.1		3.33667	0.11		3.33667	-0.01
3.34	-0.05		3.34	-0.1		3.34	0.12		3.34	-0.01
3.34333	-0.05		3.34333	-0.11		3.34333	0.13		3.34333	-0.01
3.34667	-0.05		3.34667	-0.11		3.34667	0.14		3.34667	-0.01
3.35	-0.05		3.35	-0.11		3.35	0.16		3.35	-0.02
3.35333	-0.05		3.35333	-0.1		3.35333	0.17		3.35333	-0.03
3.35667	-0.04		3.35667	-0.1		3.35667	0.17		3.35667	-0.03
3.36	-0.03		3.36	-0.09		3.36	0.18		3.36	-0.05
3.36333	-0.02		3.36333	-0.08		3.36333	0.19		3.36333	-0.06
3.36667	-0.01		3.36667	-0.07		3.36667	0.19		3.36667	-0.07
3.37	0		3.37	-0.06		3.37	0.19		3.37	-0.08
3.37333	0.01		3.37333	-0.05		3.37333	0.19		3.37333	-0.09
3.37667	0.03		3.37667	-0.03		3.37667	0.19		3.37667	-0.1
3.38	0.04		3.38	-0.02		3.38	0.19		3.38	-0.1
3.38333	0.05		3.38333	0		3.38333	0.19		3.38333	-0.11
3.38667	0.06		3.38667	0.01		3.38667	0.18		3.38667	-0.11
3.39	0.07		3.39	0.02		3.39	0.17		3.39	-0.11
3.39333	0.08		3.39333	0.03		3.39333	0.17		3.39333	-0.11
3.39667	0.08		3.39667	0.04		3.39667	0.16		3.39667	-0.11
3.4	0.08		3.4	0.05		3.4	0.16		3.4	-0.11
3.40333	0.08		3.40333	0.05		3.40333	0.16		3.40333	-0.11
3.40667	0.09		3.40667	0.06		3.40667	0.15		3.40667	-0.1
3.41	0.09		3.41	0.06		3.41	0.15		3.41	-0.09
3.41333	0.09		3.41333	0.07		3.41333	0.15		3.41333	-0.09
3.41667	0.09		3.41667	0.07		3.41667	0.15		3.41667	-0.08
3.42	0.09		3.42	0.07		3.42	0.15		3.42	-0.06
3.42333	0.09		3.42333	0.07		3.42333	0.15		3.42333	-0.05
3.42667	0.09		3.42667	0.08		3.42667	0.15		3.42667	-0.04
3.43	0.09		3.43	0.08		3.43	0.16		3.43	-0.02
3.43333	0.09		3.43333	0.08		3.43333	0.16		3.43333	-0.01
3.43667	0.09		3.43667	0.08		3.43667	0.16		3.43667	0
3.44	0.09		3.44	0.09		3.44	0.17		3.44	0.01
3.44333	0.1		3.44333	0.09		3.44333	0.17		3.44333	0.02
3.44667	0.1		3.44667	0.1		3.44667	0.17		3.44667	0.02
3.45	0.1		3.45	0.1		3.45	0.17		3.45	0.03
3.45333	0.11		3.45333	0.11		3.45333	0.17		3.45333	0.03
3.45667	0.11		3.45667	0.12		3.45667	0.16		3.45667	0.03
3.46	0.11		3.46	0.13		3.46	0.15		3.46	0.03
3.46333	0.12		3.46333	0.14		3.46333	0.14		3.46333	0.03
3.46667	0.12		3.46667	0.15		3.46667	0.14		3.46667	0.02
3.47	0.12		3.47	0.15		3.47	0.13		3.47	0.02
3.47333	0.12		3.47333	0.16		3.47333	0.12		3.47333	0.01
3.47667	0.11		3.47667	0.16		3.47667	0.11		3.47667	0.01
3.48	0.11		3.48	0.15		3.48	0.1		3.48	0
3.48333	0.1		3.48333	0.14		3.48333	0.09		3.48333	0
3.48667	0.09		3.48667	0.13		3.48667	0.08		3.48667	-0.01
3.49	0.08		3.49	0.11		3.49	0.08		3.49	-0.01
3.49333	0.07		3.49333	0.09		3.49333	0.07		3.49333	-0.02
3.49667	0.05		3.49667	0.08		3.49667	0.07		3.49667	-0.02
3.5	0.04		3.5	0.05		3.5	0.07		3.5	-0.03
3.50333	0.02		3.50333	0.03		3.50333	0.07		3.50333	-0.03
3.50667	0.01		3.50667	0.01		3.50667	0.07		3.50667	-0.03
3.51	0		3.51	-0.01		3.51	0.08		3.51	-0.03
3.51333	-0.01		3.51333	-0.02		3.51333	0.08		3.51333	-0.02
3.51667	-0.02		3.51667	-0.04		3.51667	0.09		3.51667	-0.02
3.52	-0.02		3.52	-0.05		3.52	0.1		3.52	-0.01
3.52333	-0.02		3.52333	-0.06		3.52333	0.12		3.52333	-0.01
3.52667	-0.02		3.52667	-0.06		3.52667	0.13		3.52667	0
3.53	-0.01		3.53	-0.06		3.53	0.15		3.53	0
3.53333	-0.01		3.53333	-0.06		3.53333	0.16		3.53333	0.01
3.53667	0		3.53667	-0.06		3.53667	0.18		3.53667	0.01
3.54	0.02		3.54	-0.05		3.54	0.19		3.54	0.01
3.54333	0.04		3.54333	-0.04		3.54333	0.21		3.54333	0.01
3.54667	0.07		3.54667	-0.03		3.54667	0.22		3.54667	0.01
3.55	0.11		3.55	-0.01		3.55	0.23		3.55	0
3.55333	0.17		3.55333	0.01		3.55333	0.25		3.55333	0
3.55667	0.24		3.55667	0.05		3.55667	0.26		3.55667	-0.01
3.56	0.33		3.56	0.09		3.56	0.27		3.56	-0.02
3.56333	0.43		3.56333	0.14		3.56333	0.29		3.56333	-0.03
3.56667	0.54		3.56667	0.2		3.56667	0.31		3.56667	-0.04
3.57	0.64		3.57	0.27		3.57	0.34		3.57	-0.04
3.57333	0.75		3.57333	0.35		3.57333	0.38		3.57333	-0.05
3.57667	0.85		3.57667	0.44		3.57667	0.44		3.57667	-0.05
3.58	0.94		3.58	0.54		3.58	0.51		3.58	-0.06
3.58333	1.01		3.58333	0.63		3.58333	0.6		3.58333	-0.06
3.58667	1.08		3.58667	0.73		3.58667	0.69		3.58667	-0.06
3.59	1.13		3.59	0.81		3.59	0.79		3.59	-0.07
3.59333	1.17		3.59333	0.88		3.59333	0.89		3.59333	-0.07
3.59667	1.21		3.59667	0.94		3.59667	0.99		3.59667	-0.07
3.6	1.25		3.6	1		3.6	1.08		3.6	-0.06
3.60333	1.28		3.60333	1.04		3.60333	1.17		3.60333	-0.06
3.60667	1.31		3.60667	1.07		3.60667	1.24		3.60667	-0.05
3.61	1.34		3.61	1.1		3.61	1.31		3.61	-0.05
3.61333	1.38		3.61333	1.13		3.61333	1.37		3.61333	-0.04
3.61667	1.41		3.61667	1.17		3.61667	1.43		3.61667	-0.03
3.62	1.45		3.62	1.2		3.62	1.49		3.62	-0.01
3.62333	1.48		3.62333	1.25		3.62333	1.54		3.62333	0
3.62667	1.51		3.62667	1.29		3.62667	1.59		3.62667	0.01
3.63	1.54		3.63	1.34		3.63	1.63		3.63	0.02
3.63333	1.57		3.63333	1.39		3.63333	1.67		3.63333	0.03
3.63667	1.59		3.63667	1.44		3.63667	1.71		3.63667	0.04
3.64	1.6		3.64	1.49		3.64	1.73		3.64	0.05
3.64333	1.61		3.64333	1.53		3.64333	1.75		3.64333	0.06
3.64667	1.62		3.64667	1.57		3.64667	1.77		3.64667	0.06
3.65	1.62		3.65	1.61		3.65	1.79		3.65	0.07
3.65333	1.62		3.65333	1.63		3.65333	1.8		3.65333	0.07
3.65667	1.61		3.65667	1.66		3.65667	1.81		3.65667	0.06
3.66	1.61		3.66	1.67		3.66	1.82		3.66	0.06
3.66333	1.62		3.66333	1.68		3.66333	1.83		3.66333	0.05
3.66667	1.62		3.66667	1.68		3.66667	1.83		3.66667	0.04
3.67	1.63		3.67	1.68		3.67	1.83		3.67	0.03
3.67333	1.65		3.67333	1.68		3.67333	1.83		3.67333	0.02
3.67667	1.66		3.67667	1.67		3.67667	1.83		3.67667	0
3.68	1.67		3.68	1.67		3.68	1.83		3.68	-0.01
3.68333	1.68		3.68333	1.67		3.68333	1.82		3.68333	-0.02
3.68667	1.67		3.68667	1.67		3.68667	1.81		3.68667	-0.03
3.69	1.65		3.69	1.66		3.69	1.79		3.69	-0.04
3.69333	1.63		3.69333	1.65		3.69333	1.77		3.69333	-0.05
3.69667	1.61		3.69667	1.63		3.69667	1.73		3.69667	-0.05
3.7	1.59		3.7	1.6		3.7	1.68		3.7	-0.06
3.70333	1.6		3.70333	1.57		3.70333	1.62		3.70333	-0.06
3.70667	1.63		3.70667	1.53		3.70667	1.55		3.70667	-0.05
3.71	1.71		3.71	1.5		3.71	1.47		3.71	-0.05
3.71333	1.84		3.71333	1.48		3.71333	1.4		3.71333	-0.04
3.71667	2.03		3.71667	1.48		3.71667	1.33		3.71667	-0.03
3.72	2.28		3.72	1.52		3.72	1.27		3.72	-0.02
3.72333	2.58		3.72333	1.6		3.72333	1.23		3.72333	-0.01
3.72667	2.93		3.72667	1.74		3.72667	1.21		3.72667	-0.01
3.73	3.31		3.73	1.93		3.73	1.23		3.73	0
3.73333	3.71		3.73333	2.17		3.73333	1.27		3.73333	0
3.73667	4.1		3.73667	2.47		3.73667	1.34		3.73667	0
3.74	4.48		3.74	2.8		3.74	1.43		3.74	0
3.74333	4.84		3.74333	3.16		3.74333	1.56		3.74333	-0.01
3.74667	5.16		3.74667	3.53		3.74667	1.69		3.74667	-0.01
3.75	5.43		3.75	3.89		3.75	1.84		3.75	-0.02
3.75333	5.65		3.75333	4.23		3.75333	1.99		3.75333	-0.03
3.75667	5.82		3.75667	4.55		3.75667	2.14		3.75667	-0.04
3.76	5.92		3.76	4.83		3.76	2.28		3.76	-0.05
3.76333	5.95		3.76333	5.07		3.76333	2.4		3.76333	-0.06
3.76667	5.92		3.76667	5.26		3.76667	2.51		3.76667	-0.06
3.77	5.82		3.77	5.4		3.77	2.59		3.77	-0.07
3.77333	5.65		3.77333	5.48		3.77333	2.64		3.77333	-0.07
3.77667	5.42		3.77667	5.51		3.77667	2.67		3.77667	-0.07
3.78	5.13		3.78	5.48		3.78	2.68		3.78	-0.07
3.78333	4.8		3.78333	5.38		3.78333	2.65		3.78333	-0.07
3.78667	4.44		3.78667	5.23		3.78667	2.6		3.78667	-0.07
3.79	4.05		3.79	5.02		3.79	2.52		3.79	-0.06
3.79333	3.66		3.79333	4.76		3.79333	2.41		3.79333	-0.06
3.79667	3.27		3.79667	4.45		3.79667	2.29		3.79667	-0.05
3.8	2.89		3.8	4.11		3.8	2.14		3.8	-0.05
3.80333	2.53		3.80333	3.76		3.80333	1.99		3.80333	-0.03
3.80667	2.2		3.80667	3.39		3.80667	1.82		3.80667	-0.02
3.81	1.9		3.81	3.02		3.81	1.66		3.81	-0.01
3.81333	1.63		3.81333	2.67		3.81333	1.49		3.81333	0
3.81667	1.39		3.81667	2.33		3.81667	1.34		3.81667	0.02
3.82	1.19		3.82	2.01		3.82	1.19		3.82	0.03
3.82333	1.01		3.82333	1.73		3.82333	1.05		3.82333	0.05
3.82667	0.86		3.82667	1.47		3.82667	0.93		3.82667	0.06
3.83	0.73		3.83	1.25		3.83	0.82		3.83	0.07
3.83333	0.63		3.83333	1.06		3.83333	0.72		3.83333	0.08
3.83667	0.54		3.83667	0.9		3.83667	0.63		3.83667	0.09
3.84	0.46		3.84	0.76		3.84	0.56		3.84	0.1
3.84333	0.4		3.84333	0.65		3.84333	0.49		3.84333	0.1
3.84667	0.35		3.84667	0.56		3.84667	0.44		3.84667	0.11
3.85	0.31		3.85	0.49		3.85	0.39		3.85	0.11
3.85333	0.28		3.85333	0.42		3.85333	0.34		3.85333	0.1
3.85667	0.25		3.85667	0.38		3.85667	0.31		3.85667	0.1
3.86	0.23		3.86	0.34		3.86	0.28		3.86	0.09
3.86333	0.22		3.86333	0.3		3.86333	0.25		3.86333	0.09
3.86667	0.2		3.86667	0.28		3.86667	0.22		3.86667	0.08
3.87	0.19		3.87	0.25		3.87	0.2		3.87	0.06
3.87333	0.18		3.87333	0.23		3.87333	0.19		3.87333	0.05
3.87667	0.17		3.87667	0.21		3.87667	0.17		3.87667	0.04
3.88	0.16		3.88	0.19		3.88	0.16		3.88	0.03
3.88333	0.15		3.88333	0.17		3.88333	0.14		3.88333	0.02
3.88667	0.14		3.88667	0.16		3.88667	0.14		3.88667	0.01
3.89	0.14		3.89	0.14		3.89	0.13		3.89	0.01
3.89333	0.13		3.89333	0.13		3.89333	0.13		3.89333	0.01
3.89667	0.13		3.89667	0.12		3.89667	0.13		3.89667	0
3.9	0.12		3.9	0.11		3.9	0.13		3.9	0.01
3.90333	0.12		3.90333	0.1		3.90333	0.13		3.90333	0.01
3.90667	0.12		3.90667	0.09		3.90667	0.14		3.90667	0.01
3.91	0.11		3.91	0.09		3.91	0.15		3.91	0.02
3.91333	0.11		3.91333	0.08		3.91333	0.16		3.91333	0.02
3.91667	0.11		3.91667	0.08		3.91667	0.18		3.91667	0.02
3.92	0.1		3.92	0.08		3.92	0.19		3.92	0.02
3.92333	0.1		3.92333	0.08		3.92333	0.21		3.92333	0.02
3.92667	0.1		3.92667	0.08		3.92667	0.22		3.92667	0.02
3.93	0.11		3.93	0.08		3.93	0.24		3.93	0.02
3.93333	0.11		3.93333	0.09		3.93333	0.26		3.93333	0.01
3.93667	0.11		3.93667	0.09		3.93667	0.27		3.93667	0
3.94	0.12		3.94	0.09		3.94	0.29		3.94	-0.01
3.94333	0.13		3.94333	0.1		3.94333	0.3		3.94333	-0.02
3.94667	0.14		3.94667	0.1		3.94667	0.31		3.94667	-0.03
3.95	0.15		3.95	0.11		3.95	0.32		3.95	-0.05
3.95333	0.16		3.95333	0.12		3.95333	0.32		3.95333	-0.06
3.95667	0.17		3.95667	0.13		3.95667	0.32		3.95667	-0.07
3.96	0.17		3.96	0.14		3.96	0.32		3.96	-0.08
3.96333	0.18		3.96333	0.15		3.96333	0.31		3.96333	-0.09
3.96667	0.19		3.96667	0.15		3.96667	0.31		3.96667	-0.1
3.97	0.2		3.97	0.16		3.97	0.29		3.97	-0.1
3.97333	0.21		3.97333	0.17		3.97333	0.28		3.97333	-0.1
3.97667	0.21		3.97667	0.18		3.97667	0.27		3.97667	-0.1
3.98	0.22		3.98	0.18		3.98	0.26		3.98	-0.09
3.98333	0.22		3.98333	0.19		3.98333	0.25		3.98333	-0.09
3.98667	0.22		3.98667	0.19		3.98667	0.23		3.98667	-0.08
3.99	0.23		3.99	0.19		3.99	0.22		3.99	-0.07
3.99333	0.23		3.99333	0.19		3.99333	0.21		3.99333	-0.06
3.99667	0.23		3.99667	0.19		3.99667	0.21		3.99667	-0.05
4	0.23		4	0.19		4	0.2		4	-0.04
4.00333	0.23		4.00333	0.18		4.00333	0.2		4.00333	-0.03
4.00667	0.23		4.00667	0.18		4.00667	0.2		4.00667	-0.01
4.01	0.22		4.01	0.17		4.01	0.21		4.01	0
4.01333	0.22		4.01333	0.17		4.01333	0.21		4.01333	0.02
4.01667	0.22		4.01667	0.16		4.01667	0.21		4.01667	0.03
4.02	0.21		4.02	0.16		4.02	0.22		4.02	0.04
4.02333	0.2		4.02333	0.15		4.02333	0.22		4.02333	0.05
4.02667	0.2		4.02667	0.14		4.02667	0.22		4.02667	0.06
4.03	0.19		4.03	0.14		4.03	0.22		4.03	0.07
4.03333	0.19		4.03333	0.13		4.03333	0.21		4.03333	0.08
4.03667	0.18		4.03667	0.13		4.03667	0.21		4.03667	0.08
4.04	0.18		4.04	0.13		4.04	0.2		4.04	0.08
4.04333	0.17		4.04333	0.13		4.04333	0.19		4.04333	0.08
4.04667	0.17		4.04667	0.13		4.04667	0.18		4.04667	0.08
4.05	0.17		4.05	0.13		4.05	0.17		4.05	0.08
4.05333	0.17		4.05333	0.13		4.05333	0.17		4.05333	0.08
4.05667	0.16		4.05667	0.13		4.05667	0.16		4.05667	0.08
4.06	0.16		4.06	0.13		4.06	0.15		4.06	0.08
4.06333	0.16		4.06333	0.13		4.06333	0.14		4.06333	0.08
4.06667	0.16		4.06667	0.12		4.06667	0.14		4.06667	0.08
4.07	0.16		4.07	0.12		4.07	0.13		4.07	0.08
4.07333	0.16		4.07333	0.11		4.07333	0.13		4.07333	0.08
4.07667	0.16		4.07667	0.11		4.07667	0.12		4.07667	0.08
4.08	0.15		4.08	0.1		4.08	0.12		4.08	0.09
4.08333	0.14		4.08333	0.09		4.08333	0.13		4.08333	0.09
4.08667	0.13		4.08667	0.09		4.08667	0.13		4.08667	0.1
4.09	0.12		4.09	0.08		4.09	0.14		4.09	0.11
4.09333	0.11		4.09333	0.07		4.09333	0.15		4.09333	0.11
4.09667	0.1		4.09667	0.07		4.09667	0.17		4.09667	0.12
4.1	0.09		4.1	0.06		4.1	0.18		4.1	0.12
4.10333	0.07		4.10333	0.06		4.10333	0.19		4.10333	0.13
4.10667	0.06		4.10667	0.06		4.10667	0.21		4.10667	0.13
4.11	0.05		4.11	0.06		4.11	0.23		4.11	0.14
4.11333	0.04		4.11333	0.06		4.11333	0.24		4.11333	0.13
4.11667	0.03		4.11667	0.06		4.11667	0.25		4.11667	0.13
4.12	0.03		4.12	0.06		4.12	0.27		4.12	0.12
4.12333	0.02		4.12333	0.07		4.12333	0.28		4.12333	0.11
4.12667	0.02		4.12667	0.07		4.12667	0.28		4.12667	0.1
4.13	0.03		4.13	0.07		4.13	0.29		4.13	0.08
4.13333	0.05		4.13333	0.07		4.13333	0.29		4.13333	0.06
4.13667	0.07		4.13667	0.07		4.13667	0.3		4.13667	0.04
4.14	0.12		4.14	0.08		4.14	0.3		4.14	0.02
4.14333	0.17		4.14333	0.1		4.14333	0.3		4.14333	0
4.14667	0.26		4.14667	0.12		4.14667	0.3		4.14667	-0.01
4.15	0.38		4.15	0.16		4.15	0.31		4.15	-0.03
4.15333	0.55		4.15333	0.22		4.15333	0.31		4.15333	-0.05
4.15667	0.8		4.15667	0.31		4.15667	0.33		4.15667	-0.06
4.16	1.16		4.16	0.43		4.16	0.35		4.16	-0.08
4.16333	1.69		4.16333	0.62		4.16333	0.4		4.16333	-0.09
4.16667	2.45		4.16667	0.89		4.16667	0.46		4.16667	-0.09
4.17	3.49		4.17	1.29		4.17	0.56		4.17	-0.09
4.17333	4.89		4.17333	1.87		4.17333	0.72		4.17333	-0.09
4.17667	6.67		4.17667	2.69		4.17667	0.95		4.17667	-0.09
4.18	8.85		4.18	3.82		4.18	1.29		4.18	-0.09
4.18333	11.42		4.18333	5.29		4.18333	1.75		4.18333	-0.08
4.18667	14.31		4.18667	7.15		4.18667	2.37		4.18667	-0.07
4.19	17.45		4.19	9.38		4.19	3.15		4.19	-0.06
4.19333	20.72		4.19333	11.96		4.19333	4.11		4.19333	-0.05
4.19667	23.98		4.19667	14.81		4.19667	5.24		4.19667	-0.04
4.2	27.1		4.2	17.85		4.2	6.49		4.2	-0.02
4.20333	29.94		4.20333	20.94		4.20333	7.83		4.20333	-0.01
4.20667	32.36		4.20667	23.95		4.20667	9.21		4.20667	0
4.21	34.23		4.21	26.75		4.21	10.56		4.21	0.02
4.21333	35.48		4.21333	29.18		4.21333	11.81		4.21333	0.03
4.21667	36.03		4.21667	31.13		4.21667	12.89		4.21667	0.05
4.22	35.86		4.22	32.5		4.22	13.74		4.22	0.06
4.22333	35.01		4.22333	33.21		4.22333	14.31		4.22333	0.07
4.22667	33.53		4.22667	33.23		4.22667	14.58		4.22667	0.08
4.23	31.52		4.23	32.58		4.23	14.53		4.23	0.09
4.23333	29.1		4.23333	31.31		4.23333	14.17		4.23333	0.1
4.23667	26.39		4.23667	29.5		4.23667	13.53		4.23667	0.11
4.24	23.53		4.24	27.28		4.24	12.67		4.24	0.12
4.24333	20.64		4.24333	24.76		4.24333	11.63		4.24333	0.12
4.24667	17.83		4.24667	22.08		4.24667	10.48		4.24667	0.12
4.25	15.17		4.25	19.36		4.25	9.27		4.25	0.12
4.25333	12.74		4.25333	16.7		4.25333	8.06		4.25333	0.12
4.25667	10.57		4.25667	14.18		4.25667	6.89		4.25667	0.11
4.26	8.68		4.26	11.87		4.26	5.81		4.26	0.11
4.26333	7.07		4.26333	9.81		4.26333	4.83		4.26333	0.1
4.26667	5.72		4.26667	8.02		4.26667	3.97		4.26667	0.09
4.27	4.61		4.27	6.49		4.27	3.23		4.27	0.08
4.27333	3.72		4.27333	5.21		4.27333	2.61		4.27333	0.07
4.27667	3.02		4.27667	4.17		4.27667	2.11		4.27667	0.06
4.28	2.48		4.28	3.34		4.28	1.7		4.28	0.05
4.28333	2.06		4.28333	2.68		4.28333	1.39		4.28333	0.05
4.28667	1.76		4.28667	2.18		4.28667	1.15		4.28667	0.04
4.29	1.54		4.29	1.8		4.29	0.97		4.29	0.04
4.29333	1.4		4.29333	1.53		4.29333	0.84		4.29333	0.04
4.29667	1.33		4.29667	1.34		4.29667	0.76		4.29667	0.04
4.3	1.3		4.3	1.21		4.3	0.71		4.3	0.04
4.30333	1.31		4.30333	1.14		4.30333	0.69		4.30333	0.04
4.30667	1.36		4.30667	1.12		4.30667	0.69		4.30667	0.05
4.31	1.42		4.31	1.12		4.31	0.71		4.31	0.05
4.31333	1.51		4.31333	1.15		4.31333	0.75		4.31333	0.05
4.31667	1.6		4.31667	1.2		4.31667	0.8		4.31667	0.05
4.32	1.7		4.32	1.27		4.32	0.85		4.32	0.05
4.32333	1.79		4.32333	1.34		4.32333	0.9		4.32333	0.04
4.32667	1.87		4.32667	1.41		4.32667	0.95		4.32667	0.03
4.33	1.93		4.33	1.47		4.33	1.01		4.33	0.02
4.33333	1.97		4.33333	1.53		4.33333	1.05		4.33333	0
4.33667	1.98		4.33667	1.57		4.33667	1.08		4.33667	-0.01
4.34	1.97		4.34	1.6		4.34	1.1		4.34	-0.02
4.34333	1.93		4.34333	1.6		4.34333	1.11		4.34333	-0.04
4.34667	1.86		4.34667	1.58		4.34667	1.1		4.34667	-0.05
4.35	1.77		4.35	1.54		4.35	1.08		4.35	-0.06
4.35333	1.67		4.35333	1.48		4.35333	1.04		4.35333	-0.07
4.35667	1.56		4.35667	1.4		4.35667	0.99		4.35667	-0.08
4.36	1.47		4.36	1.31		4.36	0.93		4.36	-0.09
4.36333	1.43		4.36333	1.22		4.36333	0.87		4.36333	-0.09
4.36667	1.52		4.36667	1.16		4.36667	0.8		4.36667	-0.09
4.37	1.82		4.37	1.15		4.37	0.73		4.37	-0.09
4.37333	2.46		4.37333	1.27		4.37333	0.67		4.37333	-0.09
4.37667	3.58		4.37667	1.62		4.37667	0.62		4.37667	-0.09
4.38	5.31		4.38	2.32		4.38	0.6		4.38	-0.08
4.38333	7.78		4.38333	3.5		4.38333	0.63		4.38333	-0.07
4.38667	11.05		4.38667	5.32		4.38667	0.75		4.38667	-0.06
4.39	15.12		4.39	7.86		4.39	1		4.39	-0.05
4.39333	19.93		4.39333	11.21		4.39333	1.44		4.39333	-0.04
4.39667	25.34		4.39667	15.35		4.39667	2.14		4.39667	-0.02
4.4	31.13		4.4	20.2		4.4	3.13		4.4	-0.01
4.40333	37.06		4.40333	25.59		4.40333	4.45		4.40333	0.01
4.40667	42.86		4.40667	31.32		4.40667	6.12		4.40667	0.02
4.41	48.26		4.41	37.11		4.41	8.12		4.41	0.04
4.41333	53.02		4.41333	42.7		4.41333	10.4		4.41333	0.05
4.41667	56.97		4.41667	47.81		4.41667	12.89		4.41667	0.07
4.42	59.96		4.42	52.24		4.42	15.49		4.42	0.08
4.42333	61.92		4.42333	55.78		4.42333	18.08		4.42333	0.09
4.42667	62.84		4.42667	58.33		4.42667	20.55		4.42667	0.1
4.43	62.76		4.43	59.83		4.43	22.78		4.43	0.11
4.43333	61.75		4.43333	60.28		4.43333	24.66		4.43333	0.12
4.43667	59.92		4.43667	59.74		4.43667	26.11		4.43667	0.12
4.44	57.4		4.44	58.3		4.44	27.06		4.44	0.13
4.44333	54.33		4.44333	56.08		4.44333	27.49		4.44333	0.13
4.44667	50.85		4.44667	53.24		4.44667	27.39		4.44667	0.13
4.45	47.1		4.45	49.91		4.45	26.8		4.45	0.13
4.45333	43.2		4.45333	46.24		4.45333	25.77		4.45333	0.13
4.45667	39.27		4.45667	42.39		4.45667	24.37		4.45667	0.13
4.46	35.39		4.46	38.47		4.46	22.68		4.46	0.12
4.46333	31.66		4.46333	34.59		4.46333	20.8		4.46333	0.11
4.46667	28.11		4.46667	30.84		4.46667	18.81		4.46667	0.1
4.47	24.82		4.47	27.28		4.47	16.79		4.47	0.09
4.47333	21.78		4.47333	23.97		4.47333	14.8		4.47333	0.08
4.47667	19.03		4.47667	20.94		4.47667	12.91		4.47667	0.07
4.48	16.56		4.48	18.2		4.48	11.15		4.48	0.06
4.48333	14.37		4.48333	15.76		4.48333	9.55		4.48333	0.05
4.48667	12.44		4.48667	13.6		4.48667	8.13		4.48667	0.05
4.49	10.76		4.49	11.72		4.49	6.89		4.49	0.04
4.49333	9.3		4.49333	10.09		4.49333	5.82		4.49333	0.04
4.49667	8.05		4.49667	8.69		4.49667	4.91		4.49667	0.04
4.5	6.97		4.5	7.49		4.5	4.16		4.5	0.04
4.50333	6.05		4.50333	6.47		4.50333	3.54		4.50333	0.05
4.50667	5.27		4.50667	5.61		4.50667	3.04		4.50667	0.05
4.51	4.61		4.51	4.89		4.51	2.63		4.51	0.05
4.51333	4.05		4.51333	4.27		4.51333	2.3		4.51333	0.06
4.51667	3.57		4.51667	3.76		4.51667	2.03		4.51667	0.07
4.52	3.17		4.52	3.32		4.52	1.82		4.52	0.07
4.52333	2.82		4.52333	2.95		4.52333	1.65		4.52333	0.08
4.52667	2.53		4.52667	2.64		4.52667	1.51		4.52667	0.08
4.53	2.29		4.53	2.38		4.53	1.39		4.53	0.09
4.53333	2.08		4.53333	2.15		4.53333	1.29		4.53333	0.09
4.53667	1.9		4.53667	1.96		4.53667	1.21		4.53667	0.09
4.54	1.75		4.54	1.8		4.54	1.13		4.54	0.09
4.54333	1.63		4.54333	1.66		4.54333	1.07		4.54333	0.09
4.54667	1.53		4.54667	1.54		4.54667	1.01		4.54667	0.09
4.55	1.44		4.55	1.45		4.55	0.95		4.55	0.08
4.55333	1.37		4.55333	1.36		4.55333	0.9		4.55333	0.08
4.55667	1.31		4.55667	1.29		4.55667	0.86		4.55667	0.08
4.56	1.27		4.56	1.24		4.56	0.81		4.56	0.07
4.56333	1.25		4.56333	1.21		4.56333	0.78		4.56333	0.06
4.56667	1.27		4.56667	1.22		4.56667	0.76		4.56667	0.05
4.57	1.38		4.57	1.31		4.57	0.77		4.57	0.05
4.57333	1.65		4.57333	1.55		4.57333	0.84		4.57333	0.04
4.57667	2.19		4.57667	2.06		4.57667	1		4.57667	0.03
4.58	3.17		4.58	3.02		4.58	1.34		4.58	0.03
4.58333	4.83		4.58333	4.64		4.58333	1.92		4.58333	0.03
4.58667	7.4		4.58667	7.17		4.58667	2.88		4.58667	0.02
4.59	11.15		4.59	10.88		4.59	4.31		4.59	0.03
4.59333	16.31		4.59333	15.96		4.59333	6.34		4.59333	0.03
4.59667	23.02		4.59667	22.55		4.59667	9.05		4.59667	0.03
4.6	31.31		4.6	30.64		4.6	12.45		4.6	0.04
4.60333	41.06		4.60333	40.09		4.60333	16.54		4.60333	0.05
4.60667	52.04		4.60667	50.64		4.60667	21.19		4.60667	0.06
4.61	63.88		4.61	61.88		4.61	26.25		4.61	0.07
4.61333	76.09		4.61333	73.32		4.61333	31.49		4.61333	0.09
4.61667	88.13		4.61667	84.4		4.61667	36.64		4.61667	0.1
4.62	99.42		4.62	94.54		4.62	41.41		4.62	0.11
4.62333	109.38		4.62333	103.19		4.62333	45.52		4.62333	0.12
4.62667	117.49		4.62667	109.86		4.62667	48.72		4.62667	0.13
4.63	123.32		4.63	114.19		4.63	50.82		4.63	0.14
4.63333	126.58		4.63333	115.97		4.63333	51.7		4.63333	0.14
4.63667	127.12		4.63667	115.16		4.63667	51.36		4.63667	0.15
4.64	125		4.64	111.89		4.64	49.85		4.64	0.15
4.64333	120.41		4.64333	106.46		4.64333	47.33		4.64333	0.15
4.64667	113.71		4.64667	99.26		4.64667	43.98		4.64667	0.14
4.65	105.36		4.65	90.78		4.65	40.05		4.65	0.14
4.65333	95.84		4.65333	81.51		4.65333	35.78		4.65333	0.13
4.65667	85.68		4.65667	71.93		4.65667	31.39		4.65667	0.13
4.66	75.35		4.66	62.46		4.66	27.08		4.66	0.12
4.66333	65.27		4.66333	53.45		4.66333	23.02		4.66333	0.11
4.66667	55.78		4.66667	45.16		4.66667	19.32		4.66667	0.11
4.67	47.1		4.67	37.75		4.67	16.05		4.67	0.1
4.67333	39.39		4.67333	31.31		4.67333	13.24		4.67333	0.1
4.67667	32.72		4.67667	25.85		4.67667	10.89		4.67667	0.09
4.68	27.08		4.68	21.33		4.68	8.99		4.68	0.09
4.68333	22.42		4.68333	17.68		4.68333	7.47		4.68333	0.09
4.68667	18.65		4.68667	14.78		4.68667	6.29		4.68667	0.09
4.69	15.65		4.69	12.51		4.69	5.39		4.69	0.09
4.69333	13.3		4.69333	10.76		4.69333	4.71		4.69333	0.09
4.69667	11.47		4.69667	9.4		4.69667	4.2		4.69667	0.09
4.7	10.05		4.7	8.35		4.7	3.81		4.7	0.09
4.70333	8.93		4.70333	7.51		4.70333	3.5		4.70333	0.1
4.70667	8.04		4.70667	6.83		4.70667	3.24		4.70667	0.1
4.71	7.3		4.71	6.24		4.71	3.01		4.71	0.1
4.71333	6.67		4.71333	5.7		4.71333	2.8		4.71333	0.11
4.71667	6.1		4.71667	5.21		4.71667	2.59		4.71667	0.11
4.72	5.57		4.72	4.75		4.72	2.39		4.72	0.1
4.72333	5.08		4.72333	4.3		4.72333	2.19		4.72333	0.1
4.72667	4.61		4.72667	3.88		4.72667	2		4.72667	0.09
4.73	4.16		4.73	3.47		4.73	1.81		4.73	0.09
4.73333	3.74		4.73333	3.1		4.73333	1.63		4.73333	0.08
4.73667	3.35		4.73667	2.75		4.73667	1.47		4.73667	0.07
4.74	2.99		4.74	2.44		4.74	1.31		4.74	0.05
4.74333	2.67		4.74333	2.17		4.74333	1.18		4.74333	0.05
4.74667	2.38		4.74667	1.93		4.74667	1.06		4.74667	0.04
4.75	2.13		4.75	1.73		4.75	0.96		4.75	0.03
4.75333	1.92		4.75333	1.56		4.75333	0.89		4.75333	0.02
4.75667	1.74		4.75667	1.43		4.75667	0.83		4.75667	0.01
4.76	1.59		4.76	1.33		4.76	0.79		4.76	0.01
4.76333	1.48		4.76333	1.26		4.76333	0.77		4.76333	0.01
4.76667	1.38		4.76667	1.21		4.76667	0.77		4.76667	0.01
4.77	1.32		4.77	1.17		4.77	0.79		4.77	0.01
4.77333	1.27		4.77333	1.16		4.77333	0.81		4.77333	0.01
4.77667	1.24		4.77667	1.15		4.77667	0.84		4.77667	0.02
4.78	1.22		4.78	1.15		4.78	0.87		4.78	0.02
4.78333	1.21		4.78333	1.15		4.78333	0.91		4.78333	0.03
4.78667	1.2		4.78667	1.16		4.78667	0.95		4.78667	0.03
4.79	1.2		4.79	1.17		4.79	0.99		4.79	0.04
4.79333	1.19		4.79333	1.18		4.79333	1.04		4.79333	0.04
4.79667	1.19		4.79667	1.21		4.79667	1.09		4.79667	0.05
4.8	1.19		4.8	1.25		4.8	1.16		4.8	0.05
4.80333	1.19		4.80333	1.3		4.80333	1.24		4.80333	0.06
4.80667	1.19		4.80667	1.38		4.80667	1.34		4.80667	0.07
4.81	1.2		4.81	1.47		4.81	1.46		4.81	0.07
4.81333	1.23		4.81333	1.58		4.81333	1.59		4.81333	0.08
4.81667	1.28		4.81667	1.7		4.81667	1.73		4.81667	0.09
4.82	1.35		4.82	1.82		4.82	1.87		4.82	0.09
4.82333	1.43		4.82333	1.93		4.82333	1.98		4.82333	0.09
4.82667	1.54		4.82667	2.02		4.82667	2.08		4.82667	0.1
4.83	1.65		4.83	2.08		4.83	2.13		4.83	0.1
4.83333	1.77		4.83333	2.09		4.83333	2.14		4.83333	0.11
4.83667	1.87		4.83667	2.07		4.83667	2.11		4.83667	0.11
4.84	1.96		4.84	2.01		4.84	2.04		4.84	0.11
4.84333	2.01		4.84333	1.91		4.84333	1.93		4.84333	0.12
4.84667	2.03		4.84667	1.79		4.84667	1.79		4.84667	0.12
4.85	2.02		4.85	1.64		4.85	1.63		4.85	0.12
4.85333	1.96		4.85333	1.49		4.85333	1.46		4.85333	0.12
4.85667	1.88		4.85667	1.33		4.85667	1.29		4.85667	0.12
4.86	1.76		4.86	1.18		4.86	1.13		4.86	0.12
4.86333	1.63		4.86333	1.04		4.86333	0.98		4.86333	0.12
4.86667	1.48		4.86667	0.9		4.86667	0.84		4.86667	0.11
4.87	1.33		4.87	0.79		4.87	0.73		4.87	0.11
4.87333	1.18		4.87333	0.69		4.87333	0.63		4.87333	0.11
4.87667	1.04		4.87667	0.6		4.87667	0.56		4.87667	0.11
4.88	0.91		4.88	0.53		4.88	0.5		4.88	0.1
4.88333	0.79		4.88333	0.47		4.88333	0.46		4.88333	0.1
4.88667	0.69		4.88667	0.42		4.88667	0.43		4.88667	0.1
4.89	0.6		4.89	0.39		4.89	0.41		4.89	0.1
4.89333	0.53		4.89333	0.36		4.89333	0.4		4.89333	0.11
4.89667	0.48		4.89667	0.34		4.89667	0.39		4.89667	0.11
4.9	0.43		4.9	0.32		4.9	0.39		4.9	0.12
4.90333	0.4		4.90333	0.31		4.90333	0.39		4.90333	0.12
4.90667	0.37		4.90667	0.3		4.90667	0.4		4.90667	0.12
4.91	0.35		4.91	0.29		4.91	0.41		4.91	0.12
4.91333	0.34		4.91333	0.29		4.91333	0.41		4.91333	0.12
4.91667	0.33		4.91667	0.29		4.91667	0.42		4.91667	0.12
4.92	0.33		4.92	0.3		4.92	0.43		4.92	0.11
4.92333	0.33		4.92333	0.31		4.92333	0.43		4.92333	0.11
4.92667	0.33		4.92667	0.31		4.92667	0.44		4.92667	0.1
4.93	0.33		4.93	0.32		4.93	0.44		4.93	0.09
4.93333	0.33		4.93333	0.34		4.93333	0.45		4.93333	0.08
4.93667	0.34		4.93667	0.35		4.93667	0.45		4.93667	0.07
4.94	0.34		4.94	0.37		4.94	0.45		4.94	0.07
4.94333	0.35		4.94333	0.39		4.94333	0.46		4.94333	0.06
4.94667	0.36		4.94667	0.4		4.94667	0.46		4.94667	0.06
4.95	0.38		4.95	0.42		4.95	0.47		4.95	0.06
4.95333	0.39		4.95333	0.44		4.95333	0.47		4.95333	0.07
4.95667	0.41		4.95667	0.45		4.95667	0.47		4.95667	0.07
4.96	0.42		4.96	0.46		4.96	0.47		4.96	0.07
4.96333	0.43		4.96333	0.47		4.96333	0.47		4.96333	0.08
4.96667	0.44		4.96667	0.47		4.96667	0.47		4.96667	0.08
4.97	0.45		4.97	0.47		4.97	0.47		4.97	0.08
4.97333	0.46		4.97333	0.48		4.97333	0.47		4.97333	0.08
4.97667	0.46		4.97667	0.48		4.97667	0.46		4.97667	0.07
4.98	0.46		4.98	0.47		4.98	0.46		4.98	0.07
4.98333	0.46		4.98333	0.47		4.98333	0.45		4.98333	0.07
4.98667	0.46		4.98667	0.47		4.98667	0.45		4.98667	0.07
4.99	0.46		4.99	0.48		4.99	0.44		4.99	0.08
4.99333	0.46		4.99333	0.48		4.99333	0.44		4.99333	0.08
4.99667	0.46		4.99667	0.48		4.99667	0.45		4.99667	0.08
5	0.46		5	0.49		5	0.45		5	0.09
5.00333	0.47		5.00333	0.5		5.00333	0.46		5.00333	0.1
5.00667	0.48		5.00667	0.51		5.00667	0.48		5.00667	0.1
5.01	0.49		5.01	0.53		5.01	0.5		5.01	0.11
5.01333	0.51		5.01333	0.54		5.01333	0.52		5.01333	0.12
5.01667	0.53		5.01667	0.56		5.01667	0.54		5.01667	0.13
5.02	0.55		5.02	0.57		5.02	0.57		5.02	0.14
5.02333	0.57		5.02333	0.59		5.02333	0.59		5.02333	0.14
5.02667	0.6		5.02667	0.6		5.02667	0.61		5.02667	0.15
5.03	0.62		5.03	0.61		5.03	0.62		5.03	0.15
5.03333	0.63		5.03333	0.61		5.03333	0.63		5.03333	0.16
5.03667	0.65		5.03667	0.61		5.03667	0.64		5.03667	0.16
5.04	0.65		5.04	0.6		5.04	0.63		5.04	0.16
5.04333	0.66		5.04333	0.59		5.04333	0.62		5.04333	0.16
5.04667	0.65		5.04667	0.58		5.04667	0.6		5.04667	0.16
5.05	0.64		5.05	0.57		5.05	0.58		5.05	0.16
5.05333	0.63		5.05333	0.55		5.05333	0.55		5.05333	0.16
5.05667	0.61		5.05667	0.53		5.05667	0.52		5.05667	0.15
5.06	0.59		5.06	0.51		5.06	0.49		5.06	0.15
5.06333	0.57		5.06333	0.5		5.06333	0.46		5.06333	0.14
5.06667	0.55		5.06667	0.48		5.06667	0.44		5.06667	0.14
5.07	0.53		5.07	0.46		5.07	0.41		5.07	0.13
5.07333	0.51		5.07333	0.44		5.07333	0.4		5.07333	0.13
5.07667	0.49		5.07667	0.42		5.07667	0.38		5.07667	0.12
5.08	0.47		5.08	0.4		5.08	0.37		5.08	0.11
5.08333	0.45		5.08333	0.38		5.08333	0.37		5.08333	0.11
5.08667	0.43		5.08667	0.36		5.08667	0.36		5.08667	0.1
5.09	0.41		5.09	0.34		5.09	0.36		5.09	0.1
5.09333	0.39		5.09333	0.31		5.09333	0.36		5.09333	0.1
5.09667	0.37		5.09667	0.29		5.09667	0.36		5.09667	0.1
5.1	0.36		5.1	0.27		5.1	0.36		5.1	0.1
5.10333	0.34		5.10333	0.25		5.10333	0.36		5.10333	0.1
5.10667	0.32		5.10667	0.23		5.10667	0.36		5.10667	0.1
5.11	0.31		5.11	0.21		5.11	0.36		5.11	0.1
5.11333	0.29		5.11333	0.2		5.11333	0.36		5.11333	0.09
5.11667	0.27		5.11667	0.19		5.11667	0.37		5.11667	0.09
5.12	0.26		5.12	0.18		5.12	0.37		5.12	0.09
5.12333	0.25		5.12333	0.18		5.12333	0.37		5.12333	0.08
5.12667	0.24		5.12667	0.18		5.12667	0.38		5.12667	0.08
5.13	0.24		5.13	0.19		5.13	0.38		5.13	0.08
5.13333	0.24		5.13333	0.21		5.13333	0.39		5.13333	0.07
5.13667	0.25		5.13667	0.24		5.13667	0.4		5.13667	0.07
5.14	0.27		5.14	0.28		5.14	0.42		5.14	0.07
5.14333	0.29		5.14333	0.33		5.14333	0.44		5.14333	0.07
5.14667	0.32		5.14667	0.38		5.14667	0.47		5.14667	0.07
5.15	0.36		5.15	0.44		5.15	0.49		5.15	0.07
5.15333	0.4		5.15333	0.5		5.15333	0.52		5.15333	0.08
5.15667	0.44		5.15667	0.57		5.15667	0.55		5.15667	0.08
5.16	0.49		5.16	0.63		5.16	0.58		5.16	0.08
5.16333	0.53		5.16333	0.68		5.16333	0.61		5.16333	0.08
5.16667	0.57		5.16667	0.73		5.16667	0.64		5.16667	0.08
5.17	0.6		5.17	0.76		5.17	0.65		5.17	0.08
5.17333	0.63		5.17333	0.79		5.17333	0.66		5.17333	0.08
5.17667	0.64		5.17667	0.8		5.17667	0.67		5.17667	0.08
5.18	0.65		5.18	0.8		5.18	0.66		5.18	0.08
5.18333	0.65		5.18333	0.79		5.18333	0.65		5.18333	0.07
5.18667	0.64		5.18667	0.76		5.18667	0.63		5.18667	0.07
5.19	0.63		5.19	0.74		5.19	0.61		5.19	0.07
5.19333	0.61		5.19333	0.7		5.19333	0.58		5.19333	0.07
5.19667	0.59		5.19667	0.66		5.19667	0.55		5.19667	0.07
5.2	0.56		5.2	0.62		5.2	0.53		5.2	0.08
5.20333	0.54		5.20333	0.59		5.20333	0.51		5.20333	0.09
5.20667	0.52		5.20667	0.56		5.20667	0.49		5.20667	0.09
5.21	0.51		5.21	0.54		5.21	0.49		5.21	0.1
5.21333	0.5		5.21333	0.52		5.21333	0.49		5.21333	0.12
5.21667	0.5		5.21667	0.51		5.21667	0.5		5.21667	0.13
5.22	0.5		5.22	0.51		5.22	0.52		5.22	0.14
5.22333	0.5		5.22333	0.51		5.22333	0.54		5.22333	0.15
5.22667	0.51		5.22667	0.52		5.22667	0.56		5.22667	0.16
5.23	0.51		5.23	0.53		5.23	0.58		5.23	0.16
5.23333	0.52		5.23333	0.53		5.23333	0.6		5.23333	0.17
5.23667	0.52		5.23667	0.54		5.23667	0.61		5.23667	0.17
5.24	0.52		5.24	0.54		5.24	0.61		5.24	0.18
5.24333	0.52		5.24333	0.53		5.24333	0.6		5.24333	0.18
5.24667	0.52		5.24667	0.53		5.24667	0.59		5.24667	0.18
5.25	0.51		5.25	0.52		5.25	0.57		5.25	0.17
5.25333	0.51		5.25333	0.51		5.25333	0.55		5.25333	0.17
5.25667	0.51		5.25667	0.5		5.25667	0.53		5.25667	0.17
5.26	0.51		5.26	0.5		5.26	0.52		5.26	0.16
5.26333	0.52		5.26333	0.49		5.26333	0.51		5.26333	0.15
5.26667	0.52		5.26667	0.49		5.26667	0.5		5.26667	0.14
5.27	0.53		5.27	0.48		5.27	0.51		5.27	0.13
5.27333	0.53		5.27333	0.48		5.27333	0.51		5.27333	0.12
5.27667	0.54		5.27667	0.48		5.27667	0.52		5.27667	0.11
5.28	0.54		5.28	0.47		5.28	0.54		5.28	0.1
5.28333	0.54		5.28333	0.46		5.28333	0.55		5.28333	0.09
5.28667	0.53		5.28667	0.46		5.28667	0.56		5.28667	0.08
5.29	0.53		5.29	0.45		5.29	0.57		5.29	0.08
5.29333	0.52		5.29333	0.44		5.29333	0.58		5.29333	0.08
5.29667	0.51		5.29667	0.43		5.29667	0.59		5.29667	0.08
5.3	0.51		5.3	0.42		5.3	0.6		5.3	0.08
5.30333	0.5		5.30333	0.41		5.30333	0.61		5.30333	0.09
5.30667	0.49		5.30667	0.4		5.30667	0.62		5.30667	0.1
5.31	0.48		5.31	0.4		5.31	0.63		5.31	0.1
5.31333	0.47		5.31333	0.39		5.31333	0.64		5.31333	0.11
5.31667	0.45		5.31667	0.38		5.31667	0.65		5.31667	0.12
5.32	0.44		5.32	0.37		5.32	0.66		5.32	0.13
5.32333	0.44		5.32333	0.36		5.32333	0.66		5.32333	0.13
5.32667	0.43		5.32667	0.35		5.32667	0.67		5.32667	0.13
5.33	0.44		5.33	0.34		5.33	0.68		5.33	0.13
5.33333	0.47		5.33333	0.35		5.33333	0.69		5.33333	0.13
5.33667	0.52		5.33667	0.37		5.33667	0.7		5.33667	0.12
5.34	0.6		5.34	0.4		5.34	0.73		5.34	0.12
5.34333	0.7		5.34333	0.46		5.34333	0.77		5.34333	0.1
5.34667	0.84		5.34667	0.55		5.34667	0.83		5.34667	0.09
5.35	1.02		5.35	0.66		5.35	0.92		5.35	0.08
5.35333	1.21		5.35333	0.81		5.35333	1.03		5.35333	0.07
5.35667	1.43		5.35667	0.99		5.35667	1.17		5.35667	0.06
5.36	1.65		5.36	1.18		5.36	1.34		5.36	0.05
5.36333	1.86		5.36333	1.39		5.36333	1.53		5.36333	0.04
5.36667	2.05		5.36667	1.6		5.36667	1.72		5.36667	0.03
5.37	2.21		5.37	1.79		5.37	1.92		5.37	0.02
5.37333	2.32		5.37333	1.96		5.37333	2.09		5.37333	0.01
5.37667	2.39		5.37667	2.1		5.37667	2.24		5.37667	0.01
5.38	2.43		5.38	2.19		5.38	2.34		5.38	0.01
5.38333	2.43		5.38333	2.24		5.38333	2.41		5.38333	0.01
5.38667	2.43		5.38667	2.26		5.38667	2.43		5.38667	0.01
5.39	2.45		5.39	2.24		5.39	2.41		5.39	0.01
5.39333	2.51		5.39333	2.22		5.39333	2.38		5.39333	0.02
5.39667	2.63		5.39667	2.2		5.39667	2.33		5.39667	0.02
5.4	2.85		5.4	2.22		5.4	2.3		5.4	0.03
5.40333	3.17		5.40333	2.29		5.40333	2.32		5.40333	0.04
5.40667	3.61		5.40667	2.44		5.40667	2.4		5.40667	0.06
5.41	4.16		5.41	2.68		5.41	2.56		5.41	0.07
5.41333	4.82		5.41333	3.03		5.41333	2.84		5.41333	0.09
5.41667	5.55		5.41667	3.48		5.41667	3.22		5.41667	0.1
5.42	6.34		5.42	4.03		5.42	3.72		5.42	0.12
5.42333	7.13		5.42333	4.66		5.42333	4.33		5.42333	0.13
5.42667	7.89		5.42667	5.36		5.42667	5.02		5.42667	0.15
5.43	8.57		5.43	6.1		5.43	5.76		5.43	0.16
5.43333	9.14		5.43333	6.82		5.43333	6.52		5.43333	0.17
5.43667	9.57		5.43667	7.51		5.43667	7.27		5.43667	0.18
5.44	9.83		5.44	8.11		5.44	7.95		5.44	0.19
5.44333	9.92		5.44333	8.61		5.44333	8.53		5.44333	0.19
5.44667	9.82		5.44667	8.96		5.44667	8.98		5.44667	0.2
5.45	9.56		5.45	9.16		5.45	9.27		5.45	0.2
5.45333	9.16		5.45333	9.2		5.45333	9.39		5.45333	0.2
5.45667	8.63		5.45667	9.08		5.45667	9.33		5.45667	0.2
5.46	8.02		5.46	8.81		5.46	9.11		5.46	0.2
5.46333	7.36		5.46333	8.41		5.46333	8.75		5.46333	0.2
5.46667	6.7		5.46667	7.89		5.46667	8.26		5.46667	0.2
5.47	6.07		5.47	7.3		5.47	7.67		5.47	0.2
5.47333	5.5		5.47333	6.67		5.47333	7.03		5.47333	0.2
5.47667	5.03		5.47667	6.02		5.47667	6.37		5.47667	0.2
5.48	4.66		5.48	5.39		5.48	5.72		5.48	0.2
5.48333	4.4		5.48333	4.81		5.48333	5.13		5.48333	0.2
5.48667	4.22		5.48667	4.32		5.48667	4.62		5.48667	0.2
5.49	4.11		5.49	3.92		5.49	4.22		5.49	0.19
5.49333	4.03		5.49333	3.64		5.49333	3.94		5.49333	0.19
5.49667	3.95		5.49667	3.46		5.49667	3.78		5.49667	0.19
5.5	3.86		5.5	3.38		5.5	3.73		5.5	0.19
5.50333	3.73		5.50333	3.37		5.50333	3.76		5.50333	0.19
5.50667	3.55		5.50667	3.39		5.50667	3.84		5.50667	0.19
5.51	3.33		5.51	3.42		5.51	3.93		5.51	0.18
5.51333	3.08		5.51333	3.44		5.51333	4		5.51333	0.18
5.51667	2.81		5.51667	3.42		5.51667	4.03		5.51667	0.18
5.52	2.53		5.52	3.34		5.52	4		5.52	0.17
5.52333	2.27		5.52333	3.22		5.52333	3.89		5.52333	0.17
5.52667	2.03		5.52667	3.04		5.52667	3.73		5.52667	0.16
5.53	1.84		5.53	2.84		5.53	3.52		5.53	0.15
5.53333	1.71		5.53333	2.61		5.53333	3.27		5.53333	0.14
5.53667	1.64		5.53667	2.39		5.53667	3.01		5.53667	0.14
5.54	1.62		5.54	2.18		5.54	2.76		5.54	0.12
5.54333	1.66		5.54333	2.01		5.54333	2.53		5.54333	0.11
5.54667	1.74		5.54667	1.89		5.54667	2.35		5.54667	0.1
5.55	1.85		5.55	1.81		5.55	2.22		5.55	0.09
5.55333	1.97		5.55333	1.79		5.55333	2.14		5.55333	0.08
5.55667	2.08		5.55667	1.81		5.55667	2.13		5.55667	0.07
5.56	2.18		5.56	1.86		5.56	2.16		5.56	0.06
5.56333	2.25		5.56333	1.94		5.56333	2.22		5.56333	0.06
5.56667	2.28		5.56667	2.02		5.56667	2.31		5.56667	0.05
5.57	2.27		5.57	2.09		5.57	2.39		5.57	0.05
5.57333	2.21		5.57333	2.15		5.57333	2.47		5.57333	0.05
5.57667	2.13		5.57667	2.17		5.57667	2.51		5.57667	0.05
5.58	2.01		5.58	2.16		5.58	2.52		5.58	0.06
5.58333	1.87		5.58333	2.11		5.58333	2.49		5.58333	0.06
5.58667	1.71		5.58667	2.03		5.58667	2.42		5.58667	0.07
5.59	1.55		5.59	1.92		5.59	2.32		5.59	0.07
5.59333	1.39		5.59333	1.79		5.59333	2.18		5.59333	0.08
5.59667	1.24		5.59667	1.64		5.59667	2.02		5.59667	0.08
5.6	1.11		5.6	1.48		5.6	1.85		5.6	0.09
5.60333	1		5.60333	1.32		5.60333	1.67		5.60333	0.09
5.60667	0.92		5.60667	1.18		5.60667	1.49		5.60667	0.1
5.61	0.88		5.61	1.04		5.61	1.33		5.61	0.11
5.61333	0.89		5.61333	0.94		5.61333	1.2		5.61333	0.12
5.61667	0.96		5.61667	0.86		5.61667	1.09		5.61667	0.14
5.62	1.11		5.62	0.82		5.62	1.02		5.62	0.15
5.62333	1.34		5.62333	0.84		5.62333	1.01		5.62333	0.17
5.62667	1.66		5.62667	0.93		5.62667	1.08		5.62667	0.19
5.63	2.08		5.63	1.1		5.63	1.23		5.63	0.21
5.63333	2.59		5.63333	1.36		5.63333	1.48		5.63333	0.23
5.63667	3.16		5.63667	1.72		5.63667	1.85		5.63667	0.25
5.64	3.79		5.64	2.17		5.64	2.33		5.64	0.27
5.64333	4.42		5.64333	2.72		5.64333	2.92		5.64333	0.28
5.64667	5.04		5.64667	3.32		5.64667	3.59		5.64667	0.29
5.65	5.6		5.65	3.96		5.65	4.32		5.65	0.3
5.65333	6.07		5.65333	4.59		5.65333	5.06		5.65333	0.3
5.65667	6.42		5.65667	5.18		5.65667	5.76		5.65667	0.3
5.66	6.63		5.66	5.69		5.66	6.37		5.66	0.29
5.66333	6.69		5.66333	6.08		5.66333	6.86		5.66333	0.28
5.66667	6.61		5.66667	6.33		5.66667	7.18		5.66667	0.26
5.67	6.39		5.67	6.44		5.67	7.32		5.67	0.24
5.67333	6.05		5.67333	6.39		5.67333	7.28		5.67333	0.23
5.67667	5.63		5.67667	6.2		5.67667	7.07		5.67667	0.21
5.68	5.14		5.68	5.89		5.68	6.71		5.68	0.19
5.68333	4.61		5.68333	5.49		5.68333	6.23		5.68333	0.17
5.68667	4.08		5.68667	5.02		5.68667	5.66		5.68667	0.16
5.69	3.55		5.69	4.5		5.69	5.05		5.69	0.14
5.69333	3.05		5.69333	3.97		5.69333	4.43		5.69333	0.13
5.69667	2.59		5.69667	3.45		5.69667	3.82		5.69667	0.12
5.7	2.18		5.7	2.95		5.7	3.24		5.7	0.12
5.70333	1.82		5.70333	2.49		5.70333	2.72		5.70333	0.11
5.70667	1.53		5.70667	2.09		5.70667	2.27		5.70667	0.11
5.71	1.32		5.71	1.75		5.71	1.89		5.71	0.11
5.71333	1.18		5.71333	1.48		5.71333	1.59		5.71333	0.12
5.71667	1.13		5.71667	1.29		5.71667	1.37		5.71667	0.12
5.72	1.19		5.72	1.18		5.72	1.23		5.72	0.13
5.72333	1.37		5.72333	1.17		5.72333	1.19		5.72333	0.13
5.72667	1.69		5.72667	1.28		5.72667	1.26		5.72667	0.14
5.73	2.17		5.73	1.53		5.73	1.46		5.73	0.14
5.73333	2.82		5.73333	1.93		5.73333	1.79		5.73333	0.14
5.73667	3.63		5.73667	2.5		5.73667	2.29		5.73667	0.14
5.74	4.57		5.74	3.23		5.74	2.94		5.74	0.14
5.74333	5.61		5.74333	4.1		5.74333	3.77		5.74333	0.14
5.74667	6.69		5.74667	5.08		5.74667	4.73		5.74667	0.13
5.75	7.75		5.75	6.12		5.75	5.8		5.75	0.13
5.75333	8.72		5.75333	7.15		5.75333	6.91		5.75333	0.12
5.75667	9.53		5.75667	8.1		5.75667	8		5.75667	0.11
5.76	10.13		5.76	8.92		5.76	9		5.76	0.1
5.76333	10.49		5.76333	9.54		5.76333	9.84		5.76333	0.09
5.76667	10.59		5.76667	9.93		5.76667	10.47		5.76667	0.09
5.77	10.43		5.77	10.06		5.77	10.84		5.77	0.08
5.77333	10.05		5.77333	9.95		5.77333	10.93		5.77333	0.08
5.77667	9.46		5.77667	9.6		5.77667	10.76		5.77667	0.08
5.78	8.72		5.78	9.05		5.78	10.34		5.78	0.07
5.78333	7.89		5.78333	8.36		5.78333	9.72		5.78333	0.07
5.78667	6.99		5.78667	7.56		5.78667	8.95		5.78667	0.08
5.79	6.1		5.79	6.7		5.79	8.06		5.79	0.08
5.79333	5.23		5.79333	5.83		5.79333	7.13		5.79333	0.08
5.79667	4.41		5.79667	4.99		5.79667	6.2		5.79667	0.08
5.8	3.68		5.8	4.2		5.8	5.29		5.8	0.09
5.80333	3.04		5.80333	3.49		5.80333	4.45		5.80333	0.09
5.80667	2.49		5.80667	2.87		5.80667	3.7		5.80667	0.1
5.81	2.03		5.81	2.33		5.81	3.04		5.81	0.11
5.81333	1.65		5.81333	1.89		5.81333	2.48		5.81333	0.12
5.81667	1.35		5.81667	1.52		5.81667	2.02		5.81667	0.13
5.82	1.11		5.82	1.24		5.82	1.64		5.82	0.14
5.82333	0.93		5.82333	1.01		5.82333	1.35		5.82333	0.15
5.82667	0.81		5.82667	0.85		5.82667	1.13		5.82667	0.16
5.83	0.73		5.83	0.75		5.83	0.99		5.83	0.17
5.83333	0.71		5.83333	0.7		5.83333	0.91		5.83333	0.18
5.83667	0.74		5.83667	0.72		5.83667	0.92		5.83667	0.19
5.84	0.84		5.84	0.81		5.84	1.01		5.84	0.2
5.84333	1		5.84333	0.97		5.84333	1.2		5.84333	0.21
5.84667	1.25		5.84667	1.21		5.84667	1.5		5.84667	0.22
5.85	1.57		5.85	1.52		5.85	1.9		5.85	0.22
5.85333	1.95		5.85333	1.89		5.85333	2.4		5.85333	0.23
5.85667	2.37		5.85667	2.3		5.85667	2.95		5.85667	0.23
5.86	2.8		5.86	2.71		5.86	3.53		5.86	0.23
5.86333	3.21		5.86333	3.12		5.86333	4.1		5.86333	0.22
5.86667	3.58		5.86667	3.47		5.86667	4.62		5.86667	0.22
5.87	3.9		5.87	3.77		5.87	5.06		5.87	0.21
5.87333	4.14		5.87333	4.01		5.87333	5.42		5.87333	0.2
5.87667	4.32		5.87667	4.2		5.87667	5.7		5.87667	0.19
5.88	4.45		5.88	4.34		5.88	5.92		5.88	0.19
5.88333	4.55		5.88333	4.45		5.88333	6.1		5.88333	0.18
5.88667	4.63		5.88667	4.56		5.88667	6.26		5.88667	0.17
5.89	4.72		5.89	4.65		5.89	6.39		5.89	0.16
5.89333	4.79		5.89333	4.72		5.89333	6.48		5.89333	0.15
5.89667	4.86		5.89667	4.77		5.89667	6.53		5.89667	0.15
5.9	4.89		5.9	4.76		5.9	6.5		5.9	0.14
5.90333	4.87		5.90333	4.7		5.90333	6.39		5.90333	0.14
5.90667	4.79		5.90667	4.57		5.90667	6.18		5.90667	0.14
5.91	4.63		5.91	4.36		5.91	5.88		5.91	0.14
5.91333	4.4		5.91333	4.08		5.91333	5.49		5.91333	0.14
5.91667	4.1		5.91667	3.75		5.91667	5.03		5.91667	0.15
5.92	3.75		5.92	3.38		5.92	4.53		5.92	0.16
5.92333	3.36		5.92333	2.98		5.92333	4.01		5.92333	0.16
5.92667	2.96		5.92667	2.58		5.92667	3.48		5.92667	0.17
5.93	2.56		5.93	2.2		5.93	2.99		5.93	0.18
5.93333	2.17		5.93333	1.85		5.93333	2.53		5.93333	0.19
5.93667	1.82		5.93667	1.53		5.93667	2.12		5.93667	0.19
5.94	1.51		5.94	1.27		5.94	1.77		5.94	0.19
5.94333	1.25		5.94333	1.04		5.94333	1.47		5.94333	0.19
5.94667	1.03		5.94667	0.87		5.94667	1.23		5.94667	0.19
5.95	0.86		5.95	0.73		5.95	1.05		5.95	0.18
5.95333	0.73		5.95333	0.63		5.95333	0.9		5.95333	0.17
5.95667	0.63		5.95667	0.56		5.95667	0.8		5.95667	0.16
5.96	0.56		5.96	0.5		5.96	0.72		5.96	0.15
5.96333	0.51		5.96333	0.47		5.96333	0.66		5.96333	0.14
5.96667	0.48		5.96667	0.45		5.96667	0.62		5.96667	0.13
5.97	0.46		5.97	0.44		5.97	0.6		5.97	0.11
5.97333	0.45		5.97333	0.43		5.97333	0.57		5.97333	0.1
5.97667	0.45		5.97667	0.43		5.97667	0.56		5.97667	0.09
5.98	0.45		5.98	0.44		5.98	0.54		5.98	0.09
5.98333	0.45		5.98333	0.44		5.98333	0.53		5.98333	0.08
5.98667	0.45		5.98667	0.46		5.98667	0.52		5.98667	0.08
5.99	0.46		5.99	0.47		5.99	0.51		5.99	0.08
5.99333	0.46		5.99333	0.48		5.99333	0.5		5.99333	0.08
5.99667	0.47		5.99667	0.5		5.99667	0.49		5.99667	0.08
6	0.47		6	0.51		6	0.49		6	0.08
6.00333	0.48		6.00333	0.52		6.00333	0.48		6.00333	0.09
6.00667	0.49		6.00667	0.53		6.00667	0.48		6.00667	0.09
6.01	0.49		6.01	0.54		6.01	0.47		6.01	0.1
6.01333	0.5		6.01333	0.55		6.01333	0.47		6.01333	0.11
6.01667	0.5		6.01667	0.55		6.01667	0.47		6.01667	0.12
6.02	0.51		6.02	0.56		6.02	0.47		6.02	0.13
6.02333	0.52		6.02333	0.56		6.02333	0.47		6.02333	0.14
6.02667	0.53		6.02667	0.57		6.02667	0.47		6.02667	0.15
6.03	0.54		6.03	0.58		6.03	0.47		6.03	0.17
6.03333	0.55		6.03333	0.58		6.03333	0.48		6.03333	0.18
6.03667	0.56		6.03667	0.59		6.03667	0.49		6.03667	0.19
6.04	0.58		6.04	0.6		6.04	0.5		6.04	0.2
6.04333	0.59		6.04333	0.6		6.04333	0.51		6.04333	0.21
6.04667	0.6		6.04667	0.61		6.04667	0.52		6.04667	0.22
6.05	0.6		6.05	0.61		6.05	0.52		6.05	0.23
6.05333	0.61		6.05333	0.61		6.05333	0.53		6.05333	0.23
6.05667	0.61		6.05667	0.61		6.05667	0.53		6.05667	0.24
6.06	0.61		6.06	0.6		6.06	0.53		6.06	0.25
6.06333	0.6		6.06333	0.59		6.06333	0.52		6.06333	0.25
6.06667	0.59		6.06667	0.57		6.06667	0.51		6.06667	0.25
6.07	0.58		6.07	0.56		6.07	0.5		6.07	0.25
6.07333	0.57		6.07333	0.54		6.07333	0.48		6.07333	0.25
6.07667	0.55		6.07667	0.52		6.07667	0.46		6.07667	0.25
6.08	0.53		6.08	0.5		6.08	0.44		6.08	0.24
6.08333	0.51		6.08333	0.47		6.08333	0.42		6.08333	0.24
6.08667	0.49		6.08667	0.45		6.08667	0.39		6.08667	0.23
6.09	0.46		6.09	0.43		6.09	0.37		6.09	0.22
6.09333	0.44		6.09333	0.41		6.09333	0.35		6.09333	0.21
6.09667	0.41		6.09667	0.39		6.09667	0.34		6.09667	0.2
6.1	0.39		6.1	0.37		6.1	0.32		6.1	0.19
6.10333	0.36		6.10333	0.35		6.10333	0.31		6.10333	0.18
6.10667	0.34		6.10667	0.33		6.10667	0.31		6.10667	0.17
6.11	0.32		6.11	0.31		6.11	0.3		6.11	0.17
6.11333	0.3		6.11333	0.3		6.11333	0.3		6.11333	0.16
6.11667	0.29		6.11667	0.29		6.11667	0.3		6.11667	0.16
6.12	0.28		6.12	0.28		6.12	0.31		6.12	0.16
6.12333	0.27		6.12333	0.28		6.12333	0.31		6.12333	0.16
6.12667	0.27		6.12667	0.28		6.12667	0.32		6.12667	0.16
6.13	0.28		6.13	0.28		6.13	0.33		6.13	0.17
6.13333	0.28		6.13333	0.31		6.13333	0.35		6.13333	0.18
6.13667	0.3		6.13667	0.37		6.13667	0.38		6.13667	0.18
6.14	0.33		6.14	0.49		6.14	0.43		6.14	0.19
6.14333	0.4		6.14333	0.72		6.14333	0.5		6.14333	0.2
6.14667	0.52		6.14667	1.11		6.14667	0.63		6.14667	0.2
6.15	0.75		6.15	1.71		6.15	0.81		6.15	0.2
6.15333	1.13		6.15333	2.59		6.15333	1.08		6.15333	0.2
6.15667	1.73		6.15667	3.77		6.15667	1.45		6.15667	0.2
6.16	2.59		6.16	5.25		6.16	1.91		6.16	0.2
6.16333	3.75		6.16333	7		6.16333	2.46		6.16333	0.2
6.16667	5.24		6.16667	8.92		6.16667	3.08		6.16667	0.19
6.17	7.01		6.17	10.9		6.17	3.73		6.17	0.18
6.17333	8.98		6.17333	12.79		6.17333	4.38		6.17333	0.17
6.17667	11.06		6.17667	14.47		6.17667	4.97		6.17667	0.16
6.18	13.09		6.18	15.8		6.18	5.48		6.18	0.15
6.18333	14.94		6.18333	16.7		6.18333	5.86		6.18333	0.14
6.18667	16.47		6.18667	17.13		6.18667	6.09		6.18667	0.13
6.19	17.58		6.19	17.08		6.19	6.17		6.19	0.13
6.19333	18.22		6.19333	16.59		6.19333	6.09		6.19333	0.12
6.19667	18.36		6.19667	15.72		6.19667	5.88		6.19667	0.12
6.2	18.02		6.2	14.56		6.2	5.56		6.2	0.12
6.20333	17.25		6.20333	13.2		6.20333	5.15		6.20333	0.12
6.20667	16.15		6.20667	11.72		6.20667	4.68		6.20667	0.12
6.21	14.79		6.21	10.21		6.21	4.19		6.21	0.12
6.21333	13.28		6.21333	8.74		6.21333	3.69		6.21333	0.12
6.21667	11.69		6.21667	7.37		6.21667	3.21		6.21667	0.13
6.22	10.12		6.22	6.12		6.22	2.76		6.22	0.13
6.22333	8.62		6.22333	5.01		6.22333	2.35		6.22333	0.14
6.22667	7.24		6.22667	4.07		6.22667	2		6.22667	0.15
6.23	6		6.23	3.28		6.23	1.7		6.23	0.16
6.23333	4.93		6.23333	2.63		6.23333	1.44		6.23333	0.17
6.23667	4.02		6.23667	2.12		6.23667	1.24		6.23667	0.18
6.24	3.26		6.24	1.72		6.24	1.08		6.24	0.19
6.24333	2.65		6.24333	1.42		6.24333	0.95		6.24333	0.2
6.24667	2.16		6.24667	1.2		6.24667	0.86		6.24667	0.21
6.25	1.79		6.25	1.04		6.25	0.8		6.25	0.22
6.25333	1.5		6.25333	0.94		6.25333	0.76		6.25333	0.23
6.25667	1.28		6.25667	0.87		6.25667	0.74		6.25667	0.24
6.26	1.13		6.26	0.84		6.26	0.73		6.26	0.24
6.26333	1.02		6.26333	0.82		6.26333	0.74		6.26333	0.25
6.26667	0.94		6.26667	0.81		6.26667	0.75		6.26667	0.25
6.27	0.89		6.27	0.8		6.27	0.76		6.27	0.26
6.27333	0.86		6.27333	0.8		6.27333	0.77		6.27333	0.26
6.27667	0.84		6.27667	0.79		6.27667	0.77		6.27667	0.26
6.28	0.83		6.28	0.79		6.28	0.77		6.28	0.26
6.28333	0.82		6.28333	0.77		6.28333	0.76		6.28333	0.26
6.28667	0.82		6.28667	0.76		6.28667	0.74		6.28667	0.26
6.29	0.81		6.29	0.74		6.29	0.72		6.29	0.25
6.29333	0.79		6.29333	0.72		6.29333	0.69		6.29333	0.25
6.29667	0.77		6.29667	0.7		6.29667	0.66		6.29667	0.25
6.3	0.75		6.3	0.68		6.3	0.63		6.3	0.24
6.30333	0.73		6.30333	0.66		6.30333	0.6		6.30333	0.24
6.30667	0.7		6.30667	0.64		6.30667	0.57		6.30667	0.23
6.31	0.67		6.31	0.62		6.31	0.55		6.31	0.23
6.31333	0.64		6.31333	0.6		6.31333	0.54		6.31333	0.22
6.31667	0.62		6.31667	0.58		6.31667	0.52		6.31667	0.22
6.32	0.6		6.32	0.56		6.32	0.52		6.32	0.21
6.32333	0.57		6.32333	0.53		6.32333	0.51		6.32333	0.21
6.32667	0.56		6.32667	0.51		6.32667	0.51		6.32667	0.21
6.33	0.54		6.33	0.49		6.33	0.51		6.33	0.2
6.33333	0.52		6.33333	0.47		6.33333	0.51		6.33333	0.2
6.33667	0.51		6.33667	0.46		6.33667	0.51		6.33667	0.21
6.34	0.51		6.34	0.45		6.34	0.52		6.34	0.21
6.34333	0.51		6.34333	0.46		6.34333	0.52		6.34333	0.22
6.34667	0.51		6.34667	0.47		6.34667	0.54		6.34667	0.22
6.35	0.52		6.35	0.49		6.35	0.55		6.35	0.23
6.35333	0.55		6.35333	0.51		6.35333	0.57		6.35333	0.24
6.35667	0.57		6.35667	0.54		6.35667	0.59		6.35667	0.25
6.36	0.6		6.36	0.56		6.36	0.61		6.36	0.25
6.36333	0.63		6.36333	0.58		6.36333	0.62		6.36333	0.25
6.36667	0.67		6.36667	0.6		6.36667	0.64		6.36667	0.26
6.37	0.69		6.37	0.61		6.37	0.65		6.37	0.25
6.37333	0.71		6.37333	0.61		6.37333	0.66		6.37333	0.25
6.37667	0.72		6.37667	0.61		6.37667	0.66		6.37667	0.24
6.38	0.73		6.38	0.6		6.38	0.65		6.38	0.23
6.38333	0.72		6.38333	0.59		6.38333	0.64		6.38333	0.22
6.38667	0.71		6.38667	0.58		6.38667	0.63		6.38667	0.21
6.39	0.7		6.39	0.57		6.39	0.62		6.39	0.2
6.39333	0.68		6.39333	0.57		6.39333	0.6		6.39333	0.19
6.39667	0.67		6.39667	0.58		6.39667	0.58		6.39667	0.18
6.4	0.67		6.4	0.59		6.4	0.57		6.4	0.17
6.40333	0.67		6.40333	0.61		6.40333	0.56		6.40333	0.16
6.40667	0.67		6.40667	0.63		6.40667	0.56		6.40667	0.15
6.41	0.68		6.41	0.65		6.41	0.56		6.41	0.15
6.41333	0.69		6.41333	0.67		6.41333	0.57		6.41333	0.15
6.41667	0.71		6.41667	0.68		6.41667	0.57		6.41667	0.15
6.42	0.72		6.42	0.69		6.42	0.58		6.42	0.15
6.42333	0.73		6.42333	0.69		6.42333	0.59		6.42333	0.15
6.42667	0.73		6.42667	0.69		6.42667	0.59		6.42667	0.15
6.43	0.73		6.43	0.67		6.43	0.6		6.43	0.16
6.43333	0.71		6.43333	0.65		6.43333	0.59		6.43333	0.16
6.43667	0.7		6.43667	0.63		6.43667	0.59		6.43667	0.17
6.44	0.67		6.44	0.6		6.44	0.58		6.44	0.18
6.44333	0.65		6.44333	0.58		6.44333	0.57		6.44333	0.19
6.44667	0.62		6.44667	0.55		6.44667	0.56		6.44667	0.2
6.45	0.59		6.45	0.53		6.45	0.55		6.45	0.22
6.45333	0.57		6.45333	0.51		6.45333	0.54		6.45333	0.23
6.45667	0.54		6.45667	0.49		6.45667	0.54		6.45667	0.24
6.46	0.52		6.46	0.48		6.46	0.54		6.46	0.25
6.46333	0.51		6.46333	0.47		6.46333	0.54		6.46333	0.26
6.46667	0.49		6.46667	0.45		6.46667	0.54		6.46667	0.27
6.47	0.48		6.47	0.44		6.47	0.54		6.47	0.27
6.47333	0.47		6.47333	0.43		6.47333	0.54		6.47333	0.28
6.47667	0.46		6.47667	0.42		6.47667	0.54		6.47667	0.28
6.48	0.45		6.48	0.4		6.48	0.52		6.48	0.28
6.48333	0.44		6.48333	0.39		6.48333	0.51		6.48333	0.29
6.48667	0.43		6.48667	0.38		6.48667	0.49		6.48667	0.29
6.49	0.42		6.49	0.38		6.49	0.47		6.49	0.29
6.49333	0.42		6.49333	0.37		6.49333	0.45		6.49333	0.29
6.49667	0.41		6.49667	0.36		6.49667	0.43		6.49667	0.29
6.5	0.41		6.5	0.36		6.5	0.4		6.5	0.28
6.50333	0.41		6.50333	0.35		6.50333	0.38		6.50333	0.28
6.50667	0.4		6.50667	0.35		6.50667	0.36		6.50667	0.28
6.51	0.39		6.51	0.35		6.51	0.34		6.51	0.28
6.51333	0.39		6.51333	0.34		6.51333	0.33		6.51333	0.27
6.51667	0.38		6.51667	0.34		6.51667	0.32		6.51667	0.27
6.52	0.36		6.52	0.33		6.52	0.31		6.52	0.26
6.52333	0.35		6.52333	0.32		6.52333	0.31		6.52333	0.26
6.52667	0.33		6.52667	0.31		6.52667	0.31		6.52667	0.26
6.53	0.32		6.53	0.3		6.53	0.31		6.53	0.26
6.53333	0.31		6.53333	0.29		6.53333	0.31		6.53333	0.26
6.53667	0.29		6.53667	0.28		6.53667	0.32		6.53667	0.26
6.54	0.28		6.54	0.27		6.54	0.33		6.54	0.26
6.54333	0.28		6.54333	0.26		6.54333	0.34		6.54333	0.27
6.54667	0.27		6.54667	0.25		6.54667	0.36		6.54667	0.28
6.55	0.27		6.55	0.24		6.55	0.37		6.55	0.29
6.55333	0.27		6.55333	0.24		6.55333	0.39		6.55333	0.3
6.55667	0.28		6.55667	0.24		6.55667	0.41		6.55667	0.3
6.56	0.28		6.56	0.24		6.56	0.43		6.56	0.31
6.56333	0.29		6.56333	0.24		6.56333	0.45		6.56333	0.31
6.56667	0.3		6.56667	0.25		6.56667	0.47		6.56667	0.32
6.57	0.31		6.57	0.25		6.57	0.49		6.57	0.32
6.57333	0.32		6.57333	0.26		6.57333	0.5		6.57333	0.31
6.57667	0.32		6.57667	0.26		6.57667	0.52		6.57667	0.31
6.58	0.33		6.58	0.27		6.58	0.53		6.58	0.29
6.58333	0.34		6.58333	0.27		6.58333	0.55		6.58333	0.28
6.58667	0.34		6.58667	0.28		6.58667	0.55		6.58667	0.27
6.59	0.35		6.59	0.28		6.59	0.56		6.59	0.26
6.59333	0.35		6.59333	0.29		6.59333	0.56		6.59333	0.24
6.59667	0.35		6.59667	0.29		6.59667	0.56		6.59667	0.23
6.6	0.36		6.6	0.3		6.6	0.55		6.6	0.22
6.60333	0.36		6.60333	0.31		6.60333	0.55		6.60333	0.2
6.60667	0.36		6.60667	0.31		6.60667	0.54		6.60667	0.2
6.61	0.37		6.61	0.32		6.61	0.52		6.61	0.19
6.61333	0.37		6.61333	0.32		6.61333	0.51		6.61333	0.18
6.61667	0.38		6.61667	0.32		6.61667	0.5		6.61667	0.18
6.62	0.38		6.62	0.33		6.62	0.48		6.62	0.17
6.62333	0.39		6.62333	0.33		6.62333	0.47		6.62333	0.17
6.62667	0.4		6.62667	0.34		6.62667	0.46		6.62667	0.17
6.63	0.41		6.63	0.34		6.63	0.45		6.63	0.17
6.63333	0.41		6.63333	0.34		6.63333	0.44		6.63333	0.17
6.63667	0.42		6.63667	0.35		6.63667	0.43		6.63667	0.17
6.64	0.43		6.64	0.35		6.64	0.42		6.64	0.16
6.64333	0.43		6.64333	0.36		6.64333	0.42		6.64333	0.16
6.64667	0.44		6.64667	0.36		6.64667	0.42		6.64667	0.16
6.65	0.44		6.65	0.37		6.65	0.42		6.65	0.16
6.65333	0.45		6.65333	0.37		6.65333	0.42		6.65333	0.17
6.65667	0.45		6.65667	0.38		6.65667	0.43		6.65667	0.18
6.66	0.45		6.66	0.38		6.66	0.44		6.66	0.2
6.66333	0.45		6.66333	0.39		6.66333	0.46		6.66333	0.22
6.66667	0.45		6.66667	0.39		6.66667	0.47		6.66667	0.26
6.67	0.46		6.67	0.39		6.67	0.48		6.67	0.29
6.67333	0.46		6.67333	0.4		6.67333	0.5		6.67333	0.34
6.67667	0.47		6.67667	0.4		6.67667	0.52		6.67667	0.38
6.68	0.47		6.68	0.41		6.68	0.53		6.68	0.42
6.68333	0.48		6.68333	0.41		6.68333	0.55		6.68333	0.46
6.68667	0.49		6.68667	0.42		6.68667	0.57		6.68667	0.49
6.69	0.5		6.69	0.43		6.69	0.58		6.69	0.52
6.69333	0.5		6.69333	0.44		6.69333	0.6		6.69333	0.53
6.69667	0.5		6.69667	0.45		6.69667	0.61		6.69667	0.54
6.7	0.5		6.7	0.46		6.7	0.61		6.7	0.53
6.70333	0.5		6.70333	0.46		6.70333	0.62		6.70333	0.52
6.70667	0.49		6.70667	0.46		6.70667	0.61		6.70667	0.51
6.71	0.49		6.71	0.46		6.71	0.6		6.71	0.49
6.71333	0.48		6.71333	0.45		6.71333	0.58		6.71333	0.47
6.71667	0.47		6.71667	0.45		6.71667	0.56		6.71667	0.45
6.72	0.47		6.72	0.44		6.72	0.55		6.72	0.43
6.72333	0.46		6.72333	0.44		6.72333	0.53		6.72333	0.41
6.72667	0.45		6.72667	0.44		6.72667	0.51		6.72667	0.39
6.73	0.45		6.73	0.43		6.73	0.5		6.73	0.37
6.73333	0.44		6.73333	0.43		6.73333	0.49		6.73333	0.36
6.73667	0.44		6.73667	0.43		6.73667	0.49		6.73667	0.34
6.74	0.43		6.74	0.43		6.74	0.49		6.74	0.33
6.74333	0.42		6.74333	0.42		6.74333	0.5		6.74333	0.31
6.74667	0.42		6.74667	0.42		6.74667	0.5		6.74667	0.31
6.75	0.41		6.75	0.42		6.75	0.52		6.75	0.3
6.75333	0.41		6.75333	0.42		6.75333	0.53		6.75333	0.29
6.75667	0.42		6.75667	0.42		6.75667	0.55		6.75667	0.29
6.76	0.43		6.76	0.42		6.76	0.56		6.76	0.29
6.76333	0.45		6.76333	0.42		6.76333	0.58		6.76333	0.29
6.76667	0.47		6.76667	0.42		6.76667	0.6		6.76667	0.3
6.77	0.5		6.77	0.43		6.77	0.63		6.77	0.3
6.77333	0.52		6.77333	0.45		6.77333	0.66		6.77333	0.3
6.77667	0.54		6.77667	0.47		6.77667	0.69		6.77667	0.3
6.78	0.56		6.78	0.49		6.78	0.72		6.78	0.3
6.78333	0.57		6.78333	0.5		6.78333	0.75		6.78333	0.3
6.78667	0.57		6.78667	0.52		6.78667	0.79		6.78667	0.29
6.79	0.57		6.79	0.54		6.79	0.81		6.79	0.29
6.79333	0.57		6.79333	0.54		6.79333	0.83		6.79333	0.28
6.79667	0.57		6.79667	0.55		6.79667	0.84		6.79667	0.27
6.8	0.56		6.8	0.54		6.8	0.85		6.8	0.25
6.80333	0.55		6.80333	0.54		6.80333	0.84		6.80333	0.24
6.80667	0.54		6.80667	0.53		6.80667	0.83		6.80667	0.22
6.81	0.52		6.81	0.51		6.81	0.81		6.81	0.21
6.81333	0.51		6.81333	0.5		6.81333	0.78		6.81333	0.19
6.81667	0.5		6.81667	0.49		6.81667	0.75		6.81667	0.18
6.82	0.5		6.82	0.48		6.82	0.71		6.82	0.17
6.82333	0.5		6.82333	0.47		6.82333	0.68		6.82333	0.17
6.82667	0.52		6.82667	0.46		6.82667	0.65		6.82667	0.16
6.83	0.56		6.83	0.45		6.83	0.62		6.83	0.16
6.83333	0.64		6.83333	0.45		6.83333	0.59		6.83333	0.16
6.83667	0.76		6.83667	0.46		6.83667	0.58		6.83667	0.17
6.84	0.94		6.84	0.49		6.84	0.57		6.84	0.17
6.84333	1.18		6.84333	0.54		6.84333	0.6		6.84333	0.18
6.84667	1.49		6.84667	0.64		6.84667	0.66		6.84667	0.19
6.85	1.85		6.85	0.79		6.85	0.78		6.85	0.19
6.85333	2.23		6.85333	1.02		6.85333	0.97		6.85333	0.2
6.85667	2.62		6.85667	1.31		6.85667	1.26		6.85667	0.21
6.86	2.98		6.86	1.67		6.86	1.64		6.86	0.22
6.86333	3.29		6.86333	2.07		6.86333	2.1		6.86333	0.23
6.86667	3.51		6.86667	2.49		6.86667	2.62		6.86667	0.23
6.87	3.65		6.87	2.88		6.87	3.14		6.87	0.25
6.87333	3.69		6.87333	3.23		6.87333	3.64		6.87333	0.26
6.87667	3.63		6.87667	3.5		6.87667	4.07		6.87667	0.27
6.88	3.49		6.88	3.67		6.88	4.4		6.88	0.28
6.88333	3.29		6.88333	3.74		6.88333	4.6		6.88333	0.29
6.88667	3.03		6.88667	3.71		6.88667	4.67		6.88667	0.31
6.89	2.75		6.89	3.58		6.89	4.61		6.89	0.32
6.89333	2.45		6.89333	3.38		6.89333	4.44		6.89333	0.33
6.89667	2.15		6.89667	3.12		6.89667	4.18		6.89667	0.34
6.9	1.87		6.9	2.83		6.9	3.85		6.9	0.35
6.90333	1.6		6.90333	2.52		6.90333	3.47		6.90333	0.35
6.90667	1.37		6.90667	2.2		6.90667	3.08		6.90667	0.36
6.91	1.17		6.91	1.91		6.91	2.69		6.91	0.36
6.91333	1		6.91333	1.63		6.91333	2.32		6.91333	0.36
6.91667	0.86		6.91667	1.39		6.91667	1.98		6.91667	0.35
6.92	0.75		6.92	1.18		6.92	1.67		6.92	0.35
6.92333	0.66		6.92333	1		6.92333	1.41		6.92333	0.34
6.92667	0.6		6.92667	0.86		6.92667	1.2		6.92667	0.33
6.93	0.55		6.93	0.74		6.93	1.02		6.93	0.33
6.93333	0.51		6.93333	0.65		6.93333	0.88		6.93333	0.32
6.93667	0.49		6.93667	0.58		6.93667	0.77		6.93667	0.31
6.94	0.46		6.94	0.53		6.94	0.68		6.94	0.3
6.94333	0.45		6.94333	0.49		6.94333	0.62		6.94333	0.29
6.94667	0.43		6.94667	0.46		6.94667	0.57		6.94667	0.28
6.95	0.41		6.95	0.44		6.95	0.53		6.95	0.28
6.95333	0.4		6.95333	0.42		6.95333	0.51		6.95333	0.27
6.95667	0.38		6.95667	0.4		6.95667	0.49		6.95667	0.27
6.96	0.36		6.96	0.38		6.96	0.48		6.96	0.27
6.96333	0.35		6.96333	0.37		6.96333	0.47		6.96333	0.26
6.96667	0.33		6.96667	0.36		6.96667	0.47		6.96667	0.27
6.97	0.32		6.97	0.34		6.97	0.47		6.97	0.27
6.97333	0.3		6.97333	0.33		6.97333	0.47		6.97333	0.27
6.97667	0.29		6.97667	0.32		6.97667	0.48		6.97667	0.28
6.98	0.28		6.98	0.31		6.98	0.49		6.98	0.29
6.98333	0.28		6.98333	0.3		6.98333	0.5		6.98333	0.3
6.98667	0.27		6.98667	0.3		6.98667	0.51		6.98667	0.31
6.99	0.27		6.99	0.29		6.99	0.52		6.99	0.32
6.99333	0.27		6.99333	0.29		6.99333	0.54		6.99333	0.33
6.99667	0.27		6.99667	0.29		6.99667	0.55		6.99667	0.34
7	0.28		7	0.29		7	0.56		7	0.34
7.00333	0.28		7.00333	0.3		7.00333	0.58		7.00333	0.34
7.00667	0.28		7.00667	0.3		7.00667	0.59		7.00667	0.34
7.01	0.29		7.01	0.3		7.01	0.6		7.01	0.33
7.01333	0.3		7.01333	0.31		7.01333	0.61		7.01333	0.32
7.01667	0.31		7.01667	0.32		7.01667	0.62		7.01667	0.31
7.02	0.32		7.02	0.32		7.02	0.63		7.02	0.3
7.02333	0.33		7.02333	0.33		7.02333	0.63		7.02333	0.29
7.02667	0.34		7.02667	0.34		7.02667	0.64		7.02667	0.28
7.03	0.36		7.03	0.35		7.03	0.64		7.03	0.26
7.03333	0.38		7.03333	0.36		7.03333	0.64		7.03333	0.25
7.03667	0.4		7.03667	0.37		7.03667	0.64		7.03667	0.24
7.04	0.42		7.04	0.38		7.04	0.63		7.04	0.24
7.04333	0.44		7.04333	0.4		7.04333	0.63		7.04333	0.23
7.04667	0.46		7.04667	0.41		7.04667	0.62		7.04667	0.23
7.05	0.48		7.05	0.42		7.05	0.61		7.05	0.23
7.05333	0.49		7.05333	0.44		7.05333	0.61		7.05333	0.23
7.05667	0.51		7.05667	0.45		7.05667	0.6		7.05667	0.24
7.06	0.52		7.06	0.46		7.06	0.59		7.06	0.25
7.06333	0.54		7.06333	0.47		7.06333	0.58		7.06333	0.26
7.06667	0.55		7.06667	0.48		7.06667	0.57		7.06667	0.27
7.07	0.55		7.07	0.49		7.07	0.57		7.07	0.28
7.07333	0.55		7.07333	0.49		7.07333	0.56		7.07333	0.29
7.07667	0.55		7.07667	0.49		7.07667	0.56		7.07667	0.3
7.08	0.55		7.08	0.49		7.08	0.56		7.08	0.31
7.08333	0.54		7.08333	0.49		7.08333	0.56		7.08333	0.33
7.08667	0.53		7.08667	0.49		7.08667	0.56		7.08667	0.34
7.09	0.52		7.09	0.48		7.09	0.56		7.09	0.35
7.09333	0.51		7.09333	0.47		7.09333	0.56		7.09333	0.36
7.09667	0.49		7.09667	0.47		7.09667	0.57		7.09667	0.37
7.1	0.48		7.1	0.46		7.1	0.57		7.1	0.37
7.10333	0.47		7.10333	0.45		7.10333	0.58		7.10333	0.38
7.10667	0.46		7.10667	0.44		7.10667	0.58		7.10667	0.38
7.11	0.44		7.11	0.43		7.11	0.59		7.11	0.39
7.11333	0.44		7.11333	0.43		7.11333	0.59		7.11333	0.39
7.11667	0.43		7.11667	0.42		7.11667	0.6		7.11667	0.39
7.12	0.43		7.12	0.42		7.12	0.6		7.12	0.39
7.12333	0.43		7.12333	0.42		7.12333	0.6		7.12333	0.38
7.12667	0.43		7.12667	0.42		7.12667	0.6		7.12667	0.38
7.13	0.44		7.13	0.42		7.13	0.6		7.13	0.38
7.13333	0.44		7.13333	0.43		7.13333	0.6		7.13333	0.37
7.13667	0.46		7.13667	0.44		7.13667	0.6		7.13667	0.37
7.14	0.47		7.14	0.44		7.14	0.6		7.14	0.36
7.14333	0.48		7.14333	0.46		7.14333	0.6		7.14333	0.36
7.14667	0.49		7.14667	0.47		7.14667	0.6		7.14667	0.35
7.15	0.5		7.15	0.47		7.15	0.59		7.15	0.35
7.15333	0.51		7.15333	0.48		7.15333	0.58		7.15333	0.34
7.15667	0.51		7.15667	0.48		7.15667	0.57		7.15667	0.34
7.16	0.51		7.16	0.48		7.16	0.56		7.16	0.33
7.16333	0.5		7.16333	0.48		7.16333	0.55		7.16333	0.33
7.16667	0.49		7.16667	0.47		7.16667	0.54		7.16667	0.33
7.17	0.48		7.17	0.46		7.17	0.53		7.17	0.32
7.17333	0.46		7.17333	0.45		7.17333	0.52		7.17333	0.32
7.17667	0.44		7.17667	0.44		7.17667	0.51		7.17667	0.33
7.18	0.42		7.18	0.43		7.18	0.51		7.18	0.33
7.18333	0.4		7.18333	0.42		7.18333	0.5		7.18333	0.33
7.18667	0.38		7.18667	0.41		7.18667	0.5		7.18667	0.34
7.19	0.37		7.19	0.4		7.19	0.5		7.19	0.34
7.19333	0.36		7.19333	0.39		7.19333	0.51		7.19333	0.35
7.19667	0.35		7.19667	0.39		7.19667	0.51		7.19667	0.36
7.2	0.35		7.2	0.38		7.2	0.52		7.2	0.37
7.20333	0.35		7.20333	0.38		7.20333	0.52		7.20333	0.37
7.20667	0.35		7.20667	0.38		7.20667	0.53		7.20667	0.38
7.21	0.35		7.21	0.38		7.21	0.55		7.21	0.39
7.21333	0.36		7.21333	0.38		7.21333	0.57		7.21333	0.39
7.21667	0.37		7.21667	0.39		7.21667	0.61		7.21667	0.4
7.22	0.39		7.22	0.43		7.22	0.67		7.22	0.4
7.22333	0.43		7.22333	0.5		7.22333	0.78		7.22333	0.4
7.22667	0.5		7.22667	0.62		7.22667	0.96		7.22667	0.39
7.23	0.62		7.23	0.81		7.23	1.23		7.23	0.39
7.23333	0.8		7.23333	1.08		7.23333	1.59		7.23333	0.38
7.23667	1.06		7.23667	1.43		7.23667	2.03		7.23667	0.37
7.24	1.39		7.24	1.84		7.24	2.55		7.24	0.36
7.24333	1.79		7.24333	2.29		7.24333	3.09		7.24333	0.35
7.24667	2.24		7.24667	2.74		7.24667	3.63		7.24667	0.34
7.25	2.69		7.25	3.16		7.25	4.11		7.25	0.34
7.25333	3.12		7.25333	3.5		7.25333	4.49		7.25333	0.33
7.25667	3.48		7.25667	3.74		7.25667	4.75		7.25667	0.33
7.26	3.75		7.26	3.88		7.26	4.87		7.26	0.33
7.26333	3.92		7.26333	3.9		7.26333	4.85		7.26333	0.33
7.26667	3.97		7.26667	3.82		7.26667	4.7		7.26667	0.33
7.27	3.91		7.27	3.64		7.27	4.46		7.27	0.34
7.27333	3.76		7.27333	3.4		7.27333	4.13		7.27333	0.34
7.27667	3.54		7.27667	3.11		7.27667	3.76		7.27667	0.35
7.28	3.26		7.28	2.8		7.28	3.36		7.28	0.36
7.28333	2.95		7.28333	2.48		7.28333	2.96		7.28333	0.37
7.28667	2.64		7.28667	2.17		7.28667	2.58		7.28667	0.38
7.29	2.32		7.29	1.88		7.29	2.23		7.29	0.39
7.29333	2.03		7.29333	1.63		7.29333	1.92		7.29333	0.4
7.29667	1.76		7.29667	1.4		7.29667	1.65		7.29667	0.41
7.3	1.52		7.3	1.2		7.3	1.43		7.3	0.41
7.30333	1.31		7.30333	1.03		7.30333	1.24		7.30333	0.42
7.30667	1.13		7.30667	0.9		7.30667	1.1		7.30667	0.43
7.31	0.99		7.31	0.79		7.31	0.99		7.31	0.43
7.31333	0.87		7.31333	0.7		7.31333	0.9		7.31333	0.44
7.31667	0.78		7.31667	0.63		7.31667	0.84		7.31667	0.45
7.32	0.71		7.32	0.59		7.32	0.8		7.32	0.45
7.32333	0.66		7.32333	0.56		7.32333	0.78		7.32333	0.46
7.32667	0.63		7.32667	0.55		7.32667	0.77		7.32667	0.47
7.33	0.61		7.33	0.55		7.33	0.77		7.33	0.48
7.33333	0.61		7.33333	0.57		7.33333	0.79		7.33333	0.49
7.33667	0.62		7.33667	0.61		7.33667	0.81		7.33667	0.5
7.34	0.66		7.34	0.67		7.34	0.86		7.34	0.51
7.34333	0.71		7.34333	0.75		7.34333	0.91		7.34333	0.52
7.34667	0.78		7.34667	0.85		7.34667	0.99		7.34667	0.52
7.35	0.87		7.35	0.96		7.35	1.08		7.35	0.52
7.35333	0.97		7.35333	1.09		7.35333	1.18		7.35333	0.52
7.35667	1.09		7.35667	1.22		7.35667	1.29		7.35667	0.52
7.36	1.21		7.36	1.35		7.36	1.4		7.36	0.51
7.36333	1.34		7.36333	1.46		7.36333	1.5		7.36333	0.5
7.36667	1.45		7.36667	1.56		7.36667	1.6		7.36667	0.5
7.37	1.55		7.37	1.63		7.37	1.67		7.37	0.5
7.37333	1.62		7.37333	1.68		7.37333	1.72		7.37333	0.51
7.37667	1.67		7.37667	1.69		7.37667	1.74		7.37667	0.52
7.38	1.68		7.38	1.67		7.38	1.74		7.38	0.53
7.38333	1.67		7.38333	1.62		7.38333	1.71		7.38333	0.54
7.38667	1.62		7.38667	1.55		7.38667	1.65		7.38667	0.56
7.39	1.55		7.39	1.45		7.39	1.57		7.39	0.56
7.39333	1.46		7.39333	1.35		7.39333	1.48		7.39333	0.57
7.39667	1.36		7.39667	1.23		7.39667	1.37		7.39667	0.57
7.4	1.24		7.4	1.12		7.4	1.27		7.4	0.56
7.40333	1.13		7.40333	1		7.40333	1.16		7.40333	0.55
7.40667	1.02		7.40667	0.9		7.40667	1.07		7.40667	0.54
7.41	0.91		7.41	0.8		7.41	0.98		7.41	0.52
7.41333	0.82		7.41333	0.72		7.41333	0.9		7.41333	0.5
7.41667	0.74		7.41667	0.65		7.41667	0.83		7.41667	0.49
7.42	0.67		7.42	0.59		7.42	0.78		7.42	0.47
7.42333	0.62		7.42333	0.55		7.42333	0.74		7.42333	0.46
7.42667	0.57		7.42667	0.52		7.42667	0.71		7.42667	0.45
7.43	0.55		7.43	0.5		7.43	0.69		7.43	0.44
7.43333	0.53		7.43333	0.48		7.43333	0.68		7.43333	0.44
7.43667	0.52		7.43667	0.48		7.43667	0.68		7.43667	0.44
7.44	0.52		7.44	0.48		7.44	0.68		7.44	0.44
7.44333	0.52		7.44333	0.48		7.44333	0.69		7.44333	0.46
7.44667	0.53		7.44667	0.49		7.44667	0.7		7.44667	0.47
7.45	0.55		7.45	0.5		7.45	0.71		7.45	0.48
7.45333	0.56		7.45333	0.51		7.45333	0.72		7.45333	0.5
7.45667	0.58		7.45667	0.53		7.45667	0.73		7.45667	0.51
7.46	0.6		7.46	0.54		7.46	0.74		7.46	0.52
7.46333	0.61		7.46333	0.56		7.46333	0.74		7.46333	0.52
7.46667	0.62		7.46667	0.57		7.46667	0.74		7.46667	0.52
7.47	0.63		7.47	0.58		7.47	0.74		7.47	0.52
7.47333	0.64		7.47333	0.59		7.47333	0.73		7.47333	0.51
7.47667	0.64		7.47667	0.6		7.47667	0.72		7.47667	0.5
7.48	0.64		7.48	0.61		7.48	0.7		7.48	0.48
7.48333	0.64		7.48333	0.61		7.48333	0.68		7.48333	0.46
7.48667	0.63		7.48667	0.62		7.48667	0.66		7.48667	0.45
7.49	0.63		7.49	0.61		7.49	0.64		7.49	0.43
7.49333	0.62		7.49333	0.61		7.49333	0.62		7.49333	0.41
7.49667	0.61		7.49667	0.61		7.49667	0.6		7.49667	0.4
7.5	0.6		7.5	0.6		7.5	0.58		7.5	0.38
7.50333	0.58		7.50333	0.59		7.50333	0.57		7.50333	0.38
7.50667	0.57		7.50667	0.58		7.50667	0.55		7.50667	0.37
7.51	0.56		7.51	0.56		7.51	0.54		7.51	0.36
7.51333	0.54		7.51333	0.55		7.51333	0.53		7.51333	0.36
7.51667	0.53		7.51667	0.53		7.51667	0.52		7.51667	0.36
7.52	0.51		7.52	0.51		7.52	0.51		7.52	0.36
7.52333	0.5		7.52333	0.5		7.52333	0.51		7.52333	0.37
7.52667	0.49		7.52667	0.48		7.52667	0.51		7.52667	0.37
7.53	0.48		7.53	0.46		7.53	0.51		7.53	0.38
7.53333	0.47		7.53333	0.44		7.53333	0.51		7.53333	0.38
7.53667	0.46		7.53667	0.43		7.53667	0.51		7.53667	0.39
7.54	0.45		7.54	0.41		7.54	0.51		7.54	0.4
7.54333	0.44		7.54333	0.4		7.54333	0.51		7.54333	0.41
7.54667	0.43		7.54667	0.39		7.54667	0.52		7.54667	0.41
7.55	0.42		7.55	0.38		7.55	0.52		7.55	0.42
7.55333	0.42		7.55333	0.37		7.55333	0.51		7.55333	0.43
7.55667	0.41		7.55667	0.36		7.55667	0.51		7.55667	0.43
7.56	0.41		7.56	0.36		7.56	0.5		7.56	0.43
7.56333	0.41		7.56333	0.35		7.56333	0.5		7.56333	0.44
7.56667	0.41		7.56667	0.35		7.56667	0.49		7.56667	0.44
7.57	0.42		7.57	0.35		7.57	0.49		7.57	0.44
7.57333	0.43		7.57333	0.36		7.57333	0.48		7.57333	0.44
7.57667	0.43		7.57667	0.37		7.57667	0.48		7.57667	0.45
7.58	0.44		7.58	0.38		7.58	0.49		7.58	0.45
7.58333	0.46		7.58333	0.39		7.58333	0.5		7.58333	0.46
7.58667	0.48		7.58667	0.41		7.58667	0.52		7.58667	0.47
7.59	0.51		7.59	0.43		7.59	0.54		7.59	0.47
7.59333	0.56		7.59333	0.46		7.59333	0.58		7.59333	0.48
7.59667	0.62		7.59667	0.5		7.59667	0.63		7.59667	0.48
7.6	0.71		7.6	0.56		7.6	0.7		7.6	0.49
7.60333	0.82		7.60333	0.63		7.60333	0.79		7.60333	0.49
7.60667	0.96		7.60667	0.74		7.60667	0.9		7.60667	0.49
7.61	1.11		7.61	0.86		7.61	1.04		7.61	0.49
7.61333	1.27		7.61333	0.99		7.61333	1.19		7.61333	0.49
7.61667	1.42		7.61667	1.14		7.61667	1.35		7.61667	0.48
7.62	1.56		7.62	1.28		7.62	1.51		7.62	0.47
7.62333	1.68		7.62333	1.41		7.62333	1.67		7.62333	0.47
7.62667	1.75		7.62667	1.52		7.62667	1.8		7.62667	0.46
7.63	1.79		7.63	1.61		7.63	1.9		7.63	0.46
7.63333	1.79		7.63333	1.65		7.63333	1.97		7.63333	0.45
7.63667	1.76		7.63667	1.66		7.63667	1.99		7.63667	0.44
7.64	1.69		7.64	1.63		7.64	1.98		7.64	0.43
7.64333	1.59		7.64333	1.57		7.64333	1.93		7.64333	0.42
7.64667	1.48		7.64667	1.49		7.64667	1.86		7.64667	0.41
7.65	1.35		7.65	1.39		7.65	1.76		7.65	0.41
7.65333	1.23		7.65333	1.27		7.65333	1.64		7.65333	0.4
7.65667	1.1		7.65667	1.15		7.65667	1.52		7.65667	0.39
7.66	0.99		7.66	1.04		7.66	1.39		7.66	0.37
7.66333	0.88		7.66333	0.93		7.66333	1.27		7.66333	0.36
7.66667	0.79		7.66667	0.83		7.66667	1.16		7.66667	0.35
7.67	0.72		7.67	0.74		7.67	1.06		7.67	0.34
7.67333	0.66		7.67333	0.67		7.67333	0.97		7.67333	0.32
7.67667	0.62		7.67667	0.61		7.67667	0.89		7.67667	0.31
7.68	0.59		7.68	0.57		7.68	0.83		7.68	0.3
7.68333	0.58		7.68333	0.54		7.68333	0.78		7.68333	0.29
7.68667	0.58		7.68667	0.53		7.68667	0.74		7.68667	0.29
7.69	0.6		7.69	0.52		7.69	0.71		7.69	0.29
7.69333	0.62		7.69333	0.53		7.69333	0.7		7.69333	0.29
7.69667	0.64		7.69667	0.55		7.69667	0.69		7.69667	0.3
7.7	0.67		7.7	0.57		7.7	0.69		7.7	0.31
7.70333	0.69		7.70333	0.59		7.70333	0.7		7.70333	0.32
7.70667	0.72		7.70667	0.62		7.70667	0.71		7.70667	0.34
7.71	0.74		7.71	0.64		7.71	0.72		7.71	0.37
7.71333	0.76		7.71333	0.67		7.71333	0.74		7.71333	0.4
7.71667	0.78		7.71667	0.69		7.71667	0.75		7.71667	0.42
7.72	0.8		7.72	0.71		7.72	0.76		7.72	0.45
7.72333	0.83		7.72333	0.73		7.72333	0.78		7.72333	0.48
7.72667	0.87		7.72667	0.74		7.72667	0.79		7.72667	0.51
7.73	0.91		7.73	0.76		7.73	0.82		7.73	0.53
7.73333	0.96		7.73333	0.79		7.73333	0.85		7.73333	0.55
7.73667	1.01		7.73667	0.81		7.73667	0.89		7.73667	0.57
7.74	1.05		7.74	0.85		7.74	0.94		7.74	0.58
7.74333	1.09		7.74333	0.88		7.74333	1		7.74333	0.59
7.74667	1.12		7.74667	0.92		7.74667	1.06		7.74667	0.6
7.75	1.14		7.75	0.96		7.75	1.12		7.75	0.61
7.75333	1.15		7.75333	0.99		7.75333	1.17		7.75333	0.61
7.75667	1.14		7.75667	1.01		7.75667	1.22		7.75667	0.62
7.76	1.12		7.76	1.02		7.76	1.26		7.76	0.62
7.76333	1.1		7.76333	1.02		7.76333	1.28		7.76333	0.62
7.76667	1.07		7.76667	1		7.76667	1.28		7.76667	0.62
7.77	1.04		7.77	0.98		7.77	1.28		7.77	0.62
7.77333	1.01		7.77333	0.95		7.77333	1.26		7.77333	0.62
7.77667	1		7.77667	0.92		7.77667	1.23		7.77667	0.61
7.78	0.99		7.78	0.9		7.78	1.19		7.78	0.61
7.78333	0.99		7.78333	0.87		7.78333	1.16		7.78333	0.6
7.78667	1		7.78667	0.86		7.78667	1.13		7.78667	0.58
7.79	1.01		7.79	0.85		7.79	1.1		7.79	0.57
7.79333	1.02		7.79333	0.85		7.79333	1.08		7.79333	0.56
7.79667	1.02		7.79667	0.85		7.79667	1.06		7.79667	0.55
7.8	1.02		7.8	0.86		7.8	1.05		7.8	0.53
7.80333	1.01		7.80333	0.87		7.80333	1.04		7.80333	0.52
7.80667	1		7.80667	0.87		7.80667	1.02		7.80667	0.51
7.81	0.97		7.81	0.87		7.81	1.01		7.81	0.5
7.81333	0.94		7.81333	0.86		7.81333	0.99		7.81333	0.49
7.81667	0.9		7.81667	0.84		7.81667	0.96		7.81667	0.48
7.82	0.86		7.82	0.81		7.82	0.93		7.82	0.47
7.82333	0.81		7.82333	0.78		7.82333	0.89		7.82333	0.47
7.82667	0.76		7.82667	0.74		7.82667	0.85		7.82667	0.46
7.83	0.71		7.83	0.7		7.83	0.81		7.83	0.45
7.83333	0.66		7.83333	0.66		7.83333	0.77		7.83333	0.44
7.83667	0.61		7.83667	0.61		7.83667	0.73		7.83667	0.44
7.84	0.57		7.84	0.57		7.84	0.7		7.84	0.43
7.84333	0.53		7.84333	0.53		7.84333	0.67		7.84333	0.43
7.84667	0.49		7.84667	0.49		7.84667	0.64		7.84667	0.42
7.85	0.46		7.85	0.46		7.85	0.62		7.85	0.42
7.85333	0.44		7.85333	0.44		7.85333	0.6		7.85333	0.42
7.85667	0.42		7.85667	0.41		7.85667	0.59		7.85667	0.42
7.86	0.41		7.86	0.4		7.86	0.58		7.86	0.42
7.86333	0.4		7.86333	0.38		7.86333	0.58		7.86333	0.42
7.86667	0.39		7.86667	0.38		7.86667	0.58		7.86667	0.42
7.87	0.39		7.87	0.37		7.87	0.58		7.87	0.42
7.87333	0.39		7.87333	0.38		7.87333	0.59		7.87333	0.43
7.87667	0.39		7.87667	0.38		7.87667	0.59		7.87667	0.43
7.88	0.4		7.88	0.38		7.88	0.6		7.88	0.43
7.88333	0.4		7.88333	0.39		7.88333	0.61		7.88333	0.43
7.88667	0.41		7.88667	0.4		7.88667	0.62		7.88667	0.43
7.89	0.41		7.89	0.4		7.89	0.63		7.89	0.43
7.89333	0.42		7.89333	0.41		7.89333	0.63		7.89333	0.42
7.89667	0.43		7.89667	0.42		7.89667	0.64		7.89667	0.41
7.9	0.44		7.9	0.43		7.9	0.64		7.9	0.41
7.90333	0.46		7.90333	0.44		7.90333	0.65		7.90333	0.4
7.90667	0.47		7.90667	0.45		7.90667	0.65		7.90667	0.38
7.91	0.49		7.91	0.46		7.91	0.65		7.91	0.38
7.91333	0.51		7.91333	0.48		7.91333	0.65		7.91333	0.37
7.91667	0.53		7.91667	0.49		7.91667	0.65		7.91667	0.36
7.92	0.55		7.92	0.51		7.92	0.65		7.92	0.36
7.92333	0.56		7.92333	0.52		7.92333	0.64		7.92333	0.35
7.92667	0.58		7.92667	0.54		7.92667	0.64		7.92667	0.35
7.93	0.59		7.93	0.55		7.93	0.64		7.93	0.35
7.93333	0.59		7.93333	0.56		7.93333	0.63		7.93333	0.35
7.93667	0.59		7.93667	0.57		7.93667	0.63		7.93667	0.35
7.94	0.59		7.94	0.57		7.94	0.62		7.94	0.36
7.94333	0.59		7.94333	0.57		7.94333	0.61		7.94333	0.36
7.94667	0.58		7.94667	0.57		7.94667	0.61		7.94667	0.37
7.95	0.57		7.95	0.57		7.95	0.6		7.95	0.37
7.95333	0.56		7.95333	0.56		7.95333	0.59		7.95333	0.38
7.95667	0.55		7.95667	0.56		7.95667	0.59		7.95667	0.38
7.96	0.54		7.96	0.55		7.96	0.58		7.96	0.39
7.96333	0.52		7.96333	0.54		7.96333	0.58		7.96333	0.4
7.96667	0.51		7.96667	0.53		7.96667	0.58		7.96667	0.41
7.97	0.5		7.97	0.52		7.97	0.58		7.97	0.42
7.97333	0.5		7.97333	0.51		7.97333	0.58		7.97333	0.43
7.97667	0.49		7.97667	0.5		7.97667	0.58		7.97667	0.44
7.98	0.48		7.98	0.49		7.98	0.59		7.98	0.45
7.98333	0.48		7.98333	0.48		7.98333	0.6		7.98333	0.46
7.98667	0.47		7.98667	0.47		7.98667	0.6		7.98667	0.47
7.99	0.47		7.99	0.47		7.99	0.61		7.99	0.48
7.99333	0.47		7.99333	0.46		7.99333	0.62		7.99333	0.49
7.99667	0.46		7.99667	0.46		7.99667	0.62		7.99667	0.49
8	0.46		8	0.45		8	0.62		8	0.49
8.00333	0.46		8.00333	0.45		8.00333	0.62		8.00333	0.49
8.00667	0.46		8.00667	0.44		8.00667	0.61		8.00667	0.49
8.01	0.46		8.01	0.44		8.01	0.6		8.01	0.49
8.01333	0.46		8.01333	0.44		8.01333	0.59		8.01333	0.49
8.01667	0.46		8.01667	0.45		8.01667	0.58		8.01667	0.48
8.02	0.46		8.02	0.45		8.02	0.57		8.02	0.47
8.02333	0.47		8.02333	0.46		8.02333	0.57		8.02333	0.47
8.02667	0.47		8.02667	0.47		8.02667	0.56		8.02667	0.46
8.03	0.48		8.03	0.48		8.03	0.55		8.03	0.45
8.03333	0.49		8.03333	0.49		8.03333	0.55		8.03333	0.44
8.03667	0.49		8.03667	0.5		8.03667	0.55		8.03667	0.44
8.04	0.49		8.04	0.5		8.04	0.55		8.04	0.43
8.04333	0.49		8.04333	0.5		8.04333	0.55		8.04333	0.42
8.04667	0.49		8.04667	0.5		8.04667	0.55		8.04667	0.41
8.05	0.49		8.05	0.5		8.05	0.56		8.05	0.4
8.05333	0.48		8.05333	0.49		8.05333	0.56		8.05333	0.4
8.05667	0.48		8.05667	0.49		8.05667	0.56		8.05667	0.39
8.06	0.47		8.06	0.48		8.06	0.57		8.06	0.39
8.06333	0.46		8.06333	0.47		8.06333	0.57		8.06333	0.39
8.06667	0.45		8.06667	0.46		8.06667	0.58		8.06667	0.39
8.07	0.44		8.07	0.45		8.07	0.59		8.07	0.4
8.07333	0.44		8.07333	0.45		8.07333	0.6		8.07333	0.41
8.07667	0.44		8.07667	0.44		8.07667	0.62		8.07667	0.42
8.08	0.44		8.08	0.44		8.08	0.64		8.08	0.43
8.08333	0.45		8.08333	0.45		8.08333	0.66		8.08333	0.45
8.08667	0.46		8.08667	0.46		8.08667	0.69		8.08667	0.47
8.09	0.47		8.09	0.47		8.09	0.73		8.09	0.49
8.09333	0.49		8.09333	0.48		8.09333	0.77		8.09333	0.51
8.09667	0.51		8.09667	0.5		8.09667	0.81		8.09667	0.53
8.1	0.53		8.1	0.52		8.1	0.85		8.1	0.55
8.10333	0.55		8.10333	0.54		8.10333	0.89		8.10333	0.57
8.10667	0.57		8.10667	0.56		8.10667	0.92		8.10667	0.6
8.11	0.59		8.11	0.58		8.11	0.95		8.11	0.61
8.11333	0.61		8.11333	0.6		8.11333	0.97		8.11333	0.63
8.11667	0.62		8.11667	0.62		8.11667	0.98		8.11667	0.64
8.12	0.62		8.12	0.63		8.12	0.97		8.12	0.65
8.12333	0.63		8.12333	0.63		8.12333	0.96		8.12333	0.65
8.12667	0.63		8.12667	0.64		8.12667	0.94		8.12667	0.65
8.13	0.63		8.13	0.63		8.13	0.92		8.13	0.64
8.13333	0.62		8.13333	0.63		8.13333	0.88		8.13333	0.63
8.13667	0.62		8.13667	0.62		8.13667	0.85		8.13667	0.61
8.14	0.61		8.14	0.62		8.14	0.81		8.14	0.59
8.14333	0.61		8.14333	0.61		8.14333	0.77		8.14333	0.57
8.14667	0.6		8.14667	0.6		8.14667	0.73		8.14667	0.55
8.15	0.59		8.15	0.58		8.15	0.69		8.15	0.52
8.15333	0.59		8.15333	0.58		8.15333	0.66		8.15333	0.5
8.15667	0.58		8.15667	0.57		8.15667	0.64		8.15667	0.49
8.16	0.58		8.16	0.56		8.16	0.62		8.16	0.47
8.16333	0.58		8.16333	0.55		8.16333	0.6		8.16333	0.46
8.16667	0.58		8.16667	0.55		8.16667	0.6		8.16667	0.46
8.17	0.57		8.17	0.55		8.17	0.6		8.17	0.46
8.17333	0.57		8.17333	0.54		8.17333	0.61		8.17333	0.47
8.17667	0.57		8.17667	0.54		8.17667	0.64		8.17667	0.48
8.18	0.57		8.18	0.54		8.18	0.68		8.18	0.51
8.18333	0.57		8.18333	0.54		8.18333	0.73		8.18333	0.55
8.18667	0.58		8.18667	0.55		8.18667	0.8		8.18667	0.61
8.19	0.6		8.19	0.55		8.19	0.88		8.19	0.68
8.19333	0.61		8.19333	0.57		8.19333	0.97		8.19333	0.76
8.19667	0.63		8.19667	0.58		8.19667	1.07		8.19667	0.85
8.2	0.66		8.2	0.6		8.2	1.17		8.2	0.95
8.20333	0.69		8.20333	0.63		8.20333	1.27		8.20333	1.06
8.20667	0.72		8.20667	0.65		8.20667	1.37		8.20667	1.16
8.21	0.75		8.21	0.68		8.21	1.46		8.21	1.25
8.21333	0.78		8.21333	0.7		8.21333	1.52		8.21333	1.33
8.21667	0.81		8.21667	0.72		8.21667	1.58		8.21667	1.39
8.22	0.83		8.22	0.74		8.22	1.6		8.22	1.42
8.22333	0.84		8.22333	0.75		8.22333	1.61		8.22333	1.44
8.22667	0.84		8.22667	0.75		8.22667	1.59		8.22667	1.43
8.23	0.84		8.23	0.75		8.23	1.54		8.23	1.4
8.23333	0.83		8.23333	0.75		8.23333	1.48		8.23333	1.35
8.23667	0.81		8.23667	0.74		8.23667	1.41		8.23667	1.28
8.24	0.79		8.24	0.73		8.24	1.32		8.24	1.21
8.24333	0.76		8.24333	0.72		8.24333	1.23		8.24333	1.13
8.24667	0.74		8.24667	0.7		8.24667	1.13		8.24667	1.05
8.25	0.71		8.25	0.69		8.25	1.04		8.25	0.96
8.25333	0.69		8.25333	0.68		8.25333	0.96		8.25333	0.89
8.25667	0.66		8.25667	0.67		8.25667	0.88		8.25667	0.82
8.26	0.64		8.26	0.66		8.26	0.81		8.26	0.75
8.26333	0.62		8.26333	0.65		8.26333	0.76		8.26333	0.7
8.26667	0.61		8.26667	0.65		8.26667	0.71		8.26667	0.65
8.27	0.59		8.27	0.64		8.27	0.68		8.27	0.6
8.27333	0.58		8.27333	0.62		8.27333	0.65		8.27333	0.57
8.27667	0.57		8.27667	0.61		8.27667	0.63		8.27667	0.54
8.28	0.56		8.28	0.6		8.28	0.62		8.28	0.52
8.28333	0.54		8.28333	0.58		8.28333	0.61		8.28333	0.5
8.28667	0.53		8.28667	0.56		8.28667	0.61		8.28667	0.49
8.29	0.52		8.29	0.54		8.29	0.6		8.29	0.48
8.29333	0.51		8.29333	0.53		8.29333	0.61		8.29333	0.47
8.29667	0.49		8.29667	0.51		8.29667	0.61		8.29667	0.47
8.3	0.48		8.3	0.49		8.3	0.61		8.3	0.47
8.30333	0.47		8.30333	0.48		8.30333	0.62		8.30333	0.47
8.30667	0.47		8.30667	0.47		8.30667	0.62		8.30667	0.47
8.31	0.46		8.31	0.46		8.31	0.63		8.31	0.48
8.31333	0.46		8.31333	0.46		8.31333	0.63		8.31333	0.48
8.31667	0.46		8.31667	0.45		8.31667	0.64		8.31667	0.49
8.32	0.46		8.32	0.45		8.32	0.65		8.32	0.5
8.32333	0.47		8.32333	0.46		8.32333	0.67		8.32333	0.51
8.32667	0.47		8.32667	0.46		8.32667	0.68		8.32667	0.51
8.33	0.48		8.33	0.46		8.33	0.7		8.33	0.52
8.33333	0.48		8.33333	0.46		8.33333	0.71		8.33333	0.52
8.33667	0.49		8.33667	0.47		8.33667	0.72		8.33667	0.52
8.34	0.5		8.34	0.47		8.34	0.73		8.34	0.52
8.34333	0.5		8.34333	0.47		8.34333	0.74		8.34333	0.52
8.34667	0.51		8.34667	0.47		8.34667	0.75		8.34667	0.51
8.35	0.52		8.35	0.48		8.35	0.75		8.35	0.5
8.35333	0.52		8.35333	0.48		8.35333	0.75		8.35333	0.49
8.35667	0.53		8.35667	0.49		8.35667	0.75		8.35667	0.48
8.36	0.55		8.36	0.5		8.36	0.75		8.36	0.47
8.36333	0.56		8.36333	0.51		8.36333	0.74		8.36333	0.47
8.36667	0.58		8.36667	0.52		8.36667	0.74		8.36667	0.46
8.37	0.6		8.37	0.54		8.37	0.74		8.37	0.46
8.37333	0.63		8.37333	0.56		8.37333	0.74		8.37333	0.46
8.37667	0.66		8.37667	0.58		8.37667	0.74		8.37667	0.47
8.38	0.69		8.38	0.6		8.38	0.75		8.38	0.47
8.38333	0.72		8.38333	0.63		8.38333	0.76		8.38333	0.48
8.38667	0.74		8.38667	0.65		8.38667	0.77		8.38667	0.48
8.39	0.76		8.39	0.67		8.39	0.78		8.39	0.49
8.39333	0.78		8.39333	0.69		8.39333	0.79		8.39333	0.49
8.39667	0.79		8.39667	0.7		8.39667	0.8		8.39667	0.49
8.4	0.79		8.4	0.7		8.4	0.81		8.4	0.5
8.40333	0.78		8.40333	0.7		8.40333	0.81		8.40333	0.5
8.40667	0.77		8.40667	0.69		8.40667	0.81		8.40667	0.5
8.41	0.75		8.41	0.68		8.41	0.8		8.41	0.5
8.41333	0.73		8.41333	0.66		8.41333	0.79		8.41333	0.51
8.41667	0.71		8.41667	0.64		8.41667	0.78		8.41667	0.51
8.42	0.68		8.42	0.62		8.42	0.77		8.42	0.52
8.42333	0.66		8.42333	0.6		8.42333	0.75		8.42333	0.52
8.42667	0.63		8.42667	0.58		8.42667	0.74		8.42667	0.53
8.43	0.61		8.43	0.56		8.43	0.74		8.43	0.54
8.43333	0.59		8.43333	0.55		8.43333	0.73		8.43333	0.54
8.43667	0.57		8.43667	0.53		8.43667	0.72		8.43667	0.55
8.44	0.55		8.44	0.52		8.44	0.71		8.44	0.56
8.44333	0.54		8.44333	0.5		8.44333	0.71		8.44333	0.56
8.44667	0.53		8.44667	0.5		8.44667	0.7		8.44667	0.57
8.45	0.52		8.45	0.49		8.45	0.7		8.45	0.57
8.45333	0.51		8.45333	0.49		8.45333	0.69		8.45333	0.58
8.45667	0.51		8.45667	0.48		8.45667	0.68		8.45667	0.58
8.46	0.51		8.46	0.48		8.46	0.67		8.46	0.58
8.46333	0.51		8.46333	0.48		8.46333	0.66		8.46333	0.59
8.46667	0.51		8.46667	0.48		8.46667	0.65		8.46667	0.59
8.47	0.52		8.47	0.49		8.47	0.65		8.47	0.59
8.47333	0.52		8.47333	0.49		8.47333	0.64		8.47333	0.59
8.47667	0.52		8.47667	0.49		8.47667	0.63		8.47667	0.59
8.48	0.53		8.48	0.5		8.48	0.63		8.48	0.58
8.48333	0.53		8.48333	0.5		8.48333	0.62		8.48333	0.57
8.48667	0.54		8.48667	0.5		8.48667	0.62		8.48667	0.56
8.49	0.54		8.49	0.51		8.49	0.62		8.49	0.55
8.49333	0.54		8.49333	0.51		8.49333	0.61		8.49333	0.54
8.49667	0.54		8.49667	0.51		8.49667	0.61		8.49667	0.53
8.5	0.54		8.5	0.51		8.5	0.62		8.5	0.51
8.50333	0.54		8.50333	0.5		8.50333	0.62		8.50333	0.5
8.50667	0.53		8.50667	0.5		8.50667	0.62		8.50667	0.49
8.51	0.53		8.51	0.49		8.51	0.63		8.51	0.49
8.51333	0.53		8.51333	0.48		8.51333	0.63		8.51333	0.49
8.51667	0.52		8.51667	0.47		8.51667	0.64		8.51667	0.49
8.52	0.52		8.52	0.46		8.52	0.64		8.52	0.49
8.52333	0.52		8.52333	0.46		8.52333	0.65		8.52333	0.5
8.52667	0.52		8.52667	0.45		8.52667	0.66		8.52667	0.5
8.53	0.52		8.53	0.45		8.53	0.67		8.53	0.51
8.53333	0.52		8.53333	0.45		8.53333	0.68		8.53333	0.53
8.53667	0.52		8.53667	0.45		8.53667	0.7		8.53667	0.54
8.54	0.52		8.54	0.46		8.54	0.71		8.54	0.56
8.54333	0.52		8.54333	0.47		8.54333	0.72		8.54333	0.57
8.54667	0.52		8.54667	0.47		8.54667	0.74		8.54667	0.58
8.55	0.53		8.55	0.49		8.55	0.75		8.55	0.59
8.55333	0.53		8.55333	0.5		8.55333	0.76		8.55333	0.6
8.55667	0.54		8.55667	0.51		8.55667	0.77		8.55667	0.61
8.56	0.54		8.56	0.52		8.56	0.78		8.56	0.61
8.56333	0.55		8.56333	0.53		8.56333	0.79		8.56333	0.61
8.56667	0.56		8.56667	0.54		8.56667	0.79		8.56667	0.6
8.57	0.56		8.57	0.56		8.57	0.8		8.57	0.6
8.57333	0.57		8.57333	0.56		8.57333	0.8		8.57333	0.58
8.57667	0.58		8.57667	0.57		8.57667	0.8		8.57667	0.57
8.58	0.59		8.58	0.58		8.58	0.8		8.58	0.56
8.58333	0.6		8.58333	0.59		8.58333	0.8		8.58333	0.54
8.58667	0.62		8.58667	0.59		8.58667	0.79		8.58667	0.53
8.59	0.63		8.59	0.6		8.59	0.79		8.59	0.51
8.59333	0.64		8.59333	0.61		8.59333	0.78		8.59333	0.5
8.59667	0.66		8.59667	0.61		8.59667	0.77		8.59667	0.49
8.6	0.67		8.6	0.62		8.6	0.76		8.6	0.48
8.60333	0.68		8.60333	0.62		8.60333	0.75		8.60333	0.48
8.60667	0.69		8.60667	0.63		8.60667	0.74		8.60667	0.47
8.61	0.7		8.61	0.63		8.61	0.73		8.61	0.47
8.61333	0.71		8.61333	0.64		8.61333	0.72		8.61333	0.47
8.61667	0.71		8.61667	0.64		8.61667	0.72		8.61667	0.47
8.62	0.72		8.62	0.64		8.62	0.71		8.62	0.48
8.62333	0.73		8.62333	0.64		8.62333	0.71		8.62333	0.49
8.62667	0.73		8.62667	0.64		8.62667	0.71		8.62667	0.49
8.63	0.74		8.63	0.64		8.63	0.72		8.63	0.5
8.63333	0.74		8.63333	0.64		8.63333	0.72		8.63333	0.51
8.63667	0.75		8.63667	0.65		8.63667	0.73		8.63667	0.52
8.64	0.75		8.64	0.65		8.64	0.75		8.64	0.53
8.64333	0.75		8.64333	0.65		8.64333	0.76		8.64333	0.55
8.64667	0.75		8.64667	0.66		8.64667	0.79		8.64667	0.56
8.65	0.75		8.65	0.66		8.65	0.81		8.65	0.57
8.65333	0.74		8.65333	0.67		8.65333	0.84		8.65333	0.59
8.65667	0.73		8.65667	0.67		8.65667	0.87		8.65667	0.6
8.66	0.71		8.66	0.67		8.66	0.91		8.66	0.62
8.66333	0.7		8.66333	0.66		8.66333	0.95		8.66333	0.64
8.66667	0.68		8.66667	0.65		8.66667	0.99		8.66667	0.66
8.67	0.66		8.67	0.64		8.67	1.04		8.67	0.69
8.67333	0.64		8.67333	0.63		8.67333	1.1		8.67333	0.73
8.67667	0.63		8.67667	0.62		8.67667	1.15		8.67667	0.77
8.68	0.61		8.68	0.61		8.68	1.21		8.68	0.81
8.68333	0.6		8.68333	0.6		8.68333	1.26		8.68333	0.87
8.68667	0.58		8.68667	0.59		8.68667	1.31		8.68667	0.92
8.69	0.58		8.69	0.58		8.69	1.34		8.69	0.97
8.69333	0.57		8.69333	0.58		8.69333	1.37		8.69333	1.01
8.69667	0.57		8.69667	0.58		8.69667	1.38		8.69667	1.04
8.7	0.57		8.7	0.58		8.7	1.38		8.7	1.06
8.70333	0.57		8.70333	0.58		8.70333	1.37		8.70333	1.07
8.70667	0.57		8.70667	0.59		8.70667	1.34		8.70667	1.05
8.71	0.58		8.71	0.6		8.71	1.3		8.71	1.03
8.71333	0.58		8.71333	0.6		8.71333	1.25		8.71333	1
8.71667	0.59		8.71667	0.61		8.71667	1.19		8.71667	0.95
8.72	0.6		8.72	0.62		8.72	1.13		8.72	0.9
8.72333	0.6		8.72333	0.62		8.72333	1.07		8.72333	0.85
8.72667	0.61		8.72667	0.63		8.72667	1.01		8.72667	0.8
8.73	0.61		8.73	0.63		8.73	0.96		8.73	0.75
8.73333	0.6		8.73333	0.63		8.73333	0.92		8.73333	0.7
8.73667	0.6		8.73667	0.63		8.73667	0.88		8.73667	0.66
8.74	0.59		8.74	0.63		8.74	0.85		8.74	0.62
8.74333	0.58		8.74333	0.63		8.74333	0.82		8.74333	0.59
8.74667	0.57		8.74667	0.62		8.74667	0.8		8.74667	0.56
8.75	0.56		8.75	0.61		8.75	0.78		8.75	0.55
8.75333	0.55		8.75333	0.6		8.75333	0.77		8.75333	0.53
8.75667	0.54		8.75667	0.59		8.75667	0.76		8.75667	0.52
8.76	0.54		8.76	0.58		8.76	0.75		8.76	0.52
8.76333	0.53		8.76333	0.57		8.76333	0.75		8.76333	0.52
8.76667	0.53		8.76667	0.56		8.76667	0.75		8.76667	0.52
8.77	0.52		8.77	0.56		8.77	0.75		8.77	0.52
8.77333	0.53		8.77333	0.55		8.77333	0.75		8.77333	0.52
8.77667	0.53		8.77667	0.55		8.77667	0.75		8.77667	0.53
8.78	0.54		8.78	0.55		8.78	0.76		8.78	0.53
8.78333	0.54		8.78333	0.55		8.78333	0.77		8.78333	0.54
8.78667	0.55		8.78667	0.56		8.78667	0.77		8.78667	0.54
8.79	0.56		8.79	0.56		8.79	0.78		8.79	0.54
8.79333	0.56		8.79333	0.57		8.79333	0.79		8.79333	0.54
8.79667	0.57		8.79667	0.58		8.79667	0.8		8.79667	0.54
8.8	0.58		8.8	0.58		8.8	0.8		8.8	0.53
8.80333	0.59		8.80333	0.59		8.80333	0.81		8.80333	0.53
8.80667	0.6		8.80667	0.6		8.80667	0.81		8.80667	0.52
8.81	0.61		8.81	0.61		8.81	0.82		8.81	0.51
8.81333	0.62		8.81333	0.62		8.81333	0.82		8.81333	0.51
8.81667	0.63		8.81667	0.63		8.81667	0.83		8.81667	0.5
8.82	0.64		8.82	0.64		8.82	0.83		8.82	0.5
8.82333	0.66		8.82333	0.66		8.82333	0.84		8.82333	0.5
8.82667	0.68		8.82667	0.67		8.82667	0.84		8.82667	0.5
8.83	0.69		8.83	0.68		8.83	0.85		8.83	0.5
8.83333	0.71		8.83333	0.7		8.83333	0.85		8.83333	0.51
8.83667	0.73		8.83667	0.71		8.83667	0.86		8.83667	0.53
8.84	0.74		8.84	0.72		8.84	0.86		8.84	0.54
8.84333	0.75		8.84333	0.73		8.84333	0.86		8.84333	0.56
8.84667	0.76		8.84667	0.74		8.84667	0.87		8.84667	0.58
8.85	0.77		8.85	0.75		8.85	0.87		8.85	0.6
8.85333	0.78		8.85333	0.76		8.85333	0.87		8.85333	0.61
8.85667	0.78		8.85667	0.76		8.85667	0.87		8.85667	0.63
8.86	0.78		8.86	0.77		8.86	0.87		8.86	0.64
8.86333	0.78		8.86333	0.77		8.86333	0.87		8.86333	0.65
8.86667	0.77		8.86667	0.77		8.86667	0.87		8.86667	0.66
8.87	0.77		8.87	0.77		8.87	0.87		8.87	0.67
8.87333	0.76		8.87333	0.77		8.87333	0.87		8.87333	0.68
8.87667	0.76		8.87667	0.77		8.87667	0.86		8.87667	0.68
8.88	0.75		8.88	0.76		8.88	0.86		8.88	0.69
8.88333	0.75		8.88333	0.76		8.88333	0.86		8.88333	0.69
8.88667	0.75		8.88667	0.76		8.88667	0.87		8.88667	0.7
8.89	0.75		8.89	0.76		8.89	0.87		8.89	0.71
8.89333	0.75		8.89333	0.76		8.89333	0.87		8.89333	0.72
8.89667	0.75		8.89667	0.76		8.89667	0.88		8.89667	0.73
8.9	0.75		8.9	0.76		8.9	0.88		8.9	0.74
8.90333	0.75		8.90333	0.76		8.90333	0.88		8.90333	0.75
8.90667	0.75		8.90667	0.75		8.90667	0.89		8.90667	0.75
8.91	0.75		8.91	0.75		8.91	0.9		8.91	0.76
8.91333	0.75		8.91333	0.75		8.91333	0.9		8.91333	0.76
8.91667	0.75		8.91667	0.75		8.91667	0.91		8.91667	0.76
8.92	0.75		8.92	0.75		8.92	0.92		8.92	0.76
8.92333	0.75		8.92333	0.75		8.92333	0.92		8.92333	0.76
8.92667	0.76		8.92667	0.75		8.92667	0.93		8.92667	0.76
8.93	0.76		8.93	0.75		8.93	0.93		8.93	0.76
8.93333	0.77		8.93333	0.75		8.93333	0.93		8.93333	0.76
8.93667	0.78		8.93667	0.76		8.93667	0.94		8.93667	0.75
8.94	0.79		8.94	0.76		8.94	0.94		8.94	0.75
8.94333	0.8		8.94333	0.77		8.94333	0.95		8.94333	0.75
8.94667	0.81		8.94667	0.78		8.94667	0.96		8.94667	0.75
8.95	0.82		8.95	0.79		8.95	0.97		8.95	0.75
8.95333	0.84		8.95333	0.79		8.95333	0.98		8.95333	0.75
8.95667	0.85		8.95667	0.8		8.95667	0.99		8.95667	0.75
8.96	0.86		8.96	0.81		8.96	1		8.96	0.76
8.96333	0.87		8.96333	0.82		8.96333	1.01		8.96333	0.76
8.96667	0.88		8.96667	0.83		8.96667	1.03		8.96667	0.77
8.97	0.89		8.97	0.84		8.97	1.05		8.97	0.78
8.97333	0.89		8.97333	0.86		8.97333	1.07		8.97333	0.79
8.97667	0.9		8.97667	0.87		8.97667	1.09		8.97667	0.81
8.98	0.9		8.98	0.89		8.98	1.11		8.98	0.82
8.98333	0.91		8.98333	0.9		8.98333	1.13		8.98333	0.83
8.98667	0.92		8.98667	0.92		8.98667	1.15		8.98667	0.85
8.99	0.93		8.99	0.93		8.99	1.16		8.99	0.87
8.99333	0.94		8.99333	0.95		8.99333	1.18		8.99333	0.88
8.99667	0.95		8.99667	0.96		8.99667	1.19		8.99667	0.9
9	0.97		9	0.98		9	1.21		9	0.91
9.00333	0.98		9.00333	1		9.00333	1.22		9.00333	0.93
9.00667	1		9.00667	1.01		9.00667	1.24		9.00667	0.95
9.01	1.03		9.01	1.03		9.01	1.27		9.01	0.97
9.01333	1.05		9.01333	1.06		9.01333	1.3		9.01333	1
9.01667	1.09		9.01667	1.08		9.01667	1.33		9.01667	1.02
9.02	1.12		9.02	1.11		9.02	1.37		9.02	1.06
9.02333	1.15		9.02333	1.13		9.02333	1.41		9.02333	1.09
9.02667	1.19		9.02667	1.16		9.02667	1.45		9.02667	1.13
9.03	1.22		9.03	1.19		9.03	1.49		9.03	1.16
9.03333	1.25		9.03333	1.21		9.03333	1.52		9.03333	1.2
9.03667	1.28		9.03667	1.23		9.03667	1.55		9.03667	1.23
9.04	1.31		9.04	1.24		9.04	1.58		9.04	1.26
9.04333	1.33		9.04333	1.25		9.04333	1.59		9.04333	1.28
9.04667	1.34		9.04667	1.25		9.04667	1.6		9.04667	1.29
9.05	1.35		9.05	1.25		9.05	1.59		9.05	1.3
9.05333	1.35		9.05333	1.25		9.05333	1.58		9.05333	1.3
9.05667	1.35		9.05667	1.24		9.05667	1.57		9.05667	1.3
9.06	1.35		9.06	1.24		9.06	1.55		9.06	1.29
9.06333	1.35		9.06333	1.23		9.06333	1.53		9.06333	1.28
9.06667	1.35		9.06667	1.23		9.06667	1.52		9.06667	1.26
9.07	1.35		9.07	1.23		9.07	1.5		9.07	1.25
9.07333	1.36		9.07333	1.24		9.07333	1.49		9.07333	1.24
9.07667	1.36		9.07667	1.24		9.07667	1.49		9.07667	1.23
9.08	1.37		9.08	1.25		9.08	1.48		9.08	1.22
9.08333	1.39		9.08333	1.26		9.08333	1.49		9.08333	1.21
9.08667	1.4		9.08667	1.27		9.08667	1.49		9.08667	1.21
9.09	1.41		9.09	1.28		9.09	1.5		9.09	1.2
9.09333	1.42		9.09333	1.29		9.09333	1.5		9.09333	1.2
9.09667	1.43		9.09667	1.29		9.09667	1.51		9.09667	1.2
9.1	1.44		9.1	1.3		9.1	1.52		9.1	1.2
9.10333	1.45		9.10333	1.3		9.10333	1.52		9.10333	1.2
9.10667	1.45		9.10667	1.3		9.10667	1.53		9.10667	1.21
9.11	1.45		9.11	1.3		9.11	1.53		9.11	1.21
9.11333	1.44		9.11333	1.29		9.11333	1.54		9.11333	1.22
9.11667	1.44		9.11667	1.29		9.11667	1.54		9.11667	1.22
9.12	1.43		9.12	1.29		9.12	1.55		9.12	1.23
9.12333	1.42		9.12333	1.28		9.12333	1.56		9.12333	1.24
9.12667	1.42		9.12667	1.28		9.12667	1.57		9.12667	1.25
9.13	1.41		9.13	1.28		9.13	1.58		9.13	1.26
9.13333	1.41		9.13333	1.28		9.13333	1.59		9.13333	1.27
9.13667	1.41		9.13667	1.28		9.13667	1.6		9.13667	1.28
9.14	1.41		9.14	1.29		9.14	1.62		9.14	1.29
9.14333	1.42		9.14333	1.29		9.14333	1.63		9.14333	1.31
9.14667	1.42		9.14667	1.3		9.14667	1.65		9.14667	1.32
9.15	1.43		9.15	1.31		9.15	1.66		9.15	1.33
9.15333	1.44		9.15333	1.32		9.15333	1.67		9.15333	1.34
9.15667	1.45		9.15667	1.33		9.15667	1.68		9.15667	1.35
9.16	1.47		9.16	1.34		9.16	1.69		9.16	1.35
9.16333	1.48		9.16333	1.35		9.16333	1.7		9.16333	1.36
9.16667	1.49		9.16667	1.36		9.16667	1.71		9.16667	1.36
9.17	1.51		9.17	1.37		9.17	1.72		9.17	1.36
9.17333	1.52		9.17333	1.38		9.17333	1.72		9.17333	1.36
9.17667	1.54		9.17667	1.39		9.17667	1.72		9.17667	1.35
9.18	1.55		9.18	1.4		9.18	1.73		9.18	1.35
9.18333	1.56		9.18333	1.41		9.18333	1.73		9.18333	1.34
9.18667	1.58		9.18667	1.42		9.18667	1.73		9.18667	1.34
9.19	1.59		9.19	1.44		9.19	1.74		9.19	1.33
9.19333	1.6		9.19333	1.45		9.19333	1.74		9.19333	1.33
9.19667	1.6		9.19667	1.46		9.19667	1.75		9.19667	1.32
9.2	1.61		9.2	1.46		9.2	1.76		9.2	1.32
9.20333	1.61		9.20333	1.47		9.20333	1.76		9.20333	1.32
9.20667	1.61		9.20667	1.47		9.20667	1.77		9.20667	1.32
9.21	1.61		9.21	1.48		9.21	1.78		9.21	1.32
9.21333	1.61		9.21333	1.48		9.21333	1.79		9.21333	1.33
9.21667	1.61		9.21667	1.48		9.21667	1.8		9.21667	1.33
9.22	1.6		9.22	1.48		9.22	1.81		9.22	1.34
9.22333	1.6		9.22333	1.48		9.22333	1.83		9.22333	1.36
9.22667	1.6		9.22667	1.48		9.22667	1.84		9.22667	1.37
9.23	1.61		9.23	1.48		9.23	1.85		9.23	1.39
9.23333	1.61		9.23333	1.49		9.23333	1.86		9.23333	1.4
9.23667	1.62		9.23667	1.49		9.23667	1.88		9.23667	1.42
9.24	1.62		9.24	1.5		9.24	1.89		9.24	1.44
9.24333	1.63		9.24333	1.51		9.24333	1.91		9.24333	1.46
9.24667	1.64		9.24667	1.52		9.24667	1.92		9.24667	1.47
9.25	1.65		9.25	1.53		9.25	1.93		9.25	1.49
9.25333	1.66		9.25333	1.54		9.25333	1.94		9.25333	1.5
9.25667	1.67		9.25667	1.56		9.25667	1.95		9.25667	1.51
9.26	1.68		9.26	1.57		9.26	1.96		9.26	1.51
9.26333	1.68		9.26333	1.58		9.26333	1.96		9.26333	1.52
9.26667	1.69		9.26667	1.59		9.26667	1.96		9.26667	1.52
9.27	1.7		9.27	1.59		9.27	1.97		9.27	1.51
9.27333	1.7		9.27333	1.6		9.27333	1.97		9.27333	1.51
9.27667	1.71		9.27667	1.61		9.27667	1.97		9.27667	1.5
9.28	1.71		9.28	1.61		9.28	1.97		9.28	1.49
9.28333	1.72		9.28333	1.62		9.28333	1.97		9.28333	1.47
9.28667	1.72		9.28667	1.62		9.28667	1.97		9.28667	1.46
9.29	1.72		9.29	1.63		9.29	1.97		9.29	1.44
9.29333	1.73		9.29333	1.63		9.29333	1.97		9.29333	1.43
9.29667	1.73		9.29667	1.63		9.29667	1.97		9.29667	1.42
9.3	1.74		9.3	1.64		9.3	1.96		9.3	1.41
9.30333	1.75		9.30333	1.64		9.30333	1.96		9.30333	1.41
9.30667	1.77		9.30667	1.65		9.30667	1.97		9.30667	1.41
9.31	1.8		9.31	1.67		9.31	1.97		9.31	1.43
9.31333	1.83		9.31333	1.69		9.31333	1.99		9.31333	1.45
9.31667	1.85		9.31667	1.72		9.31667	2.02		9.31667	1.48
9.32	1.88		9.32	1.76		9.32	2.06		9.32	1.52
9.32333	1.9		9.32333	1.79		9.32333	2.1		9.32333	1.55
9.32667	1.92		9.32667	1.83		9.32667	2.14		9.32667	1.58
9.33	1.92		9.33	1.87		9.33	2.18		9.33	1.6
9.33333	1.91		9.33333	1.89		9.33333	2.21		9.33333	1.61
9.33667	1.89		9.33667	1.91		9.33667	2.23		9.33667	1.61
9.34	1.86		9.34	1.91		9.34	2.23		9.34	1.6
9.34333	1.82		9.34333	1.89		9.34333	2.22		9.34333	1.58
9.34667	1.76		9.34667	1.86		9.34667	2.19		9.34667	1.55
9.35	1.71		9.35	1.83		9.35	2.15		9.35	1.51
9.35333	1.65		9.35333	1.78		9.35333	2.11		9.35333	1.47
9.35667	1.6		9.35667	1.72		9.35667	2.06		9.35667	1.43
9.36	1.54		9.36	1.66		9.36	2		9.36	1.39
9.36333	1.49		9.36333	1.61		9.36333	1.95		9.36333	1.35
9.36667	1.44		9.36667	1.54		9.36667	1.89		9.36667	1.31
9.37	1.39		9.37	1.49		9.37	1.84		9.37	1.28
9.37333	1.35		9.37333	1.43		9.37333	1.79		9.37333	1.25
9.37667	1.31		9.37667	1.37		9.37667	1.75		9.37667	1.21
9.38	1.27		9.38	1.32		9.38	1.71		9.38	1.18
9.38333	1.23		9.38333	1.27		9.38333	1.66		9.38333	1.15
9.38667	1.19		9.38667	1.22		9.38667	1.62		9.38667	1.12
9.39	1.16		9.39	1.18		9.39	1.58		9.39	1.09
9.39333	1.13		9.39333	1.13		9.39333	1.54		9.39333	1.06
9.39667	1.1		9.39667	1.1		9.39667	1.49		9.39667	1.03
9.4	1.07		9.4	1.06		9.4	1.45		9.4	1
9.40333	1.05		9.40333	1.03		9.40333	1.41		9.40333	0.97
9.40667	1.03		9.40667	1		9.40667	1.37		9.40667	0.94
9.41	1.01		9.41	0.98		9.41	1.34		9.41	0.92
9.41333	1		9.41333	0.96		9.41333	1.3		9.41333	0.89
9.41667	0.99		9.41667	0.94		9.41667	1.27		9.41667	0.87
9.42	0.99		9.42	0.93		9.42	1.25		9.42	0.86
9.42333	0.99		9.42333	0.92		9.42333	1.23		9.42333	0.85
9.42667	0.99		9.42667	0.92		9.42667	1.22		9.42667	0.84
9.43	0.99		9.43	0.92		9.43	1.21		9.43	0.84
9.43333	0.99		9.43333	0.93		9.43333	1.21		9.43333	0.84
9.43667	0.99		9.43667	0.93		9.43667	1.2		9.43667	0.84
9.44	0.99		9.44	0.93		9.44	1.2		9.44	0.84
9.44333	0.98		9.44333	0.93		9.44333	1.2		9.44333	0.84
9.44667	0.97		9.44667	0.93		9.44667	1.2		9.44667	0.84
9.45	0.96		9.45	0.93		9.45	1.2		9.45	0.84
9.45333	0.94		9.45333	0.92		9.45333	1.19		9.45333	0.83
9.45667	0.93		9.45667	0.92		9.45667	1.19		9.45667	0.83
9.46	0.92		9.46	0.91		9.46	1.2		9.46	0.83
9.46333	0.92		9.46333	0.91		9.46333	1.21		9.46333	0.83
9.46667	0.92		9.46667	0.92		9.46667	1.24		9.46667	0.84
9.47	0.94		9.47	0.94		9.47	1.27		9.47	0.86
9.47333	0.97		9.47333	0.97		9.47333	1.32		9.47333	0.89
9.47667	1.01		9.47667	1.01		9.47667	1.37		9.47667	0.93
9.48	1.06		9.48	1.06		9.48	1.43		9.48	0.98
9.48333	1.12		9.48333	1.11		9.48333	1.49		9.48333	1.03
9.48667	1.19		9.48667	1.17		9.48667	1.57		9.48667	1.09
9.49	1.28		9.49	1.26		9.49	1.68		9.49	1.15
9.49333	1.41		9.49333	1.37		9.49333	1.83		9.49333	1.24
9.49667	1.58		9.49667	1.53		9.49667	2.03		9.49667	1.36
9.5	1.8		9.5	1.74		9.5	2.28		9.5	1.5
9.50333	2.06		9.50333	1.98		9.50333	2.56		9.50333	1.68
9.50667	2.34		9.50667	2.24		9.50667	2.86		9.50667	1.89
9.51	2.63		9.51	2.52		9.51	3.15		9.51	2.11
9.51333	2.9		9.51333	2.78		9.51333	3.43		9.51333	2.33
9.51667	3.13		9.51667	3		9.51667	3.66		9.51667	2.53
9.52	3.32		9.52	3.19		9.52	3.83		9.52	2.7
9.52333	3.45		9.52333	3.32		9.52333	3.94		9.52333	2.84
9.52667	3.53		9.52667	3.39		9.52667	3.99		9.52667	2.92
9.53	3.54		9.53	3.41		9.53	3.98		9.53	2.97
9.53333	3.5		9.53333	3.37		9.53333	3.9		9.53333	2.96
9.53667	3.41		9.53667	3.28		9.53667	3.78		9.53667	2.91
9.54	3.28		9.54	3.16		9.54	3.62		9.54	2.83
9.54333	3.13		9.54333	3		9.54333	3.43		9.54333	2.71
9.54667	2.95		9.54667	2.83		9.54667	3.22		9.54667	2.57
9.55	2.77		9.55	2.65		9.55	3.01		9.55	2.41
9.55333	2.59		9.55333	2.46		9.55333	2.8		9.55333	2.25
9.55667	2.4		9.55667	2.29		9.55667	2.61		9.55667	2.09
9.56	2.23		9.56	2.12		9.56	2.42		9.56	1.94
9.56333	2.08		9.56333	1.97		9.56333	2.26		9.56333	1.8
9.56667	1.94		9.56667	1.84		9.56667	2.12		9.56667	1.68
9.57	1.82		9.57	1.72		9.57	2		9.57	1.57
9.57333	1.71		9.57333	1.63		9.57333	1.9		9.57333	1.49
9.57667	1.62		9.57667	1.54		9.57667	1.82		9.57667	1.41
9.58	1.55		9.58	1.47		9.58	1.75		9.58	1.35
9.58333	1.48		9.58333	1.41		9.58333	1.7		9.58333	1.3
9.58667	1.43		9.58667	1.37		9.58667	1.65		9.58667	1.27
9.59	1.38		9.59	1.33		9.59	1.61		9.59	1.24
9.59333	1.34		9.59333	1.3		9.59333	1.58		9.59333	1.21
9.59667	1.31		9.59667	1.28		9.59667	1.55		9.59667	1.19
9.6	1.28		9.6	1.26		9.6	1.53		9.6	1.18
9.60333	1.26		9.60333	1.25		9.60333	1.51		9.60333	1.17
9.60667	1.26		9.60667	1.26		9.60667	1.51		9.60667	1.17
9.61	1.27		9.61	1.29		9.61	1.53		9.61	1.19
9.61333	1.32		9.61333	1.34		9.61333	1.57		9.61333	1.24
9.61667	1.41		9.61667	1.44		9.61667	1.65		9.61667	1.32
9.62	1.54		9.62	1.58		9.62	1.79		9.62	1.44
9.62333	1.73		9.62333	1.75		9.62333	1.97		9.62333	1.59
9.62667	1.94		9.62667	1.96		9.62667	2.19		9.62667	1.76
9.63	2.18		9.63	2.16		9.63	2.43		9.63	1.94
9.63333	2.4		9.63333	2.36		9.63333	2.68		9.63333	2.11
9.63667	2.59		9.63667	2.53		9.63667	2.9		9.63667	2.25
9.64	2.74		9.64	2.64		9.64	3.08		9.64	2.36
9.64333	2.83		9.64333	2.71		9.64333	3.2		9.64333	2.42
9.64667	2.85		9.64667	2.71		9.64667	3.25		9.64667	2.42
9.65	2.81		9.65	2.67		9.65	3.23		9.65	2.39
9.65333	2.72		9.65333	2.57		9.65333	3.15		9.65333	2.31
9.65667	2.59		9.65667	2.45		9.65667	3.02		9.65667	2.2
[truncated: 703 more rows]
