# Supplementary material for: An ancient role for CYP73 monooxygenases in phenylpropanoid biosynthesis and embryophyte development
Source: EMBO J. 2024 Aug 1;43(18):13. doi: 10.1038/s44318-024-00181-7 (PMC11405693; doi:10.1038/s44318-024-00181-7)
Supplement: Supplementary file 12 — Source data Fig. 4 [file 44318_2024_181_MOESM12_ESM.zip › Figure 4/4G/4G_toluidine_blue_quantification.xlsx]

## Sheet: Sheet1
	A626nm/A430nm ratio
	Wild type			ΔPpCYP73A48			ΔPpCYP73A49
	replicate 1	replicate 2	replicate 3	line #23	line #24	line #47	line #03	line #10	line #36
Toluidine blue	0.553659	0.670379	0.578704	0.690802	0.416486	0.503448	1.95543	1.91944	1.90345
