# Supplementary material for: An ancient role for CYP73 monooxygenases in phenylpropanoid biosynthesis and embryophyte development
Source: EMBO J. 2024 Aug 1;43(18):13. doi: 10.1038/s44318-024-00181-7 (PMC11405693; doi:10.1038/s44318-024-00181-7)
Supplement: Supplementary file 13 — Source data Fig. 5 [file 44318_2024_181_MOESM13_ESM.zip]

Archive with 36 entries (26 files):
- Figure 5/
- Figure 5/5I/
- Figure 5/5G/
- Figure 5/5F/
- Figure 5/5H/
- Figure 5/.DS_Store
- __MACOSX/Figure 5/._.DS_Store
- Figure 5/5J/
- Figure 5/5C/
- Figure 5/5D/
- Figure 5/5E/
- Figure 5/5B/
- Figure 5/5I/5I_cutin_monomer_levels.xlsx
- __MACOSX/Figure 5/5I/._5I_cutin_monomer_levels.xlsx
- Figure 5/5G/5G_metabolite_levels.xlsx
- __MACOSX/Figure 5/5G/._5G_metabolite_levels.xlsx
- Figure 5/5F/.DS_Store
- __MACOSX/Figure 5/5F/._.DS_Store
- Figure 5/5F/Fig5F_UHPLC-UV chromatograms.xlsx
- __MACOSX/Figure 5/5F/._Fig5F_UHPLC-UV chromatograms.xlsx
- Figure 5/5H/5H_metabolite_levels.xlsx
- __MACOSX/Figure 5/5H/._5H_metabolite_levels.xlsx
- Figure 5/5J/5J_total_cuticular_monomer_levels.xlsx
- __MACOSX/Figure 5/5J/._5J_total_cuticular_monomer_levels.xlsx
- Figure 5/5C/Mpcyp73a1-1.JPG
- __MACOSX/Figure 5/5C/._Mpcyp73a1-1.JPG
- Figure 5/5C/Mpcyp73a1-2.JPG
- __MACOSX/Figure 5/5C/._Mpcyp73a1-2.JPG
- Figure 5/5C/Wild_type.JPG
- __MACOSX/Figure 5/5C/._Wild_type.JPG
- Figure 5/5D/5D_thallus_area.xlsx
- __MACOSX/Figure 5/5D/._5D_thallus_area.xlsx
- Figure 5/5E/5E_gemmae_cup_number.xlsx
- __MACOSX/Figure 5/5E/._5E_gemmae_cup_number.xlsx
- Figure 5/5B/5B_RT-qPCR.xlsx
- __MACOSX/Figure 5/5B/._5B_RT-qPCR.xlsx
