# Supplementary material for: An ancient role for CYP73 monooxygenases in phenylpropanoid biosynthesis and embryophyte development
Source: EMBO J. 2024 Aug 1;43(18):13. doi: 10.1038/s44318-024-00181-7 (PMC11405693; doi:10.1038/s44318-024-00181-7)
Supplement: Supplementary file 13 — Source data Fig. 5 [file 44318_2024_181_MOESM13_ESM.zip › Figure 5/5I/5I_cutin_monomer_levels.xlsx]

## Sheet: Sheet1
	Metabolite level (µmole/g DW)
	Wild type				Mpcyp73a1-1				Mpcyp73a1-2
	replicate 1	replicate 2	replicate 3	replicate 4	replicate 1	replicate 2	replicate 3	replicate 4	replicate 1	replicate 2	replicate 3	replicate 4
glycerol	0.274113	0.231886	0.23752	0.291061	0.174284	0.125264	0.175708	0.150732	0.154696	0.129897	0.171579	0.160675
t-cinnamate	0	0	0	0	0.36543	0.319997	0.316974	0.324786	0.503506	0.499685	0.339795	0.47279
p-coumarate	1.65659	1.50462	1.4889	1.28687	0.936489	0.988263	0.925313	0.8458	1.17667	1.3286	1.2086	1.3987
ferulate	0.72563	0.593317	0.655414	0.527784	0.414154	0.408678	0.401519	0.418965	0.377521	0.35273	0.434598	0.376199
C16:0	0.732538	0.763614	0.939864	0.704499	0.43861	0.35165	0.383603	0.366002	0.397539	0.308085	0.404438	0.377084
16OH-C16:0	0.0662676	0.0644215	0.0852542	0.0686039	0.0296824	0.030184	0.0218974	0.0306823	0.0254504	0.0212856	0.0238346	0.026239
C14:0	0.0237204	0.0238424	0.0309396	0.0249854	0.028531	0.0253311	0.0230222	0.0251089	0.0107115	0.0088606	0.0119928	0.0120225
C18:0	0.0474981	0.045163	0.0542833	0.0444953	0.0281321	0.0281934	0.0263104	0.0266589	0.0166696	0.017835	0.0184174	0.0184494
C18:1	0.0769895	0.0830526	0.11206	0.089283	0.0366206	0.0380377	0.0302561	0.0329911	0.0175147	0.0153024	0.0195756	0.0185573
C18:2	0.0400707	0.0542492	0.0669879	0.060146	0.0888213	0.0657935	0.0784738	0.0706157	0.0716021	0.0661981	0.0639809	0.0689807
C18:3	0.0259602	0.039528	0.051364	0.0447805	0.0654298	0.04498	0.0506461	0.0475705	0.048837	0.0375982	0.045488	0.0417858
C20:0	0.0288782	0.0335408	0.0441357	0.0365384	0.0224534	0.0218843	0.0207499	0.0221281	0.0170651	0.0174103	0.0172332	0.0180661
C20:4	0.0028649	0.0073072	0.0102539	0.0095513	0.0146404	0.0098835	0.0120566	0.0116931	0.0135035	0.0111407	0.0117782	0.0123721
C22:0	0.0198783	0.0310511	0.0405729	0.0331112	0.0170307	0.016721	0.0160965	0.0172559	0.0140097	0.0147341	0.0139949	0.014886
C24:0	0.0286264	0.0634826	0.0869933	0.0723197	0.0492781	0.0465089	0.044788	0.0457237	0.0429273	0.0455269	0.0395764	0.0442821
