# Supplementary material for: An ancient role for CYP73 monooxygenases in phenylpropanoid biosynthesis and embryophyte development
Source: EMBO J. 2024 Aug 1;43(18):13. doi: 10.1038/s44318-024-00181-7 (PMC11405693; doi:10.1038/s44318-024-00181-7)
Supplement: Supplementary file 13 — Source data Fig. 5 [file 44318_2024_181_MOESM13_ESM.zip › Figure 5/5G/5G_metabolite_levels.xlsx]

## Sheet: Sheet1
	Metabolite level (relative to WT)
	Wild type				Mpcyp73a1-1				Mpcyp73a1-2
	replicate 1	replicate 2	replicate 3	replicate 4	replicate 1	replicate 2	replicate 3	replicate 4	replicate 1	replicate 2	replicate 3	replicate 4
pC5S	0.906911	1.39458	0.854181	0.844327	0.446502	0.491706	0.470439	0.412168	0.35797	0.580912	0.45341	0.882886
C5S	0.848465	1.24525	0.954553	0.951736	0.599579	0.441327	0.501391	0.609692	0.183999	0.352588	0.204316	0.415175
