# Supplementary material for: An ancient role for CYP73 monooxygenases in phenylpropanoid biosynthesis and embryophyte development
Source: EMBO J. 2024 Aug 1;43(18):13. doi: 10.1038/s44318-024-00181-7 (PMC11405693; doi:10.1038/s44318-024-00181-7)
Supplement: Supplementary file 13 — Source data Fig. 5 [file 44318_2024_181_MOESM13_ESM.zip › Figure 5/5H/5H_metabolite_levels.xlsx]

## Sheet: Sheet1
	Metabolite level (nmole/g DW)
	Wild type				Mpcyp73a1-1				Mpcyp73a1-2
	replicate 1	replicate 2	replicate 3	replicate 4	replicate 1	replicate 2	replicate 3	replicate 4	replicate 1	replicate 2	replicate 3	replicate 4
t-cinnamate	0	0	0	0	99.344	76.7942	97.5595	120.668	222.519	117.024	158.849	215.462
p-coumarate	61.4021	52.4716	68.8696	62.1887	41.4244	35.3244	42.6164	48.3714	41.203	47.6063	50.4611	63.5849
Caffeate	0.868509	0.545619	1.04945	0.827133	0	0	1.18166	0.515106	0.609565	0.490732	0.15639	0.607496
Ferulate	31.7742	22.8808	30.9705	29.7607	27.8062	26.5472	28.5179	29.452	22.6118	25.254	28.5427	27.9012
