# Supplementary material for: An ancient role for CYP73 monooxygenases in phenylpropanoid biosynthesis and embryophyte development
Source: EMBO J. 2024 Aug 1;43(18):13. doi: 10.1038/s44318-024-00181-7 (PMC11405693; doi:10.1038/s44318-024-00181-7)
Supplement: Supplementary file 13 — Source data Fig. 5 [file 44318_2024_181_MOESM13_ESM.zip › Figure 5/5J/5J_total_cuticular_monomer_levels.xlsx]

## Sheet: Sheet1
	Metabolite level (µmole/g DW)
	Wild type				Mpcyp73a1-1				Mpcyp73a1-2
	replicate 1	replicate 2	replicate 3	replicate 4	replicate 1	replicate 2	replicate 3	replicate 4	replicate 1	replicate 2	replicate 3	replicate 4
total cuticular monomers	3.74963	3.53907	3.90454	3.29403	2.70959	2.52137	2.52741	2.43671	2.88822	2.87489	2.82488	3.06109
