# Supplementary material for: An ancient role for CYP73 monooxygenases in phenylpropanoid biosynthesis and embryophyte development
Source: EMBO J. 2024 Aug 1;43(18):13. doi: 10.1038/s44318-024-00181-7 (PMC11405693; doi:10.1038/s44318-024-00181-7)
Supplement: Supplementary file 13 — Source data Fig. 5 [file 44318_2024_181_MOESM13_ESM.zip › Figure 5/5D/5D_thallus_area.xlsx]

## Sheet: Sheet1
Thallus area (mm2)
Wild type	Mpcyp73a1-1	Mpcyp73a1-2
457.18	80.81	50.07
461.875	147.24	83.95
506.685	132.212	88.973
356.533	60.033	99.295
437.485	122.53	55.65
464.465	51.035	50.695
428.8	131.915	88.458
438.76	77.565	81.03
405.788	56.19	81.035
439.373	105.462	80.35
498.782	164.253	86.365
379.445	107.485	89.44
509.237	134.247	126.86
473.775	153.045	131.01
519.725	30.33	110.275
448.425	175.83	60.44
460.245	179.705	107.795
503.595	101.31	63.91
324.88	126.905	53.105
406.26	87.04	117
348.515	119.53	45.85
462.63	41.6	21.31
440.42	7.015	59.52
444.785	122.73	124.115
405.697	90.795	5.565
455.495	86.765	61.075
436.99	72.985	43.81
437.095	190.835	76.025
466.565	110.965	46.21
	164.26	95.545
	211.715	115.28
	122.73	193.835
