# Supplementary material for: An ancient role for CYP73 monooxygenases in phenylpropanoid biosynthesis and embryophyte development
Source: EMBO J. 2024 Aug 1;43(18):13. doi: 10.1038/s44318-024-00181-7 (PMC11405693; doi:10.1038/s44318-024-00181-7)
Supplement: Supplementary file 13 — Source data Fig. 5 [file 44318_2024_181_MOESM13_ESM.zip › Figure 5/5E/5E_gemmae_cup_number.xlsx]

## Sheet: Sheet1
Gemmae cup number per plant
Wild type	Mpcyp73a1-1	Mpcyp73a1-2
10	0	0
8	2	0
9	0	0
3	0	0
8	1	0
8	0	0
7	1	0
8	0	0
8	0	0
7	0	0
8	2	0
7	0	0
7	2	0
8	0	1
8	0	0
8	0	0
7	2	0
8	1	0
5	0	0
5	0	0
5	1	0
5	0	0
6	0	0
8	1	0
6	1	0
7	1	0
7	0	0
7	3	0
7	0	0
	2	0
	4	0
	1	0
