# Supplementary material for: An ancient role for CYP73 monooxygenases in phenylpropanoid biosynthesis and embryophyte development
Source: EMBO J. 2024 Aug 1;43(18):13. doi: 10.1038/s44318-024-00181-7 (PMC11405693; doi:10.1038/s44318-024-00181-7)
Supplement: Supplementary file 13 — Source data Fig. 5 [file 44318_2024_181_MOESM13_ESM.zip › Figure 5/5B/5B_RT-qPCR.xlsx]

## Sheet: Sheet1
	Relative expression level
	Wild type				Mpcyp73a1-1				Mpcyp73a1-2
Gene	replicate 1	replicate 2	replicate 3	replicate 4	replicate 1	replicate 2	replicate 3	replicate 4	replicate 1	replicate 2	replicate 3	replicate 4
MpCYP73A1	2.38194	2.13889	1.87063	1.88236	2.96466	2.35287	2.5329	2.35955	1.96605	2.06152	1.84453	1.94092
MpCYP73A2	0.065264	0.0653778	0.054994	0.0408212	0.0537923	0.0652004	0.0759774	0.0568862	0.0528339	0.0467796	0.0973119	0.0729771
MpCYP73A3	0.0145977	0.0162943	0.0111869	0.0138066	0.0105472	0.0103137	0.0104265	0.0106279	0.0107111	0.0126847	0.0116499	0.00747924
