# Supplementary material for: An ancient role for CYP73 monooxygenases in phenylpropanoid biosynthesis and embryophyte development
Source: EMBO J. 2024 Aug 1;43(18):13. doi: 10.1038/s44318-024-00181-7 (PMC11405693; doi:10.1038/s44318-024-00181-7)
Supplement: Supplementary file 14 — Source data Fig. 6 [file 44318_2024_181_MOESM14_ESM.zip]

Archive with 22 entries (18 files):
- Figure 6/
- Figure 6/6A/
- Figure 6/.DS_Store
- __MACOSX/Figure 6/._.DS_Store
- Figure 6/6B/
- Figure 6/6C/
- Figure 6/6A/Marchantia_polymorpha_PA.JPG
- __MACOSX/Figure 6/6A/._Marchantia_polymorpha_PA.JPG
- Figure 6/6A/Ceratopteris_richardii_mock.JPG
- Figure 6/6A/Physcomitrium_patens_mock.JPG
- Figure 6/6A/Klebsormidium_nitens_mock.jpg
- __MACOSX/Figure 6/6A/._Klebsormidium_nitens_mock.jpg
- Figure 6/6A/Anthoceros_agrestis_PA.JPG
- Figure 6/6A/Marchantia_polymorpha_mock.JPG
- Figure 6/6A/Anthoceros_agrestis_mock.JPG
- Figure 6/6A/Physcomitrium_patens_PA.JPG
- Figure 6/6A/Klebsormidium_nitens_PA.jpg
- Figure 6/6A/Ceratopteris_richardii_PA.JPG
- Figure 6/6B/Fig6B_UHPLC-UV chromatograms.xlsx
- __MACOSX/Figure 6/6B/._Fig6B_UHPLC-UV chromatograms.xlsx
- Figure 6/6C/6C_metabolite_levels.xlsx
- __MACOSX/Figure 6/6C/._6C_metabolite_levels.xlsx
