# Supplementary material for: An ancient role for CYP73 monooxygenases in phenylpropanoid biosynthesis and embryophyte development
Source: EMBO J. 2024 Aug 1;43(18):13. doi: 10.1038/s44318-024-00181-7 (PMC11405693; doi:10.1038/s44318-024-00181-7)
Supplement: Supplementary file 14 — Source data Fig. 6 [file 44318_2024_181_MOESM14_ESM.zip › Figure 6/6B/Fig6B_UHPLC-UV chromatograms.xlsx]

## Sheet: Sheet1
	Absorbance @ 320nm (mAU)
	Ceratopteris richardii			Physcomitrium patens			Marchantia polymorpha			Anthoceros agrestis			Klebsormidium nitens
Time (min)	Mock	Piperonylic acid		Mock	Piperonylic acid		Mock	Piperonylic acid		Mock	Piperonylic acid		Mock	Piperonylic acid
2	-0.09	0.03		-0.1	-0.12		-0.02	0.35		0	0.01		-0.06	-0.17
2.00333	-0.1	0.02		-0.1	-0.12		-0.03	0.35		0.01	0		-0.05	-0.17
2.00667	-0.11	0.02		-0.1	-0.12		-0.04	0.35		0.02	-0.01		-0.04	-0.17
2.01	-0.11	0.02		-0.1	-0.12		-0.04	0.35		0.02	-0.02		-0.03	-0.17
2.01333	-0.11	0.03		-0.1	-0.12		-0.05	0.35		0.03	-0.03		-0.01	-0.17
2.01667	-0.12	0.03		-0.1	-0.12		-0.05	0.34		0.04	-0.04		0	-0.17
2.02	-0.12	0.04		-0.1	-0.12		-0.05	0.34		0.04	-0.05		0.01	-0.16
2.02333	-0.12	0.05		-0.11	-0.12		-0.05	0.34		0.05	-0.06		0.02	-0.15
2.02667	-0.11	0.06		-0.11	-0.13		-0.05	0.33		0.05	-0.06		0.03	-0.14
2.03	-0.11	0.07		-0.12	-0.13		-0.05	0.33		0.06	-0.07		0.04	-0.13
2.03333	-0.11	0.09		-0.12	-0.14		-0.04	0.33		0.06	-0.08		0.04	-0.12
2.03667	-0.1	0.11		-0.13	-0.14		-0.03	0.33		0.06	-0.09		0.05	-0.1
2.04	-0.09	0.13		-0.13	-0.15		-0.03	0.33		0.06	-0.09		0.05	-0.09
2.04333	-0.09	0.15		-0.14	-0.16		-0.02	0.33		0.07	-0.09		0.06	-0.08
2.04667	-0.08	0.17		-0.14	-0.16		-0.01	0.33		0.07	-0.09		0.06	-0.07
2.05	-0.07	0.18		-0.15	-0.17		0	0.33		0.07	-0.09		0.07	-0.05
2.05333	-0.06	0.2		-0.15	-0.17		0.01	0.33		0.07	-0.09		0.07	-0.04
2.05667	-0.05	0.21		-0.16	-0.18		0.02	0.33		0.07	-0.08		0.07	-0.03
2.06	-0.04	0.22		-0.16	-0.18		0.03	0.32		0.07	-0.08		0.07	-0.02
2.06333	-0.03	0.23		-0.16	-0.19		0.04	0.32		0.07	-0.07		0.06	-0.01
2.06667	-0.01	0.23		-0.16	-0.19		0.05	0.31		0.07	-0.06		0.06	-0.01
2.07	0	0.23		-0.16	-0.19		0.06	0.3		0.07	-0.05		0.06	0
2.07333	0.01	0.23		-0.16	-0.19		0.07	0.28		0.06	-0.04		0.05	0
2.07667	0.02	0.22		-0.15	-0.18		0.07	0.26		0.06	-0.03		0.04	0
2.08	0.03	0.22		-0.15	-0.18		0.08	0.24		0.05	-0.02		0.04	0
2.08333	0.03	0.21		-0.14	-0.18		0.08	0.22		0.05	-0.01		0.03	0
2.08667	0.04	0.2		-0.14	-0.17		0.08	0.2		0.04	0		0.03	0
2.09	0.05	0.19		-0.13	-0.16		0.08	0.17		0.04	0.01		0.03	0
2.09333	0.05	0.17		-0.13	-0.16		0.08	0.15		0.03	0.02		0.02	-0.01
2.09667	0.05	0.16		-0.12	-0.15		0.08	0.12		0.03	0.03		0.02	-0.01
2.1	0.05	0.14		-0.11	-0.14		0.08	0.1		0.02	0.04		0.02	-0.02
2.10333	0.05	0.12		-0.11	-0.13		0.07	0.08		0.02	0.05		0.02	-0.02
2.10667	0.05	0.1		-0.1	-0.12		0.07	0.06		0.02	0.05		0.02	-0.03
2.11	0.04	0.09		-0.09	-0.11		0.06	0.05		0.02	0.06		0.02	-0.03
2.11333	0.03	0.07		-0.08	-0.1		0.06	0.03		0.02	0.06		0.02	-0.04
2.11667	0.02	0.05		-0.08	-0.09		0.05	0.02		0.02	0.07		0.02	-0.04
2.12	0.01	0.04		-0.07	-0.08		0.05	0.01		0.02	0.07		0.01	-0.04
2.12333	0	0.04		-0.07	-0.08		0.04	0		0.02	0.07		0.01	-0.04
2.12667	0	0.03		-0.07	-0.07		0.04	0		0.02	0.07		0	-0.05
2.13	-0.01	0.03		-0.07	-0.07		0.04	0		0.02	0.07		-0.01	-0.05
2.13333	-0.01	0.02		-0.06	-0.07		0.03	0		0.02	0.06		-0.02	-0.05
2.13667	-0.01	0.03		-0.06	-0.07		0.03	0		0.01	0.06		-0.03	-0.05
2.14	-0.02	0.03		-0.06	-0.07		0.03	0		0.01	0.06		-0.04	-0.05
2.14333	-0.02	0.04		-0.07	-0.07		0.02	0.01		0	0.05		-0.05	-0.06
2.14667	-0.02	0.04		-0.07	-0.07		0.02	0.02		-0.01	0.04		-0.06	-0.06
2.15	-0.02	0.06		-0.08	-0.08		0.02	0.02		-0.01	0.04		-0.07	-0.07
2.15333	-0.02	0.07		-0.08	-0.08		0.02	0.03		-0.02	0.03		-0.08	-0.08
2.15667	-0.02	0.09		-0.09	-0.09		0.02	0.04		-0.03	0.02		-0.09	-0.09
2.16	-0.02	0.1		-0.09	-0.09		0.02	0.05		-0.03	0.02		-0.1	-0.1
2.16333	-0.02	0.13		-0.1	-0.1		0.01	0.05		-0.04	0.01		-0.11	-0.11
2.16667	-0.03	0.15		-0.1	-0.1		0.01	0.06		-0.04	0.01		-0.11	-0.12
2.17	-0.04	0.17		-0.1	-0.11		0	0.07		-0.05	0		-0.11	-0.13
2.17333	-0.05	0.19		-0.1	-0.12		0	0.07		-0.05	0		-0.11	-0.14
2.17667	-0.06	0.22		-0.1	-0.12		-0.01	0.08		-0.05	0		-0.11	-0.15
2.18	-0.07	0.24		-0.1	-0.13		-0.02	0.08		-0.04	0		-0.11	-0.16
2.18333	-0.09	0.26		-0.1	-0.13		-0.03	0.08		-0.04	-0.01		-0.1	-0.17
2.18667	-0.1	0.28		-0.1	-0.13		-0.04	0.09		-0.03	-0.01		-0.1	-0.17
2.19	-0.11	0.29		-0.1	-0.13		-0.05	0.09		-0.02	-0.01		-0.09	-0.18
2.19333	-0.12	0.3		-0.1	-0.13		-0.06	0.09		-0.01	-0.02		-0.08	-0.18
2.19667	-0.13	0.31		-0.1	-0.13		-0.07	0.09		0	-0.02		-0.07	-0.18
2.2	-0.14	0.31		-0.1	-0.13		-0.07	0.09		0.01	-0.03		-0.06	-0.18
2.20333	-0.15	0.32		-0.11	-0.13		-0.08	0.09		0.02	-0.03		-0.04	-0.18
2.20667	-0.15	0.32		-0.11	-0.13		-0.09	0.09		0.03	-0.03		-0.03	-0.17
2.21	-0.15	0.31		-0.11	-0.13		-0.09	0.09		0.04	-0.04		-0.02	-0.17
2.21333	-0.15	0.31		-0.12	-0.13		-0.09	0.09		0.04	-0.04		0	-0.16
2.21667	-0.15	0.31		-0.12	-0.13		-0.1	0.09		0.05	-0.05		0.01	-0.15
2.22	-0.14	0.31		-0.13	-0.13		-0.09	0.08		0.05	-0.05		0.02	-0.14
2.22333	-0.13	0.31		-0.13	-0.14		-0.09	0.08		0.06	-0.05		0.03	-0.12
2.22667	-0.13	0.31		-0.14	-0.14		-0.08	0.08		0.06	-0.06		0.04	-0.11
2.23	-0.11	0.31		-0.14	-0.14		-0.07	0.08		0.07	-0.06		0.05	-0.1
2.23333	-0.1	0.31		-0.14	-0.15		-0.06	0.08		0.07	-0.06		0.06	-0.09
2.23667	-0.09	0.31		-0.15	-0.16		-0.05	0.08		0.07	-0.07		0.06	-0.08
2.24	-0.08	0.31		-0.15	-0.16		-0.04	0.08		0.07	-0.07		0.07	-0.07
2.24333	-0.07	0.3		-0.16	-0.17		-0.02	0.08		0.07	-0.07		0.07	-0.06
2.24667	-0.05	0.3		-0.16	-0.17		0	0.08		0.07	-0.07		0.07	-0.05
2.25	-0.04	0.29		-0.17	-0.18		0.01	0.09		0.07	-0.07		0.07	-0.04
2.25333	-0.03	0.28		-0.17	-0.18		0.02	0.09		0.06	-0.07		0.07	-0.03
2.25667	-0.01	0.27		-0.17	-0.18		0.03	0.09		0.06	-0.07		0.07	-0.03
2.26	0	0.25		-0.17	-0.18		0.05	0.09		0.06	-0.06		0.06	-0.02
2.26333	0.01	0.23		-0.17	-0.19		0.06	0.09		0.05	-0.06		0.05	-0.02
2.26667	0.02	0.21		-0.17	-0.19		0.07	0.08		0.05	-0.05		0.05	-0.01
2.27	0.03	0.18		-0.17	-0.19		0.08	0.08		0.04	-0.04		0.04	-0.01
2.27333	0.04	0.16		-0.17	-0.18		0.08	0.07		0.04	-0.04		0.03	-0.01
2.27667	0.05	0.13		-0.16	-0.18		0.09	0.06		0.03	-0.03		0.03	-0.01
2.28	0.05	0.1		-0.16	-0.18		0.09	0.05		0.03	-0.02		0.02	-0.02
2.28333	0.05	0.07		-0.15	-0.17		0.1	0.04		0.02	-0.01		0.02	-0.02
2.28667	0.05	0.05		-0.14	-0.17		0.1	0.03		0.02	-0.01		0.02	-0.02
2.29	0.05	0.02		-0.14	-0.16		0.1	0.02		0.02	0		0.02	-0.03
2.29333	0.05	0		-0.13	-0.16		0.09	0.01		0.02	0		0.02	-0.03
2.29667	0.05	-0.01		-0.12	-0.15		0.09	0		0.02	0.01		0.01	-0.04
2.3	0.04	-0.03		-0.11	-0.14		0.08	-0.01		0.02	0.01		0.01	-0.04
2.30333	0.03	-0.04		-0.11	-0.14		0.07	-0.01		0.02	0.02		0.01	-0.04
2.30667	0.02	-0.05		-0.1	-0.13		0.06	-0.02		0.02	0.02		0.01	-0.05
2.31	0.02	-0.06		-0.09	-0.12		0.05	-0.02		0.02	0.03		0	-0.05
2.31333	0.01	-0.06		-0.09	-0.11		0.04	-0.02		0.02	0.03		0	-0.05
2.31667	0	-0.06		-0.09	-0.11		0.03	-0.03		0.02	0.03		-0.01	-0.05
2.32	0	-0.06		-0.08	-0.1		0.02	-0.03		0.02	0.03		-0.02	-0.05
2.32333	0	-0.06		-0.08	-0.1		0.02	-0.03		0.01	0.03		-0.03	-0.05
2.32667	0	-0.05		-0.08	-0.09		0.01	-0.02		0.01	0.03		-0.04	-0.05
2.33	0	-0.05		-0.08	-0.09		0	-0.02		0	0.03		-0.05	-0.06
2.33333	0	-0.04		-0.08	-0.09		0	-0.01		0	0.03		-0.06	-0.06
2.33667	0	-0.03		-0.08	-0.09		0	-0.01		-0.01	0.03		-0.07	-0.06
2.34	0	-0.01		-0.08	-0.09		0	0		-0.02	0.02		-0.08	-0.07
2.34333	0	0		-0.08	-0.1		0	0.01		-0.03	0.02		-0.09	-0.07
2.34667	0	0.01		-0.09	-0.1		0	0.01		-0.03	0.01		-0.1	-0.08
2.35	0	0.03		-0.09	-0.1		0	0.03		-0.04	0.01		-0.11	-0.09
2.35333	-0.01	0.04		-0.09	-0.1		0	0.03		-0.04	0.01		-0.12	-0.1
2.35667	-0.01	0.05		-0.1	-0.11		0	0.04		-0.04	0.01		-0.12	-0.11
2.36	-0.02	0.06		-0.1	-0.11		0	0.05		-0.04	0.01		-0.12	-0.12
2.36333	-0.02	0.07		-0.1	-0.11		0	0.06		-0.05	0.01		-0.12	-0.13
2.36667	-0.03	0.08		-0.11	-0.12		-0.01	0.07		-0.04	0.02		-0.12	-0.14
2.37	-0.04	0.09		-0.11	-0.12		-0.02	0.07		-0.04	0.02		-0.12	-0.15
2.37333	-0.05	0.09		-0.11	-0.12		-0.03	0.08		-0.04	0.03		-0.12	-0.16
2.37667	-0.07	0.09		-0.11	-0.12		-0.04	0.08		-0.03	0.04		-0.11	-0.17
2.38	-0.08	0.1		-0.11	-0.12		-0.05	0.08		-0.03	0.04		-0.1	-0.18
2.38333	-0.09	0.1		-0.11	-0.12		-0.06	0.09		-0.02	0.05		-0.1	-0.18
2.38667	-0.1	0.1		-0.11	-0.12		-0.07	0.09		-0.01	0.05		-0.09	-0.19
2.39	-0.11	0.09		-0.11	-0.12		-0.08	0.09		0	0.05		-0.08	-0.19
2.39333	-0.12	0.09		-0.11	-0.12		-0.08	0.08		0.01	0.05		-0.07	-0.19
2.39667	-0.13	0.08		-0.11	-0.12		-0.09	0.08		0.03	0.05		-0.06	-0.18
2.4	-0.14	0.08		-0.11	-0.12		-0.09	0.08		0.04	0.04		-0.05	-0.18
2.40333	-0.14	0.07		-0.12	-0.12		-0.1	0.08		0.05	0.04		-0.04	-0.17
2.40667	-0.14	0.06		-0.12	-0.12		-0.1	0.07		0.05	0.03		-0.02	-0.16
2.41	-0.14	0.05		-0.12	-0.13		-0.09	0.07		0.06	0.02		-0.01	-0.15
2.41333	-0.14	0.04		-0.13	-0.13		-0.09	0.07		0.07	0.02		0	-0.14
2.41667	-0.13	0.04		-0.13	-0.14		-0.08	0.06		0.08	0.01		0.01	-0.12
2.42	-0.13	0.03		-0.14	-0.14		-0.07	0.06		0.08	0		0.02	-0.11
2.42333	-0.12	0.03		-0.14	-0.15		-0.06	0.06		0.08	0		0.03	-0.1
2.42667	-0.11	0.03		-0.15	-0.16		-0.05	0.06		0.09	-0.01		0.04	-0.08
2.43	-0.1	0.02		-0.16	-0.16		-0.04	0.06		0.09	-0.01		0.04	-0.07
2.43333	-0.09	0.02		-0.16	-0.17		-0.03	0.06		0.09	-0.01		0.05	-0.06
2.43667	-0.08	0.02		-0.17	-0.17		-0.01	0.06		0.09	-0.02		0.05	-0.05
2.44	-0.06	0.02		-0.17	-0.18		0	0.06		0.08	-0.02		0.05	-0.04
2.44333	-0.05	0.03		-0.18	-0.19		0.01	0.06		0.08	-0.01		0.05	-0.03
2.44667	-0.04	0.03		-0.18	-0.19		0.02	0.06		0.07	-0.01		0.04	-0.03
2.45	-0.03	0.03		-0.18	-0.19		0.03	0.06		0.07	-0.01		0.04	-0.02
2.45333	-0.02	0.03		-0.18	-0.19		0.04	0.07		0.06	0		0.03	-0.02
2.45667	0	0.02		-0.18	-0.19		0.05	0.07		0.06	0		0.03	-0.02
2.46	0	0.02		-0.18	-0.19		0.06	0.06		0.05	0.01		0.02	-0.02
2.46333	0.01	0.01		-0.17	-0.18		0.07	0.06		0.05	0.02		0.01	-0.02
2.46667	0.02	0		-0.17	-0.18		0.08	0.06		0.04	0.03		0.01	-0.02
2.47	0.02	0		-0.17	-0.17		0.09	0.05		0.04	0.04		0	-0.02
2.47333	0.03	-0.01		-0.16	-0.17		0.09	0.05		0.04	0.05		0	-0.03
2.47667	0.03	-0.02		-0.15	-0.16		0.09	0.04		0.03	0.06		0	-0.03
2.48	0.03	-0.03		-0.15	-0.15		0.09	0.03		0.03	0.07		0	-0.03
2.48333	0.03	-0.04		-0.14	-0.14		0.09	0.03		0.03	0.08		0	-0.04
2.48667	0.03	-0.05		-0.14	-0.14		0.08	0.02		0.03	0.09		0	-0.04
2.49	0.03	-0.06		-0.13	-0.13		0.08	0.01		0.02	0.09		0	-0.05
2.49333	0.02	-0.06		-0.12	-0.13		0.07	0.01		0.02	0.1		0	-0.05
2.49667	0.02	-0.07		-0.12	-0.12		0.06	0		0.02	0.1		0	-0.05
2.5	0.01	-0.07		-0.11	-0.11		0.05	0		0.02	0.1		0	-0.05
2.50333	0.01	-0.07		-0.1	-0.11		0.04	-0.01		0.01	0.1		0	-0.05
2.50667	0.01	-0.07		-0.1	-0.1		0.03	-0.01		0.01	0.09		-0.01	-0.05
2.51	0	-0.07		-0.09	-0.1		0.03	-0.01		0	0.09		-0.01	-0.05
2.51333	0	-0.06		-0.09	-0.1		0.02	0		0	0.08		-0.02	-0.05
2.51667	0	-0.06		-0.09	-0.09		0.01	0		-0.01	0.07		-0.03	-0.05
2.52	0	-0.05		-0.09	-0.09		0.01	0		-0.01	0.06		-0.04	-0.05
2.52333	0	-0.04		-0.09	-0.09		0.01	0.01		-0.02	0.05		-0.05	-0.05
2.52667	0	-0.03		-0.09	-0.09		0.01	0.02		-0.03	0.03		-0.06	-0.05
2.53	0	-0.02		-0.09	-0.09		0.01	0.03		-0.04	0.02		-0.07	-0.05
2.53333	0	-0.01		-0.09	-0.09		0.01	0.04		-0.05	0.01		-0.08	-0.06
2.53667	-0.01	0		-0.09	-0.1		0.01	0.05		-0.05	0		-0.09	-0.06
2.54	-0.01	0.01		-0.09	-0.1		0.01	0.06		-0.06	0		-0.1	-0.07
2.54333	-0.02	0.03		-0.09	-0.1		0.01	0.07		-0.06	-0.01		-0.1	-0.08
2.54667	-0.02	0.04		-0.09	-0.11		0.01	0.08		-0.07	-0.02		-0.11	-0.09
2.55	-0.03	0.05		-0.09	-0.11		0	0.09		-0.07	-0.02		-0.11	-0.1
2.55333	-0.04	0.05		-0.08	-0.12		0	0.1		-0.07	-0.03		-0.11	-0.11
2.55667	-0.05	0.06		-0.08	-0.12		-0.01	0.11		-0.07	-0.03		-0.11	-0.12
2.56	-0.06	0.07		-0.08	-0.13		-0.01	0.12		-0.06	-0.03		-0.11	-0.14
2.56333	-0.08	0.08		-0.07	-0.13		-0.02	0.13		-0.06	-0.03		-0.1	-0.15
2.56667	-0.09	0.08		-0.07	-0.13		-0.03	0.13		-0.05	-0.03		-0.1	-0.16
2.57	-0.1	0.09		-0.06	-0.13		-0.05	0.13		-0.05	-0.04		-0.09	-0.17
2.57333	-0.11	0.09		-0.06	-0.13		-0.06	0.14		-0.04	-0.04		-0.08	-0.17
2.57667	-0.13	0.09		-0.06	-0.13		-0.07	0.14		-0.03	-0.04		-0.06	-0.18
2.58	-0.13	0.09		-0.06	-0.12		-0.08	0.14		-0.02	-0.04		-0.05	-0.18
2.58333	-0.14	0.09		-0.06	-0.12		-0.08	0.14		-0.01	-0.05		-0.04	-0.18
2.58667	-0.14	0.08		-0.07	-0.12		-0.09	0.13		0	-0.05		-0.02	-0.17
2.59	-0.15	0.08		-0.08	-0.12		-0.09	0.13		0.01	-0.06		-0.01	-0.17
2.59333	-0.15	0.07		-0.1	-0.12		-0.1	0.13		0.03	-0.07		0	-0.16
2.59667	-0.15	0.07		-0.11	-0.12		-0.1	0.12		0.04	-0.07		0.02	-0.15
2.6	-0.14	0.06		-0.13	-0.13		-0.09	0.12		0.05	-0.08		0.03	-0.14
2.60333	-0.14	0.06		-0.15	-0.13		-0.09	0.11		0.05	-0.09		0.04	-0.12
2.60667	-0.13	0.06		-0.17	-0.14		-0.08	0.1		0.06	-0.1		0.05	-0.11
2.61	-0.12	0.05		-0.19	-0.14		-0.08	0.1		0.07	-0.1		0.06	-0.09
2.61333	-0.1	0.05		-0.21	-0.15		-0.07	0.09		0.07	-0.11		0.07	-0.08
2.61667	-0.09	0.05		-0.23	-0.16		-0.06	0.09		0.08	-0.11		0.08	-0.07
2.62	-0.08	0.05		-0.24	-0.17		-0.05	0.08		0.08	-0.12		0.08	-0.05
2.62333	-0.06	0.05		-0.26	-0.18		-0.03	0.08		0.08	-0.12		0.09	-0.04
2.62667	-0.05	0.05		-0.27	-0.19		-0.02	0.08		0.07	-0.12		0.09	-0.03
2.63	-0.04	0.05		-0.27	-0.2		-0.01	0.08		0.07	-0.12		0.09	-0.02
2.63333	-0.03	0.05		-0.28	-0.2		0	0.08		0.06	-0.11		0.08	-0.01
2.63667	-0.01	0.05		-0.28	-0.21		0.01	0.08		0.06	-0.11		0.08	0
2.64	0	0.05		-0.28	-0.21		0.03	0.08		0.05	-0.1		0.08	0
2.64333	0.01	0.04		-0.27	-0.22		0.04	0.07		0.05	-0.1		0.07	0.01
2.64667	0.02	0.04		-0.26	-0.22		0.05	0.07		0.04	-0.09		0.06	0.01
2.65	0.02	0.03		-0.25	-0.22		0.06	0.07		0.03	-0.09		0.05	0.01
2.65333	0.03	0.02		-0.23	-0.22		0.07	0.06		0.02	-0.08		0.05	0.01
2.65667	0.04	0.01		-0.22	-0.21		0.07	0.06		0.02	-0.08		0.04	0.01
2.66	0.04	0		-0.2	-0.21		0.08	0.05		0.01	-0.07		0.03	0
2.66333	0.05	-0.02		-0.18	-0.2		0.08	0.04		0.01	-0.06		0.02	0
2.66667	0.05	-0.03		-0.17	-0.2		0.08	0.03		0.01	-0.05		0.02	-0.01
2.67	0.05	-0.04		-0.15	-0.19		0.08	0.02		0.01	-0.05		0.01	-0.01
2.67333	0.05	-0.05		-0.13	-0.18		0.07	0.01		0.01	-0.04		0.01	-0.02
2.67667	0.05	-0.06		-0.12	-0.17		0.07	0		0.01	-0.03		0.01	-0.03
2.68	0.04	-0.07		-0.1	-0.16		0.06	-0.01		0.02	-0.02		0	-0.04
2.68333	0.04	-0.08		-0.09	-0.15		0.06	-0.01		0.02	-0.01		0	-0.04
2.68667	0.04	-0.08		-0.08	-0.14		0.05	-0.02		0.02	0		0	-0.05
2.69	0.03	-0.08		-0.07	-0.13		0.04	-0.02		0.02	0		0	-0.05
2.69333	0.03	-0.08		-0.06	-0.12		0.03	-0.02		0.02	0		-0.01	-0.05
2.69667	0.02	-0.08		-0.05	-0.11		0.03	-0.02		0.02	0.01		-0.01	-0.05
2.7	0.02	-0.08		-0.05	-0.11		0.02	-0.02		0.02	0.01		-0.02	-0.05
2.70333	0.01	-0.07		-0.05	-0.1		0.01	-0.01		0.02	0.01		-0.03	-0.05
2.70667	0.01	-0.06		-0.04	-0.1		0.01	-0.01		0.01	0.01		-0.04	-0.05
2.71	0.01	-0.05		-0.04	-0.09		0.01	0		0	0.01		-0.05	-0.05
2.71333	0.01	-0.04		-0.04	-0.09		0	0.01		0	0.01		-0.05	-0.05
2.71667	0.01	-0.03		-0.05	-0.09		0	0.03		-0.01	0.01		-0.06	-0.05
2.72	0.01	-0.01		-0.05	-0.1		0	0.04		-0.02	0.01		-0.08	-0.06
2.72333	0.02	0		-0.05	-0.1		0	0.05		-0.03	0.02		-0.09	-0.06
2.72667	0.02	0.01		-0.06	-0.1		0	0.07		-0.04	0.03		-0.09	-0.07
2.73	0.02	0.03		-0.07	-0.11		0	0.09		-0.04	0.05		-0.1	-0.08
2.73333	0.02	0.04		-0.07	-0.11		0	0.1		-0.05	0.07		-0.11	-0.09
2.73667	0.02	0.05		-0.08	-0.11		0	0.12		-0.05	0.11		-0.11	-0.1
2.74	0.02	0.06		-0.08	-0.12		0	0.14		-0.05	0.15		-0.11	-0.11
2.74333	0.01	0.07		-0.08	-0.12		-0.01	0.15		-0.05	0.2		-0.11	-0.12
2.74667	0.01	0.08		-0.09	-0.12		-0.02	0.16		-0.05	0.25		-0.11	-0.14
2.75	0.01	0.09		-0.09	-0.12		-0.03	0.17		-0.04	0.31		-0.1	-0.15
2.75333	0.01	0.1		-0.09	-0.12		-0.05	0.17		-0.04	0.37		-0.09	-0.16
2.75667	0.01	0.11		-0.09	-0.12		-0.06	0.18		-0.03	0.42		-0.08	-0.17
2.76	0.01	0.12		-0.09	-0.11		-0.07	0.18		-0.02	0.47		-0.07	-0.17
2.76333	0.02	0.14		-0.09	-0.11		-0.08	0.18		-0.01	0.51		-0.06	-0.18
2.76667	0.03	0.15		-0.09	-0.11		-0.09	0.18		0	0.55		-0.05	-0.18
2.77	0.05	0.17		-0.09	-0.11		-0.1	0.17		0.01	0.58		-0.04	-0.18
2.77333	0.08	0.19		-0.09	-0.11		-0.11	0.17		0.03	0.6		-0.02	-0.18
2.77667	0.11	0.21		-0.1	-0.11		-0.11	0.17		0.04	0.62		-0.01	-0.18
2.78	0.14	0.24		-0.1	-0.11		-0.12	0.16		0.05	0.62		0	-0.17
2.78333	0.19	0.26		-0.11	-0.12		-0.12	0.15		0.06	0.62		0.01	-0.16
2.78667	0.23	0.29		-0.12	-0.12		-0.11	0.14		0.07	0.61		0.02	-0.15
2.79	0.27	0.32		-0.13	-0.13		-0.1	0.14		0.08	0.59		0.03	-0.14
2.79333	0.32	0.34		-0.14	-0.14		-0.09	0.13		0.09	0.57		0.04	-0.13
2.79667	0.36	0.37		-0.15	-0.14		-0.08	0.12		0.1	0.54		0.04	-0.12
2.8	0.41	0.4		-0.16	-0.15		-0.07	0.11		0.1	0.5		0.05	-0.1
2.80333	0.45	0.42		-0.17	-0.16		-0.05	0.1		0.11	0.47		0.05	-0.09
2.80667	0.49	0.45		-0.19	-0.17		-0.03	0.09		0.11	0.42		0.06	-0.07
2.81	0.53	0.47		-0.2	-0.18		-0.01	0.09		0.11	0.38		0.06	-0.06
2.81333	0.58	0.5		-0.21	-0.19		0.01	0.08		0.11	0.34		0.06	-0.05
2.81667	0.64	0.52		-0.22	-0.19		0.03	0.08		0.11	0.3		0.06	-0.04
2.82	0.74	0.55		-0.22	-0.2		0.05	0.07		0.11	0.26		0.06	-0.03
2.82333	0.89	0.6		-0.23	-0.2		0.06	0.07		0.1	0.22		0.06	-0.02
2.82667	1.17	0.67		-0.23	-0.2		0.08	0.06		0.1	0.18		0.05	-0.01
2.83	1.65	0.79		-0.23	-0.2		0.09	0.06		0.09	0.15		0.05	-0.01
2.83333	2.45	1		-0.24	-0.2		0.09	0.05		0.08	0.13		0.05	0
2.83667	3.73	1.36		-0.23	-0.2		0.1	0.05		0.07	0.11		0.04	0
2.84	5.67	1.91		-0.23	-0.2		0.1	0.04		0.06	0.09		0.04	0
2.84333	8.45	2.73		-0.23	-0.19		0.1	0.04		0.05	0.08		0.04	0
2.84667	12.22	3.88		-0.22	-0.19		0.1	0.03		0.04	0.07		0.04	-0.01
2.85	17.05	5.4		-0.21	-0.18		0.1	0.02		0.04	0.06		0.04	-0.01
2.85333	22.95	7.29		-0.2	-0.17		0.1	0.01		0.03	0.06		0.04	-0.01
2.85667	29.8	9.53		-0.18	-0.16		0.09	0.01		0.03	0.06		0.04	-0.02
2.86	37.43	12.06		-0.17	-0.15		0.09	0		0.02	0.06		0.04	-0.03
2.86333	45.6	14.8		-0.16	-0.13		0.08	0		0.02	0.06		0.04	-0.03
2.86667	54.03	17.65		-0.14	-0.12		0.07	0		0.02	0.06		0.04	-0.04
2.87	62.47	20.51		-0.13	-0.11		0.06	-0.01		0.03	0.06		0.04	-0.04
2.87333	70.7	23.3		-0.11	-0.1		0.05	-0.01		0.03	0.06		0.04	-0.05
2.87667	78.52	25.95		-0.1	-0.09		0.05	-0.01		0.03	0.06		0.04	-0.05
2.88	85.79	28.39		-0.09	-0.09		0.04	-0.01		0.03	0.06		0.04	-0.05
2.88333	92.42	30.58		-0.08	-0.09		0.03	-0.01		0.03	0.06		0.03	-0.05
2.88667	98.29	32.49		-0.07	-0.09		0.02	-0.01		0.02	0.05		0.03	-0.05
2.89	103.33	34.09		-0.06	-0.09		0.01	-0.01		0.02	0.05		0.01	-0.05
2.89333	107.42	35.34		-0.05	-0.09		0.01	0		0.01	0.05		0	-0.05
2.89667	110.44	36.2		-0.05	-0.09		0	0		0	0.04		-0.01	-0.05
2.9	112.28	36.65		-0.05	-0.1		0	0.01		0	0.03		-0.03	-0.05
2.90333	112.82	36.64		-0.04	-0.1		0	0.01		-0.01	0.03		-0.04	-0.05
2.90667	111.97	36.16		-0.04	-0.11		0	0.02		-0.02	0.02		-0.05	-0.05
2.91	109.7	35.22		-0.04	-0.12		0	0.03		-0.03	0.01		-0.07	-0.05
2.91333	106.05	33.83		-0.04	-0.13		0	0.04		-0.04	0		-0.08	-0.06
2.91667	101.11	32.04		-0.05	-0.14		0	0.05		-0.05	0		-0.09	-0.07
2.92	95.04	29.92		-0.05	-0.14		0	0.06		-0.05	-0.01		-0.1	-0.08
2.92333	88.08	27.54		-0.05	-0.15		-0.01	0.07		-0.06	-0.02		-0.11	-0.09
2.92667	80.47	25		-0.06	-0.15		-0.01	0.08		-0.06	-0.02		-0.12	-0.11
2.93	72.51	22.39		-0.06	-0.16		-0.02	0.09		-0.07	-0.03		-0.12	-0.12
2.93333	64.44	19.79		-0.07	-0.16		-0.03	0.1		-0.07	-0.03		-0.12	-0.13
2.93667	56.53	17.28		-0.07	-0.16		-0.04	0.11		-0.07	-0.03		-0.12	-0.15
2.94	48.99	14.92		-0.07	-0.16		-0.05	0.12		-0.07	-0.04		-0.12	-0.16
2.94333	41.97	12.76		-0.07	-0.15		-0.06	0.12		-0.06	-0.04		-0.11	-0.17
2.94667	35.6	10.81		-0.07	-0.15		-0.07	0.13		-0.06	-0.04		-0.1	-0.17
2.95	29.92	9.11		-0.07	-0.14		-0.08	0.13		-0.05	-0.04		-0.09	-0.18
2.95333	24.98	7.63		-0.07	-0.14		-0.09	0.13		-0.03	-0.04		-0.08	-0.19
2.95667	20.76	6.39		-0.08	-0.13		-0.1	0.13		-0.02	-0.04		-0.06	-0.19
2.96	17.2	5.35		-0.08	-0.13		-0.11	0.13		0	-0.05		-0.05	-0.19
2.96333	14.26	4.49		-0.08	-0.12		-0.11	0.13		0.02	-0.05		-0.03	-0.18
2.96667	11.86	3.79		-0.08	-0.12		-0.12	0.13		0.04	-0.06		-0.02	-0.18
2.97	9.92	3.23		-0.09	-0.12		-0.12	0.12		0.05	-0.06		0	-0.17
2.97333	8.36	2.78		-0.09	-0.11		-0.12	0.12		0.07	-0.07		0.01	-0.16
2.97667	7.11	2.42		-0.1	-0.11		-0.11	0.11		0.09	-0.08		0.03	-0.15
2.98	6.12	2.13		-0.12	-0.12		-0.11	0.1		0.1	-0.09		0.04	-0.13
2.98333	5.33	1.89		-0.13	-0.12		-0.1	0.1		0.11	-0.09		0.05	-0.12
2.98667	4.68	1.7		-0.14	-0.12		-0.09	0.09		0.12	-0.1		0.06	-0.1
2.99	4.16	1.53		-0.15	-0.13		-0.08	0.09		0.13	-0.11		0.06	-0.08
2.99333	3.72	1.4		-0.16	-0.14		-0.07	0.09		0.14	-0.11		0.07	-0.07
2.99667	3.35	1.28		-0.18	-0.15		-0.06	0.09		0.14	-0.12		0.07	-0.05
3	3.03	1.17		-0.19	-0.16		-0.05	0.1		0.14	-0.13		0.07	-0.04
3.00333	2.75	1.08		-0.2	-0.17		-0.03	0.1		0.14	-0.13		0.07	-0.02
3.00667	2.51	1		-0.2	-0.17		-0.02	0.11		0.14	-0.13		0.06	-0.01
3.01	2.29	0.92		-0.21	-0.18		0	0.11		0.14	-0.13		0.06	0
3.01333	2.1	0.85		-0.22	-0.19		0.01	0.12		0.14	-0.13		0.05	0
3.01667	1.93	0.79		-0.22	-0.2		0.03	0.12		0.14	-0.12		0.05	0
3.02	1.78	0.73		-0.22	-0.2		0.04	0.12		0.13	-0.11		0.05	0
3.02333	1.64	0.67		-0.21	-0.2		0.05	0.12		0.12	-0.1		0.04	0
3.02667	1.52	0.62		-0.21	-0.2		0.06	0.11		0.12	-0.09		0.04	0
3.03	1.42	0.57		-0.2	-0.2		0.07	0.11		0.11	-0.08		0.03	0
3.03333	1.33	0.52		-0.19	-0.19		0.08	0.1		0.1	-0.06		0.03	-0.01
3.03667	1.24	0.48		-0.18	-0.19		0.09	0.1		0.1	-0.05		0.02	-0.02
3.04	1.17	0.44		-0.17	-0.17		0.1	0.09		0.09	-0.04		0.02	-0.02
3.04333	1.11	0.41		-0.16	-0.16		0.1	0.08		0.09	-0.02		0.02	-0.03
3.04667	1.04	0.37		-0.14	-0.15		0.11	0.07		0.09	0		0.02	-0.04
3.05	0.99	0.34		-0.13	-0.14		0.11	0.06		0.09	0.01		0.02	-0.05
3.05333	0.94	0.31		-0.12	-0.13		0.11	0.06		0.09	0.02		0.02	-0.05
3.05667	0.89	0.28		-0.11	-0.11		0.11	0.05		0.09	0.04		0.02	-0.06
3.06	0.84	0.25		-0.09	-0.1		0.1	0.05		0.09	0.05		0.02	-0.07
3.06333	0.8	0.23		-0.08	-0.09		0.1	0.04		0.1	0.06		0.02	-0.07
3.06667	0.76	0.21		-0.07	-0.08		0.09	0.04		0.1	0.06		0.02	-0.07
3.07	0.72	0.2		-0.06	-0.07		0.08	0.03		0.1	0.07		0.01	-0.07
3.07333	0.68	0.18		-0.05	-0.06		0.07	0.03		0.1	0.08		0.01	-0.07
3.07667	0.65	0.17		-0.05	-0.05		0.06	0.03		0.1	0.08		0.01	-0.07
3.08	0.62	0.17		-0.04	-0.04		0.05	0.03		0.09	0.08		0	-0.07
3.08333	0.59	0.16		-0.04	-0.04		0.04	0.03		0.09	0.08		0	-0.06
3.08667	0.57	0.16		-0.04	-0.03		0.03	0.04		0.08	0.07		-0.01	-0.06
3.09	0.54	0.17		-0.04	-0.03		0.03	0.04		0.07	0.06		-0.02	-0.06
3.09333	0.52	0.17		-0.04	-0.03		0.02	0.05		0.06	0.06		-0.03	-0.06
3.09667	0.51	0.18		-0.04	-0.03		0.02	0.05		0.05	0.05		-0.04	-0.06
3.1	0.49	0.18		-0.04	-0.03		0.02	0.06		0.04	0.04		-0.05	-0.06
3.10333	0.48	0.19		-0.05	-0.04		0.01	0.08		0.03	0.03		-0.06	-0.06
3.10667	0.47	0.2		-0.05	-0.04		0.01	0.09		0.02	0.02		-0.07	-0.06
3.11	0.45	0.21		-0.06	-0.05		0.01	0.1		0.02	0.01		-0.07	-0.07
3.11333	0.44	0.22		-0.06	-0.05		0.01	0.11		0.01	0		-0.08	-0.07
3.11667	0.42	0.22		-0.07	-0.06		0	0.13		0	0		-0.08	-0.08
3.12	0.4	0.23		-0.07	-0.06		0	0.14		0	-0.01		-0.09	-0.09
3.12333	0.39	0.24		-0.08	-0.07		-0.01	0.15		-0.01	-0.01		-0.09	-0.09
3.12667	0.37	0.24		-0.08	-0.07		-0.01	0.16		-0.01	0		-0.09	-0.1
3.13	0.35	0.25		-0.08	-0.08		-0.02	0.17		-0.01	0		-0.09	-0.11
3.13333	0.34	0.25		-0.08	-0.08		-0.03	0.17		-0.01	0		-0.08	-0.12
3.13667	0.33	0.25		-0.08	-0.08		-0.03	0.18		0	0.01		-0.08	-0.12
3.14	0.32	0.25		-0.08	-0.08		-0.04	0.18		0	0.01		-0.07	-0.13
3.14333	0.31	0.24		-0.08	-0.08		-0.05	0.18		0.01	0.02		-0.06	-0.13
3.14667	0.3	0.24		-0.07	-0.08		-0.05	0.18		0.02	0.03		-0.05	-0.14
3.15	0.29	0.23		-0.07	-0.08		-0.05	0.18		0.03	0.04		-0.04	-0.14
3.15333	0.29	0.23		-0.07	-0.09		-0.05	0.17		0.05	0.04		-0.03	-0.14
3.15667	0.29	0.23		-0.07	-0.09		-0.05	0.17		0.06	0.05		-0.02	-0.14
3.16	0.29	0.22		-0.07	-0.09		-0.05	0.16		0.08	0.05		0	-0.14
3.16333	0.3	0.22		-0.08	-0.1		-0.05	0.16		0.09	0.06		0.01	-0.14
3.16667	0.31	0.22		-0.08	-0.11		-0.04	0.15		0.11	0.06		0.02	-0.13
3.17	0.31	0.21		-0.09	-0.12		-0.04	0.14		0.13	0.07		0.03	-0.12
3.17333	0.32	0.21		-0.1	-0.13		-0.03	0.14		0.14	0.07		0.04	-0.11
3.17667	0.34	0.21		-0.11	-0.14		-0.02	0.14		0.16	0.07		0.05	-0.1
3.18	0.35	0.21		-0.12	-0.15		-0.01	0.14		0.18	0.08		0.05	-0.09
3.18333	0.36	0.22		-0.13	-0.16		0	0.14		0.19	0.08		0.06	-0.08
3.18667	0.37	0.22		-0.14	-0.17		0.01	0.14		0.21	0.08		0.07	-0.07
3.19	0.38	0.22		-0.15	-0.19		0.02	0.14		0.22	0.08		0.07	-0.05
3.19333	0.4	0.23		-0.16	-0.2		0.03	0.14		0.23	0.08		0.07	-0.04
3.19667	0.41	0.23		-0.17	-0.21		0.04	0.14		0.24	0.08		0.08	-0.03
3.2	0.42	0.23		-0.18	-0.21		0.05	0.15		0.25	0.07		0.07	-0.02
3.20333	0.43	0.23		-0.18	-0.22		0.06	0.15		0.25	0.07		0.07	-0.01
3.20667	0.44	0.22		-0.19	-0.22		0.07	0.15		0.25	0.07		0.06	-0.01
3.21	0.44	0.22		-0.19	-0.22		0.08	0.15		0.25	0.06		0.06	0
3.21333	0.44	0.21		-0.19	-0.22		0.09	0.15		0.25	0.06		0.05	0
3.21667	0.44	0.19		-0.18	-0.21		0.1	0.15		0.25	0.06		0.05	0
3.22	0.44	0.18		-0.18	-0.2		0.11	0.14		0.24	0.06		0.04	0
3.22333	0.44	0.16		-0.17	-0.2		0.11	0.13		0.23	0.06		0.03	0
3.22667	0.43	0.14		-0.17	-0.19		0.11	0.13		0.23	0.07		0.03	0
3.23	0.42	0.13		-0.16	-0.18		0.11	0.12		0.22	0.07		0.03	0
3.23333	0.41	0.11		-0.15	-0.16		0.11	0.11		0.22	0.07		0.02	-0.01
3.23667	0.39	0.09		-0.14	-0.15		0.11	0.1		0.21	0.08		0.02	-0.01
3.24	0.38	0.08		-0.12	-0.14		0.1	0.1		0.2	0.08		0.02	-0.02
3.24333	0.36	0.07		-0.11	-0.13		0.1	0.09		0.2	0.08		0.02	-0.03
3.24667	0.35	0.06		-0.1	-0.11		0.09	0.09		0.19	0.09		0.02	-0.03
3.25	0.34	0.05		-0.08	-0.1		0.09	0.09		0.18	0.09		0.03	-0.04
3.25333	0.32	0.04		-0.07	-0.09		0.08	0.09		0.17	0.09		0.03	-0.05
3.25667	0.31	0.04		-0.05	-0.07		0.07	0.09		0.16	0.09		0.03	-0.05
3.26	0.3	0.03		-0.04	-0.06		0.07	0.09		0.15	0.09		0.03	-0.05
3.26333	0.29	0.03		-0.03	-0.05		0.06	0.09		0.13	0.09		0.02	-0.05
3.26667	0.28	0.03		-0.02	-0.04		0.05	0.09		0.12	0.08		0.02	-0.05
3.27	0.27	0.03		-0.02	-0.04		0.05	0.1		0.1	0.08		0.01	-0.05
3.27333	0.27	0.04		-0.01	-0.03		0.04	0.11		0.09	0.07		0.01	-0.04
3.27667	0.26	0.04		-0.01	-0.03		0.04	0.11		0.07	0.07		0	-0.04
3.28	0.26	0.05		-0.01	-0.02		0.04	0.12		0.06	0.06		0	-0.04
3.28333	0.25	0.06		-0.01	-0.02		0.04	0.14		0.04	0.05		-0.01	-0.04
3.28667	0.25	0.07		-0.01	-0.03		0.05	0.15		0.03	0.04		-0.02	-0.04
3.29	0.24	0.09		-0.01	-0.03		0.05	0.16		0.01	0.03		-0.03	-0.04
3.29333	0.23	0.1		-0.02	-0.03		0.06	0.17		0	0.02		-0.04	-0.04
3.29667	0.23	0.11		-0.03	-0.04		0.06	0.19		-0.01	0.01		-0.05	-0.05
3.3	0.22	0.12		-0.03	-0.04		0.06	0.2		-0.02	0.01		-0.06	-0.06
3.30333	0.21	0.13		-0.04	-0.05		0.07	0.2		-0.02	0		-0.07	-0.06
3.30667	0.2	0.14		-0.05	-0.05		0.07	0.21		-0.02	-0.01		-0.07	-0.07
3.31	0.19	0.14		-0.06	-0.06		0.07	0.21		-0.02	-0.01		-0.08	-0.08
3.31333	0.17	0.15		-0.07	-0.07		0.06	0.21		-0.02	-0.01		-0.08	-0.09
3.31667	0.16	0.16		-0.07	-0.07		0.06	0.2		-0.01	-0.01		-0.08	-0.1
3.32	0.15	0.16		-0.08	-0.08		0.05	0.2		-0.01	-0.01		-0.08	-0.11
3.32333	0.14	0.17		-0.08	-0.08		0.04	0.19		0	-0.01		-0.08	-0.12
3.32667	0.13	0.17		-0.08	-0.09		0.03	0.19		0.01	-0.01		-0.07	-0.13
3.33	0.12	0.17		-0.08	-0.09		0.02	0.18		0.03	-0.01		-0.06	-0.14
3.33333	0.11	0.17		-0.08	-0.09		0.01	0.17		0.04	-0.01		-0.05	-0.15
3.33667	0.1	0.17		-0.08	-0.09		0	0.17		0.06	-0.02		-0.04	-0.15
3.34	0.09	0.16		-0.08	-0.09		-0.01	0.16		0.08	-0.02		-0.02	-0.16
3.34333	0.08	0.16		-0.08	-0.09		-0.02	0.16		0.09	-0.02		-0.01	-0.16
3.34667	0.07	0.15		-0.08	-0.1		-0.03	0.16		0.11	-0.03		0	-0.16
3.35	0.07	0.15		-0.08	-0.1		-0.03	0.16		0.13	-0.03		0.02	-0.15
3.35333	0.07	0.14		-0.09	-0.1		-0.03	0.16		0.14	-0.04		0.03	-0.15
3.35667	0.06	0.13		-0.09	-0.11		-0.03	0.16		0.16	-0.05		0.05	-0.14
3.36	0.06	0.13		-0.1	-0.12		-0.03	0.16		0.17	-0.05		0.06	-0.13
3.36333	0.06	0.12		-0.11	-0.13		-0.03	0.16		0.18	-0.06		0.07	-0.12
3.36667	0.07	0.12		-0.12	-0.13		-0.03	0.17		0.19	-0.07		0.08	-0.11
3.37	0.07	0.12		-0.13	-0.14		-0.03	0.17		0.2	-0.08		0.08	-0.1
3.37333	0.08	0.11		-0.14	-0.15		-0.02	0.17		0.2	-0.08		0.08	-0.09
3.37667	0.09	0.11		-0.14	-0.17		-0.01	0.18		0.2	-0.08		0.08	-0.07
3.38	0.09	0.11		-0.16	-0.18		0	0.18		0.2	-0.08		0.08	-0.06
3.38333	0.1	0.12		-0.16	-0.19		0	0.19		0.2	-0.08		0.08	-0.04
3.38667	0.11	0.12		-0.17	-0.2		0.01	0.19		0.19	-0.08		0.08	-0.03
3.39	0.12	0.12		-0.17	-0.21		0.03	0.2		0.19	-0.08		0.08	-0.02
3.39333	0.13	0.12		-0.18	-0.22		0.04	0.2		0.18	-0.08		0.07	-0.01
3.39667	0.14	0.13		-0.18	-0.22		0.05	0.21		0.17	-0.08		0.07	0
3.4	0.15	0.12		-0.18	-0.23		0.06	0.21		0.16	-0.07		0.06	0
3.40333	0.16	0.12		-0.18	-0.23		0.07	0.21		0.15	-0.06		0.06	0
3.40667	0.16	0.12		-0.17	-0.22		0.08	0.21		0.14	-0.06		0.05	0.01
3.41	0.17	0.11		-0.16	-0.22		0.09	0.21		0.14	-0.05		0.05	0.01
3.41333	0.17	0.1		-0.16	-0.21		0.09	0.2		0.13	-0.04		0.05	0.01
3.41667	0.18	0.09		-0.14	-0.2		0.1	0.19		0.12	-0.03		0.04	0
3.42	0.18	0.08		-0.13	-0.19		0.1	0.18		0.12	-0.02		0.04	0
3.42333	0.18	0.07		-0.12	-0.18		0.11	0.17		0.11	-0.01		0.04	0
3.42667	0.18	0.05		-0.1	-0.17		0.11	0.15		0.11	0		0.04	-0.01
3.43	0.18	0.05		-0.08	-0.15		0.11	0.14		0.11	0.01		0.04	-0.01
3.43333	0.18	0.04		-0.06	-0.13		0.11	0.13		0.11	0.02		0.05	-0.02
3.43667	0.18	0.03		-0.04	-0.12		0.11	0.11		0.11	0.03		0.05	-0.02
3.44	0.17	0.02		-0.02	-0.1		0.1	0.1		0.12	0.04		0.06	-0.03
3.44333	0.17	0.02		0	-0.08		0.1	0.09		0.12	0.05		0.06	-0.03
3.44667	0.17	0.02		0.01	-0.07		0.1	0.08		0.12	0.05		0.06	-0.04
3.45	0.16	0.01		0.03	-0.05		0.09	0.07		0.11	0.06		0.07	-0.04
3.45333	0.16	0.01		0.04	-0.04		0.09	0.07		0.11	0.07		0.07	-0.04
3.45667	0.15	0.01		0.05	-0.03		0.08	0.07		0.1	0.07		0.07	-0.04
3.46	0.15	0.01		0.06	-0.01		0.08	0.06		0.1	0.08		0.06	-0.04
3.46333	0.14	0.01		0.06	-0.01		0.07	0.06		0.09	0.08		0.06	-0.04
3.46667	0.14	0.02		0.06	0		0.07	0.07		0.08	0.08		0.06	-0.03
3.47	0.14	0.02		0.06	0		0.06	0.07		0.07	0.08		0.05	-0.03
3.47333	0.14	0.03		0.05	0		0.06	0.08		0.06	0.08		0.05	-0.03
3.47667	0.14	0.04		0.05	0		0.06	0.08		0.05	0.07		0.04	-0.03
3.48	0.14	0.05		0.04	0		0.06	0.09		0.04	0.07		0.03	-0.03
3.48333	0.14	0.06		0.03	-0.01		0.06	0.1		0.03	0.06		0.02	-0.03
3.48667	0.14	0.07		0.02	-0.01		0.06	0.12		0.02	0.06		0.01	-0.04
3.49	0.14	0.09		0.01	-0.02		0.06	0.13		0.01	0.06		0	-0.04
3.49333	0.14	0.1		0	-0.03		0.06	0.14		0.01	0.05		-0.01	-0.05
3.49667	0.13	0.11		0	-0.04		0.06	0.16		0.01	0.05		-0.02	-0.05
3.5	0.13	0.13		-0.01	-0.05		0.05	0.17		0.01	0.05		-0.03	-0.06
3.50333	0.13	0.14		-0.01	-0.05		0.05	0.18		0.01	0.05		-0.04	-0.07
3.50667	0.12	0.14		-0.02	-0.06		0.04	0.19		0.01	0.05		-0.04	-0.08
3.51	0.11	0.15		-0.02	-0.07		0.03	0.2		0.01	0.06		-0.05	-0.09
3.51333	0.1	0.16		-0.02	-0.07		0.02	0.21		0.02	0.06		-0.05	-0.1
3.51667	0.09	0.16		-0.01	-0.07		0.01	0.21		0.02	0.06		-0.05	-0.11
3.52	0.09	0.16		-0.01	-0.07		0	0.22		0.03	0.06		-0.05	-0.12
3.52333	0.08	0.16		-0.01	-0.07		-0.01	0.22		0.04	0.06		-0.05	-0.12
3.52667	0.06	0.16		0	-0.07		-0.02	0.22		0.05	0.06		-0.04	-0.13
3.53	0.05	0.16		0	-0.07		-0.03	0.22		0.06	0.06		-0.03	-0.13
3.53333	0.05	0.16		0	-0.06		-0.04	0.22		0.07	0.05		-0.03	-0.13
3.53667	0.04	0.15		0	-0.06		-0.05	0.22		0.07	0.04		-0.01	-0.13
3.54	0.03	0.15		0	-0.05		-0.05	0.22		0.08	0.03		0	-0.13
3.54333	0.02	0.14		0	-0.05		-0.05	0.21		0.09	0.01		0.01	-0.13
3.54667	0.01	0.13		0	-0.05		-0.06	0.2		0.09	0		0.02	-0.12
3.55	0.01	0.13		-0.01	-0.05		-0.06	0.19		0.09	-0.02		0.03	-0.12
3.55333	0.01	0.12		-0.01	-0.06		-0.05	0.19		0.09	-0.03		0.04	-0.11
3.55667	0.01	0.11		-0.03	-0.07		-0.05	0.18		0.09	-0.05		0.05	-0.1
3.56	0.01	0.11		-0.04	-0.08		-0.05	0.17		0.09	-0.06		0.06	-0.09
3.56333	0.01	0.11		-0.05	-0.09		-0.04	0.17		0.09	-0.08		0.07	-0.08
3.56667	0.02	0.11		-0.06	-0.1		-0.03	0.16		0.09	-0.09		0.08	-0.07
3.57	0.02	0.11		-0.08	-0.12		-0.02	0.16		0.09	-0.1		0.08	-0.06
3.57333	0.03	0.11		-0.09	-0.13		-0.01	0.16		0.08	-0.1		0.09	-0.05
3.57667	0.04	0.11		-0.1	-0.15		0	0.16		0.08	-0.11		0.09	-0.04
3.58	0.05	0.11		-0.11	-0.16		0.02	0.17		0.08	-0.11		0.09	-0.03
3.58333	0.06	0.12		-0.12	-0.17		0.03	0.17		0.07	-0.11		0.09	-0.02
3.58667	0.08	0.12		-0.13	-0.18		0.04	0.18		0.07	-0.1		0.08	-0.01
3.59	0.09	0.12		-0.13	-0.19		0.05	0.19		0.07	-0.1		0.08	-0.01
3.59333	0.1	0.12		-0.13	-0.19		0.07	0.19		0.06	-0.09		0.07	0
3.59667	0.11	0.12		-0.12	-0.19		0.08	0.19		0.06	-0.07		0.06	0
3.6	0.12	0.12		-0.11	-0.19		0.09	0.19		0.06	-0.06		0.06	0.01
3.60333	0.13	0.11		-0.1	-0.19		0.1	0.19		0.06	-0.04		0.05	0.01
3.60667	0.13	0.1		-0.08	-0.18		0.1	0.19		0.06	-0.03		0.04	0.01
3.61	0.14	0.1		-0.06	-0.17		0.11	0.18		0.07	-0.01		0.04	0.01
3.61333	0.14	0.09		-0.04	-0.16		0.12	0.17		0.07	0.01		0.03	0.01
3.61667	0.14	0.08		-0.02	-0.15		0.12	0.16		0.08	0.03		0.03	0.01
3.62	0.14	0.07		0	-0.14		0.12	0.14		0.08	0.04		0.03	0
3.62333	0.14	0.06		0.03	-0.12		0.12	0.13		0.09	0.06		0.03	0
3.62667	0.14	0.05		0.05	-0.11		0.12	0.11		0.1	0.08		0.04	0
3.63	0.13	0.04		0.07	-0.09		0.12	0.1		0.11	0.09		0.04	-0.01
3.63333	0.13	0.03		0.09	-0.08		0.11	0.09		0.12	0.1		0.05	-0.01
3.63667	0.13	0.02		0.11	-0.06		0.1	0.08		0.13	0.11		0.05	-0.01
3.64	0.12	0.02		0.12	-0.05		0.09	0.07		0.14	0.12		0.06	-0.02
3.64333	0.12	0.01		0.13	-0.04		0.08	0.06		0.15	0.12		0.06	-0.02
3.64667	0.12	0.01		0.14	-0.02		0.07	0.06		0.16	0.13		0.06	-0.02
3.65	0.12	0.01		0.14	-0.01		0.06	0.05		0.17	0.13		0.06	-0.02
3.65333	0.12	0.01		0.14	0		0.05	0.05		0.18	0.13		0.06	-0.02
3.65667	0.13	0.01		0.13	0.01		0.05	0.06		0.19	0.13		0.05	-0.02
3.66	0.13	0.02		0.13	0.01		0.04	0.06		0.19	0.12		0.04	-0.02
3.66333	0.14	0.03		0.12	0.02		0.04	0.07		0.2	0.12		0.04	-0.02
3.66667	0.15	0.04		0.1	0.02		0.03	0.08		0.2	0.11		0.03	-0.02
3.67	0.16	0.05		0.09	0.02		0.03	0.09		0.21	0.11		0.01	-0.02
3.67333	0.17	0.07		0.08	0.01		0.04	0.1		0.21	0.1		0.01	-0.02
3.67667	0.18	0.09		0.07	0.01		0.04	0.11		0.21	0.09		0	-0.02
3.68	0.19	0.1		0.06	0		0.05	0.12		0.21	0.09		-0.01	-0.02
3.68333	0.2	0.12		0.05	-0.01		0.05	0.14		0.2	0.09		-0.02	-0.03
3.68667	0.21	0.14		0.05	-0.01		0.05	0.16		0.2	0.08		-0.03	-0.03
3.69	0.22	0.16		0.05	-0.03		0.06	0.17		0.2	0.08		-0.03	-0.04
3.69333	0.23	0.18		0.06	-0.04		0.06	0.19		0.2	0.08		-0.04	-0.05
3.69667	0.24	0.2		0.07	-0.05		0.06	0.2		0.19	0.08		-0.05	-0.06
3.7	0.25	0.23		0.08	-0.05		0.05	0.21		0.19	0.09		-0.05	-0.07
3.70333	0.26	0.25		0.11	-0.06		0.05	0.22		0.19	0.09		-0.05	-0.08
3.70667	0.28	0.27		0.14	-0.06		0.04	0.22		0.2	0.1		-0.05	-0.09
3.71	0.31	0.3		0.19	-0.06		0.03	0.23		0.2	0.1		-0.05	-0.1
3.71333	0.36	0.33		0.24	-0.07		0.03	0.23		0.2	0.11		-0.05	-0.11
3.71667	0.43	0.36		0.3	-0.06		0.02	0.23		0.2	0.11		-0.05	-0.12
3.72	0.53	0.4		0.38	-0.06		0.01	0.23		0.2	0.11		-0.04	-0.12
3.72333	0.68	0.44		0.47	-0.06		0	0.23		0.2	0.11		-0.04	-0.13
3.72667	0.89	0.48		0.59	-0.05		-0.01	0.22		0.2	0.1		-0.03	-0.13
3.73	1.19	0.54		0.73	-0.05		-0.01	0.22		0.2	0.09		-0.02	-0.13
3.73333	1.56	0.6		0.91	-0.04		-0.02	0.21		0.2	0.08		-0.01	-0.13
3.73667	2.02	0.68		1.15	-0.03		-0.02	0.21		0.2	0.06		0	-0.13
3.74	2.56	0.76		1.44	-0.02		-0.03	0.2		0.2	0.05		0.01	-0.12
3.74333	3.16	0.86		1.8	-0.01		-0.03	0.2		0.2	0.03		0.03	-0.11
3.74667	3.8	0.96		2.24	0		-0.03	0.2		0.2	0.01		0.04	-0.1
3.75	4.43	1.07		2.74	0.01		-0.02	0.19		0.2	-0.01		0.05	-0.09
3.75333	5.03	1.17		3.3	0.02		-0.02	0.19		0.2	-0.03		0.06	-0.08
3.75667	5.55	1.26		3.92	0.04		-0.01	0.19		0.2	-0.04		0.07	-0.07
3.76	5.96	1.35		4.57	0.05		-0.01	0.19		0.21	-0.05		0.08	-0.06
3.76333	6.24	1.41		5.23	0.07		0	0.19		0.21	-0.06		0.09	-0.05
3.76667	6.36	1.45		5.89	0.09		0	0.19		0.22	-0.07		0.09	-0.04
3.77	6.32	1.47		6.52	0.11		0.01	0.19		0.22	-0.07		0.1	-0.02
3.77333	6.14	1.46		7.1	0.13		0.03	0.19		0.22	-0.06		0.1	-0.01
3.77667	5.82	1.42		7.59	0.14		0.04	0.19		0.23	-0.06		0.1	0
3.78	5.39	1.37		7.99	0.16		0.05	0.19		0.23	-0.05		0.1	0
3.78333	4.89	1.29		8.28	0.18		0.06	0.2		0.23	-0.03		0.09	0.01
3.78667	4.34	1.19		8.45	0.19		0.07	0.2		0.23	-0.02		0.09	0.01
3.79	3.79	1.09		8.49	0.2		0.09	0.2		0.23	0		0.08	0.02
3.79333	3.24	0.98		8.41	0.2		0.1	0.2		0.22	0.01		0.08	0.02
3.79667	2.73	0.87		8.22	0.2		0.11	0.2		0.22	0.03		0.07	0.02
3.8	2.27	0.76		7.93	0.2		0.12	0.2		0.21	0.05		0.07	0.02
3.80333	1.87	0.67		7.56	0.2		0.12	0.2		0.21	0.07		0.06	0.02
3.80667	1.54	0.58		7.13	0.19		0.13	0.19		0.2	0.09		0.06	0.02
3.81	1.3	0.51		6.65	0.19		0.13	0.19		0.2	0.1		0.06	0.01
3.81333	1.16	0.45		6.14	0.18		0.13	0.18		0.19	0.12		0.06	0.01
3.81667	1.18	0.41		5.63	0.17		0.13	0.17		0.19	0.13		0.06	0
3.82	1.55	0.38		5.12	0.17		0.13	0.17		0.18	0.14		0.06	0
3.82333	2.78	0.38		4.63	0.16		0.13	0.16		0.18	0.15		0.06	0
3.82667	6.03	0.41		4.17	0.16		0.12	0.15		0.17	0.15		0.07	-0.01
3.83	13.43	0.5		3.73	0.16		0.12	0.15		0.17	0.15		0.07	-0.01
3.83333	28.11	0.69		3.34	0.15		0.11	0.14		0.17	0.15		0.07	-0.02
3.83667	53.81	1.08		2.98	0.15		0.11	0.14		0.16	0.15		0.07	-0.02
3.84	93.93	1.84		2.65	0.15		0.1	0.14		0.15	0.15		0.07	-0.02
3.84333	150.54	3.22		2.37	0.15		0.1	0.14		0.14	0.14		0.07	-0.02
3.84667	223.54	5.61		2.12	0.14		0.09	0.15		0.14	0.14		0.06	-0.02
3.85	310.54	9.45		1.9	0.14		0.09	0.16		0.13	0.13		0.06	-0.02
3.85333	407.07	15.24		1.71	0.13		0.09	0.17		0.11	0.13		0.05	-0.01
3.85667	507.34	23.39		1.54	0.13		0.09	0.18		0.1	0.12		0.04	-0.01
3.86	605.1	34.16		1.39	0.12		0.09	0.2		0.09	0.11		0.03	0
3.86333	694.4	47.56		1.26	0.11		0.1	0.21		0.07	0.1		0.02	0
3.86667	770.3	63.29		1.14	0.1		0.1	0.23		0.06	0.09		0.01	0
3.87	829.15	80.77		1.04	0.1		0.11	0.25		0.05	0.09		0.01	0
3.87333	868.82	99.14		0.95	0.09		0.12	0.26		0.03	0.08		0	0
3.87667	888.62	117.37		0.87	0.08		0.13	0.28		0.02	0.08		-0.01	0
3.88	889.17	134.38		0.79	0.06		0.13	0.3		0.01	0.07		-0.01	-0.01
3.88333	872.05	149.1		0.73	0.05		0.14	0.31		0	0.07		-0.02	-0.02
3.88667	839.6	160.64		0.67	0.04		0.14	0.33		-0.01	0.06		-0.02	-0.03
3.89	794.61	168.34		0.62	0.02		0.14	0.34		-0.01	0.06		-0.03	-0.04
3.89333	740.03	171.82		0.57	0.01		0.13	0.35		-0.01	0.06		-0.03	-0.05
3.89667	678.84	171.02		0.53	0		0.12	0.35		-0.01	0.06		-0.03	-0.06
3.9	613.82	166.21		0.49	-0.01		0.12	0.35		-0.01	0.06		-0.04	-0.07
3.90333	547.48	157.85		0.46	-0.02		0.11	0.36		0	0.06		-0.03	-0.08
3.90667	481.98	146.64		0.43	-0.03		0.09	0.35		0	0.06		-0.03	-0.09
3.91	419.1	133.35		0.41	-0.04		0.08	0.35		0.01	0.06		-0.03	-0.09
3.91333	360.18	118.81		0.39	-0.04		0.07	0.35		0.03	0.06		-0.02	-0.1
3.91667	306.19	103.78		0.37	-0.04		0.06	0.34		0.04	0.06		-0.01	-0.1
3.92	257.73	88.94		0.35	-0.04		0.05	0.33		0.05	0.05		0	-0.11
3.92333	215.06	74.85		0.34	-0.04		0.04	0.32		0.07	0.05		0.01	-0.11
3.92667	178.17	61.91		0.32	-0.04		0.03	0.31		0.08	0.04		0.02	-0.11
3.93	146.83	50.39		0.31	-0.04		0.01	0.3		0.1	0.03		0.03	-0.11
3.93333	120.62	40.42		0.29	-0.03		0.01	0.28		0.11	0.02		0.05	-0.11
3.93667	99.05	32.03		0.28	-0.03		0	0.27		0.13	0.01		0.06	-0.11
3.94	81.52	25.14		0.26	-0.03		0	0.26		0.14	0		0.07	-0.1
3.94333	67.43	19.63		0.24	-0.03		-0.01	0.25		0.15	-0.01		0.08	-0.09
3.94667	56.21	15.33		0.22	-0.03		-0.01	0.24		0.17	-0.02		0.09	-0.08
3.95	47.31	12.05		0.2	-0.04		-0.01	0.23		0.18	-0.03		0.1	-0.07
3.95333	40.26	9.6		0.18	-0.05		-0.01	0.23		0.19	-0.04		0.11	-0.05
3.95667	34.63	7.81		0.16	-0.05		0	0.22		0.19	-0.04		0.11	-0.04
3.96	30.1	6.51		0.14	-0.06		0	0.22		0.2	-0.04		0.12	-0.02
3.96333	26.4	5.59		0.12	-0.07		0.01	0.22		0.2	-0.04		0.12	-0.01
3.96667	23.32	4.92		0.1	-0.08		0.02	0.22		0.2	-0.04		0.12	0
3.97	20.71	4.42		0.09	-0.09		0.03	0.23		0.2	-0.04		0.12	0.01
3.97333	18.48	4.05		0.08	-0.1		0.04	0.24		0.2	-0.04		0.12	0.02
3.97667	16.55	3.75		0.06	-0.11		0.05	0.25		0.19	-0.03		0.12	0.03
3.98	14.88	3.51		0.05	-0.12		0.07	0.27		0.19	-0.02		0.11	0.03
3.98333	13.44	3.3		0.05	-0.13		0.08	0.29		0.18	-0.01		0.11	0.03
3.98667	12.21	3.13		0.04	-0.13		0.09	0.31		0.18	0		0.1	0.04
3.99	11.17	2.99		0.04	-0.14		0.11	0.34		0.17	0.01		0.09	0.03
3.99333	10.31	2.88		0.04	-0.14		0.12	0.38		0.16	0.02		0.09	0.03
3.99667	9.61	2.8		0.04	-0.14		0.12	0.43		0.16	0.04		0.08	0.03
4	9.03	2.74		0.05	-0.14		0.13	0.49		0.15	0.05		0.07	0.02
4.00333	8.56	2.7		0.06	-0.14		0.14	0.56		0.14	0.06		0.07	0.02
4.00667	8.16	2.67		0.07	-0.13		0.14	0.63		0.14	0.08		0.06	0.01
4.01	7.82	2.64		0.08	-0.12		0.14	0.71		0.14	0.09		0.06	0.01
4.01333	7.49	2.62		0.09	-0.11		0.14	0.81		0.14	0.11		0.06	0
4.01667	7.16	2.58		0.11	-0.1		0.14	0.9		0.14	0.12		0.06	0
4.02	6.81	2.52		0.12	-0.09		0.14	1		0.14	0.14		0.07	-0.01
4.02333	6.44	2.43		0.13	-0.07		0.14	1.1		0.14	0.15		0.07	-0.01
4.02667	6.04	2.33		0.14	-0.06		0.14	1.21		0.14	0.16		0.07	-0.01
4.03	5.63	2.2		0.16	-0.05		0.14	1.31		0.15	0.16		0.08	-0.01
4.03333	5.19	2.06		0.16	-0.03		0.14	1.41		0.15	0.17		0.08	-0.01
4.03667	4.76	1.9		0.17	-0.02		0.14	1.51		0.15	0.17		0.08	-0.01
4.04	4.33	1.74		0.17	-0.01		0.15	1.6		0.15	0.17		0.08	-0.01
4.04333	3.91	1.58		0.17	0		0.15	1.67		0.15	0.17		0.07	0
4.04667	3.53	1.43		0.17	0.01		0.16	1.74		0.14	0.17		0.07	0
4.05	3.18	1.29		0.17	0.02		0.17	1.79		0.14	0.16		0.06	0
4.05333	2.87	1.16		0.16	0.02		0.17	1.83		0.13	0.16		0.06	0.01
4.05667	2.6	1.05		0.15	0.03		0.18	1.84		0.12	0.14		0.05	0.01
4.06	2.37	0.95		0.15	0.03		0.19	1.84		0.11	0.14		0.04	0.01
4.06333	2.18	0.88		0.14	0.03		0.19	1.82		0.1	0.12		0.03	0.01
4.06667	2.03	0.81		0.13	0.03		0.2	1.78		0.08	0.11		0.03	0.01
4.07	1.9	0.77		0.12	0.03		0.21	1.73		0.07	0.1		0.02	0.01
4.07333	1.8	0.74		0.12	0.03		0.21	1.66		0.06	0.09		0.01	0
4.07667	1.72	0.71		0.11	0.03		0.21	1.58		0.05	0.09		0	0
4.08	1.66	0.7		0.1	0.02		0.21	1.49		0.04	0.08		0	-0.01
4.08333	1.61	0.69		0.1	0.02		0.2	1.4		0.03	0.08		-0.01	-0.02
4.08667	1.58	0.68		0.09	0.01		0.2	1.3		0.02	0.08		-0.01	-0.03
4.09	1.54	0.67		0.09	0.01		0.19	1.2		0.02	0.09		-0.02	-0.04
4.09333	1.52	0.66		0.09	0.01		0.17	1.1		0.02	0.09		-0.02	-0.05
4.09667	1.49	0.66		0.08	0		0.16	1		0.03	0.09		-0.02	-0.06
4.1	1.46	0.65		0.08	0		0.15	0.91		0.03	0.1		-0.02	-0.06
4.10333	1.43	0.63		0.08	0		0.14	0.83		0.04	0.1		-0.02	-0.07
4.10667	1.39	0.62		0.09	0		0.13	0.75		0.05	0.1		-0.01	-0.08
4.11	1.34	0.6		0.09	0		0.12	0.68		0.06	0.1		-0.01	-0.08
4.11333	1.29	0.58		0.09	0		0.12	0.62		0.08	0.1		0	-0.09
4.11667	1.24	0.55		0.1	0		0.11	0.57		0.09	0.1		0.01	-0.09
4.12	1.18	0.53		0.11	0		0.1	0.52		0.1	0.09		0.02	-0.09
4.12333	1.12	0.5		0.12	0		0.1	0.48		0.12	0.09		0.03	-0.09
4.12667	1.06	0.47		0.13	0.01		0.1	0.45		0.13	0.07		0.04	-0.09
4.13	1	0.45		0.16	0.01		0.09	0.42		0.15	0.06		0.05	-0.09
4.13333	0.94	0.42		0.21	0.01		0.09	0.39		0.16	0.05		0.06	-0.09
4.13667	0.89	0.4		0.3	0.01		0.09	0.37		0.18	0.03		0.08	-0.08
4.14	0.85	0.38		0.46	0.02		0.09	0.34		0.19	0.01		0.09	-0.07
4.14333	0.81	0.37		0.74	0.03		0.08	0.33		0.2	0		0.1	-0.06
4.14667	0.79	0.36		1.19	0.05		0.08	0.31		0.21	-0.01		0.11	-0.05
4.15	0.77	0.36		1.86	0.08		0.08	0.31		0.22	-0.03		0.11	-0.04
4.15333	0.77	0.36		2.84	0.13		0.08	0.3		0.22	-0.03		0.12	-0.03
4.15667	0.78	0.36		4.16	0.21		0.08	0.29		0.22	-0.04		0.13	-0.02
4.16	0.81	0.37		5.88	0.3		0.08	0.29		0.23	-0.04		0.13	-0.01
4.16333	0.85	0.38		8.01	0.43		0.09	0.29		0.23	-0.04		0.14	0
4.16667	0.9	0.4		10.51	0.57		0.09	0.3		0.23	-0.04		0.14	0.01
4.17	0.95	0.42		13.33	0.75		0.1	0.3		0.24	-0.04		0.14	0.02
4.17333	1.02	0.44		16.36	0.93		0.1	0.31		0.25	-0.03		0.14	0.03
4.17667	1.09	0.46		19.45	1.12		0.11	0.31		0.26	-0.02		0.13	0.03
4.18	1.15	0.49		22.44	1.3		0.12	0.31		0.27	-0.01		0.13	0.04
4.18333	1.21	0.51		25.15	1.47		0.13	0.31		0.29	0		0.12	0.04
4.18667	1.26	0.53		27.41	1.62		0.14	0.31		0.32	0.02		0.11	0.05
4.19	1.3	0.55		29.08	1.72		0.15	0.31		0.34	0.03		0.09	0.05
4.19333	1.32	0.56		30.08	1.78		0.16	0.3		0.37	0.05		0.08	0.05
4.19667	1.33	0.56		30.36	1.8		0.16	0.29		0.4	0.06		0.07	0.05
4.2	1.33	0.56		29.94	1.78		0.16	0.27		0.43	0.08		0.05	0.04
4.20333	1.31	0.55		28.87	1.72		0.17	0.26		0.45	0.09		0.04	0.04
4.20667	1.28	0.54		27.25	1.62		0.16	0.24		0.47	0.11		0.04	0.03
4.21	1.24	0.52		25.22	1.5		0.16	0.22		0.49	0.13		0.03	0.03
4.21333	1.2	0.49		22.91	1.36		0.16	0.2		0.5	0.14		0.03	0.02
4.21667	1.14	0.47		20.44	1.22		0.15	0.18		0.51	0.15		0.02	0.02
4.22	1.09	0.44		17.95	1.07		0.14	0.17		0.5	0.16		0.03	0.02
4.22333	1.03	0.41		15.52	0.93		0.14	0.16		0.49	0.17		0.03	0.01
4.22667	0.98	0.38		13.25	0.79		0.13	0.14		0.47	0.17		0.03	0.01
4.23	0.92	0.35		11.18	0.67		0.12	0.14		0.45	0.18		0.04	0.02
4.23333	0.87	0.32		9.35	0.57		0.12	0.14		0.42	0.18		0.04	0.02
4.23667	0.83	0.3		7.76	0.47		0.11	0.14		0.39	0.18		0.04	0.02
4.24	0.79	0.28		6.43	0.4		0.1	0.14		0.35	0.18		0.04	0.03
4.24333	0.75	0.27		5.33	0.33		0.1	0.15		0.32	0.18		0.04	0.04
4.24667	0.73	0.26		4.43	0.28		0.1	0.16		0.28	0.17		0.04	0.04
4.25	0.71	0.25		3.73	0.24		0.1	0.17		0.25	0.16		0.04	0.05
4.25333	0.7	0.25		3.17	0.21		0.1	0.18		0.22	0.16		0.03	0.05
4.25667	0.69	0.26		2.75	0.18		0.11	0.2		0.19	0.15		0.03	0.05
4.26	0.7	0.26		2.42	0.16		0.12	0.22		0.16	0.14		0.02	0.05
4.26333	0.71	0.27		2.18	0.14		0.13	0.23		0.15	0.13		0.02	0.05
4.26667	0.72	0.28		2	0.13		0.14	0.25		0.13	0.12		0.02	0.04
4.27	0.74	0.3		1.86	0.12		0.15	0.27		0.12	0.12		0.01	0.03
4.27333	0.75	0.31		1.75	0.11		0.15	0.28		0.12	0.11		0.01	0.01
4.27667	0.76	0.33		1.66	0.1		0.16	0.3		0.12	0.11		0.01	0
4.28	0.78	0.35		1.58	0.09		0.16	0.31		0.12	0.1		0.01	-0.02
4.28333	0.79	0.36		1.51	0.08		0.16	0.32		0.12	0.1		0.01	-0.04
4.28667	0.79	0.38		1.44	0.07		0.16	0.33		0.12	0.1		0.01	-0.05
4.29	0.79	0.39		1.37	0.06		0.16	0.34		0.13	0.1		0.01	-0.07
4.29333	0.78	0.41		1.3	0.05		0.14	0.35		0.13	0.1		0.01	-0.08
4.29667	0.77	0.42		1.22	0.05		0.13	0.35		0.13	0.1		0.01	-0.1
4.3	0.76	0.44		1.14	0.04		0.12	0.35		0.14	0.1		0.02	-0.11
4.30333	0.74	0.45		1.07	0.04		0.1	0.35		0.14	0.1		0.02	-0.12
4.30667	0.73	0.46		0.99	0.04		0.09	0.35		0.15	0.1		0.03	-0.12
4.31	0.71	0.47		0.92	0.04		0.07	0.35		0.15	0.1		0.03	-0.13
4.31333	0.69	0.48		0.84	0.04		0.05	0.34		0.16	0.09		0.04	-0.13
4.31667	0.67	0.48		0.77	0.04		0.04	0.34		0.16	0.09		0.05	-0.13
4.32	0.65	0.48		0.71	0.04		0.03	0.33		0.17	0.08		0.06	-0.12
4.32333	0.64	0.48		0.64	0.04		0.02	0.33		0.18	0.08		0.07	-0.11
4.32667	0.63	0.47		0.59	0.03		0.01	0.32		0.18	0.07		0.08	-0.1
4.33	0.62	0.47		0.54	0.03		0.01	0.32		0.19	0.06		0.09	-0.09
4.33333	0.61	0.46		0.49	0.02		0.02	0.32		0.2	0.05		0.1	-0.08
4.33667	0.61	0.44		0.45	0.02		0.03	0.32		0.21	0.03		0.11	-0.06
4.34	0.61	0.43		0.42	0.01		0.05	0.33		0.22	0.03		0.12	-0.05
4.34333	0.61	0.42		0.39	0		0.07	0.34		0.23	0.01		0.13	-0.03
4.34667	0.62	0.41		0.37	-0.01		0.09	0.35		0.24	0.01		0.14	-0.01
4.35	0.63	0.4		0.36	-0.02		0.12	0.37		0.24	0		0.14	0
4.35333	0.65	0.4		0.38	-0.03		0.15	0.39		0.24	0		0.14	0.02
4.35667	0.66	0.4		0.46	-0.04		0.18	0.41		0.24	-0.01		0.15	0.03
4.36	0.68	0.4		0.73	-0.05		0.2	0.43		0.23	-0.01		0.15	0.05
4.36333	0.69	0.4		1.34	-0.06		0.23	0.46		0.23	-0.01		0.15	0.06
4.36667	0.71	0.4		2.58	-0.06		0.25	0.48		0.22	-0.01		0.14	0.07
4.37	0.72	0.4		4.75	-0.07		0.27	0.5		0.21	-0.01		0.14	0.08
4.37333	0.73	0.4		8.15	-0.08		0.28	0.51		0.2	0		0.13	0.09
4.37667	0.73	0.4		12.99	-0.08		0.29	0.52		0.19	0		0.13	0.1
4.38	0.73	0.4		19.36	-0.08		0.29	0.52		0.18	0.01		0.12	0.1
4.38333	0.72	0.4		27.14	-0.08		0.29	0.52		0.17	0.02		0.11	0.1
4.38667	0.72	0.39		36.07	-0.08		0.29	0.51		0.15	0.03		0.11	0.11
4.39	0.71	0.38		45.72	-0.08		0.28	0.49		0.14	0.04		0.1	0.1
4.39333	0.7	0.38		55.61	-0.06		0.27	0.47		0.13	0.06		0.09	0.1
4.39667	0.69	0.37		65.23	-0.05		0.26	0.45		0.13	0.07		0.09	0.1
4.4	0.67	0.35		74.12	-0.02		0.25	0.42		0.12	0.09		0.09	0.09
4.40333	0.66	0.34		81.89	0.02		0.24	0.4		0.12	0.11		0.09	0.09
4.40667	0.64	0.32		88.29	0.08		0.23	0.37		0.12	0.13		0.09	0.08
4.41	0.63	0.31		93.16	0.17		0.22	0.35		0.12	0.14		0.09	0.07
4.41333	0.61	0.29		96.45	0.28		0.21	0.33		0.13	0.16		0.09	0.06
4.41667	0.6	0.27		98.23	0.43		0.2	0.32		0.14	0.17		0.09	0.05
4.42	0.59	0.25		98.61	0.62		0.19	0.3		0.15	0.19		0.09	0.04
4.42333	0.57	0.24		97.77	0.84		0.18	0.29		0.16	0.2		0.1	0.04
4.42667	0.56	0.22		95.91	1.1		0.17	0.28		0.17	0.21		0.1	0.03
4.43	0.55	0.21		93.24	1.38		0.16	0.28		0.18	0.21		0.1	0.02
4.43333	0.55	0.2		89.95	1.69		0.15	0.27		0.19	0.21		0.1	0.02
4.43667	0.54	0.19		86.22	1.99		0.15	0.26		0.2	0.21		0.1	0.02
4.44	0.54	0.19		82.21	2.29		0.14	0.26		0.2	0.21		0.09	0.02
4.44333	0.54	0.19		78.03	2.56		0.13	0.26		0.2	0.2		0.09	0.02
4.44667	0.54	0.19		73.78	2.8		0.12	0.26		0.2	0.2		0.08	0.02
4.45	0.54	0.2		69.52	3		0.12	0.26		0.19	0.19		0.07	0.03
4.45333	0.54	0.21		65.3	3.15		0.12	0.26		0.18	0.18		0.06	0.03
4.45667	0.55	0.22		61.15	3.25		0.12	0.26		0.17	0.17		0.04	0.03
4.46	0.55	0.23		57.08	3.29		0.12	0.27		0.16	0.16		0.03	0.03
4.46333	0.55	0.25		53.11	3.27		0.12	0.27		0.14	0.15		0.02	0.03
4.46667	0.55	0.26		49.24	3.21		0.12	0.28		0.13	0.15		0.01	0.03
4.47	0.55	0.28		45.49	3.1		0.12	0.28		0.12	0.14		0	0.03
4.47333	0.54	0.29		41.86	2.96		0.12	0.29		0.11	0.14		-0.01	0.02
4.47667	0.54	0.3		38.37	2.79		0.12	0.3		0.1	0.13		-0.01	0.01
4.48	0.53	0.31		35.04	2.6		0.12	0.3		0.09	0.13		-0.02	0
4.48333	0.52	0.32		31.87	2.39		0.12	0.31		0.08	0.13		-0.02	-0.02
4.48667	0.5	0.33		28.89	2.19		0.11	0.31		0.08	0.14		-0.02	-0.03
4.49	0.49	0.34		26.1	1.98		0.11	0.31		0.08	0.14		-0.02	-0.04
4.49333	0.47	0.34		23.52	1.78		0.1	0.31		0.08	0.14		-0.02	-0.06
4.49667	0.46	0.35		21.15	1.59		0.09	0.31		0.08	0.14		-0.02	-0.07
4.5	0.45	0.35		18.99	1.41		0.07	0.31		0.08	0.15		-0.01	-0.08
4.50333	0.43	0.35		17.04	1.25		0.06	0.31		0.09	0.15		-0.01	-0.08
4.50667	0.42	0.35		15.3	1.1		0.05	0.31		0.09	0.14		0	-0.09
4.51	0.4	0.35		13.74	0.97		0.04	0.31		0.1	0.14		0	-0.1
4.51333	0.39	0.35		12.37	0.86		0.03	0.31		0.11	0.13		0.01	-0.1
4.51667	0.38	0.34		11.16	0.76		0.02	0.3		0.12	0.12		0.03	-0.1
4.52	0.37	0.34		10.11	0.67		0.01	0.3		0.14	0.11		0.04	-0.1
4.52333	0.35	0.33		9.2	0.6		0	0.3		0.15	0.09		0.05	-0.09
4.52667	0.35	0.32		8.43	0.53		0	0.3		0.17	0.08		0.06	-0.09
4.53	0.34	0.31		7.81	0.48		0	0.29		0.18	0.07		0.07	-0.08
4.53333	0.35	0.3		7.37	0.43		0	0.29		0.2	0.05		0.09	-0.07
4.53667	0.36	0.29		7.16	0.39		0	0.29		0.21	0.04		0.1	-0.06
4.54	0.39	0.29		7.3	0.37		0	0.29		0.22	0.04		0.11	-0.05
4.54333	0.44	0.28		7.91	0.37		0	0.29		0.23	0.03		0.12	-0.03
4.54667	0.52	0.28		9.17	0.39		0	0.28		0.24	0.02		0.13	-0.02
4.55	0.62	0.28		11.27	0.44		0.01	0.29		0.25	0.02		0.14	0
4.55333	0.74	0.29		14.42	0.55		0.03	0.29		0.25	0.01		0.14	0.01
4.55667	0.88	0.3		18.74	0.7		0.04	0.29		0.25	0.01		0.15	0.03
4.56	1.01	0.31		24.32	0.93		0.05	0.3		0.25	0.02		0.15	0.04
4.56333	1.14	0.33		31.09	1.23		0.07	0.31		0.25	0.02		0.15	0.05
4.56667	1.26	0.35		38.9	1.6		0.09	0.32		0.25	0.02		0.15	0.06
4.57	1.34	0.38		47.43	2.04		0.11	0.33		0.25	0.03		0.14	0.07
4.57333	1.4	0.4		56.26	2.53		0.13	0.34		0.25	0.04		0.14	0.07
4.57667	1.43	0.41		64.86	3.04		0.14	0.35		0.24	0.05		0.13	0.08
4.58	1.42	0.43		72.69	3.55		0.16	0.36		0.24	0.06		0.13	0.08
4.58333	1.39	0.43		79.2	4.03		0.18	0.37		0.23	0.07		0.12	0.08
4.58667	1.34	0.44		83.93	4.43		0.19	0.37		0.22	0.08		0.11	0.07
4.59	1.27	0.43		86.6	4.74		0.2	0.37		0.21	0.09		0.11	0.07
4.59333	1.2	0.42		87.05	4.93		0.2	0.37		0.21	0.11		0.1	0.06
4.59667	1.11	0.41		85.34	5		0.21	0.36		0.2	0.12		0.1	0.06
4.6	1.03	0.39		81.68	4.93		0.21	0.35		0.19	0.13		0.09	0.05
4.60333	0.96	0.38		76.4	4.75		0.2	0.34		0.18	0.14		0.09	0.05
4.60667	0.91	0.37		69.92	4.47		0.2	0.33		0.18	0.15		0.09	0.04
4.61	0.89	0.38		62.68	4.11		0.19	0.31		0.17	0.16		0.09	0.03
4.61333	0.9	0.4		55.1	3.71		0.19	0.3		0.17	0.16		0.1	0.03
4.61667	0.97	0.44		47.56	3.28		0.18	0.29		0.17	0.17		0.1	0.03
4.62	1.1	0.51		40.37	2.84		0.17	0.28		0.17	0.17		0.1	0.02
4.62333	1.3	0.61		33.75	2.42		0.16	0.27		0.17	0.17		0.11	0.02
4.62667	1.57	0.75		27.85	2.04		0.16	0.26		0.16	0.17		0.11	0.02
4.63	1.91	0.92		22.75	1.69		0.15	0.26		0.16	0.16		0.11	0.02
4.63333	2.29	1.12		18.45	1.39		0.14	0.25		0.16	0.16		0.11	0.02
4.63667	2.71	1.33		14.95	1.13		0.14	0.25		0.15	0.15		0.11	0.03
4.64	3.12	1.54		12.19	0.92		0.13	0.25		0.15	0.14		0.1	0.03
4.64333	3.5	1.74		10.08	0.75		0.13	0.26		0.14	0.14		0.09	0.04
4.64667	3.82	1.91		8.54	0.61		0.13	0.26		0.13	0.13		0.09	0.04
4.65	4.04	2.03		7.49	0.5		0.13	0.26		0.12	0.12		0.08	0.05
4.65333	4.16	2.1		6.85	0.42		0.13	0.27		0.11	0.11		0.06	0.05
4.65667	4.17	2.12		6.52	0.35		0.13	0.27		0.1	0.1		0.05	0.05
4.66	4.08	2.09		6.45	0.3		0.13	0.28		0.09	0.09		0.04	0.05
4.66333	3.89	2.01		6.56	0.27		0.13	0.29		0.08	0.08		0.03	0.05
4.66667	3.63	1.9		6.8	0.24		0.13	0.3		0.07	0.07		0.02	0.04
4.67	3.33	1.76		7.12	0.22		0.13	0.31		0.07	0.06		0.01	0.04
4.67333	2.99	1.6		7.47	0.2		0.13	0.32		0.07	0.06		0.01	0.03
4.67667	2.65	1.44		7.82	0.19		0.13	0.33		0.07	0.06		0	0.01
4.68	2.34	1.28		8.14	0.19		0.12	0.35		0.07	0.07		0	0
4.68333	2.06	1.14		8.41	0.19		0.11	0.37		0.07	0.07		-0.01	-0.01
4.68667	1.85	1.02		8.62	0.19		0.1	0.39		0.08	0.08		-0.01	-0.02
4.69	1.73	0.93		8.77	0.2		0.09	0.41		0.08	0.09		-0.01	-0.03
4.69333	1.72	0.87		8.85	0.21		0.08	0.43		0.09	0.09		-0.01	-0.04
4.69667	1.85	0.87		8.86	0.22		0.06	0.46		0.09	0.1		0	-0.05
4.7	2.14	0.92		8.82	0.23		0.05	0.48		0.1	0.11		0	-0.06
4.70333	2.6	1.04		8.73	0.25		0.04	0.5		0.11	0.11		0.01	-0.07
4.70667	3.22	1.23		8.58	0.26		0.03	0.51		0.12	0.12		0.01	-0.07
4.71	3.99	1.48		8.4	0.28		0.03	0.52		0.13	0.12		0.02	-0.08
4.71333	4.87	1.8		8.18	0.29		0.02	0.52		0.14	0.12		0.04	-0.08
4.71667	5.8	2.16		7.92	0.3		0.02	0.52		0.15	0.11		0.05	-0.08
4.72	6.7	2.55		7.62	0.31		0.01	0.51		0.16	0.11		0.06	-0.08
4.72333	7.51	2.93		7.3	0.31		0.01	0.5		0.17	0.1		0.08	-0.07
4.72667	8.16	3.28		6.95	0.31		0.01	0.48		0.18	0.09		0.09	-0.07
4.73	8.6	3.57		6.58	0.31		0.01	0.46		0.19	0.08		0.1	-0.06
4.73333	8.81	3.79		6.19	0.3		0.01	0.44		0.2	0.06		0.12	-0.05
4.73667	8.78	3.9		5.79	0.29		0.01	0.42		0.2	0.05		0.13	-0.04
4.74	8.53	3.92		5.39	0.27		0.02	0.4		0.21	0.04		0.14	-0.03
4.74333	8.08	3.84		5.01	0.26		0.03	0.38		0.21	0.03		0.16	-0.02
4.74667	7.49	3.68		4.63	0.23		0.04	0.37		0.21	0.02		0.16	0
4.75	6.79	3.45		4.29	0.21		0.05	0.35		0.22	0.01		0.17	0.01
4.75333	6.03	3.18		3.97	0.19		0.06	0.34		0.22	0		0.17	0.03
4.75667	5.27	2.87		3.7	0.17		0.07	0.34		0.22	0		0.18	0.04
4.76	4.53	2.57		3.48	0.15		0.09	0.34		0.22	-0.01		0.18	0.05
4.76333	3.84	2.26		3.31	0.13		0.1	0.34		0.22	-0.01		0.17	0.07
4.76667	3.23	1.98		3.2	0.11		0.12	0.34		0.23	-0.01		0.17	0.08
4.77	2.69	1.72		3.14	0.09		0.14	0.35		0.23	-0.01		0.16	0.08
4.77333	2.24	1.5		3.14	0.08		0.15	0.36		0.23	-0.01		0.16	0.09
4.77667	1.88	1.31		3.17	0.07		0.16	0.37		0.23	-0.01		0.15	0.09
4.78	1.6	1.15		3.24	0.06		0.17	0.38		0.24	0		0.14	0.09
4.78333	1.4	1.03		3.33	0.06		0.18	0.38		0.24	0		0.13	0.09
4.78667	1.26	0.94		3.42	0.06		0.19	0.39		0.23	0.01		0.12	0.09
4.79	1.18	0.87		3.51	0.07		0.2	0.4		0.23	0.02		0.11	0.09
4.79333	1.16	0.83		3.58	0.08		0.2	0.4		0.23	0.04		0.1	0.08
4.79667	1.19	0.81		3.62	0.09		0.2	0.4		0.24	0.05		0.09	0.08
4.8	1.26	0.82		3.63	0.09		0.2	0.4		0.24	0.07		0.09	0.07
4.80333	1.38	0.84		3.6	0.11		0.19	0.4		0.25	0.08		0.09	0.06
4.80667	1.52	0.88		3.53	0.12		0.19	0.4		0.27	0.09		0.08	0.05
4.81	1.69	0.93		3.43	0.13		0.18	0.4		0.29	0.11		0.08	0.04
4.81333	1.87	0.99		3.29	0.13		0.18	0.4		0.32	0.12		0.09	0.04
4.81667	2.05	1.06		3.13	0.14		0.17	0.4		0.35	0.13		0.09	0.03
4.82	2.22	1.13		2.96	0.15		0.16	0.4		0.38	0.14		0.1	0.03
4.82333	2.38	1.2		2.77	0.15		0.16	0.39		0.42	0.15		0.1	0.03
4.82667	2.5	1.25		2.57	0.16		0.15	0.39		0.45	0.16		0.1	0.03
4.83	2.59	1.29		2.38	0.16		0.14	0.38		0.48	0.16		0.11	0.03
4.83333	2.63	1.31		2.19	0.17		0.14	0.38		0.5	0.16		0.11	0.03
4.83667	2.62	1.31		2.01	0.17		0.13	0.37		0.52	0.16		0.1	0.03
4.84	2.58	1.3		1.84	0.17		0.13	0.36		0.52	0.16		0.1	0.04
4.84333	2.49	1.26		1.68	0.17		0.13	0.35		0.52	0.16		0.09	0.05
4.84667	2.37	1.21		1.54	0.17		0.13	0.34		0.51	0.15		0.08	0.05
4.85	2.23	1.14		1.41	0.17		0.13	0.34		0.49	0.15		0.07	0.06
4.85333	2.07	1.07		1.29	0.17		0.13	0.33		0.46	0.14		0.06	0.07
4.85667	1.91	1		1.19	0.16		0.14	0.33		0.43	0.14		0.05	0.07
4.86	1.74	0.92		1.1	0.15		0.14	0.33		0.4	0.14		0.04	0.07
4.86333	1.58	0.85		1.02	0.14		0.15	0.33		0.36	0.14		0.03	0.07
4.86667	1.43	0.79		0.94	0.13		0.15	0.34		0.33	0.14		0.02	0.06
4.87	1.29	0.73		0.88	0.12		0.15	0.35		0.3	0.14		0.01	0.05
4.87333	1.16	0.68		0.82	0.11		0.15	0.36		0.27	0.15		0.01	0.04
4.87667	1.05	0.63		0.77	0.1		0.15	0.37		0.25	0.15		0	0.03
4.88	0.95	0.6		0.73	0.09		0.15	0.38		0.23	0.16		0	0.01
4.88333	0.87	0.56		0.69	0.09		0.14	0.39		0.21	0.17		0	0
4.88667	0.79	0.54		0.65	0.08		0.13	0.4		0.2	0.18		0	-0.02
4.89	0.73	0.51		0.62	0.07		0.12	0.41		0.19	0.19		0	-0.03
4.89333	0.67	0.49		0.6	0.06		0.11	0.42		0.19	0.2		0.01	-0.05
4.89667	0.61	0.47		0.57	0.05		0.1	0.43		0.19	0.2		0.01	-0.06
4.9	0.57	0.46		0.55	0.05		0.09	0.43		0.2	0.2		0.01	-0.07
4.90333	0.53	0.44		0.54	0.04		0.08	0.44		0.2	0.2		0.02	-0.08
4.90667	0.49	0.43		0.52	0.04		0.06	0.44		0.22	0.2		0.02	-0.08
4.91	0.46	0.42		0.51	0.03		0.05	0.44		0.23	0.2		0.03	-0.09
4.91333	0.44	0.41		0.5	0.03		0.05	0.44		0.24	0.19		0.04	-0.09
4.91667	0.43	0.39		0.49	0.02		0.04	0.44		0.25	0.18		0.05	-0.09
4.92	0.43	0.38		0.49	0.01		0.04	0.43		0.27	0.17		0.06	-0.09
4.92333	0.45	0.37		0.48	0.01		0.03	0.42		0.28	0.15		0.08	-0.08
4.92667	0.5	0.36		0.47	0		0.03	0.41		0.29	0.14		0.09	-0.07
4.93	0.58	0.36		0.46	0		0.03	0.39		0.3	0.12		0.1	-0.06
4.93333	0.71	0.36		0.45	-0.01		0.04	0.38		0.3	0.11		0.11	-0.05
4.93667	0.91	0.37		0.44	-0.02		0.04	0.37		0.31	0.09		0.12	-0.04
4.94	1.18	0.39		0.43	-0.03		0.05	0.35		0.31	0.08		0.13	-0.03
4.94333	1.52	0.42		0.41	-0.04		0.05	0.34		0.32	0.06		0.14	-0.01
4.94667	1.93	0.46		0.4	-0.05		0.06	0.33		0.32	0.05		0.14	0
4.95	2.4	0.51		0.38	-0.05		0.07	0.32		0.33	0.04		0.15	0.02
4.95333	2.89	0.58		0.37	-0.05		0.08	0.32		0.34	0.03		0.15	0.03
4.95667	3.37	0.65		0.35	-0.06		0.09	0.32		0.35	0.03		0.15	0.05
4.96	3.83	0.73		0.35	-0.06		0.1	0.32		0.35	0.02		0.15	0.06
4.96333	4.22	0.81		0.35	-0.05		0.11	0.33		0.37	0.02		0.14	0.07
4.96667	4.54	0.9		0.37	-0.05		0.12	0.34		0.38	0.02		0.14	0.08
4.97	4.79	1		0.39	-0.04		0.14	0.35		0.39	0.02		0.14	0.09
4.97333	4.96	1.13		0.42	-0.03		0.15	0.36		0.4	0.02		0.13	0.1
4.97667	5.07	1.29		0.45	-0.02		0.16	0.37		0.41	0.03		0.13	0.1
4.98	5.13	1.47		0.49	-0.01		0.17	0.38		0.42	0.03		0.12	0.1
4.98333	5.13	1.68		0.52	-0.01		0.18	0.39		0.43	0.04		0.12	0.1
4.98667	5.09	1.91		0.55	0		0.19	0.4		0.44	0.05		0.11	0.1
4.99	5.01	2.12		0.57	0.01		0.2	0.4		0.45	0.06		0.1	0.09
4.99333	4.88	2.3		0.58	0.01		0.21	0.4		0.45	0.08		0.1	0.09
4.99667	4.69	2.44		0.58	0.02		0.21	0.4		0.46	0.09		0.1	0.08
5	4.47	2.51		0.57	0.03		0.22	0.39		0.46	0.1		0.09	0.08
5.00333	4.2	2.51		0.55	0.04		0.22	0.38		0.46	0.12		0.09	0.07
5.00667	3.9	2.45		0.53	0.05		0.22	0.38		0.46	0.13		0.09	0.06
5.01	3.58	2.32		0.51	0.06		0.22	0.36		0.47	0.15		0.09	0.06
5.01333	3.25	2.15		0.49	0.08		0.21	0.35		0.47	0.16		0.1	0.05
5.01667	2.91	1.94		0.47	0.09		0.21	0.34		0.46	0.17		0.1	0.05
5.02	2.58	1.72		0.45	0.1		0.2	0.32		0.46	0.18		0.1	0.04
5.02333	2.28	1.5		0.43	0.11		0.2	0.31		0.46	0.18		0.11	0.04
5.02667	1.99	1.28		0.42	0.12		0.19	0.31		0.45	0.19		0.11	0.04
5.03	1.74	1.08		0.41	0.13		0.19	0.31		0.44	0.19		0.12	0.03
5.03333	1.53	0.91		0.41	0.13		0.18	0.31		0.43	0.19		0.12	0.03
5.03667	1.36	0.77		0.41	0.14		0.17	0.32		0.41	0.18		0.12	0.03
5.04	1.24	0.67		0.41	0.14		0.17	0.34		0.39	0.17		0.12	0.03
5.04333	1.16	0.59		0.42	0.14		0.16	0.35		0.38	0.17		0.12	0.03
5.04667	1.11	0.55		0.43	0.13		0.16	0.37		0.35	0.16		0.11	0.04
5.05	1.1	0.53		0.44	0.13		0.16	0.38		0.34	0.14		0.11	0.04
5.05333	1.1	0.53		0.45	0.12		0.16	0.4		0.32	0.13		0.1	0.04
5.05667	1.12	0.54		0.46	0.12		0.16	0.41		0.3	0.12		0.1	0.05
5.06	1.15	0.56		0.47	0.11		0.17	0.42		0.28	0.11		0.09	0.05
5.06333	1.17	0.58		0.47	0.1		0.17	0.42		0.27	0.1		0.08	0.05
5.06667	1.18	0.6		0.46	0.09		0.17	0.43		0.25	0.09		0.08	0.05
5.07	1.19	0.62		0.46	0.09		0.18	0.43		0.24	0.08		0.07	0.04
5.07333	1.18	0.63		0.44	0.08		0.18	0.43		0.23	0.08		0.06	0.04
5.07667	1.18	0.63		0.43	0.07		0.18	0.43		0.22	0.08		0.05	0.03
5.08	1.18	0.63		0.41	0.06		0.18	0.44		0.21	0.08		0.05	0.02
5.08333	1.19	0.63		0.39	0.06		0.18	0.44		0.2	0.08		0.04	0.01
5.08667	1.23	0.64		0.37	0.05		0.18	0.44		0.19	0.09		0.04	0.01
5.09	1.32	0.67		0.35	0.05		0.17	0.44		0.19	0.1		0.03	0
5.09333	1.51	0.73		0.34	0.04		0.16	0.45		0.18	0.11		0.03	-0.01
5.09667	1.87	0.85		0.32	0.04		0.16	0.45		0.18	0.12		0.03	-0.01
5.1	2.47	1.07		0.31	0.04		0.15	0.45		0.18	0.13		0.03	-0.01
5.10333	3.43	1.44		0.3	0.04		0.14	0.45		0.18	0.14		0.03	-0.02
5.10667	4.83	2.01		0.3	0.05		0.13	0.45		0.19	0.15		0.03	-0.02
5.11	6.74	2.82		0.29	0.05		0.12	0.45		0.19	0.16		0.04	-0.02
5.11333	9.18	3.91		0.29	0.06		0.12	0.45		0.2	0.16		0.04	-0.02
5.11667	12.07	5.26		0.29	0.06		0.12	0.44		0.2	0.16		0.05	-0.02
5.12	15.26	6.84		0.29	0.07		0.12	0.44		0.21	0.16		0.06	-0.02
5.12333	18.53	8.56		0.28	0.07		0.13	0.44		0.22	0.15		0.07	-0.01
5.12667	21.6	10.29		0.28	0.08		0.13	0.44		0.23	0.14		0.08	-0.01
5.13	24.23	11.9		0.28	0.08		0.14	0.43		0.24	0.13		0.09	-0.01
5.13333	26.21	13.26		0.27	0.08		0.14	0.43		0.25	0.12		0.1	0
5.13667	27.42	14.27		0.26	0.07		0.15	0.42		0.26	0.1		0.11	0
5.14	27.84	14.88		0.24	0.06		0.15	0.41		0.27	0.09		0.12	0.01
5.14333	27.56	15.09		0.23	0.05		0.16	0.4		0.28	0.08		0.13	0.01
5.14667	26.74	14.93		0.22	0.04		0.16	0.4		0.29	0.07		0.13	0.02
5.15	25.59	14.51		0.2	0.03		0.16	0.39		0.3	0.06		0.14	0.03
5.15333	24.36	13.96		0.19	0.01		0.17	0.38		0.3	0.06		0.14	0.04
5.15667	23.26	13.38		0.17	0		0.17	0.38		0.31	0.06		0.14	0.05
5.16	22.44	12.91		0.17	-0.01		0.17	0.37		0.31	0.06		0.14	0.06
5.16333	21.97	12.62		0.16	-0.02		0.17	0.37		0.31	0.06		0.14	0.07
5.16667	21.84	12.53		0.16	-0.03		0.17	0.37		0.31	0.06		0.14	0.08
5.17	21.96	12.62		0.16	-0.03		0.18	0.38		0.31	0.07		0.13	0.09
5.17333	22.18	12.84		0.16	-0.04		0.18	0.38		0.3	0.08		0.13	0.09
5.17667	22.34	13.09		0.16	-0.04		0.19	0.38		0.3	0.08		0.13	0.1
5.18	22.31	13.27		0.17	-0.04		0.19	0.38		0.29	0.09		0.12	0.1
5.18333	21.96	13.3		0.18	-0.05		0.2	0.39		0.28	0.1		0.12	0.11
5.18667	21.25	13.11		0.18	-0.05		0.2	0.39		0.28	0.12		0.12	0.11
5.19	20.16	12.68		0.19	-0.05		0.21	0.39		0.27	0.13		0.11	0.1
5.19333	18.73	12.01		0.19	-0.05		0.21	0.38		0.26	0.15		0.11	0.1
5.19667	17.05	11.14		0.19	-0.05		0.22	0.38		0.26	0.17		0.11	0.1
5.2	15.19	10.11		0.19	-0.04		0.22	0.37		0.26	0.18		0.1	0.09
5.20333	13.27	8.98		0.19	-0.04		0.23	0.37		0.26	0.2		0.1	0.09
5.20667	11.36	7.81		0.19	-0.03		0.23	0.36		0.27	0.21		0.1	0.08
5.21	9.55	6.66		0.2	-0.02		0.23	0.35		0.29	0.22		0.1	0.08
5.21333	7.89	5.58		0.2	-0.01		0.23	0.34		0.32	0.23		0.1	0.07
5.21667	6.42	4.6		0.21	0.01		0.23	0.34		0.36	0.23		0.11	0.06
5.22	5.16	3.74		0.21	0.02		0.23	0.33		0.4	0.23		0.11	0.06
5.22333	4.12	3.01		0.22	0.04		0.23	0.33		0.45	0.22		0.12	0.05
5.22667	3.28	2.41		0.23	0.05		0.23	0.33		0.5	0.21		0.12	0.05
5.23	2.62	1.93		0.23	0.06		0.22	0.33		0.55	0.19		0.12	0.05
5.23333	2.13	1.57		0.24	0.08		0.21	0.33		0.59	0.18		0.12	0.04
5.23667	1.77	1.29		0.25	0.09		0.2	0.33		0.63	0.16		0.13	0.04
5.24	1.52	1.09		0.26	0.1		0.19	0.33		0.66	0.14		0.12	0.04
5.24333	1.36	0.95		0.26	0.11		0.18	0.33		0.68	0.13		0.12	0.05
5.24667	1.27	0.85		0.27	0.12		0.17	0.33		0.69	0.11		0.12	0.05
5.25	1.22	0.79		0.27	0.13		0.16	0.34		0.68	0.1		0.11	0.06
5.25333	1.21	0.75		0.27	0.13		0.15	0.34		0.67	0.09		0.11	0.06
5.25667	1.21	0.73		0.27	0.13		0.14	0.35		0.65	0.09		0.1	0.07
5.26	1.23	0.71		0.26	0.13		0.13	0.35		0.62	0.09		0.09	0.08
5.26333	1.25	0.71		0.26	0.13		0.13	0.36		0.58	0.09		0.08	0.08
5.26667	1.26	0.71		0.25	0.12		0.13	0.38		0.54	0.1		0.07	0.09
5.27	1.28	0.71		0.24	0.11		0.13	0.39		0.49	0.1		0.07	0.09
5.27333	1.28	0.71		0.23	0.1		0.13	0.4		0.45	0.12		0.06	0.09
5.27667	1.28	0.71		0.22	0.09		0.14	0.42		0.41	0.13		0.05	0.08
5.28	1.28	0.71		0.21	0.08		0.15	0.44		0.37	0.14		0.05	0.07
5.28333	1.28	0.71		0.19	0.07		0.15	0.45		0.34	0.15		0.04	0.06
5.28667	1.28	0.71		0.19	0.07		0.16	0.47		0.3	0.17		0.04	0.05
5.29	1.28	0.71		0.18	0.06		0.17	0.48		0.28	0.18		0.04	0.04
5.29333	1.3	0.71		0.17	0.05		0.17	0.49		0.25	0.19		0.04	0.03
5.29667	1.33	0.72		0.18	0.05		0.18	0.49		0.23	0.21		0.04	0.02
5.3	1.37	0.73		0.2	0.05		0.18	0.49		0.21	0.21		0.04	0.01
5.30333	1.42	0.74		0.24	0.06		0.18	0.49		0.2	0.22		0.04	0
5.30667	1.48	0.75		0.3	0.07		0.18	0.49		0.19	0.22		0.04	0
5.31	1.55	0.77		0.4	0.09		0.17	0.48		0.19	0.22		0.04	-0.01
5.31333	1.62	0.79		0.55	0.11		0.16	0.47		0.18	0.22		0.05	-0.01
5.31667	1.7	0.82		0.75	0.14		0.15	0.45		0.19	0.21		0.06	-0.02
5.32	1.77	0.85		1	0.17		0.14	0.44		0.19	0.2		0.07	-0.02
5.32333	1.84	0.88		1.29	0.2		0.13	0.43		0.2	0.18		0.08	-0.02
5.32667	1.89	0.9		1.63	0.23		0.12	0.42		0.21	0.17		0.1	-0.02
5.33	1.94	0.93		1.99	0.26		0.11	0.41		0.22	0.15		0.11	-0.02
5.33333	1.97	0.95		2.34	0.29		0.1	0.4		0.24	0.13		0.13	-0.02
5.33667	1.98	0.97		2.66	0.31		0.09	0.4		0.25	0.12		0.14	-0.01
5.34	1.98	0.98		2.94	0.32		0.08	0.39		0.26	0.1		0.15	-0.01
5.34333	1.97	0.99		3.15	0.32		0.08	0.38		0.28	0.09		0.16	0
5.34667	1.94	0.99		3.3	0.31		0.07	0.38		0.29	0.08		0.17	0.01
5.35	1.9	0.99		3.41	0.29		0.07	0.38		0.3	0.07		0.18	0.02
5.35333	1.85	0.99		3.56	0.27		0.07	0.38		0.3	0.06		0.18	0.04
5.35667	1.8	0.98		3.84	0.24		0.07	0.38		0.31	0.05		0.18	0.05
5.36	1.74	0.96		4.39	0.21		0.07	0.38		0.31	0.05		0.18	0.06
5.36333	1.68	0.95		5.37	0.18		0.08	0.38		0.31	0.05		0.18	0.07
5.36667	1.63	0.94		6.91	0.15		0.09	0.38		0.31	0.05		0.18	0.08
5.37	1.59	0.93		9.05	0.14		0.11	0.39		0.31	0.05		0.17	0.09
5.37333	1.55	0.92		11.78	0.13		0.13	0.4		0.3	0.05		0.17	0.1
5.37667	1.53	0.91		14.99	0.14		0.15	0.4		0.29	0.06		0.16	0.11
5.38	1.5	0.9		18.47	0.17		0.17	0.41		0.29	0.06		0.16	0.11
5.38333	1.48	0.89		21.98	0.22		0.2	0.42		0.28	0.07		0.15	0.12
5.38667	1.47	0.89		25.27	0.29		0.22	0.42		0.28	0.08		0.15	0.12
5.39	1.45	0.88		28.1	0.37		0.24	0.42		0.27	0.09		0.14	0.12
5.39333	1.44	0.87		30.3	0.46		0.26	0.42		0.27	0.1		0.14	0.12
5.39667	1.42	0.86		31.76	0.55		0.28	0.42		0.26	0.11		0.13	0.12
5.4	1.41	0.84		32.45	0.63		0.29	0.41		0.26	0.13		0.13	0.12
5.40333	1.4	0.82		32.43	0.7		0.29	0.4		0.26	0.14		0.12	0.12
5.40667	1.39	0.81		31.79	0.76		0.29	0.39		0.27	0.16		0.12	0.11
5.41	1.38	0.8		30.67	0.8		0.29	0.38		0.27	0.18		0.12	0.11
5.41333	1.37	0.79		29.24	0.83		0.28	0.36		0.28	0.19		0.12	0.1
5.41667	1.37	0.79		27.62	0.84		0.27	0.35		0.29	0.2		0.12	0.09
5.42	1.36	0.8		25.96	0.84		0.26	0.34		0.3	0.22		0.12	0.09
5.42333	1.36	0.81		24.32	0.84		0.24	0.32		0.31	0.23		0.12	0.08
5.42667	1.35	0.83		22.78	0.83		0.23	0.31		0.32	0.24		0.12	0.07
5.43	1.33	0.85		21.36	0.81		0.21	0.3		0.32	0.24		0.13	0.06
5.43333	1.32	0.88		20.05	0.79		0.19	0.29		0.33	0.25		0.13	0.06
5.43667	1.29	0.91		18.85	0.77		0.17	0.29		0.33	0.25		0.14	0.05
5.44	1.26	0.95		17.72	0.74		0.16	0.28		0.33	0.25		0.14	0.05
5.44333	1.23	0.99		16.65	0.71		0.15	0.28		0.32	0.25		0.15	0.05
5.44667	1.2	1.03		15.6	0.68		0.14	0.28		0.31	0.25		0.15	0.05
5.45	1.16	1.08		14.57	0.65		0.14	0.28		0.29	0.24		0.15	0.05
5.45333	1.14	1.13		13.55	0.61		0.14	0.28		0.27	0.23		0.14	0.06
5.45667	1.12	1.17		12.53	0.57		0.14	0.28		0.25	0.23		0.14	0.06
5.46	1.11	1.2		11.51	0.53		0.15	0.28		0.23	0.22		0.13	0.07
5.46333	1.1	1.22		10.52	0.49		0.15	0.28		0.2	0.2		0.12	0.07
5.46667	1.1	1.23		9.55	0.45		0.16	0.29		0.19	0.19		0.11	0.07
5.47	1.1	1.22		8.61	0.41		0.17	0.29		0.17	0.18		0.1	0.08
5.47333	1.09	1.19		7.73	0.37		0.17	0.3		0.15	0.16		0.09	0.08
5.47667	1.09	1.15		6.91	0.33		0.18	0.31		0.14	0.15		0.08	0.07
5.48	1.08	1.1		6.15	0.3		0.19	0.32		0.14	0.14		0.07	0.07
5.48333	1.07	1.04		5.45	0.27		0.19	0.34		0.13	0.13		0.06	0.06
5.48667	1.05	0.98		4.83	0.24		0.19	0.35		0.13	0.12		0.05	0.05
5.49	1.03	0.92		4.28	0.22		0.19	0.36		0.13	0.12		0.05	0.04
5.49333	1	0.85		3.79	0.19		0.18	0.38		0.14	0.11		0.04	0.03
5.49667	0.97	0.8		3.37	0.18		0.18	0.39		0.14	0.11		0.04	0.02
5.5	0.94	0.75		3	0.16		0.17	0.4		0.15	0.12		0.04	0.01
5.50333	0.9	0.7		2.68	0.15		0.15	0.41		0.16	0.12		0.04	0.01
5.50667	0.87	0.66		2.41	0.14		0.14	0.42		0.17	0.13		0.05	0
5.51	0.84	0.63		2.18	0.14		0.12	0.42		0.18	0.13		0.05	0
5.51333	0.81	0.61		1.98	0.13		0.11	0.43		0.19	0.14		0.06	-0.01
5.51667	0.78	0.59		1.81	0.13		0.1	0.43		0.2	0.15		0.06	-0.01
5.52	0.75	0.58		1.67	0.13		0.09	0.43		0.21	0.15		0.07	-0.02
5.52333	0.73	0.57		1.55	0.13		0.08	0.43		0.22	0.16		0.08	-0.02
5.52667	0.71	0.57		1.44	0.14		0.08	0.42		0.24	0.16		0.09	-0.02
5.53	0.7	0.57		1.35	0.14		0.08	0.41		0.26	0.15		0.1	-0.02
5.53333	0.69	0.57		1.26	0.14		0.08	0.41		0.28	0.15		0.11	-0.02
5.53667	0.68	0.57		1.19	0.15		0.08	0.4		0.31	0.14		0.12	-0.02
5.54	0.67	0.57		1.12	0.15		0.09	0.38		0.35	0.12		0.13	-0.01
5.54333	0.67	0.57		1.06	0.15		0.09	0.38		0.39	0.11		0.14	-0.01
5.54667	0.67	0.57		1	0.14		0.1	0.37		0.44	0.09		0.15	-0.01
5.55	0.69	0.57		0.94	0.14		0.11	0.36		0.49	0.08		0.16	0
5.55333	0.73	0.58		0.89	0.14		0.11	0.35		0.54	0.06		0.16	0.01
5.55667	0.8	0.59		0.85	0.13		0.12	0.34		0.58	0.05		0.17	0.02
5.56	0.92	0.62		0.81	0.12		0.12	0.34		0.63	0.03		0.17	0.03
5.56333	1.1	0.67		0.79	0.12		0.13	0.34		0.67	0.02		0.18	0.04
5.56667	1.36	0.75		0.77	0.11		0.13	0.34		0.69	0.02		0.18	0.05
5.57	1.71	0.87		0.77	0.1		0.14	0.35		0.71	0.01		0.18	0.07
5.57333	2.12	1.04		0.79	0.1		0.14	0.36		0.72	0.01		0.18	0.08
5.57667	2.6	1.25		0.81	0.1		0.15	0.37		0.71	0.01		0.17	0.09
5.58	3.11	1.51		0.85	0.09		0.15	0.39		0.7	0.02		0.17	0.1
5.58333	3.62	1.8		0.89	0.09		0.16	0.41		0.68	0.03		0.17	0.11
5.58667	4.09	2.09		0.93	0.09		0.17	0.43		0.65	0.04		0.16	0.11
5.59	4.5	2.38		0.97	0.09		0.18	0.44		0.62	0.06		0.15	0.11
5.59333	4.82	2.64		1	0.08		0.19	0.46		0.58	0.08		0.15	0.11
5.59667	5.03	2.85		1.02	0.08		0.2	0.47		0.54	0.09		0.14	0.11
5.6	5.12	2.99		1.03	0.08		0.21	0.48		0.5	0.11		0.13	0.11
5.60333	5.09	3.06		1.02	0.07		0.22	0.48		0.47	0.14		0.13	0.11
5.60667	4.97	3.07		1	0.07		0.23	0.48		0.43	0.16		0.12	0.1
5.61	4.75	3		0.97	0.07		0.23	0.47		0.4	0.17		0.12	0.1
5.61333	4.47	2.88		0.94	0.07		0.24	0.46		0.37	0.19		0.11	0.09
5.61667	4.14	2.71		0.9	0.07		0.24	0.45		0.34	0.21		0.11	0.09
5.62	3.79	2.51		0.87	0.08		0.24	0.44		0.32	0.23		0.11	0.08
5.62333	3.44	2.3		0.85	0.09		0.24	0.42		0.31	0.24		0.12	0.07
5.62667	3.1	2.08		0.87	0.11		0.23	0.41		0.3	0.25		0.12	0.06
5.63	2.79	1.86		0.96	0.14		0.22	0.39		0.3	0.25		0.12	0.06
5.63333	2.5	1.66		1.16	0.18		0.21	0.38		0.29	0.26		0.13	0.05
5.63667	2.26	1.48		1.54	0.24		0.2	0.37		0.29	0.26		0.14	0.05
5.64	2.04	1.32		2.2	0.34		0.19	0.37		0.29	0.26		0.14	0.05
5.64333	1.87	1.18		3.23	0.48		0.18	0.36		0.3	0.25		0.14	0.05
5.64667	1.73	1.07		4.74	0.66		0.16	0.35		0.3	0.25		0.15	0.05
5.65	1.63	0.98		6.79	0.89		0.15	0.35		0.31	0.24		0.15	0.05
5.65333	1.57	0.91		9.35	1.16		0.14	0.35		0.31	0.23		0.15	0.05
5.65667	1.56	0.87		12.34	1.45		0.14	0.35		0.31	0.23		0.14	0.05
5.66	1.61	0.87		15.57	1.75		0.13	0.35		0.31	0.22		0.14	0.06
5.66333	1.72	0.89		18.8	2.02		0.13	0.36		0.31	0.22		0.14	0.06
5.66667	1.92	0.96		21.75	2.25		0.13	0.36		0.3	0.21		0.13	0.06
5.67	2.22	1.07		24.18	2.42		0.14	0.36		0.3	0.21		0.13	0.07
5.67333	2.65	1.23		25.89	2.5		0.14	0.37		0.3	0.2		0.12	0.07
5.67667	3.24	1.45		26.77	2.51		0.15	0.37		0.3	0.2		0.11	0.07
5.68	4.01	1.73		26.8	2.44		0.16	0.37		0.3	0.19		0.11	0.07
5.68333	4.96	2.07		26.06	2.31		0.17	0.38		0.29	0.19		0.1	0.07
5.68667	6.08	2.47		24.65	2.13		0.19	0.39		0.3	0.19		0.1	0.07
5.69	7.32	2.91		22.75	1.91		0.19	0.4		0.3	0.19		0.09	0.07
5.69333	8.6	3.37		20.53	1.68		0.2	0.41		0.3	0.18		0.09	0.07
5.69667	9.82	3.81		18.16	1.45		0.2	0.43		0.3	0.18		0.09	0.06
5.7	10.89	4.22		15.77	1.23		0.2	0.44		0.31	0.18		0.09	0.06
5.70333	11.7	4.55		13.48	1.02		0.2	0.46		0.31	0.18		0.09	0.05
5.70667	12.21	4.79		11.38	0.85		0.2	0.47		0.31	0.17		0.09	0.05
5.71	12.37	4.92		9.51	0.7		0.19	0.48		0.32	0.17		0.09	0.04
5.71333	12.19	4.94		7.9	0.57		0.18	0.5		0.33	0.17		0.1	0.04
5.71667	11.7	4.84		6.54	0.47		0.17	0.5		0.35	0.17		0.11	0.03
5.72	10.97	4.66		5.43	0.4		0.16	0.51		0.38	0.17		0.11	0.03
5.72333	10.05	4.4		4.54	0.34		0.15	0.52		0.43	0.17		0.12	0.02
5.72667	9.02	4.08		3.85	0.3		0.14	0.53		0.51	0.17		0.13	0.02
5.73	7.95	3.73		3.33	0.28		0.14	0.54		0.64	0.17		0.14	0.01
5.73333	6.91	3.37		2.93	0.26		0.13	0.54		0.82	0.17		0.15	0.01
5.73667	5.92	3.02		2.65	0.25		0.13	0.54		1.07	0.17		0.16	0.01
5.74	5.03	2.68		2.44	0.24		0.13	0.55		1.4	0.17		0.17	0.01
5.74333	4.27	2.38		2.3	0.23		0.13	0.54		1.81	0.18		0.17	0.02
5.74667	3.62	2.12		2.2	0.23		0.13	0.54		2.29	0.19		0.18	0.02
5.75	3.1	1.89		2.13	0.22		0.13	0.53		2.82	0.21		0.18	0.03
5.75333	2.69	1.71		2.08	0.21		0.14	0.52		3.38	0.22		0.18	0.04
5.75667	2.37	1.56		2.04	0.2		0.14	0.51		3.95	0.24		0.17	0.04
5.76	2.14	1.45		2	0.19		0.15	0.5		4.48	0.25		0.17	0.05
5.76333	1.97	1.35		1.95	0.17		0.15	0.48		4.93	0.27		0.16	0.07
5.76667	1.85	1.28		1.9	0.16		0.15	0.47		5.29	0.28		0.16	0.08
5.77	1.76	1.22		1.84	0.14		0.16	0.46		5.52	0.28		0.15	0.1
5.77333	1.7	1.17		1.76	0.13		0.16	0.44		5.62	0.29		0.14	0.11
5.77667	1.66	1.13		1.68	0.12		0.17	0.44		5.59	0.29		0.14	0.13
5.78	1.64	1.09		1.6	0.1		0.17	0.43		5.43	0.28		0.13	0.14
5.78333	1.63	1.06		1.51	0.09		0.18	0.44		5.16	0.27		0.13	0.15
5.78667	1.63	1.04		1.41	0.08		0.19	0.44		4.8	0.26		0.13	0.16
5.79	1.66	1.02		1.31	0.07		0.2	0.45		4.38	0.25		0.13	0.17
5.79333	1.69	1.01		1.22	0.06		0.2	0.46		3.92	0.24		0.13	0.17
5.79667	1.74	1		1.12	0.05		0.21	0.47		3.45	0.23		0.13	0.17
5.8	1.79	1.01		1.03	0.05		0.22	0.48		2.99	0.23		0.13	0.16
5.80333	1.84	1.02		0.95	0.05		0.23	0.49		2.55	0.22		0.13	0.15
5.80667	1.88	1.03		0.87	0.04		0.24	0.49		2.15	0.22		0.14	0.14
5.81	1.9	1.04		0.8	0.04		0.24	0.49		1.79	0.21		0.14	0.13
5.81333	1.89	1.04		0.74	0.04		0.25	0.49		1.48	0.21		0.15	0.11
5.81667	1.86	1.03		0.68	0.05		0.25	0.48		1.22	0.21		0.15	0.09
5.82	1.8	1.01		0.64	0.05		0.25	0.46		1.01	0.21		0.16	0.08
5.82333	1.73	0.98		0.6	0.06		0.25	0.45		0.84	0.21		0.17	0.06
5.82667	1.64	0.94		0.57	0.06		0.25	0.43		0.71	0.22		0.17	0.04
5.83	1.54	0.9		0.54	0.07		0.24	0.41		0.61	0.22		0.18	0.03
5.83333	1.44	0.85		0.52	0.08		0.23	0.4		0.53	0.22		0.19	0.01
5.83667	1.35	0.81		0.51	0.09		0.22	0.38		0.48	0.23		0.19	0
5.84	1.26	0.76		0.5	0.11		0.2	0.37		0.45	0.23		0.19	0
5.84333	1.2	0.73		0.48	0.12		0.19	0.36		0.42	0.23		0.2	-0.01
5.84667	1.15	0.7		0.47	0.13		0.17	0.35		0.41	0.23		0.2	-0.01
5.85	1.13	0.68		0.47	0.14		0.15	0.35		0.4	0.23		0.2	-0.01
5.85333	1.14	0.67		0.46	0.15		0.14	0.35		0.39	0.23		0.19	0
5.85667	1.18	0.67		0.45	0.16		0.12	0.35		0.38	0.22		0.19	0.01
5.86	1.25	0.69		0.44	0.17		0.11	0.35		0.38	0.22		0.18	0.02
5.86333	1.34	0.72		0.43	0.17		0.1	0.35		0.36	0.21		0.17	0.04
5.86667	1.46	0.76		0.43	0.17		0.1	0.36		0.35	0.21		0.16	0.06
5.87	1.6	0.82		0.42	0.17		0.1	0.37		0.33	0.2		0.15	0.07
5.87333	1.75	0.89		0.42	0.17		0.11	0.37		0.32	0.2		0.14	0.09
5.87667	1.89	0.98		0.42	0.17		0.12	0.38		0.3	0.2		0.12	0.11
5.88	2.04	1.09		0.42	0.16		0.14	0.39		0.28	0.2		0.11	0.12
5.88333	2.18	1.23		0.42	0.16		0.15	0.4		0.26	0.2		0.1	0.13
5.88667	2.32	1.41		0.42	0.15		0.17	0.41		0.25	0.2		0.09	0.13
5.89	2.48	1.69		0.43	0.15		0.19	0.42		0.24	0.2		0.08	0.13
5.89333	2.73	2.13		0.43	0.14		0.21	0.43		0.23	0.21		0.07	0.13
5.89667	3.14	2.85		0.43	0.14		0.23	0.44		0.22	0.22		0.07	0.12
5.9	3.88	4		0.44	0.14		0.24	0.45		0.22	0.23		0.06	0.11
5.90333	5.11	5.76		0.44	0.13		0.25	0.46		0.22	0.24		0.06	0.1
5.90667	7.04	8.34		0.44	0.13		0.26	0.47		0.23	0.25		0.06	0.09
5.91	9.82	11.86		0.44	0.13		0.27	0.47		0.23	0.27		0.06	0.07
5.91333	13.5	16.37		0.44	0.13		0.27	0.48		0.24	0.27		0.06	0.05
5.91667	17.98	21.76		0.43	0.13		0.27	0.49		0.25	0.28		0.06	0.04
5.92	23.02	27.75		0.42	0.13		0.27	0.5		0.26	0.28		0.06	0.03
5.92333	28.21	33.93		0.42	0.13		0.27	0.51		0.27	0.29		0.07	0.02
5.92667	33.12	39.78		0.41	0.13		0.26	0.52		0.28	0.28		0.07	0.01
5.93	37.3	44.8		0.4	0.13		0.25	0.53		0.29	0.28		0.08	0
5.93333	40.39	48.56		0.39	0.13		0.24	0.55		0.3	0.28		0.09	0
5.93667	42.18	50.76		0.38	0.13		0.23	0.56		0.31	0.27		0.1	0
5.94	42.61	51.29		0.37	0.14		0.22	0.58		0.32	0.26		0.11	-0.01
5.94333	41.73	50.2		0.36	0.14		0.21	0.59		0.33	0.24		0.13	-0.01
5.94667	39.74	47.68		0.35	0.14		0.2	0.6		0.34	0.23		0.14	-0.01
5.95	36.88	44.03		0.34	0.14		0.18	0.61		0.35	0.21		0.16	0
5.95333	33.42	39.59		0.33	0.14		0.17	0.62		0.36	0.19		0.17	0
5.95667	29.65	34.73		0.32	0.14		0.16	0.62		0.37	0.17		0.18	0.01
5.96	25.81	29.77		0.32	0.14		0.16	0.62		0.38	0.16		0.19	0.02
5.96333	22.11	24.98		0.34	0.14		0.15	0.62		0.38	0.14		0.2	0.03
5.96667	18.7	20.57		0.37	0.14		0.15	0.61		0.39	0.13		0.21	0.05
5.97	15.69	16.67		0.44	0.13		0.15	0.6		0.39	0.12		0.21	0.06
5.97333	13.14	13.36		0.54	0.13		0.15	0.59		0.4	0.11		0.22	0.08
5.97667	11.07	10.66		0.69	0.14		0.15	0.58		0.4	0.1		0.22	0.1
5.98	9.45	8.55		0.89	0.14		0.16	0.57		0.4	0.09		0.22	0.12
5.98333	8.26	6.96		1.15	0.16		0.17	0.56		0.39	0.09		0.22	0.14
5.98667	7.43	5.83		1.44	0.17		0.19	0.55		0.39	0.09		0.22	0.16
5.99	6.89	5.07		1.77	0.19		0.2	0.54		0.39	0.1		0.22	0.17
5.99333	6.59	4.6		2.12	0.22		0.22	0.54		0.39	0.1		0.21	0.19
5.99667	6.45	4.34		2.46	0.25		0.23	0.53		0.39	0.11		0.21	0.2
6	6.41	4.21		2.77	0.28		0.25	0.53		0.38	0.11		0.2	0.2
6.00333	6.44	4.18		3.05	0.3		0.26	0.52		0.38	0.12		0.19	0.21
6.00667	6.49	4.18		3.27	0.33		0.28	0.52		0.38	0.13		0.19	0.21
6.01	6.54	4.19		3.43	0.35		0.29	0.52		0.37	0.14		0.18	0.21
6.01333	6.57	4.19		3.53	0.37		0.29	0.52		0.36	0.15		0.17	0.2
6.01667	6.58	4.17		3.56	0.38		0.3	0.51		0.35	0.17		0.17	0.2
6.02	6.58	4.13		3.53	0.39		0.31	0.51		0.35	0.18		0.16	0.19
6.02333	6.57	4.06		3.45	0.39		0.31	0.5		0.34	0.19		0.15	0.18
6.02667	6.57	3.98		3.32	0.39		0.31	0.5		0.33	0.21		0.15	0.17
6.03	6.58	3.9		3.17	0.39		0.3	0.49		0.32	0.22		0.14	0.16
6.03333	6.62	3.82		2.99	0.38		0.3	0.49		0.32	0.23		0.14	0.15
6.03667	6.69	3.76		2.8	0.37		0.29	0.48		0.32	0.24		0.14	0.14
6.04	6.79	3.71		2.6	0.36		0.29	0.48		0.31	0.25		0.14	0.13
6.04333	6.92	3.7		2.41	0.35		0.28	0.49		0.31	0.25		0.15	0.11
6.04667	7.07	3.7		2.22	0.34		0.27	0.49		0.31	0.25		0.15	0.1
6.05	7.23	3.72		2.05	0.33		0.26	0.49		0.31	0.25		0.15	0.1
6.05333	7.36	3.75		1.89	0.32		0.25	0.5		0.32	0.25		0.16	0.09
6.05667	7.45	3.77		1.74	0.32		0.24	0.51		0.32	0.25		0.16	0.09
6.06	7.48	3.78		1.61	0.31		0.22	0.51		0.31	0.25		0.16	0.09
6.06333	7.44	3.77		1.5	0.3		0.21	0.52		0.31	0.24		0.16	0.09
6.06667	7.31	3.72		1.39	0.3		0.2	0.52		0.3	0.24		0.16	0.09
6.07	7.1	3.65		1.29	0.29		0.19	0.52		0.29	0.23		0.16	0.09
6.07333	6.82	3.54		1.21	0.29		0.19	0.52		0.28	0.23		0.15	0.1
6.07667	6.47	3.39		1.13	0.28		0.18	0.52		0.27	0.22		0.14	0.1
6.08	6.08	3.23		1.06	0.27		0.18	0.51		0.26	0.21		0.13	0.11
6.08333	5.66	3.04		1	0.27		0.17	0.51		0.25	0.21		0.12	0.11
6.08667	5.24	2.85		0.94	0.26		0.18	0.5		0.24	0.2		0.11	0.12
6.09	4.83	2.65		0.88	0.25		0.18	0.5		0.24	0.19		0.09	0.12
6.09333	4.44	2.46		0.83	0.24		0.19	0.49		0.24	0.18		0.08	0.12
6.09667	4.09	2.29		0.79	0.23		0.19	0.49		0.24	0.18		0.07	0.12
6.1	3.77	2.13		0.74	0.22		0.2	0.49		0.24	0.17		0.05	0.12
6.10333	3.5	1.99		0.7	0.21		0.21	0.49		0.25	0.17		0.05	0.11
6.10667	3.29	1.87		0.66	0.2		0.21	0.49		0.26	0.16		0.04	0.1
6.11	3.13	1.77		0.63	0.19		0.21	0.49		0.27	0.16		0.03	0.09
6.11333	3.07	1.69		0.6	0.18		0.22	0.5		0.28	0.16		0.03	0.08
6.11667	3.22	1.63		0.58	0.17		0.21	0.5		0.29	0.16		0.03	0.07
6.12	3.92	1.6		0.56	0.16		0.21	0.5		0.3	0.16		0.03	0.05
6.12333	6.05	1.59		0.55	0.15		0.2	0.51		0.31	0.17		0.03	0.04
6.12667	11.45	1.64		0.55	0.15		0.19	0.51		0.31	0.17		0.04	0.03
6.13	23.31	1.83		0.55	0.15		0.18	0.52		0.32	0.18		0.04	0.02
6.13333	46.13	2.34		0.55	0.15		0.16	0.52		0.33	0.19		0.05	0.01
6.13667	84.99	3.61		0.56	0.15		0.15	0.53		0.34	0.19		0.06	0.01
6.14	144.16	6.49		0.58	0.15		0.14	0.53		0.35	0.2		0.07	0
6.14333	225.65	12.36		0.59	0.16		0.13	0.54		0.37	0.2		0.08	0
6.14667	328	23.08		0.61	0.16		0.13	0.55		0.38	0.2		0.09	0
6.15	446.05	40.68		0.63	0.17		0.12	0.57		0.4	0.2		0.1	0
6.15333	571.59	66.84		0.65	0.17		0.12	0.58		0.42	0.19		0.12	0
6.15667	694.71	102.25		0.66	0.18		0.12	0.6		0.44	0.18		0.14	0
6.16	805.38	146.17		0.68	0.19		0.12	0.62		0.45	0.17		0.15	0
6.16333	894.93	196.33		0.68	0.19		0.13	0.63		0.47	0.16		0.17	0
6.16667	957.1	249.22		0.69	0.19		0.13	0.65		0.48	0.15		0.18	0.01
6.17	988.6	300.62		0.69	0.19		0.13	0.66		0.49	0.14		0.19	0.02
6.17333	989.09	346.3		0.68	0.2		0.14	0.67		0.5	0.13		0.21	0.04
6.17667	960.88	382.68		0.68	0.19		0.14	0.67		0.5	0.13		0.22	0.05
6.18	908.24	407.19		0.67	0.19		0.15	0.67		0.5	0.12		0.22	0.07
6.18333	836.73	418.58		0.66	0.19		0.16	0.66		0.5	0.12		0.23	0.08
6.18667	752.39	416.88		0.64	0.18		0.17	0.66		0.49	0.12		0.23	0.1
6.19	661.17	403.21		0.63	0.17		0.18	0.65		0.48	0.12		0.23	0.12
6.19333	568.42	379.51		0.61	0.16		0.19	0.64		0.46	0.12		0.23	0.14
6.19667	478.56	348.22		0.59	0.16		0.2	0.63		0.45	0.12		0.23	0.15
6.2	394.96	311.94		0.57	0.14		0.21	0.62		0.43	0.12		0.22	0.17
6.20333	319.88	273.18		0.55	0.14		0.23	0.61		0.41	0.12		0.22	0.18
6.20667	254.57	234.17		0.52	0.13		0.24	0.6		0.4	0.13		0.21	0.19
6.21	199.45	196.71		0.49	0.12		0.25	0.6		0.39	0.13		0.2	0.2
6.21333	154.2	162.13		0.47	0.11		0.26	0.59		0.38	0.13		0.19	0.2
6.21667	118.08	131.3		0.44	0.1		0.28	0.58		0.37	0.14		0.18	0.21
6.22	90	104.68		0.42	0.09		0.29	0.57		0.37	0.14		0.17	0.21
6.22333	68.74	82.35		0.4	0.09		0.29	0.56		0.38	0.15		0.16	0.2
6.22667	53.07	64.13		0.38	0.08		0.3	0.56		0.4	0.16		0.15	0.2
6.23	41.79	49.66		0.36	0.08		0.3	0.55		0.41	0.17		0.15	0.19
6.23333	33.85	38.47		0.35	0.08		0.3	0.54		0.44	0.19		0.14	0.19
6.23667	28.36	30.03		0.34	0.08		0.3	0.53		0.47	0.2		0.14	0.17
6.24	24.6	23.82		0.34	0.09		0.3	0.51		0.51	0.21		0.14	0.16
6.24333	21.99	19.34		0.34	0.1		0.29	0.5		0.54	0.22		0.14	0.15
6.24667	20.11	16.17		0.34	0.1		0.28	0.49		0.58	0.24		0.14	0.14
6.25	18.66	13.95		0.34	0.12		0.28	0.48		0.61	0.25		0.15	0.13
6.25333	17.46	12.38		0.34	0.13		0.27	0.47		0.63	0.25		0.16	0.11
6.25667	16.39	11.25		0.35	0.14		0.26	0.46		0.65	0.26		0.17	0.1
6.26	15.36	10.39		0.35	0.15		0.25	0.45		0.66	0.27		0.17	0.09
6.26333	14.38	9.69		0.36	0.16		0.25	0.44		0.66	0.27		0.18	0.08
6.26667	13.41	9.08		0.36	0.17		0.24	0.43		0.65	0.27		0.19	0.08
6.27	12.48	8.52		0.37	0.18		0.23	0.43		0.64	0.27		0.19	0.07
6.27333	11.6	7.98		0.37	0.18		0.22	0.43		0.62	0.27		0.19	0.07
6.27667	10.77	7.46		0.37	0.18		0.22	0.43		0.59	0.27		0.19	0.07
6.28	10.02	6.97		0.37	0.18		0.21	0.43		0.56	0.27		0.19	0.08
6.28333	9.34	6.49		0.37	0.18		0.2	0.43		0.52	0.27		0.18	0.08
6.28667	8.75	6.06		0.36	0.17		0.2	0.43		0.49	0.26		0.17	0.09
6.29	8.24	5.66		0.36	0.17		0.2	0.43		0.46	0.26		0.16	0.1
6.29333	7.83	5.32		0.35	0.16		0.2	0.43		0.44	0.25		0.14	0.11
6.29667	7.52	5.02		0.34	0.16		0.2	0.43		0.43	0.24		0.13	0.11
6.3	7.33	4.79		0.34	0.15		0.2	0.44		0.45	0.23		0.12	0.12
6.30333	7.28	4.62		0.33	0.15		0.21	0.44		0.49	0.22		0.1	0.12
6.30667	7.42	4.53		0.32	0.15		0.21	0.45		0.56	0.21		0.09	0.12
6.31	7.81	4.54		0.31	0.15		0.22	0.45		0.67	0.2		0.08	0.12
6.31333	8.56	4.65		0.3	0.15		0.22	0.46		0.82	0.2		0.07	0.11
6.31667	9.81	4.91		0.29	0.15		0.22	0.47		1	0.19		0.07	0.1
6.32	11.76	5.35		0.29	0.16		0.22	0.48		1.2	0.18		0.06	0.09
6.32333	14.65	6.06		0.28	0.16		0.22	0.49		1.4	0.18		0.06	0.08
6.32667	18.71	7.12		0.28	0.17		0.23	0.5		1.6	0.18		0.06	0.07
6.33	24.15	8.61		0.27	0.17		0.23	0.51		1.78	0.18		0.06	0.06
6.33333	31.01	10.65		0.27	0.17		0.23	0.53		1.91	0.18		0.07	0.05
6.33667	39.22	13.28		0.26	0.18		0.25	0.55		2	0.19		0.07	0.04
6.34	48.44	16.52		0.26	0.18		0.26	0.57		2.04	0.19		0.08	0.03
6.34333	58.21	20.31		0.26	0.19		0.29	0.6		2.03	0.19		0.08	0.02
6.34667	67.9	24.5		0.25	0.19		0.33	0.64		1.98	0.2		0.09	0.02
6.35	76.88	28.88		0.25	0.2		0.37	0.68		1.89	0.2		0.1	0.01
6.35333	84.52	33.2		0.25	0.2		0.42	0.72		1.76	0.2		0.1	0.01
6.35667	90.36	37.18		0.25	0.21		0.48	0.75		1.63	0.2		0.11	0.01
6.36	94.09	40.58		0.25	0.21		0.53	0.79		1.48	0.2		0.13	0.01
6.36333	95.58	43.19		0.25	0.21		0.58	0.81		1.33	0.19		0.14	0.01
6.36667	94.89	44.89		0.25	0.22		0.63	0.83		1.19	0.19		0.15	0.02
6.37	92.24	45.61		0.25	0.22		0.66	0.83		1.05	0.18		0.16	0.02
6.37333	87.92	45.38		0.25	0.22		0.68	0.83		0.94	0.17		0.18	0.03
6.37667	82.33	44.27		0.25	0.22		0.69	0.82		0.83	0.17		0.19	0.03
6.38	75.88	42.41		0.25	0.21		0.7	0.8		0.75	0.16		0.2	0.04
6.38333	68.93	39.97		0.27	0.21		0.69	0.78		0.67	0.15		0.21	0.05
6.38667	61.85	37.11		0.28	0.2		0.68	0.76		0.61	0.14		0.22	0.06
6.39	54.92	34.01		0.3	0.2		0.66	0.73		0.57	0.14		0.23	0.08
6.39333	48.35	30.8		0.33	0.19		0.64	0.71		0.53	0.14		0.23	0.09
6.39667	42.31	27.63		0.36	0.18		0.61	0.69		0.5	0.13		0.24	0.1
6.4	36.88	24.59		0.38	0.17		0.58	0.67		0.48	0.13		0.24	0.12
6.40333	32.12	21.77		0.4	0.16		0.56	0.65		0.46	0.13		0.24	0.13
6.40667	28.02	19.21		0.41	0.15		0.53	0.64		0.45	0.13		0.24	0.14
6.41	24.58	16.93		0.41	0.14		0.5	0.63		0.44	0.13		0.24	0.16
6.41333	21.75	14.95		0.41	0.13		0.47	0.62		0.43	0.14		0.24	0.17
6.41667	19.49	13.27		0.39	0.12		0.45	0.62		0.42	0.14		0.23	0.17
6.42	17.77	11.88		0.37	0.11		0.43	0.62		0.41	0.14		0.23	0.18
6.42333	16.51	10.76		0.35	0.1		0.41	0.62		0.41	0.15		0.22	0.19
6.42667	15.67	9.88		0.33	0.09		0.4	0.62		0.41	0.16		0.22	0.19
6.43	15.16	9.23		0.3	0.09		0.38	0.61		0.41	0.16		0.21	0.19
6.43333	14.91	8.76		0.28	0.09		0.37	0.61		0.41	0.17		0.2	0.19
6.43667	14.81	8.43		0.26	0.09		0.36	0.6		0.41	0.18		0.19	0.19
6.44	14.78	8.2		0.25	0.09		0.35	0.6		0.41	0.19		0.18	0.19
6.44333	14.73	8.02		0.24	0.09		0.34	0.58		0.42	0.2		0.17	0.18
6.44667	14.6	7.85		0.23	0.1		0.34	0.57		0.43	0.22		0.17	0.18
6.45	14.35	7.65		0.23	0.11		0.33	0.56		0.45	0.23		0.16	0.17
6.45333	13.95	7.41		0.23	0.12		0.32	0.54		0.47	0.25		0.16	0.16
6.45667	13.41	7.12		0.23	0.13		0.32	0.52		0.5	0.26		0.16	0.15
6.46	12.74	6.77		0.23	0.14		0.31	0.5		0.53	0.27		0.16	0.15
6.46333	11.97	6.38		0.24	0.15		0.31	0.48		0.57	0.28		0.17	0.14
6.46667	11.13	5.96		0.24	0.16		0.3	0.46		0.61	0.29		0.17	0.13
6.47	10.28	5.53		0.25	0.17		0.29	0.44		0.65	0.29		0.18	0.12
6.47333	9.43	5.1		0.25	0.19		0.28	0.42		0.7	0.3		0.19	0.12
6.47667	8.61	4.68		0.26	0.19		0.28	0.41		0.74	0.3		0.19	0.11
6.48	7.86	4.3		0.26	0.2		0.27	0.4		0.77	0.3		0.2	0.11
6.48333	7.17	3.95		0.26	0.21		0.26	0.39		0.79	0.3		0.2	0.11
6.48667	6.57	3.65		0.27	0.22		0.25	0.39		0.8	0.3		0.2	0.11
6.49	6.05	3.4		0.27	0.22		0.24	0.39		0.8	0.3		0.2	0.11
6.49333	5.6	3.19		0.27	0.23		0.24	0.39		0.79	0.29		0.2	0.11
6.49667	5.24	3.04		0.26	0.23		0.23	0.4		0.77	0.28		0.19	0.11
6.5	4.94	2.93		0.26	0.23		0.23	0.41		0.74	0.27		0.18	0.12
6.50333	4.7	2.86		0.26	0.23		0.23	0.42		0.7	0.25		0.17	0.12
6.50667	4.52	2.82		0.26	0.23		0.23	0.44		0.66	0.24		0.16	0.12
6.51	4.39	2.81		0.25	0.23		0.24	0.46		0.62	0.22		0.14	0.12
6.51333	4.29	2.83		0.25	0.23		0.24	0.48		0.58	0.21		0.13	0.12
6.51667	4.22	2.86		0.24	0.22		0.25	0.51		0.54	0.2		0.12	0.12
6.52	4.18	2.9		0.24	0.22		0.26	0.54		0.51	0.19		0.11	0.12
6.52333	4.16	2.95		0.23	0.21		0.26	0.56		0.48	0.17		0.1	0.11
6.52667	4.14	3		0.23	0.2		0.27	0.59		0.46	0.17		0.09	0.1
6.53	4.13	3.04		0.22	0.2		0.28	0.62		0.44	0.16		0.09	0.1
6.53333	4.11	3.07		0.22	0.19		0.28	0.64		0.43	0.16		0.09	0.09
6.53667	4.09	3.08		0.21	0.18		0.28	0.66		0.42	0.17		0.08	0.08
6.54	4.06	3.08		0.21	0.17		0.28	0.67		0.41	0.17		0.08	0.07
6.54333	4.02	3.06		0.2	0.16		0.27	0.68		0.41	0.18		0.09	0.06
6.54667	3.96	3.02		0.2	0.16		0.26	0.69		0.4	0.19		0.09	0.06
6.55	3.89	2.97		0.2	0.15		0.25	0.69		0.4	0.2		0.09	0.05
6.55333	3.81	2.9		0.2	0.15		0.24	0.69		0.4	0.21		0.09	0.04
6.55667	3.71	2.83		0.2	0.14		0.23	0.68		0.4	0.22		0.1	0.04
6.56	3.61	2.76		0.2	0.14		0.22	0.67		0.41	0.24		0.11	0.03
6.56333	3.5	2.68		0.2	0.14		0.21	0.66		0.41	0.25		0.12	0.03
6.56667	3.39	2.61		0.2	0.15		0.2	0.65		0.41	0.25		0.13	0.03
6.57	3.28	2.54		0.21	0.15		0.19	0.63		0.42	0.26		0.14	0.03
6.57333	3.17	2.48		0.21	0.16		0.18	0.62		0.43	0.26		0.16	0.03
6.57667	3.06	2.42		0.21	0.16		0.18	0.6		0.44	0.26		0.17	0.03
6.58	2.96	2.37		0.21	0.16		0.18	0.59		0.45	0.26		0.18	0.03
6.58333	2.86	2.31		0.21	0.17		0.18	0.58		0.46	0.26		0.2	0.04
6.58667	2.77	2.25		0.2	0.17		0.18	0.56		0.47	0.25		0.21	0.04
6.59	2.68	2.19		0.2	0.17		0.19	0.55		0.47	0.24		0.22	0.05
6.59333	2.61	2.13		0.19	0.16		0.19	0.54		0.48	0.23		0.23	0.06
6.59667	2.54	2.07		0.18	0.16		0.19	0.54		0.48	0.22		0.24	0.07
6.6	2.49	2.01		0.17	0.15		0.2	0.53		0.48	0.22		0.25	0.08
6.60333	2.46	1.95		0.16	0.14		0.21	0.53		0.47	0.21		0.25	0.09
6.60667	2.45	1.88		0.15	0.13		0.21	0.53		0.47	0.2		0.25	0.11
6.61	2.47	1.82		0.14	0.13		0.22	0.53		0.47	0.2		0.26	0.12
6.61333	2.53	1.76		0.13	0.12		0.23	0.54		0.46	0.2		0.26	0.13
6.61667	2.63	1.71		0.13	0.11		0.25	0.55		0.45	0.2		0.25	0.14
6.62	2.79	1.66		0.12	0.1		0.26	0.56		0.45	0.19		0.25	0.15
6.62333	2.99	1.63		0.12	0.1		0.27	0.57		0.45	0.19		0.25	0.16
6.62667	3.25	1.61		0.12	0.1		0.28	0.58		0.44	0.19		0.24	0.17
6.63	3.56	1.61		0.13	0.1		0.29	0.6		0.45	0.19		0.24	0.18
6.63333	3.91	1.63		0.13	0.1		0.3	0.61		0.45	0.2		0.23	0.18
6.63667	4.31	1.67		0.14	0.1		0.31	0.61		0.45	0.2		0.23	0.19
6.64	4.72	1.74		0.15	0.11		0.32	0.62		0.46	0.2		0.22	0.19
6.64333	5.14	1.83		0.16	0.12		0.33	0.62		0.47	0.21		0.21	0.19
6.64667	5.55	1.94		0.17	0.13		0.33	0.61		0.47	0.21		0.21	0.18
6.65	5.93	2.07		0.19	0.14		0.34	0.6		0.48	0.22		0.2	0.18
6.65333	6.27	2.21		0.2	0.15		0.34	0.59		0.48	0.23		0.19	0.18
6.65667	6.55	2.37		0.22	0.16		0.34	0.58		0.48	0.25		0.19	0.17
6.66	6.78	2.54		0.24	0.17		0.34	0.56		0.48	0.26		0.18	0.17
6.66333	6.95	2.7		0.27	0.18		0.34	0.55		0.48	0.27		0.18	0.16
6.66667	7.06	2.87		0.3	0.19		0.33	0.53		0.48	0.28		0.18	0.15
6.67	7.12	3.02		0.34	0.21		0.33	0.51		0.49	0.29		0.18	0.15
6.67333	7.13	3.17		0.39	0.22		0.32	0.49		0.49	0.3		0.18	0.14
6.67667	7.11	3.31		0.46	0.23		0.32	0.48		0.49	0.31		0.18	0.14
6.68	7.05	3.43		0.53	0.24		0.31	0.46		0.49	0.31		0.19	0.13
6.68333	6.96	3.53		0.62	0.25		0.31	0.45		0.49	0.31		0.19	0.13
6.68667	6.83	3.6		0.71	0.26		0.3	0.45		0.49	0.31		0.2	0.12
6.69	6.67	3.63		0.79	0.27		0.29	0.44		0.49	0.31		0.2	0.12
6.69333	6.48	3.63		0.87	0.28		0.28	0.44		0.49	0.31		0.21	0.12
6.69667	6.26	3.59		0.92	0.28		0.28	0.44		0.49	0.31		0.22	0.12
6.7	6.01	3.52		0.96	0.28		0.27	0.45		0.49	0.31		0.22	0.12
6.70333	5.75	3.41		0.98	0.28		0.27	0.45		0.49	0.3		0.22	0.12
6.70667	5.47	3.28		0.98	0.28		0.26	0.46		0.5	0.3		0.22	0.13
6.71	5.21	3.14		0.96	0.28		0.26	0.47		0.5	0.3		0.22	0.13
6.71333	4.99	3		0.92	0.28		0.26	0.47		0.51	0.3		0.21	0.14
6.71667	4.84	2.89		0.87	0.28		0.26	0.49		0.52	0.3		0.2	0.14
6.72	4.8	2.81		0.82	0.27		0.27	0.5		0.54	0.32		0.19	0.14
6.72333	4.92	2.8		0.77	0.27		0.27	0.51		0.56	0.36		0.18	0.15
6.72667	5.24	2.88		0.71	0.27		0.28	0.52		0.58	0.43		0.17	0.15
6.73	5.8	3.06		0.67	0.26		0.28	0.53		0.6	0.55		0.16	0.15
6.73333	6.6	3.36		0.62	0.26		0.28	0.54		0.62	0.74		0.15	0.15
6.73667	7.65	3.76		0.58	0.25		0.29	0.56		0.64	1.03		0.14	0.14
6.74	8.9	4.27		0.55	0.25		0.29	0.57		0.66	1.43		0.14	0.14
6.74333	10.29	4.86		0.52	0.24		0.29	0.58		0.67	1.97		0.13	0.13
6.74667	11.73	5.48		0.49	0.23		0.29	0.58		0.68	2.63		0.12	0.12
6.75	13.13	6.11		0.48	0.22		0.29	0.59		0.68	3.41		0.12	0.11
6.75333	14.37	6.7		0.47	0.22		0.28	0.6		0.69	4.3		0.12	0.1
6.75667	15.37	7.2		0.46	0.21		0.28	0.6		0.69	5.24		0.12	0.09
6.76	16.07	7.59		0.46	0.21		0.27	0.6		0.68	6.2		0.12	0.09
6.76333	16.42	7.85		0.46	0.21		0.26	0.6		0.69	7.11		0.12	0.08
6.76667	16.43	7.95		0.46	0.2		0.25	0.6		0.69	7.93		0.12	0.07
6.77	16.11	7.91		0.46	0.2		0.24	0.6		0.71	8.59		0.12	0.07
6.77333	15.52	7.74		0.46	0.2		0.23	0.6		0.75	9.06		0.13	0.06
6.77667	14.72	7.46		0.47	0.21		0.23	0.6		0.81	9.33		0.13	0.06
6.78	13.75	7.08		0.47	0.21		0.22	0.6		0.89	9.37		0.14	0.06
6.78333	12.69	6.64		0.47	0.21		0.22	0.6		1	9.2		0.15	0.06
6.78667	11.6	6.17		0.47	0.22		0.22	0.59		1.14	8.85		0.16	0.06
6.79	10.51	5.67		0.47	0.22		0.22	0.59		1.3	8.33		0.18	0.06
6.79333	9.45	5.18		0.46	0.22		0.22	0.59		1.49	7.7		0.19	0.06
6.79667	8.47	4.7		0.46	0.22		0.22	0.58		1.68	6.99		0.2	0.06
6.8	7.57	4.25		0.45	0.22		0.22	0.58		1.88	6.24		0.22	0.06
6.80333	6.76	3.84		0.44	0.22		0.22	0.58		2.07	5.48		0.23	0.07
6.80667	6.05	3.46		0.43	0.22		0.23	0.58		2.23	4.75		0.24	0.07
6.81	5.43	3.13		0.42	0.22		0.24	0.59		2.37	4.06		0.25	0.08
6.81333	4.9	2.83		0.4	0.21		0.25	0.59		2.47	3.43		0.25	0.09
6.81667	4.46	2.58		0.38	0.2		0.26	0.6		2.53	2.88		0.26	0.1
6.82	4.11	2.37		0.36	0.19		0.28	0.62		2.55	2.4		0.26	0.11
6.82333	3.84	2.19		0.33	0.18		0.3	0.64		2.52	1.99		0.27	0.12
6.82667	3.65	2.04		0.31	0.17		0.32	0.67		2.46	1.65		0.27	0.13
6.83	3.53	1.93		0.29	0.16		0.34	0.7		2.37	1.37		0.26	0.14
6.83333	3.48	1.85		0.27	0.15		0.37	0.73		2.26	1.14		0.26	0.15
6.83667	3.48	1.8		0.25	0.14		0.38	0.77		2.13	0.97		0.25	0.17
6.84	3.51	1.77		0.23	0.14		0.4	0.8		2.01	0.83		0.25	0.17
6.84333	3.56	1.76		0.22	0.13		0.42	0.83		1.88	0.73		0.24	0.18
6.84667	3.61	1.75		0.2	0.13		0.43	0.85		1.76	0.65		0.23	0.19
6.85	3.64	1.75		0.19	0.12		0.44	0.86		1.66	0.59		0.22	0.19
6.85333	3.64	1.75		0.19	0.12		0.44	0.86		1.56	0.55		0.22	0.2
6.85667	3.61	1.73		0.18	0.12		0.44	0.86		1.48	0.52		0.21	0.2
6.86	3.53	1.71		0.17	0.12		0.43	0.84		1.4	0.5		0.2	0.2
6.86333	3.42	1.67		0.17	0.12		0.43	0.82		1.33	0.49		0.19	0.2
6.86667	3.28	1.62		0.17	0.12		0.42	0.79		1.26	0.48		0.19	0.19
6.87	3.12	1.56		0.17	0.13		0.41	0.75		1.21	0.47		0.19	0.19
6.87333	2.95	1.5		0.17	0.13		0.4	0.72		1.15	0.46		0.19	0.18
6.87667	2.77	1.43		0.17	0.14		0.38	0.68		1.1	0.46		0.19	0.17
6.88	2.6	1.36		0.17	0.15		0.37	0.65		1.05	0.45		0.19	0.17
6.88333	2.44	1.29		0.18	0.16		0.36	0.63		1	0.45		0.19	0.16
6.88667	2.29	1.24		0.19	0.17		0.36	0.61		0.96	0.44		0.2	0.15
6.89	2.15	1.18		0.19	0.18		0.35	0.61		0.92	0.44		0.21	0.14
6.89333	2.04	1.14		0.2	0.19		0.35	0.62		0.89	0.43		0.21	0.14
6.89667	1.94	1.11		0.21	0.2		0.35	0.65		0.85	0.42		0.22	0.13
6.9	1.86	1.1		0.22	0.21		0.35	0.7		0.82	0.41		0.23	0.13
6.90333	1.8	1.09		0.23	0.22		0.36	0.77		0.79	0.41		0.23	0.13
6.90667	1.75	1.1		0.24	0.23		0.36	0.84		0.76	0.4		0.23	0.13
6.91	1.72	1.12		0.25	0.24		0.37	0.92		0.74	0.39		0.24	0.13
6.91333	1.69	1.15		0.26	0.25		0.37	1		0.71	0.37		0.23	0.13
6.91667	1.68	1.18		0.26	0.25		0.38	1.06		0.7	0.36		0.23	0.14
6.92	1.67	1.22		0.27	0.26		0.38	1.12		0.68	0.35		0.22	0.14
6.92333	1.67	1.26		0.28	0.27		0.38	1.15		0.68	0.34		0.21	0.15
6.92667	1.68	1.29		0.28	0.28		0.39	1.16		0.69	0.33		0.2	0.16
6.93	1.68	1.32		0.28	0.28		0.39	1.15		0.7	0.32		0.19	0.16
6.93333	1.69	1.35		0.29	0.28		0.4	1.13		0.73	0.31		0.17	0.17
6.93667	1.69	1.36		0.29	0.28		0.4	1.1		0.77	0.3		0.15	0.17
6.94	1.7	1.37		0.28	0.28		0.4	1.05		0.81	0.29		0.13	0.17
6.94333	1.7	1.36		0.28	0.28		0.4	1.01		0.86	0.28		0.12	0.17
6.94667	1.7	1.35		0.28	0.27		0.39	0.97		0.92	0.27		0.1	0.17
6.95	1.7	1.33		0.28	0.26		0.39	0.93		0.97	0.27		0.08	0.17
6.95333	1.7	1.31		0.27	0.26		0.38	0.89		1.01	0.26		0.07	0.16
6.95667	1.7	1.28		0.27	0.25		0.38	0.86		1.04	0.26		0.06	0.15
6.96	1.69	1.25		0.26	0.24		0.37	0.83		1.06	0.26		0.06	0.14
6.96333	1.7	1.22		0.26	0.23		0.35	0.8		1.07	0.26		0.06	0.13
6.96667	1.71	1.19		0.25	0.23		0.34	0.78		1.06	0.26		0.06	0.11
6.97	1.73	1.17		0.25	0.22		0.33	0.77		1.03	0.26		0.07	0.09
6.97333	1.78	1.15		0.25	0.22		0.31	0.75		1	0.27		0.08	0.07
6.97667	1.88	1.14		0.25	0.22		0.3	0.74		0.96	0.27		0.09	0.06
6.98	2.03	1.14		0.25	0.21		0.28	0.74		0.92	0.28		0.11	0.04
6.98333	2.27	1.16		0.25	0.21		0.27	0.73		0.87	0.28		0.13	0.03
6.98667	2.61	1.2		0.26	0.21		0.26	0.72		0.82	0.28		0.14	0.01
6.99	3.06	1.27		0.26	0.21		0.24	0.72		0.78	0.28		0.16	0
6.99333	3.62	1.37		0.27	0.22		0.23	0.72		0.75	0.28		0.18	0
6.99667	4.27	1.49		0.28	0.22		0.22	0.71		0.71	0.28		0.2	0
7	4.98	1.65		0.28	0.22		0.2	0.71		0.69	0.27		0.22	0
7.00333	5.7	1.84		0.29	0.23		0.19	0.71		0.67	0.27		0.24	0
7.00667	6.39	2.04		0.3	0.23		0.18	0.7		0.65	0.26		0.25	0
7.01	7	2.25		0.3	0.23		0.17	0.7		0.63	0.25		0.27	0.01
7.01333	7.49	2.45		0.31	0.23		0.17	0.7		0.62	0.24		0.29	0.03
7.01667	7.86	2.64		0.31	0.23		0.16	0.69		0.61	0.23		0.3	0.04
7.02	8.07	2.82		0.31	0.23		0.16	0.69		0.6	0.23		0.31	0.06
7.02333	8.14	2.96		0.3	0.23		0.17	0.69		0.59	0.22		0.31	0.08
7.02667	8.09	3.08		0.3	0.23		0.17	0.69		0.58	0.21		0.32	0.1
7.03	7.92	3.16		0.3	0.22		0.18	0.68		0.58	0.21		0.32	0.13
7.03333	7.66	3.22		0.29	0.22		0.19	0.68		0.57	0.2		0.32	0.15
7.03667	7.36	3.24		0.29	0.22		0.21	0.68		0.56	0.2		0.32	0.17
7.04	7.04	3.24		0.29	0.21		0.23	0.68		0.55	0.2		0.31	0.2
7.04333	6.74	3.22		0.29	0.21		0.25	0.69		0.54	0.21		0.31	0.22
7.04667	6.49	3.2		0.28	0.21		0.28	0.69		0.54	0.21		0.3	0.23
7.05	6.32	3.17		0.28	0.2		0.3	0.7		0.53	0.22		0.29	0.25
7.05333	6.23	3.16		0.28	0.2		0.33	0.71		0.52	0.22		0.28	0.26
7.05667	6.24	3.16		0.28	0.2		0.35	0.73		0.51	0.23		0.27	0.27
7.06	6.32	3.19		0.28	0.19		0.37	0.74		0.51	0.24		0.26	0.28
7.06333	6.46	3.24		0.28	0.19		0.39	0.76		0.5	0.25		0.25	0.28
7.06667	6.63	3.31		0.27	0.19		0.41	0.78		0.5	0.26		0.24	0.28
7.07	6.79	3.38		0.27	0.18		0.43	0.79		0.49	0.27		0.24	0.28
7.07333	6.93	3.44		0.27	0.18		0.44	0.81		0.49	0.27		0.23	0.27
7.07667	7.01	3.49		0.27	0.18		0.44	0.82		0.49	0.28		0.22	0.26
7.08	7.03	3.52		0.27	0.18		0.45	0.83		0.49	0.29		0.22	0.25
7.08333	6.97	3.52		0.27	0.18		0.45	0.84		0.49	0.3		0.22	0.24
7.08667	6.86	3.49		0.27	0.18		0.45	0.84		0.49	0.31		0.21	0.23
7.09	6.71	3.43		0.28	0.18		0.45	0.85		0.49	0.31		0.21	0.22
7.09333	6.52	3.35		0.29	0.19		0.44	0.84		0.49	0.32		0.21	0.21
7.09667	6.32	3.24		0.31	0.2		0.44	0.84		0.5	0.33		0.21	0.19
7.1	6.12	3.12		0.33	0.21		0.43	0.83		0.5	0.33		0.21	0.18
7.10333	5.94	3		0.37	0.22		0.42	0.82		0.5	0.34		0.21	0.17
7.10667	5.78	2.87		0.41	0.24		0.41	0.81		0.51	0.34		0.21	0.17
7.11	5.65	2.75		0.45	0.25		0.4	0.79		0.51	0.35		0.22	0.16
7.11333	5.53	2.63		0.5	0.27		0.39	0.78		0.52	0.35		0.22	0.15
7.11667	5.43	2.52		0.55	0.28		0.38	0.76		0.52	0.35		0.22	0.15
7.12	5.34	2.41		0.59	0.29		0.37	0.75		0.52	0.35		0.22	0.15
7.12333	5.24	2.31		0.62	0.3		0.36	0.74		0.52	0.35		0.22	0.15
7.12667	5.13	2.22		0.65	0.31		0.35	0.72		0.52	0.35		0.22	0.15
7.13	5	2.13		0.66	0.32		0.35	0.71		0.52	0.34		0.22	0.15
7.13333	4.86	2.04		0.67	0.33		0.34	0.69		0.51	0.34		0.21	0.16
7.13667	4.69	1.96		0.66	0.33		0.33	0.69		0.5	0.33		0.21	0.16
7.14	4.5	1.88		0.64	0.33		0.33	0.68		0.49	0.32		0.2	0.17
7.14333	4.29	1.81		0.61	0.34		0.33	0.67		0.48	0.32		0.19	0.18
7.14667	4.07	1.74		0.58	0.33		0.33	0.67		0.47	0.31		0.18	0.18
7.15	3.84	1.67		0.55	0.33		0.33	0.67		0.47	0.3		0.17	0.19
7.15333	3.61	1.6		0.52	0.33		0.34	0.68		0.48	0.3		0.16	0.19
7.15667	3.37	1.54		0.49	0.33		0.34	0.69		0.51	0.29		0.15	0.19
7.16	3.15	1.48		0.45	0.33		0.35	0.7		0.54	0.29		0.14	0.19
7.16333	2.94	1.42		0.43	0.33		0.36	0.72		0.6	0.29		0.14	0.18
7.16667	2.74	1.38		0.4	0.33		0.37	0.74		0.67	0.29		0.13	0.17
7.17	2.56	1.33		0.38	0.33		0.38	0.76		0.76	0.29		0.13	0.16
7.17333	2.4	1.29		0.37	0.34		0.38	0.77		0.86	0.3		0.13	0.15
7.17667	2.27	1.26		0.36	0.34		0.38	0.79		0.96	0.3		0.13	0.14
7.18	2.16	1.23		0.35	0.35		0.38	0.8		1.07	0.31		0.12	0.12
7.18333	2.07	1.21		0.35	0.36		0.37	0.81		1.16	0.32		0.12	0.1
7.18667	2.01	1.19		0.35	0.37		0.37	0.82		1.24	0.33		0.12	0.09
7.19	1.96	1.17		0.35	0.38		0.36	0.82		1.31	0.33		0.13	0.08
7.19333	1.93	1.15		0.35	0.38		0.35	0.82		1.35	0.34		0.13	0.07
7.19667	1.9	1.14		0.35	0.38		0.34	0.82		1.37	0.35		0.13	0.06
7.2	1.88	1.13		0.35	0.39		0.33	0.82		1.36	0.35		0.14	0.05
7.20333	1.86	1.11		0.35	0.39		0.32	0.81		1.33	0.35		0.14	0.05
7.20667	1.83	1.1		0.35	0.39		0.3	0.81		1.29	0.35		0.15	0.05
7.21	1.8	1.08		0.36	0.39		0.29	0.8		1.23	0.35		0.16	0.05
7.21333	1.77	1.06		0.36	0.39		0.28	0.79		1.17	0.34		0.17	0.05
7.21667	1.73	1.04		0.36	0.38		0.28	0.78		1.1	0.33		0.19	0.05
7.22	1.68	1.02		0.36	0.38		0.28	0.77		1.03	0.32		0.2	0.06
7.22333	1.64	0.99		0.36	0.38		0.28	0.76		0.97	0.31		0.22	0.06
7.22667	1.59	0.97		0.35	0.38		0.3	0.77		0.91	0.3		0.23	0.07
7.23	1.54	0.95		0.35	0.37		0.33	0.79		0.85	0.29		0.25	0.08
7.23333	1.49	0.93		0.34	0.37		0.39	0.83		0.81	0.27		0.26	0.09
7.23667	1.44	0.91		0.32	0.36		0.47	0.89		0.77	0.26		0.28	0.1
7.24	1.4	0.89		0.31	0.35		0.58	0.98		0.74	0.25		0.29	0.12
7.24333	1.35	0.87		0.29	0.35		0.71	1.11		0.72	0.25		0.3	0.13
7.24667	1.32	0.86		0.27	0.34		0.86	1.26		0.72	0.24		0.31	0.15
7.25	1.28	0.84		0.25	0.33		1.01	1.43		0.73	0.24		0.31	0.17
7.25333	1.25	0.83		0.23	0.32		1.16	1.61		0.75	0.24		0.31	0.18
7.25667	1.23	0.82		0.22	0.31		1.28	1.77		0.79	0.25		0.31	0.2
7.26	1.22	0.82		0.2	0.3		1.38	1.92		0.86	0.25		0.31	0.21
7.26333	1.21	0.81		0.19	0.29		1.45	2.03		0.95	0.26		0.31	0.22
7.26667	1.21	0.81		0.18	0.28		1.48	2.1		1.07	0.27		0.3	0.24
7.27	1.21	0.81		0.18	0.28		1.47	2.12		1.22	0.28		0.3	0.25
7.27333	1.23	0.81		0.18	0.27		1.44	2.1		1.39	0.29		0.29	0.25
7.27667	1.25	0.82		0.18	0.26		1.38	2.05		1.58	0.3		0.28	0.26
7.28	1.29	0.82		0.19	0.26		1.3	1.96		1.78	0.31		0.28	0.26
7.28333	1.33	0.83		0.2	0.26		1.2	1.85		1.98	0.32		0.27	0.26
7.28667	1.39	0.85		0.22	0.25		1.11	1.72		2.17	0.33		0.26	0.26
7.29	1.45	0.86		0.23	0.26		1.01	1.59		2.33	0.34		0.25	0.26
7.29333	1.53	0.88		0.25	0.26		0.91	1.46		2.46	0.35		0.24	0.25
7.29667	1.62	0.9		0.28	0.27		0.82	1.33		2.55	0.36		0.23	0.25
7.3	1.72	0.93		0.31	0.28		0.74	1.22		2.6	0.37		0.22	0.24
7.30333	1.82	0.95		0.35	0.29		0.67	1.12		2.61	0.37		0.21	0.23
7.30667	1.93	0.99		0.39	0.32		0.61	1.03		2.58	0.38		0.2	0.23
7.31	2.04	1.02		0.43	0.34		0.56	0.96		2.52	0.39		0.2	0.22
7.31333	2.16	1.06		0.47	0.37		0.51	0.9		2.44	0.39		0.2	0.21
7.31667	2.27	1.1		0.52	0.4		0.48	0.85		2.34	0.4		0.2	0.2
7.32	2.38	1.14		0.55	0.43		0.45	0.8		2.24	0.4		0.21	0.19
7.32333	2.49	1.19		0.59	0.46		0.43	0.77		2.13	0.41		0.21	0.19
7.32667	2.59	1.24		0.61	0.48		0.41	0.74		2.02	0.41		0.22	0.18
7.33	2.69	1.29		0.63	0.49		0.39	0.72		1.92	0.41		0.23	0.17
7.33333	2.78	1.33		0.64	0.5		0.37	0.7		1.81	0.41		0.23	0.17
7.33667	2.87	1.38		0.64	0.5		0.36	0.68		1.71	0.41		0.24	0.17
7.34	2.94	1.41		0.63	0.49		0.35	0.67		1.61	0.41		0.24	0.16
7.34333	3.01	1.44		0.62	0.48		0.34	0.67		1.51	0.41		0.25	0.16
7.34667	3.06	1.47		0.61	0.46		0.33	0.66		1.42	0.41		0.25	0.17
7.35	3.11	1.48		0.59	0.44		0.32	0.65		1.32	0.4		0.24	0.17
7.35333	3.14	1.49		0.57	0.42		0.32	0.65		1.22	0.4		0.24	0.17
7.35667	3.17	1.49		0.55	0.41		0.32	0.65		1.13	0.39		0.23	0.18
7.36	3.19	1.5		0.53	0.39		0.32	0.65		1.04	0.39		0.22	0.18
7.36333	3.2	1.51		0.52	0.38		0.32	0.66		0.96	0.38		0.21	0.19
7.36667	3.21	1.53		0.5	0.37		0.33	0.67		0.88	0.37		0.2	0.2
7.37	3.21	1.56		0.48	0.36		0.33	0.68		0.82	0.37		0.19	0.2
7.37333	3.21	1.6		0.47	0.35		0.34	0.71		0.76	0.36		0.17	0.21
7.37667	3.19	1.65		0.45	0.34		0.35	0.76		0.71	0.36		0.16	0.21
7.38	3.17	1.71		0.44	0.33		0.36	0.82		0.68	0.36		0.15	0.21
7.38333	3.14	1.77		0.42	0.33		0.38	0.91		0.65	0.36		0.15	0.2
7.38667	3.1	1.83		0.41	0.32		0.41	1.02		0.63	0.36		0.14	0.2
7.39	3.06	1.88		0.39	0.31		0.44	1.14		0.62	0.36		0.14	0.19
7.39333	3	1.92		0.38	0.31		0.48	1.26		0.61	0.36		0.14	0.18
7.39667	2.93	1.95		0.36	0.31		0.52	1.38		0.61	0.36		0.14	0.16
7.4	2.85	1.95		0.35	0.3		0.56	1.49		0.61	0.36		0.14	0.15
7.40333	2.77	1.94		0.34	0.3		0.6	1.57		0.61	0.36		0.14	0.14
7.40667	2.69	1.91		0.33	0.3		0.63	1.62		0.61	0.36		0.15	0.13
7.41	2.6	1.86		0.32	0.3		0.64	1.64		0.61	0.37		0.15	0.12
7.41333	2.51	1.8		0.31	0.3		0.65	1.63		0.61	0.37		0.16	0.11
7.41667	2.43	1.73		0.31	0.31		0.65	1.58		0.61	0.37		0.16	0.1
7.42	2.34	1.65		0.3	0.31		0.63	1.52		0.62	0.37		0.17	0.09
7.42333	2.26	1.58		0.3	0.31		0.6	1.44		0.62	0.36		0.18	0.09
7.42667	2.19	1.5		0.3	0.32		0.57	1.35		0.62	0.36		0.19	0.09
7.43	2.12	1.42		0.3	0.32		0.53	1.26		0.62	0.35		0.2	0.09
7.43333	2.05	1.34		0.3	0.33		0.49	1.17		0.63	0.35		0.21	0.09
7.43667	1.99	1.27		0.3	0.34		0.45	1.09		0.64	0.34		0.22	0.1
7.44	1.93	1.21		0.3	0.34		0.41	1.01		0.65	0.33		0.23	0.1
7.44333	1.88	1.15		0.3	0.34		0.38	0.95		0.66	0.32		0.24	0.11
7.44667	1.83	1.09		0.3	0.34		0.35	0.89		0.67	0.31		0.26	0.11
7.45	1.79	1.04		0.3	0.34		0.33	0.85		0.69	0.3		0.27	0.12
7.45333	1.75	1		0.3	0.34		0.32	0.81		0.7	0.3		0.28	0.13
7.45667	1.73	0.97		0.29	0.33		0.31	0.79		0.72	0.29		0.29	0.14
7.46	1.72	0.94		0.29	0.32		0.3	0.77		0.74	0.28		0.3	0.15
7.46333	1.75	0.93		0.28	0.31		0.3	0.76		0.75	0.28		0.3	0.16
7.46667	1.85	0.92		0.28	0.29		0.3	0.76		0.76	0.28		0.3	0.17
7.47	2.07	0.92		0.27	0.28		0.31	0.76		0.77	0.27		0.3	0.18
7.47333	2.49	0.93		0.27	0.26		0.32	0.77		0.78	0.27		0.3	0.19
7.47667	3.23	0.96		0.27	0.25		0.33	0.78		0.79	0.28		0.3	0.2
7.48	4.44	1.01		0.28	0.24		0.34	0.79		0.78	0.28		0.29	0.21
7.48333	6.27	1.1		0.29	0.23		0.36	0.81		0.78	0.28		0.29	0.22
7.48667	8.85	1.25		0.32	0.22		0.37	0.82		0.77	0.28		0.28	0.22
7.49	12.26	1.46		0.35	0.22		0.39	0.83		0.76	0.29		0.27	0.23
7.49333	16.48	1.77		0.39	0.21		0.41	0.84		0.74	0.3		0.27	0.24
7.49667	21.39	2.2		0.44	0.21		0.43	0.84		0.73	0.3		0.26	0.24
7.5	26.77	2.76		0.48	0.21		0.44	0.85		0.71	0.31		0.25	0.24
7.50333	32.31	3.45		0.52	0.21		0.46	0.86		0.69	0.32		0.25	0.24
7.50667	37.66	4.25		0.55	0.21		0.47	0.88		0.68	0.32		0.24	0.24
7.51	42.49	5.14		0.57	0.21		0.49	0.91		0.66	0.33		0.24	0.24
7.51333	46.5	6.09		0.58	0.21		0.5	0.94		0.65	0.34		0.23	0.23
7.51667	49.47	7.02		0.57	0.21		0.5	0.99		0.64	0.35		0.23	0.23
7.52	51.27	7.9		0.56	0.22		0.51	1.04		0.64	0.35		0.23	0.22
7.52333	51.89	8.67		0.54	0.22		0.51	1.09		0.64	0.36		0.22	0.22
7.52667	51.4	9.3		0.51	0.23		0.52	1.14		0.65	0.37		0.22	0.21
7.53	49.93	9.74		0.48	0.23		0.52	1.17		0.66	0.37		0.22	0.2
7.53333	47.69	10		0.45	0.24		0.52	1.2		0.68	0.38		0.22	0.2
7.53667	44.89	10.07		0.43	0.25		0.51	1.21		0.7	0.38		0.22	0.19
7.54	41.77	9.97		0.41	0.26		0.51	1.2		0.73	0.38		0.23	0.19
7.54333	38.52	9.72		0.39	0.27		0.5	1.18		0.76	0.37		0.23	0.18
7.54667	35.33	9.36		0.37	0.28		0.49	1.15		0.8	0.37		0.23	0.17
7.55	32.33	8.93		0.37	0.29		0.47	1.11		0.83	0.37		0.24	0.17
7.55333	29.58	8.44		0.36	0.3		0.46	1.07		0.87	0.37		0.25	0.17
7.55667	27.14	7.95		0.35	0.31		0.44	1.02		0.91	0.37		0.25	0.17
7.56	25	7.46		0.35	0.31		0.43	0.97		0.95	0.38		0.26	0.17
7.56333	23.14	6.99		0.35	0.32		0.41	0.92		0.99	0.39		0.26	0.17
7.56667	21.52	6.56		0.35	0.32		0.39	0.87		1.03	0.4		0.26	0.17
7.57	20.08	6.16		0.35	0.32		0.38	0.83		1.07	0.42		0.26	0.18
7.57333	18.77	5.81		0.34	0.32		0.37	0.8		1.1	0.43		0.25	0.19
7.57667	17.55	5.49		0.34	0.32		0.37	0.77		1.13	0.45		0.25	0.19
7.58	16.39	5.22		0.33	0.32		0.37	0.75		1.14	0.47		0.24	0.2
7.58333	15.27	4.99		0.32	0.32		0.38	0.73		1.15	0.48		0.24	0.21
7.58667	14.17	4.82		0.31	0.31		0.4	0.72		1.15	0.49		0.23	0.21
7.59	13.1	4.71		0.31	0.31		0.43	0.71		1.15	0.51		0.23	0.22
7.59333	12.04	4.68		0.29	0.3		0.46	0.71		1.15	0.52		0.22	0.22
7.59667	11.03	4.75		0.28	0.29		0.5	0.71		1.14	0.53		0.22	0.22
7.6	10.05	4.93		0.28	0.29		0.55	0.72		1.14	0.54		0.22	0.22
7.60333	9.13	5.22		0.27	0.28		0.59	0.73		1.14	0.56		0.22	0.21
7.60667	8.27	5.6		0.26	0.27		0.63	0.75		1.14	0.57		0.21	0.2
7.61	7.49	6.04		0.26	0.27		0.67	0.77		1.14	0.58		0.21	0.19
7.61333	6.77	6.51		0.25	0.26		0.69	0.8		1.13	0.59		0.21	0.19
7.61667	6.13	6.96		0.26	0.26		0.7	0.85		1.12	0.59		0.22	0.17
7.62	5.56	7.33		0.27	0.26		0.71	0.91		1.11	0.6		0.22	0.16
7.62333	5.06	7.59		0.28	0.26		0.72	1		1.09	0.6		0.22	0.15
7.62667	4.62	7.71		0.3	0.26		0.72	1.1		1.06	0.6		0.22	0.15
7.63	4.24	7.67		0.33	0.27		0.73	1.21		1.03	0.6		0.22	0.14
7.63333	3.9	7.47		0.36	0.28		0.75	1.34		1	0.59		0.22	0.13
7.63667	3.62	7.12		0.4	0.29		0.77	1.46		0.97	0.58		0.22	0.13
7.64	3.37	6.66		0.44	0.31		0.8	1.57		0.94	0.57		0.22	0.13
7.64333	3.15	6.11		0.48	0.32		0.84	1.65		0.92	0.56		0.22	0.12
7.64667	2.96	5.52		0.52	0.34		0.87	1.71		0.89	0.54		0.23	0.12
7.65	2.8	4.91		0.56	0.35		0.89	1.73		0.88	0.52		0.23	0.12
7.65333	2.65	4.32		0.59	0.35		0.9	1.73		0.86	0.5		0.24	0.12
7.65667	2.53	3.78		0.61	0.36		0.9	1.69		0.86	0.49		0.24	0.12
7.66	2.42	3.29		0.63	0.36		0.88	1.63		0.85	0.47		0.25	0.12
7.66333	2.33	2.89		0.65	0.36		0.85	1.55		0.86	0.45		0.26	0.12
7.66667	2.25	2.56		0.66	0.36		0.81	1.46		0.86	0.44		0.26	0.13
7.67	2.19	2.32		0.68	0.35		0.76	1.37		0.87	0.42		0.27	0.13
7.67333	2.16	2.15		0.69	0.34		0.7	1.28		0.87	0.4		0.28	0.13
7.67667	2.16	2.04		0.71	0.33		0.65	1.19		0.88	0.39		0.29	0.14
7.68	2.22	1.99		0.72	0.32		0.6	1.11		0.88	0.38		0.29	0.14
7.68333	2.36	1.99		0.74	0.31		0.56	1.04		0.88	0.37		0.3	0.15
7.68667	2.62	2.04		0.75	0.3		0.52	0.98		0.88	0.36		0.3	0.16
7.69	3	2.14		0.75	0.28		0.49	0.93		0.87	0.35		0.31	0.17
7.69333	3.51	2.3		0.75	0.27		0.47	0.88		0.86	0.34		0.31	0.18
7.69667	4.12	2.51		0.75	0.27		0.46	0.85		0.84	0.34		0.31	0.19
7.7	4.79	2.78		0.73	0.26		0.45	0.82		0.82	0.34		0.31	0.2
7.70333	5.47	3.08		0.71	0.26		0.45	0.81		0.8	0.34		0.31	0.21
7.70667	6.09	3.39		0.69	0.26		0.45	0.79		0.78	0.34		0.31	0.22
7.71	6.6	3.69		0.66	0.27		0.46	0.79		0.76	0.34		0.31	0.23
7.71333	6.95	3.94		0.62	0.28		0.46	0.78		0.73	0.34		0.3	0.24
7.71667	7.14	4.11		0.59	0.29		0.47	0.78		0.71	0.35		0.3	0.24
7.72	7.15	4.21		0.55	0.31		0.49	0.78		0.69	0.36		0.29	0.25
7.72333	7	4.22		0.52	0.32		0.5	0.78		0.66	0.37		0.28	0.25
7.72667	6.73	4.15		0.49	0.33		0.52	0.78		0.64	0.38		0.28	0.25
7.73	6.36	4.01		0.46	0.34		0.53	0.79		0.63	0.39		0.27	0.25
7.73333	5.93	3.82		0.43	0.35		0.55	0.79		0.61	0.4		0.26	0.25
7.73667	5.47	3.6		0.4	0.36		0.56	0.78		0.59	0.41		0.26	0.25
7.74	5.01	3.36		0.38	0.36		0.57	0.78		0.58	0.43		0.25	0.25
7.74333	4.56	3.12		0.37	0.37		0.57	0.77		0.57	0.44		0.25	0.25
7.74667	4.14	2.88		0.35	0.37		0.57	0.76		0.56	0.45		0.24	0.24
7.75	3.77	2.65		0.35	0.37		0.57	0.75		0.55	0.46		0.24	0.24
7.75333	3.43	2.44		0.34	0.38		0.56	0.74		0.55	0.46		0.24	0.24
7.75667	3.14	2.25		0.34	0.38		0.55	0.73		0.54	0.47		0.24	0.23
7.76	2.89	2.08		0.34	0.39		0.54	0.72		0.55	0.47		0.24	0.23
7.76333	2.68	1.92		0.35	0.39		0.52	0.71		0.55	0.47		0.25	0.22
7.76667	2.5	1.78		0.35	0.4		0.5	0.71		0.55	0.48		0.25	0.22
7.77	2.35	1.65		0.36	0.4		0.49	0.7		0.56	0.48		0.26	0.21
7.77333	2.24	1.55		0.37	0.41		0.47	0.7		0.57	0.48		0.26	0.21
7.77667	2.17	1.46		0.37	0.41		0.45	0.7		0.58	0.48		0.27	0.2
7.78	2.18	1.4		0.38	0.41		0.44	0.69		0.58	0.48		0.27	0.2
7.78333	2.3	1.38		0.38	0.41		0.43	0.69		0.59	0.49		0.27	0.2
7.78667	2.58	1.43		0.39	0.41		0.41	0.69		0.6	0.49		0.27	0.19
7.79	3.11	1.58		0.39	0.4		0.41	0.69		0.61	0.5		0.27	0.19
7.79333	3.96	1.86		0.39	0.4		0.4	0.69		0.63	0.51		0.27	0.19
7.79667	5.22	2.31		0.38	0.39		0.39	0.69		0.65	0.54		0.27	0.19
7.8	6.94	2.96		0.38	0.38		0.38	0.69		0.69	0.56		0.26	0.19
7.80333	9.11	3.83		0.37	0.37		0.38	0.69		0.74	0.6		0.25	0.2
7.80667	11.68	4.92		0.37	0.36		0.38	0.69		0.8	0.65		0.25	0.2
7.81	14.5	6.17		0.36	0.36		0.38	0.69		0.87	0.7		0.24	0.21
7.81333	17.4	7.54		0.35	0.35		0.38	0.7		0.94	0.76		0.23	0.21
7.81667	20.17	8.92		0.34	0.34		0.39	0.7		1.02	0.81		0.22	0.22
7.82	22.61	10.23		0.33	0.34		0.39	0.71		1.09	0.86		0.22	0.22
7.82333	24.56	11.38		0.32	0.34		0.4	0.72		1.16	0.9		0.21	0.22
7.82667	25.91	12.31		0.31	0.33		0.41	0.73		1.21	0.92		0.21	0.22
7.83	26.63	12.96		0.3	0.33		0.42	0.76		1.24	0.93		0.21	0.22
7.83333	26.75	13.34		0.29	0.32		0.43	0.8		1.25	0.93		0.21	0.21
7.83667	26.32	13.44		0.29	0.32		0.45	0.85		1.25	0.92		0.21	0.2
7.84	25.44	13.3		0.28	0.31		0.47	0.94		1.23	0.89		0.21	0.2
7.84333	24.21	12.95		0.28	0.31		0.5	1.05		1.2	0.86		0.21	0.19
7.84667	22.71	12.42		0.27	0.31		0.53	1.2		1.15	0.81		0.21	0.19
7.85	21.03	11.77		0.27	0.31		0.57	1.37		1.1	0.77		0.22	0.18
7.85333	19.24	11		0.28	0.31		0.61	1.57		1.04	0.72		0.22	0.17
7.85667	17.4	10.17		0.28	0.31		0.64	1.77		0.98	0.68		0.22	0.17
7.86	15.55	9.28		0.29	0.32		0.68	1.98		0.93	0.64		0.23	0.17
7.86333	13.74	8.38		0.3	0.33		0.7	2.16		0.87	0.6		0.24	0.16
7.86667	12	7.47		0.31	0.34		0.72	2.32		0.83	0.56		0.24	0.16
7.87	10.38	6.59		0.32	0.35		0.73	2.44		0.79	0.53		0.25	0.16
7.87333	8.88	5.76		0.33	0.36		0.72	2.53		0.76	0.5		0.25	0.16
7.87667	7.53	4.98		0.34	0.37		0.71	2.56		0.73	0.48		0.26	0.16
7.88	6.34	4.27		0.35	0.38		0.69	2.55		0.72	0.46		0.26	0.16
7.88333	5.32	3.64		0.36	0.38		0.67	2.5		0.71	0.44		0.27	0.15
7.88667	4.45	3.09		0.36	0.39		0.64	2.41		0.71	0.42		0.27	0.16
7.89	3.72	2.63		0.36	0.39		0.61	2.29		0.72	0.41		0.27	0.16
7.89333	3.14	2.23		0.36	0.38		0.58	2.15		0.74	0.4		0.27	0.16
7.89667	2.68	1.92		0.35	0.38		0.56	2		0.76	0.4		0.27	0.16
7.9	2.32	1.66		0.35	0.37		0.53	1.84		0.79	0.4		0.27	0.17
7.90333	2.06	1.47		0.34	0.37		0.51	1.69		0.83	0.4		0.27	0.18
7.90667	1.88	1.32		0.33	0.36		0.49	1.55		0.88	0.4		0.27	0.19
7.91	1.77	1.21		0.32	0.35		0.47	1.41		0.93	0.41		0.27	0.19
7.91333	1.74	1.14		0.31	0.34		0.46	1.3		0.98	0.42		0.27	0.2
7.91667	1.79	1.1		0.3	0.33		0.46	1.19		1.03	0.43		0.28	0.21
7.92	1.9	1.08		0.29	0.33		0.45	1.11		1.07	0.44		0.28	0.22
7.92333	2.1	1.09		0.29	0.33		0.44	1.04		1.12	0.45		0.28	0.22
7.92667	2.37	1.13		0.28	0.32		0.44	0.99		1.17	0.46		0.28	0.23
7.93	2.71	1.18		0.28	0.32		0.44	0.95		1.22	0.47		0.29	0.23
7.93333	3.1	1.25		0.28	0.32		0.44	0.92		1.28	0.49		0.29	0.23
7.93667	3.51	1.34		0.28	0.32		0.44	0.9		1.35	0.5		0.29	0.23
7.94	3.92	1.44		0.28	0.32		0.44	0.89		1.44	0.52		0.3	0.23
7.94333	4.31	1.55		0.28	0.32		0.44	0.89		1.55	0.54		0.3	0.22
7.94667	4.64	1.66		0.29	0.32		0.44	0.89		1.66	0.56		0.3	0.22
7.95	4.89	1.76		0.29	0.32		0.44	0.89		1.78	0.59		0.31	0.22
7.95333	5.05	1.85		0.3	0.32		0.44	0.89		1.9	0.61		0.31	0.22
7.95667	5.11	1.92		0.3	0.32		0.44	0.89		2.01	0.63		0.31	0.22
7.96	5.08	1.97		0.3	0.33		0.44	0.89		2.1	0.65		0.31	0.22
7.96333	4.97	1.99		0.31	0.33		0.44	0.89		2.16	0.67		0.31	0.22
7.96667	4.79	1.99		0.31	0.33		0.44	0.89		2.19	0.68		0.31	0.23
7.97	4.57	1.97		0.31	0.33		0.44	0.88		2.19	0.68		0.31	0.23
7.97333	4.32	1.94		0.31	0.33		0.45	0.88		2.16	0.69		0.31	0.24
7.97667	4.05	1.89		0.32	0.33		0.46	0.88		2.11	0.69		0.31	0.24
7.98	3.77	1.85		0.32	0.34		0.48	0.87		2.04	0.69		0.31	0.25
7.98333	3.51	1.81		0.32	0.34		0.5	0.87		1.96	0.68		0.31	0.25
7.98667	3.25	1.77		0.33	0.34		0.52	0.87		1.88	0.68		0.32	0.25
7.99	3.01	1.73		0.33	0.34		0.55	0.88		1.8	0.68		0.32	0.25
7.99333	2.78	1.69		0.34	0.35		0.58	0.9		1.72	0.68		0.32	0.25
7.99667	2.57	1.65		0.34	0.36		0.6	0.92		1.65	0.67		0.33	0.25
8	2.38	1.61		0.35	0.36		0.62	0.95		1.6	0.67		0.33	0.25
8.00333	2.21	1.56		0.35	0.37		0.63	0.99		1.55	0.67		0.33	0.25
8.00667	2.05	1.51		0.35	0.37		0.64	1.02		1.53	0.68		0.33	0.25
8.01	1.92	1.45		0.35	0.38		0.65	1.06		1.55	0.68		0.33	0.26
8.01333	1.81	1.38		0.36	0.38		0.65	1.1		1.63	0.68		0.32	0.26
8.01667	1.72	1.31		0.36	0.38		0.65	1.12		1.84	0.69		0.32	0.26
8.02	1.64	1.25		0.36	0.38		0.64	1.14		2.26	0.69		0.31	0.27
8.02333	1.59	1.19		0.37	0.38		0.64	1.15		3.01	0.7		0.3	0.27
8.02667	1.54	1.13		0.37	0.38		0.63	1.15		4.2	0.71		0.29	0.28
8.03	1.51	1.09		0.38	0.38		0.63	1.14		5.97	0.73		0.28	0.28
8.03333	1.49	1.05		0.38	0.38		0.62	1.13		8.39	0.74		0.26	0.29
8.03667	1.47	1.03		0.38	0.38		0.62	1.12		11.48	0.76		0.25	0.29
8.04	1.46	1.01		0.39	0.37		0.61	1.1		15.16	0.78		0.24	0.29
8.04333	1.45	1		0.39	0.37		0.6	1.09		19.27	0.8		0.22	0.29
8.04667	1.45	1		0.4	0.37		0.59	1.07		23.54	0.81		0.21	0.28
8.05	1.46	1		0.4	0.36		0.58	1.06		27.67	0.82		0.21	0.27
8.05333	1.48	1.01		0.4	0.36		0.57	1.05		31.37	0.83		0.2	0.26
8.05667	1.51	1.03		0.4	0.36		0.56	1.03		34.35	0.83		0.19	0.25
8.06	1.57	1.05		0.39	0.36		0.55	1.02		36.41	0.83		0.19	0.24
8.06333	1.63	1.09		0.39	0.36		0.53	1.01		37.43	0.82		0.19	0.22
8.06667	1.71	1.12		0.38	0.35		0.51	1		37.4	0.81		0.19	0.21
8.07	1.81	1.16		0.38	0.36		0.49	0.99		36.37	0.79		0.19	0.19
8.07333	1.91	1.21		0.38	0.36		0.47	0.97		34.49	0.77		0.2	0.18
8.07667	2.02	1.26		0.38	0.36		0.45	0.96		31.93	0.75		0.2	0.17
8.08	2.13	1.31		0.38	0.37		0.43	0.95		28.9	0.74		0.21	0.16
8.08333	2.24	1.36		0.38	0.37		0.41	0.95		25.61	0.72		0.21	0.15
8.08667	2.35	1.41		0.38	0.38		0.4	0.94		22.23	0.7		0.22	0.14
8.09	2.45	1.46		0.38	0.38		0.38	0.93		18.94	0.68		0.23	0.14
8.09333	2.55	1.5		0.38	0.39		0.37	0.93		15.85	0.66		0.24	0.14
8.09667	2.63	1.54		0.38	0.39		0.36	0.92		13.06	0.65		0.25	0.14
8.1	2.7	1.58		0.38	0.4		0.35	0.91		10.62	0.64		0.27	0.14
8.10333	2.76	1.61		0.37	0.4		0.35	0.91		8.55	0.64		0.28	0.15
8.10667	2.8	1.64		0.37	0.4		0.35	0.91		6.84	0.65		0.3	0.15
8.11	2.83	1.66		0.37	0.4		0.35	0.92		5.48	0.66		0.31	0.16
8.11333	2.84	1.68		0.37	0.4		0.36	0.93		4.42	0.69		0.32	0.17
8.11667	2.83	1.69		0.36	0.4		0.38	0.94		3.63	0.72		0.34	0.17
8.12	2.8	1.69		0.36	0.4		0.39	0.96		3.05	0.76		0.35	0.18
8.12333	2.76	1.68		0.35	0.39		0.41	0.99		2.63	0.8		0.36	0.19
8.12667	2.71	1.67		0.34	0.39		0.42	1.02		2.34	0.83		0.37	0.2
8.13	2.65	1.65		0.34	0.38		0.44	1.05		2.13	0.86		0.37	0.21
8.13333	2.6	1.63		0.33	0.38		0.45	1.08		1.98	0.87		0.37	0.22
8.13667	2.54	1.62		0.32	0.38		0.46	1.1		1.86	0.88		0.37	0.23
8.14	2.48	1.6		0.31	0.37		0.47	1.12		1.77	0.87		0.37	0.25
8.14333	2.43	1.59		0.31	0.37		0.49	1.13		1.69	0.85		0.37	0.26
8.14667	2.38	1.58		0.3	0.37		0.5	1.13		1.61	0.82		0.36	0.27
8.15	2.34	1.58		0.3	0.37		0.51	1.13		1.53	0.79		0.35	0.28
8.15333	2.3	1.57		0.3	0.37		0.54	1.12		1.46	0.75		0.35	0.29
8.15667	2.26	1.57		0.3	0.38		0.59	1.11		1.39	0.71		0.34	0.29
8.16	2.21	1.57		0.31	0.39		0.71	1.1		1.33	0.68		0.33	0.3
8.16333	2.16	1.57		0.31	0.4		0.96	1.1		1.28	0.65		0.32	0.31
8.16667	2.12	1.59		0.31	0.42		1.4	1.1		1.24	0.62		0.32	0.31
8.17	2.06	1.64		0.32	0.46		2.13	1.13		1.23	0.61		0.31	0.31
8.17333	2.01	1.78		0.34	0.5		3.22	1.19		1.24	0.61		0.31	0.31
8.17667	1.94	2.11		0.36	0.57		4.7	1.29		1.3	0.63		0.3	0.31
8.18	1.88	2.81		0.39	0.66		6.55	1.45		1.42	0.71		0.29	0.3
8.18333	1.81	4.18		0.42	0.77		8.68	1.67		1.64	0.85		0.29	0.3
8.18667	1.74	6.59		0.46	0.89		10.94	1.93		2	1.09		0.28	0.29
8.19	1.68	10.47		0.5	1.02		13.14	2.22		2.53	1.45		0.28	0.29
8.19333	1.62	16.19		0.54	1.15		15.09	2.5		3.29	1.96		0.27	0.28
8.19667	1.56	23.91		0.58	1.26		16.64	2.76		4.29	2.6		0.27	0.27
8.2	1.5	33.49		0.61	1.36		17.67	2.97		5.53	3.34		0.27	0.26
8.20333	1.46	44.45		0.64	1.44		18.11	3.11		6.94	4.14		0.27	0.26
8.20667	1.41	56.01		0.66	1.48		17.98	3.17		8.44	4.92		0.28	0.25
8.21	1.38	67.22		0.67	1.5		17.33	3.15		9.91	5.62		0.28	0.24
8.21333	1.35	77.07		0.67	1.49		16.24	3.06		11.24	6.18		0.28	0.23
8.21667	1.33	84.74		0.67	1.45		14.84	2.91		12.31	6.55		0.29	0.23
8.22	1.32	89.61		0.66	1.39		13.22	2.72		13.03	6.71		0.3	0.22
8.22333	1.31	91.42		0.65	1.32		11.52	2.51		13.36	6.66		0.31	0.22
8.22667	1.31	90.19		0.64	1.23		9.82	2.28		13.3	6.43		0.31	0.21
8.23	1.31	86.24		0.62	1.14		8.2	2.06		12.86	6.04		0.32	0.21
8.23333	1.32	80.07		0.61	1.05		6.71	1.85		12.13	5.53		0.32	0.21
8.23667	1.34	72.3		0.6	0.95		5.4	1.67		11.15	4.95		0.32	0.21
8.24	1.36	63.56		0.58	0.87		4.28	1.51		10.02	4.34		0.32	0.21
8.24333	1.38	54.47		0.57	0.79		3.35	1.38		8.81	3.73		0.31	0.22
8.24667	1.4	45.53		0.56	0.71		2.61	1.27		7.6	3.15		0.3	0.22
8.25	1.43	37.16		0.54	0.65		2.02	1.19		6.44	2.63		0.3	0.23
8.25333	1.46	29.63		0.53	0.59		1.58	1.13		5.37	2.16		0.29	0.24
8.25667	1.48	23.1		0.51	0.55		1.26	1.09		4.43	1.77		0.28	0.24
8.26	1.51	17.63		0.5	0.51		1.04	1.06		3.62	1.46		0.26	0.25
8.26333	1.53	13.2		0.48	0.48		0.89	1.04		2.95	1.2		0.25	0.25
8.26667	1.54	9.74		0.47	0.46		0.8	1.03		2.42	1.01		0.25	0.25
8.27	1.56	7.11		0.45	0.44		0.75	1.02		2	0.87		0.24	0.25
8.27333	1.57	5.2		0.44	0.44		0.72	1.02		1.7	0.77		0.23	0.25
8.27667	1.57	3.85		0.42	0.43		0.71	1.02		1.49	0.7		0.23	0.24
8.28	1.57	2.95		0.41	0.43		0.71	1.03		1.35	0.66		0.22	0.24
8.28333	1.57	2.37		0.4	0.44		0.71	1.03		1.26	0.64		0.22	0.23
8.28667	1.57	2.02		0.39	0.44		0.71	1.03		1.22	0.63		0.22	0.22
8.29	1.57	1.82		0.38	0.44		0.71	1.03		1.2	0.63		0.23	0.22
8.29333	1.57	1.72		0.38	0.45		0.7	1.03		1.2	0.63		0.23	0.21
8.29667	1.57	1.66		0.38	0.45		0.69	1.03		1.21	0.64		0.23	0.2
8.3	1.57	1.63		0.37	0.45		0.66	1.03		1.23	0.64		0.24	0.19
8.30333	1.58	1.6		0.37	0.46		0.64	1.03		1.24	0.65		0.24	0.19
8.30667	1.6	1.57		0.37	0.46		0.61	1.03		1.25	0.65		0.25	0.18
8.31	1.62	1.54		0.37	0.46		0.58	1.03		1.25	0.65		0.25	0.18
8.31333	1.67	1.5		0.38	0.46		0.55	1.03		1.24	0.65		0.26	0.18
8.31667	1.75	1.47		0.38	0.47		0.53	1.03		1.23	0.64		0.27	0.18
8.32	1.87	1.45		0.38	0.47		0.5	1.03		1.21	0.63		0.28	0.18
8.32333	2.02	1.45		0.38	0.47		0.49	1.04		1.18	0.62		0.29	0.19
8.32667	2.21	1.47		0.39	0.48		0.47	1.05		1.16	0.61		0.3	0.19
8.33	2.43	1.54		0.39	0.48		0.46	1.06		1.13	0.59		0.31	0.2
8.33333	2.68	1.64		0.38	0.49		0.46	1.08		1.11	0.58		0.32	0.2
8.33667	2.95	1.77		0.38	0.49		0.46	1.09		1.09	0.56		0.34	0.2
8.34	3.22	1.94		0.38	0.49		0.47	1.1		1.07	0.55		0.35	0.21
8.34333	3.48	2.14		0.37	0.49		0.47	1.1		1.06	0.54		0.36	0.22
8.34667	3.7	2.34		0.37	0.49		0.48	1.1		1.05	0.52		0.37	0.22
8.35	3.88	2.54		0.36	0.49		0.49	1.1		1.05	0.52		0.37	0.23
8.35333	4	2.72		0.36	0.48		0.5	1.09		1.06	0.51		0.37	0.23
8.35667	4.05	2.86		0.35	0.47		0.5	1.08		1.07	0.51		0.38	0.24
8.36	4.04	2.96		0.35	0.47		0.51	1.07		1.08	0.5		0.38	0.25
8.36333	3.96	3.01		0.35	0.46		0.52	1.05		1.1	0.51		0.38	0.25
8.36667	3.83	3		0.36	0.45		0.52	1.03		1.13	0.52		0.37	0.26
8.37	3.65	2.94		0.36	0.44		0.53	1.02		1.16	0.53		0.37	0.27
8.37333	3.44	2.84		0.37	0.44		0.54	1.02		1.19	0.54		0.36	0.28
8.37667	3.21	2.7		0.37	0.44		0.55	1.04		1.24	0.56		0.35	0.29
8.38	2.97	2.54		0.38	0.43		0.56	1.07		1.28	0.58		0.35	0.29
8.38333	2.74	2.37		0.38	0.43		0.57	1.12		1.33	0.59		0.34	0.3
8.38667	2.52	2.2		0.39	0.43		0.58	1.18		1.39	0.61		0.33	0.31
8.39	2.32	2.03		0.39	0.42		0.6	1.27		1.45	0.62		0.32	0.31
8.39333	2.14	1.88		0.39	0.42		0.63	1.37		1.51	0.63		0.32	0.31
8.39667	2	1.74		0.39	0.41		0.65	1.48		1.57	0.64		0.31	0.31
8.4	1.88	1.62		0.39	0.41		0.68	1.59		1.63	0.65		0.31	0.31
8.40333	1.78	1.52		0.38	0.41		0.7	1.69		1.71	0.66		0.3	0.31
8.40667	1.71	1.43		0.38	0.41		0.72	1.77		1.79	0.68		0.3	0.31
8.41	1.66	1.36		0.38	0.4		0.74	1.83		1.88	0.69		0.29	0.31
8.41333	1.61	1.29		0.37	0.4		0.75	1.85		1.99	0.71		0.29	0.3
8.41667	1.58	1.24		0.37	0.4		0.75	1.85		2.1	0.73		0.29	0.3
8.42	1.55	1.18		0.37	0.4		0.75	1.83		2.21	0.75		0.29	0.29
8.42333	1.52	1.14		0.37	0.4		0.74	1.77		2.32	0.77		0.29	0.28
8.42667	1.48	1.1		0.37	0.41		0.72	1.7		2.41	0.78		0.29	0.28
8.43	1.45	1.06		0.37	0.41		0.7	1.62		2.48	0.8		0.3	0.27
8.43333	1.41	1.02		0.38	0.41		0.68	1.53		2.53	0.81		0.3	0.26
8.43667	1.37	0.99		0.38	0.42		0.66	1.45		2.54	0.81		0.31	0.26
8.44	1.35	0.96		0.39	0.42		0.64	1.36		2.52	0.81		0.31	0.25
8.44333	1.35	0.94		0.4	0.43		0.61	1.29		2.47	0.8		0.31	0.25
8.44667	1.4	0.94		0.4	0.43		0.59	1.22		2.39	0.79		0.32	0.24
8.45	1.53	0.96		0.41	0.44		0.57	1.17		2.3	0.78		0.32	0.24
8.45333	1.8	1.03		0.42	0.44		0.56	1.14		2.2	0.77		0.33	0.24
8.45667	2.24	1.18		0.42	0.44		0.55	1.11		2.09	0.76		0.33	0.24
8.46	2.88	1.41		0.43	0.44		0.54	1.1		1.98	0.75		0.33	0.24
8.46333	3.7	1.75		0.43	0.44		0.54	1.09		1.89	0.74		0.33	0.24
8.46667	4.65	2.19		0.43	0.44		0.54	1.09		1.8	0.74		0.33	0.24
8.47	5.65	2.7		0.42	0.44		0.54	1.1		1.72	0.73		0.33	0.25
8.47333	6.61	3.23		0.42	0.44		0.54	1.1		1.65	0.73		0.32	0.25
8.47667	7.43	3.75		0.42	0.44		0.55	1.1		1.58	0.72		0.32	0.26
8.48	8.06	4.2		0.41	0.43		0.55	1.11		1.52	0.72		0.31	0.26
8.48333	8.46	4.54		0.41	0.43		0.56	1.11		1.47	0.72		0.3	0.27
8.48667	8.65	4.78		0.4	0.43		0.56	1.1		1.41	0.72		0.29	0.27
8.49	8.66	4.91		0.4	0.42		0.57	1.1		1.36	0.71		0.28	0.27
8.49333	8.56	4.98		0.39	0.42		0.58	1.09		1.31	0.71		0.28	0.28
8.49667	8.41	5.05		0.39	0.41		0.59	1.09		1.27	0.71		0.27	0.28
8.5	8.27	5.16		0.39	0.41		0.6	1.08		1.23	0.7		0.26	0.27
8.50333	8.18	5.39		0.39	0.41		0.61	1.06		1.2	0.7		0.26	0.27
8.50667	8.14	5.74		0.39	0.4		0.61	1.05		1.18	0.69		0.26	0.27
8.51	8.16	6.24		0.39	0.4		0.62	1.04		1.16	0.69		0.26	0.26
8.51333	8.2	6.84		0.39	0.4		0.62	1.03		1.17	0.69		0.26	0.25
8.51667	8.22	7.49		0.4	0.39		0.62	1.02		1.18	0.7		0.26	0.24
8.52	8.18	8.12		0.41	0.39		0.61	1.01		1.21	0.71		0.27	0.23
8.52333	8.07	8.67		0.41	0.39		0.61	1		1.25	0.73		0.28	0.23
8.52667	7.85	9.06		0.42	0.39		0.6	1		1.3	0.75		0.28	0.22
8.53	7.54	9.27		0.43	0.4		0.61	0.99		1.35	0.77		0.28	0.22
8.53333	7.13	9.28		0.43	0.4		0.62	0.99		1.4	0.8		0.29	0.21
8.53667	6.64	9.08		0.44	0.4		0.65	0.98		1.46	0.85		0.29	0.21
8.54	6.1	8.7		0.44	0.41		0.71	0.99		1.5	0.9		0.3	0.21
8.54333	5.53	8.18		0.44	0.41		0.8	0.99		1.55	0.97		0.3	0.21
8.54667	4.96	7.55		0.44	0.42		0.93	1		1.6	1.06		0.31	0.22
8.55	4.4	6.86		0.44	0.42		1.07	1.01		1.63	1.16		0.31	0.22
8.55333	3.89	6.14		0.44	0.43		1.23	1.02		1.66	1.27		0.32	0.23
8.55667	3.42	5.45		0.44	0.44		1.39	1.04		1.68	1.37		0.33	0.24
8.56	3	4.79		0.44	0.46		1.53	1.05		1.69	1.46		0.34	0.25
8.56333	2.65	4.2		0.43	0.47		1.65	1.07		1.69	1.54		0.34	0.26
8.56667	2.35	3.68		0.43	0.49		1.73	1.09		1.67	1.58		0.35	0.28
8.57	2.11	3.24		0.43	0.5		1.77	1.1		1.65	1.6		0.35	0.29
8.57333	1.92	2.87		0.42	0.52		1.76	1.11		1.63	1.58		0.36	0.31
8.57667	1.76	2.58		0.42	0.53		1.72	1.12		1.59	1.54		0.37	0.32
8.58	1.65	2.36		0.41	0.54		1.65	1.13		1.55	1.47		0.37	0.34
8.58333	1.56	2.19		0.41	0.56		1.55	1.13		1.52	1.38		0.38	0.35
8.58667	1.5	2.06		0.4	0.56		1.44	1.13		1.48	1.29		0.38	0.36
8.59	1.46	1.97		0.39	0.57		1.32	1.13		1.44	1.19		0.38	0.37
8.59333	1.43	1.9		0.39	0.59		1.2	1.13		1.4	1.09		0.38	0.38
8.59667	1.41	1.85		0.38	0.61		1.09	1.13		1.37	0.99		0.38	0.38
8.6	1.41	1.81		0.37	0.63		1	1.13		1.33	0.91		0.38	0.38
8.60333	1.4	1.77		0.36	0.68		0.91	1.12		1.3	0.83		0.38	0.38
8.60667	1.4	1.73		0.36	0.74		0.84	1.13		1.27	0.77		0.38	0.38
8.61	1.41	1.69		0.35	0.81		0.78	1.13		1.24	0.71		0.37	0.38
8.61333	1.41	1.65		0.35	0.91		0.74	1.13		1.22	0.67		0.37	0.37
8.61667	1.41	1.61		0.34	1.01		0.71	1.14		1.2	0.64		0.36	0.37
8.62	1.41	1.57		0.34	1.11		0.68	1.15		1.18	0.62		0.35	0.36
8.62333	1.41	1.52		0.34	1.2		0.66	1.18		1.16	0.61		0.35	0.35
8.62667	1.41	1.48		0.34	1.28		0.65	1.22		1.15	0.6		0.34	0.34
8.63	1.41	1.43		0.35	1.33		0.64	1.28		1.13	0.61		0.33	0.34
8.63333	1.4	1.39		0.35	1.35		0.63	1.38		1.12	0.63		0.33	0.33
8.63667	1.39	1.35		0.35	1.35		0.63	1.52		1.11	0.65		0.32	0.32
8.64	1.38	1.32		0.36	1.32		0.62	1.71		1.11	0.69		0.32	0.32
8.64333	1.36	1.28		0.36	1.26		0.62	1.95		1.1	0.74		0.31	0.31
8.64667	1.35	1.26		0.36	1.19		0.61	2.26		1.1	0.79		0.31	0.31
8.65	1.33	1.24		0.37	1.1		0.61	2.62		1.1	0.85		0.31	0.3
8.65333	1.31	1.23		0.37	1.01		0.61	3.02		1.1	0.92		0.31	0.29
[truncated: 1,004 more rows]
