# Supplementary material for: An ancient role for CYP73 monooxygenases in phenylpropanoid biosynthesis and embryophyte development
Source: EMBO J. 2024 Aug 1;43(18):13. doi: 10.1038/s44318-024-00181-7 (PMC11405693; doi:10.1038/s44318-024-00181-7)
Supplement: Supplementary file 14 — Source data Fig. 6 [file 44318_2024_181_MOESM14_ESM.zip › Figure 6/6C/6C_metabolite_levels.xlsx]

## Sheet: Sheet1
	Metabolite level (relative to WT)
	C. richardii						P. patens						M. polymorpha						A. agrestis						K. nitens
	Mock			Piperonylic acid			Mock			Piperonylic acid			Mock			Piperonylic acid			Mock			Piperonylic acid			Mock			Piperonylic acid
	replicate 1	replicate 2	replicate 3	replicate 1	replicate 2	replicate 3	line #03	line #10	line #36	replicate 1	replicate 2	replicate 3	line #03	line #10	line #36	replicate 1	replicate 2	replicate 3	line #03	line #10	line #36	replicate 1	replicate 2	replicate 3	line #03	line #10	line #36	replicate 1	replicate 2	replicate 3
pC5S	0.8179	0.9242	1.258	0.4311	0.4109	0.4153	0.9778	1.0532	0.9689	0.088	0.0906	0.0587	1.0633	1.1383	0.7983	0.918	0.7799	0.9433	1.02514	1.04712	0.92774	0.00864	0.00753	0.00558	0	0	0	0	0	0
C5S	0.8915	0.9345	1.174	0.6465	0.6043	0.6202	0.9784	1.1242	0.8974	0	0	0	1.3592	0.8682	0.77261	0.03275	0.06636	0.0754	0.71021	1.16942	1.12037	0.00978	0.00809	0.0073	0	0	0	0	0	0
